# Supplementary material for: A novel predicted ADP-ribosyltransferase-like family conserved in eukaryotic evolution
Source: PeerJ. 2021 Mar 10;9:e11051. doi: 10.7717/peerj.11051 (PMC7955679; doi:10.7717/peerj.11051)
Supplement: Supplemental Information 8 — The alignment is trimmed by removing positions that are aligned to gaps in human LRRC9 in FFAS alignment. [file peerj-09-11051-s008.fas]

>3HKV FFAS3d -LRRC9
WNNLERLAENTGEFQEVVRAFYDTLDAAR------SSIRVVRVERVSHPLL
QQQYELYRERLLQRCERRP------VEQVLYHGTTAPA------VPDICAHGFNRSFCGR
N-------------ATVYGKGVYFAKRASLSVQDRYSPPNADGHKAVFVARVLTGDYGQG
RRGLRAPPLRGPG-----------HVLLRYDSAMDCICQPSIFVIFHDTQALPTHLITCE
HVPR
>A0A0D3ENJ4/357-550
----------SEEYSMIKTYLTNTHGKTH------TTVDIVQIFKVSRLGE
MEWFQKFAS-------AN--------RMLLWHGSRLTN------WAGILSQGLAPPEAPI
S-------------GFMFGKGVYFADMFSKSA--NYCCAEACKSGVLLLCEVALGELSTK
GVGQTEPPLGKP------------------EKGS---LMYNEYIVYNVDQIRMRYILN--
----
>A0A0D3ENJ4/1029-1230
----------SEEYSMIKTYLANTHGKTH------TTVDVVQIFKVSRHGE
MERFQKFAT-------AN--------RMLLWHGSRLTN------WAGILSQGLAPPEAPV
T-------------GYMFGKGVYFADMFSKSA--NYCYAEACRSGVLLLCEVALGELSTK
GVGQTEPPLGKP-------------KAEPSKRGS---LLYNEFIVYNVDQIRMRYVLHVS
----
>A0A1R3H0I3/364-561
----------SEEFAMISKYTRNTHAKTH------LTVDIVQIFKVAREGE
NERFEKFSG-------TN--------RMLLWHGSPLTN------WTGILSQGLAPPEAPA
T-------------GYMFGKGVYFTDMFSKSA--NYCYASAYTTGVLLLCEVALGDLSTK
RIGATAPPLGKP--------------KEQKREGD---LLYNEYIVYNADQIRMRYLVQ--
----
>A0A1R3H0I3/1057-1258
----------SEEFAMISKYTQNTHAKTH------STVDIVQIFKVAREGE
NERFKKFSG-------IN--------RMLLWHGSRLTN------WTGILSQGLAPPEAPV
T-------------GYMFGKGVYFADMFSKSA--NYCYASALTTGVLLLCEVALGDLSTK
GVGAAAPPLGKP-------------KEQ-KREGA---LLYNEYIVYNVDQIRMRYLVQVD
----
>A0A194QPL8/787-952
------------QFELISTYKKNTHAPTH------LTLEIEELFEVIREGE
AERYEKFKQ-------LN--------KRLLWHGSRITN------LAGILSQGLAPPEAPV
T-------------GYMFGKGIYFADMSSKSA--NYCFAKSNDTGFVLLCEVALGEHSVW
GVGRTQPPLGNI------------------------------------------------
----
>A0A194QPL8/1401-1597
----------SMEYNVVMKYLKNTQYSLD-------TIDIDELFKVARAGE
EDRYNKYKE-------LN--------KRLLWHGSRTTN------IAGILSQGLAPPEAPA
T-------------GYLFGKGIYFADMISKSA--HYCLVKNHPIGFALLCEVALGNHSVW
GVGRIQPPLGMP--------------INSASQSN---LFYNEYIVYDVAQVNIKYLVQLK
----
>A0A0F8BFG1/809-918
-----------EEAQVILQYVKNTHAATH------NTLEVQEIFKIVREGE
RQRYRPFEE-------LN--------RQLLWHGSRTTN------YAGILSQGLAPPEAPV
T-------------GYMFGKGVYFADMVSKSA--NYCHTQSDPIDL--------------
------------------------------------------------------------
----
>A0A0F8BFG1/1034-1154
-----------EEAQVILQYVKNTHAATH------NTLEVQEIFKIVREGE
RQRYRPFEE-------LN--------RQLLWHGSRTTN------YAGILSQGLAPPEAPV
T-------------GYMFGKGVYFADMVSKSA--NYCHTQSDPVGLLLLAEVALGN----
------------------------------------------------------------
----
>A0A0A1MPG4/856-1053
-----------TEYNMVNSYMQSTCQ----------SHELVHLFAVNRQEE
QIRYRPYEQ-------DN--------RMLLWHGSRIGN------FMGILKQGLAPLTAKA
N-------------GAMLGTGVYFADTFGKSL--GYCTEYNSSTSFMLLCEVALGRDSVQ
GVGKQIPPFGPC-------------IINDLASVReikLHNNEFMVFDESRVKIRYLLII-
----
>A0A0A1MPG4/1249-1446
-----------TEYNMVNSYMQSTCQ----------SHELVHLFAVNRQEE
QIRYRPYEQ-------DN--------RMLLWHGSRIGN------FMGILKQGLAPLTAKA
N-------------GAMLGTGVYFADTFGKSL--GYCTEYNSSTSFMLLCEVALGRDSVQ
GVGKQIPPFGPC-------------IINDLASVReikLHNNEFMVFDESRVKIRYLLII-
----
>A0A0W8C334/377-512
---------------------------------------------------
-------------------------------------------------HMGLAPPEAPK
N-------------GYQFGKGLYFADALAKSA--NYCCTTKNPTAVLLLADVALGTDSTH
GLGRMAPPAGTL-------------Q--PVDGNQ--yLLYNEFIVYRREQVQLRYLVAL-
----
>A0A0W8C334/820-1022
----------TEEFKVIERYVETTHAPTH------VKLRIKSVLKINRPDE
EMFTDVFKS-------VN--------HKLLWHGSRLSN------VVGILSKGLAPPEAPN
N-------------GYMFGKGIYFADSVSKSA--NYCWTPQNPKGVLILAEVALGTDSTH
GVGRMAAPIGEF-------------MPSDG-GGS---LLYNEFIVYRQEQVKLRYLVNLD
----
>S7NG06/763-880
----------SEEAKIIRKYVKNTHATTH------NDLKVLEIFKIEREGE
NQRYKPFKQ-------LN--------RRLLWHGSRTTN------FAGILSQGLAPPEAPV
T-------------GYMFGKGIYFADMVSKSA--NYCHTQGDPVGLVLLGEVA-------
------------------------------------------------------------
----
>S7NG06/897-1017
---------------------------------------------------
------------------------------------------------------------
T-------------GYMFGKGIYFADMVSKSA--NYCHTQGDPVGLVLLGEVALGNHSVK
GLGKTTPPLGNG-------------VSSGVDDTS---LLYNEYIVYDTAQVNLKYLLKLK
----
>A0A1S4EAW4/475-593
------------HYEIIHKYVQNTHAKTH------RSLNIEAIFEVSRHGE
DKRFKPFEK-------LN--------KHLLWHGSRLTN------FASIISKGLAPPEAPV
T-------------GYMFGKGIYFADSVSKSA--NYCMTSTNNVGLLLLCEVALGK----
------------------------------------------------------------
----
>A0A1S4EAW4/598-719
---------------------------------------------------
------------------------------------------------------------
---------------YMFGKGIYFADSVSKSA--NYCMTSTNNVGLLLLCEVALGKHSVQ
GQGRNCPPLGTL-------------IDLPRDQAKnlsLLYNEFIVYDPAQVKIRYILKVR
----
>A0A0M9A7Q7/785-986
----------SEEYNVIKQYVQNTHGKTH------IELEIEEIFVIKRQGE
DTRYKPFRK-------LN--------KKLLWHGSRTTN------FAGILAQGLAPPEAPV
T-------------GYMFGKGIYFADMVSKSA--NYCCTSESPTGLLLLCEVALGNHSTW
GRGQTQPPYGVP------------vSAKLPKKSD---LLYNEYIVYDVAQVKARYLLKMK
----
>A0A1D6FI97/71-271
----------SDEYSMIKSYLRNTHGKTH------STVDIVQIFKVSRHGE
TERFQKFAS-------TN--------RMLLWHGSRLSN------WAGILSQGLAPPEAPV
T-------------GYMFGKGVYFADMFSKSA--NYCYAEACRSGVLLLCEVALGDLSTK
GVGQTAPPLGEP-------------KQEPSKRGG---LLYNEYIVYNVDQIRMRYVLHVN
----
>A0A195DLT0/776-976
----------SEEFKMIEKYVKNTHADTH------KELEIKEVFIIKRQGE
EQRFKPFKK-------LN--------RKLLWHGSRTTN------YAGILSQGLAPPEAPV
T-------------GYMFGKGIYFADMVSKSA--NYCCTSQNPTGLLLLCEVALGNHSTL
GRGQTQPPYGKG------------iSAKLNNTSA---LLYNEYIVYDVAQVKVRYLVKMN
----
>A0A084WSM5/796-995
----------SEEFALLEQYVRNTHAATH------TELEIEEIFRIKRKGE
DRRFQPFRK-------LN--------RKLLWHGSRLTN------FVGILTHGLAPPEAPV
T-------------GYMFGKGIYFADMVSKSA--NYCCTSADPKGLMLLCEVALGDHSVK
GIGRTQPPLGKG-------------VTDEKTKSS---LLYNEFIVYDVGQVNCQYLFKMN
----
>A0A182FSK4/798-997
----------TEEFQILQQYVRNTHAATH------KELEIQEIFRIKRKGE
DRRYKPFSN-------LN--------RKLLWHGSRLTN------FVGILTHGLAPPEAPV
T-------------GYMFGKGIYFADMVSKSA--NYCCTPKDSTGLMLLCEVALGDHSVK
GIGRTQPPLGKG-------------VTDGKLSSS---LLYNEYIVYDVSQVNCKYLFKMN
----
>A0A151X7L1/776-976
----------SEEFKMIEKYVKNTHAATH------TELEIKEVFIIKRQGE
EQRFKPFKK-------LN--------RKLLWHGSRTTN------YAGILSQGLAPPEAPI
T-------------GYMFGKGIYFADMVSKSA--NYCCTSQNPTGLLLLCEVALGNHSTM
GHGQTQPPYGKG-------------VPAKLNGTS--aLLYNEYIVYDVAQVKVRYLIKMN
----
>E2BH34/779-978
----------SEEFKMIEQYVKNTHAATH------TELEIEDVFVVKRQGE
EQRYKPFKK-------LN--------RKLLWHGSRTTN------FAGILSQGLAPPEAPV
T-------------GYMFGKGIYFADMVSKSA--NYCCTSSNSTGLLLLCEVALGNHSTM
GRGQTHPPYGEG-------------VSANIKKSA---LLYNEYIVYDVAQVKVRYLIRMD
----
>E2AAA6/778-978
----------SEEFKMIDKYVQNTHAATH------TKLEIEEVFVVKRQGE
EQRFKPFKK-------LN--------RKLLWHGSRTTN------FAGILSQGLAPPEAPV
T-------------GYMFGKGIYFADMVSKSA--NYCCTSQSPTGLLLLCEVALGNHSTL
GRGQTEPPYGMG------------vPATHNKKSD---LLYNEYIVYDVAQVKVRYLIRMN
----
>A0A195FRQ8/776-976
----------SEEFKMIEKYVKNTHAATH------KELEIKEVFIIKRQGE
EQRFKPFKK-------MN--------KKLLWHGSRTTN------YAGILSQGLAPPEAPV
T-------------GYMFGKGIYFADMVSKSA--NYCCTSQNPTGLLLLCEVALGNHSTL
GRGQTQPPYGKG------------vPAKLNKTSA---LLYNEYIVYDVAQVRVRYLVKMN
----
>E9IXR5/775-974
----------SDEFKMIEKYVKNTHAATH------RELEIEEVFVIKRQGE
EQRFKPFKK-------LN--------RKLLWHGSRTTN------YAGILSQGLAPPEAPV
T-------------GYMFGKGIYFADMVSKSA--NYCCTSQSPTGLLMLCEVALGNHSTM
GCGQTHPPYGKG-------------VPAKIKNSA---LLYNEYIVYDVAQVKVRYLIKMN
----
>F4X1H8/776-976
----------SEEFKMIEKYVKNTHAATH------KELEIKEVFIIKRQGE
EQRFKPFKK-------LN--------RKLLWHGSRTTN------YAGILSQGLAPPEAPV
T-------------GYMFGKGIYFADMVSKSA--NYCCTSQNPTGLLLLCEVALGNHSTL
GRGQTQPPYGKG-------------VPAKLNNTS--aLLYNEYIVYDIAQVKVRYLVKMN
----
>A0A1A9Z7M1/797-996
----------SEEYALLQKYVQNTHGETH------NELEIVDIFKVSRQGE
ARRFKPFKK-------LN--------RRLLWHGSRLTN------YAGILSHGLAPPEAPC
T-------------GYMFGKGIYFADMVSKSA--NYCCTNQNSTGLMLLSEVALGDHSCF
GRGRTMPPLGKP-------------ITDSEIKSS---LLYNEFIVYDIAQVNIQYLFRMN
----
>A0A1B0GBV0/794-993
----------SEEYALLQRYVQNTHGETH------NELEIVDIFKVSRQGE
ARRFKPFKK-------LN--------RRLLWHGSRLTN------YAGILSHGLAPPEAPC
T-------------GYMFGKGIYFADMVSKSA--NYCCTNQNSTGLMLLSEVALGDHSCF
GRGRTMPPLGKP-------------ITDSEMKSS---LLYNEFIVYDIAQVNIQYLFRMN
----
>A0A0N7KCX5/444-645
----------SEEYSMIKTYLANTHGKTH------TTVDVVQIFKVSRHGE
MERFQKFAT-------AN--------RMLLWHGSRLTN------WAGILSQGLAPPEAPV
T-------------GYMFGKGVYFADMFSKSA--NYCYAEACRSGVLLLCEVALGELSTK
GVGQTEPPLGKP-------------KAEPSKRGS---LLYNEFIVYNVDQIRMRYVLHVS
----
>I1NMX7/453-654
----------SEEYSMIKTYLANTHGKTH------TTVDVVQIFKVSRHGE
MERFQKFAT-------AN--------RMLLWHGSRLTN------WAGILSQGLAPPEAPV
T-------------GYMFGKGVYFADMFSKSA--NYCYAEACRSGVLLLCEVALGELSTK
GVGQTEPPLGKP-------------KAEPSKRGS---LLYNEFIVYNVDQIRMRYVLHVS
----
>K3XFT5/394-595
----------SEEYSMIKTYLMNTHGKTH------STVDIVQIFKVFRHGE
TERFQKFAS-------TN--------RMLLWHGSRLSN------WAGILSQGLAPPEAPV
T-------------GYMFGKGVYFADMFSKSA--NYCYAEASRSGVLLLCEVALGDLSTK
GVGQTAPPLGKP-------------KQEPSKRGS---LLYNEYIVYNVDQIRMRYVLHVS
----
>Q5Z8Q9/454-655
----------SEEYSMIKTYLANTHGKTH------TTVDVVQIFKVSRHGE
MERFQKFAT-------AN--------RMLLWHGSRLTN------WAGILSQGLAPPEAPV
T-------------GYMFGKGVYFADMFSKSA--NYCYAEACRSGVLLLCEVALGELSTK
GVGQTEPPLGKP-------------KAEPSKRGS---LLYNEFIVYNVDQIRMRYVLHVS
----
>A0A0E0C1M5/425-626
----------SEEYSMIKTYLANTHGKTH------TTVDVVQIFKVSRHGE
MERFQKFAT-------AN--------RMLLWHGSRLTN------WAGILSQGLAPPEAPV
T-------------GYMFGKGVYFADMFSKSA--NYCYAEACRSGVLLLCEVALGELSTK
GVGQTEPPLGKP-------------MAEPSKRGS---LLYNEYIVYNVDQIRMRYVLHVS
----
>A0A0E0C1M4/444-645
----------SEEYSMIKTYLANTHGKTH------TTVDVVQIFKVSRHGE
MERFQKFAT-------AN--------RMLLWHGSRLTN------WAGILSQGLAPPEAPV
T-------------GYMFGKGVYFADMFSKSA--NYCYAEACRSGVLLLCEVALGELSTK
GVGQTEPPLGKP-------------MAEPSKRGS---LLYNEYIVYNVDQIRMRYVLHVS
----
>A0A1E5UP31/453-654
----------SEEYSMIKTYLMNTHGKTH------STVDIVQIFKVSRHGE
TERFQKFSS-------TN--------RMLLWHGSRLSN------WTGILSQGLAPPEAPV
T-------------GYMFGKGVYFADMFSKSA--NYCYAEASRSGVLLLCEVALGDLSTK
GVGQTAPPLGKP-------------KQEPSKRGS---LLYNEYIVYNIDQIRMRYVLHVS
----
>J3KZP7/444-645
----------SEEYSMIKTYLSNTHGKTH------TTVDIVQIFKVSRHGE
MERFQKFSS-------AN--------RMLLWHGSRLTN------WTGILSQGLAPPEAPV
T-------------GYMFGKGVYFADMFSKSA--NYCYAEACRSGVLLLCEVALGELSTK
GVGQTAPPLGKP-------------KAEPLKRGS---LLYNEYIVYNVDQIRMRYVLRVS
----
>T1IQQ9/775-974
----------SEEFDLIQKYVKNTHASTH------NGLEIIDVFKVVRQGE
AKRFKPFKK-------LN--------RKLLWHGSRVTN------YAGILSQGLAPPEAPS
T-------------GYMFGKGVYFADMVSKSA--NYCCTKSNPIGLMLLCEVALGNHSTK
GIGVTEPPLGQG-------------VKSSVPNTS---LLYNEYIVYDVSQINVKYLLKMN
----
>A0A088A5D3/787-986
-----------EEYKVIKQYVENTHAKTH------TELEIEDIFIIKRQGE
DSRYKPFKK-------LN--------KKLLWHGSRTTN------FAGILSQGLAPPEAPV
T-------------GYMFGKGIYFADMVSKSA--NYCCTSENPTGLLLLCEVALGNHSTW
GRGQTQPPYGVS------------vSVKLPKKSD---LLYNEYIVYDVAQVKARYLLKMN
----
>A0A0E0JI85/453-654
----------SEEYSMIKTYLANTHGKTH------TTVDIVQIFKVSRHGE
TERFHKFAT-------AN--------RMLLWHGSRLTN------WAGILSQGLAPPEAPV
T-------------GYMFGKGVYFADMFSKSA--NYCYAEACRSGVLLLCEVALGELSTK
GVGQTEPPLGKP-------------KAEPSKRGS---LLYNEYIVYNVDQIRMRYVLHVS
----
>A0A0J7L6S8/782-982
----------SEEFKMIEKYVQNTHAATH------TKLEIDEVFVVKRQGE
EQRFKPFKK-------LN--------RKLLWHGSRTTN------YAGILSQGLAPPEAPV
T-------------GYMFGKGIYFADMVSKSA--NYCCTSQSPTGLLLLCEVALGNHSTL
GRGQTEPPYGMG------------kSASHNKKSD---LLYNEYIVYDVAQVKVRYLVKMN
----
>A0A1J6ITJ4/789-989
----------SEDYRVIEKYLQSTHAPTH------KVLEVEEVFSLEREGE
FDKFAPHRE------kLN--------RMLLWHGSRLTN------FVGILSQGLAPPEAPA
T-------------GYMFGKGVYFADMVSKSA--QYCFTRKNPVGFMLLSEVALGEHSTK
GLGKTVPPCGKP-------------VPSNVKNSE---LLYNEYIVYDTAQVKLQFLVKVR
----
>A0A287XFY7/61-260
----------SKEYSMIKTYLTNTHGKTH------STIDILQMFKVSRHGE
TERFQKFAS-------AN--------RMLLWHGSRLSN------WAGIFSQGLAPPEAPV
T-------------GYMFGKGVYFADMFSKSA--NYCYAQTSRSGVLLLCEVALGDLSTK
GVGQMAPPLGKP-------------KEEPSKRGS---LLYNEYIVYNVEQIRMRYVLHVS
----
>A0A226P6C4/805-1004
----------SEEAKIIKQYVKNTHAATH------NDLKVVEIFRIDREGE
SQRYKPFKQ-------LN--------RQLLWHGSRTTN------FAGILSQGLAPPEAPV
T-------------GYMFGKGIYFADMVSKSA--NYCHTQADPIGLILLGEVALGNHSVK
GLGKTAPPLGNG-------------ISTGINDTC---LLYNEYIVYDVAQVNLKYLLKLK
----
>A0A0D9V0P4/452-653
----------SEEYSMIKTYLANTHGKTH------TTVDVLQIFKVSRHGE
MERFQKFAS-------AN--------RMLLWHGSRLTN------WTGILSQGLAPPEAPV
T-------------GYMFGKGVYFADMFSKSA--NYCYAESCRSGVLLLCEVALGELSTK
GVGQTAPPLGKP-------------KAEPSKRGS---LLYNEYIVYNIDQIRMRYVLHVS
----
>G3UUR2/771-970
----------SEEAKIIKQYVKNTHAATH------NDLKVVEIFRIEREGE
SQRYKPFKQ-------LN--------RQLLWHGSRTTN------FAGILSQGLAPPEAPV
T-------------GYMFGKGIYFADMVSKSA--NYCHTQADPIGLILLGEVALGNHSVK
GLGKTAPPLGNG-------------ISTGINDTC---LLYNEYIVYDVAQVNLKYLLKLK
----
>A0A0K9QNP3/515-716
----------SEEFSMIQKYTKNTHAKTH------STVDINQVFRVSRGGE
NEQFKKFAS-------TN--------RMLLWHGSRLTN------WTGILSQGLAPPEAPV
T-------------GYMFGKGVYFADMFSKSA--NYCYSSSAPTGVLLLCEVALGELSTK
GVGSTAPPSGKP-------------VQKKDAKGS---LLYNEYIVYNVDQIRMRYVIQVK
----
>A0A1I8PWS2/795-994
----------SEEFALLKKYVQNTHATTH------NELEVMDIFKVSRQGE
ARRYKPFKK-------LN--------RRLLWHGSRLSN------FAGILSHGLAPPEAPV
T-------------GYMFGKGIYFADMVSKSA--NYCCTKQNSTGFMLLSEVALGDHSCF
GRGRTMPPLGKP-------------IDNANLKSS---LLYNEFIVYDIAQVNIQYMFRMN
----
>C5XJW6/452-652
----------SDEYSMIKTYLRNTHGKTH------STVDIVQIFNVSRHGE
TERFQKFAS-------TN--------RMLLWHGSRLSN------WTGILSQGLAPPEAPV
S-------------GYMFGKGVYFADMFSKSA--NYCCAEACRSGVLLLCEVALGDLSTK
GVGQTAPPLGKP-------------KQEPSKRGG---LRYNEYIVYNVDQIRMRYVLLVN
----
>A0A1S3BRQ4/430-630
----------SEEFSMVSKYTKNTHARTH------STVDIVQIFRVSRKGE
DERFKKFSN-------TN--------RKLLWHGSRLTN------WTGILSQGLAPPEAPV
S-------------GYMFGKGVYFADMFSKSA--NYCYAKDAAAGVLLLCEVALGDLSTK
GVGRTEPPLGKP-------------IKSQRGKGA---LLYNEYIVYNVDQIRMRYLLQVN
----
>A0A287XFW7/109-308
----------SKEYSMIKTYLTNTHGKTH------STIDILQMFKVSRHGE
TERFQKFAS-------AN--------RMLLWHGSRLSN------WAGIFSQGLAPPEAPV
T-------------GYMFGKGVYFADMFSKSA--NYCYAQTSRSGVLLLCEVALGDLSTK
GVGQMAPPLGKP-------------KEEPSKRGS---LLYNEYIVYNVEQIRMRYVLHVS
----
>A0A1S3XI84/790-990
----------SEDYRVIEKYLQSTHAPTH------KVLEVEEVFSLEREGE
FDKFAPHRE------kLN--------RMLLWHGSRLTN------FVGILSQGLAPPEAPA
T-------------GYMFGKGIYFADMVSKSA--QYCFTRKNPVGFMLLSEVALGEHSTK
GLGKTVPPCGKP-------------VPSNIKNSE---LLYNEYIVYDTCQVKLQFLVKVR
----
>A0A2G2VZ31/43-244
----------SEDYRVIEKYLQSTHAPTH------KVLEVEEVFTLEREGE
FDKFKPYRE------kLN--------RMLLWHGSRLTN------FVGILSQGLAPPEAPA
T-------------GYMFGKGIYFADMVSKSA--QYCFTRKNPVGFMLLSEVALGEHSTK
GLGKTVPPCGKP-------------VPSNVKNSE---LLYNEYIVYDAAQVKLQFLVKVR
----
>M4C9K4/428-629
----------SEEFSMVANYMENTHAKTH------STVEISQLFRASRAGE
ADRFQQFSS-------SN--------RMLLWHGSRLTN------WAGILSQGLAPPEAPV
T-------------GYMFGKGVYFADMFSKSA--NYCYASGANDGVLLLCEVALGDLSTK
GVGRTAPPLGKP-------------VDHSSSKGT---LLYNEYIVYNTEQIKMRYVIQVK
----
>A0A182GZ17/540-740
----------SEEFKILEQYVRNTHAETH------TELEIAEIFKIKRKGE
DRRYKPFKK-------LN--------RKLLWHGSRLTN------YVGILSHGLAPPEAPV
T-------------GYMFGKGIYFADMVSKSA--NYCCTPSNSTGLMLLCEVALGDHSTK
GVGRTQPPLGKG------------vTQDPKMMTS---LLYNEYIVYDVAQVNCQYLFKMN
----
>A0A0D3B8U1/502-703
----------SEEFSMVANYMENTHAKTH------STVEISQLFRASRAGE
ADRFQQFSS-------SN--------RMLLWHGSRLTN------WAGILSQGLAPPEAPV
T-------------GYMFGKGVYFADMFSKSA--NYCYASGANDGVLLLCEVALGDLSTK
GVGRTAPPLGKP-------------VDHSSSKGT---LLYNEYIVYNTEQIKMRYVIQVK
----
>A0A078FU54/486-687
----------SEEFSMVANYMENTHAKTH------STVEISQLFRASRAGE
ADRFQQFSS-------SN--------RMLLWHGSRLTN------WAGILSQGLAPPEAPV
T-------------GYMFGKGVYFADMFSKSA--NYCYASGANDGVLLLCEVALGDLSTK
GVGRTAPPLGKP-------------VDHSSSKGT---LLYNEYIVYNTEQIKMRYVIQVK
----
>U3J3C9/670-869
----------SEEAKIIKQYVKNTHAATH------NDLKVVDIFRIEREGE
SQRYKPFKQ-------LN--------RQLLWHGSRTTN------FAGILSQGLAPPEAPV
T-------------GYMFGKGIYFADMVSKSA--NYCHTQADPIGLILLGEVALGNHSVK
GLGKTAPPLGNG-------------ISTGINDTC---LLYNEYIVYDVAQVNLKYLLKLK
----
>A0A287XG29/230-429
----------SKEYSMIKTYLTNTHGKTH------STIDILQMFKVSRHGE
TERFQKFAS-------AN--------RMLLWHGSRLSN------WAGIFSQGLAPPEAPV
T-------------GYMFGKGVYFADMFSKSA--NYCYAQTSRSGVLLLCEVALGDLSTK
GVGQMAPPLGKP-------------KEEPSKRGS---LLYNEYIVYNVEQIRMRYVLHVS
----
>A0A093QZ17/605-804
----------SEEAKIIKQYVKNTHAATH------NDLKVVDIFRIEREGE
SQRYKPFKQ-------LN--------RQLLWHGSRTTN------FAGILSQGLAPPEAPV
T-------------GYMFGKGIYFADMVSKSA--NYCHTQADPIGLILLGEVALGNHSVK
GLGKTAPPLGNG-------------ISTGINDTC---LLYNEYIVYDVAQVNLKYLLKLK
----
>P26446/805-1004
----------SEEAKIIKQYVKNTHAATH------NDLKVVEIFRIEREGE
SQRYKPFKQ-------LN--------RQLLWHGSRTTN------FAGILSQGLAPPEAPV
T-------------GYMFGKGIYFADMVSKSA--NYCHTQADPIGLILLGEVALGNHSVK
GLGKTAPPLGNG-------------ISTGINDTC---LLYNEYIVYDVAQVNLKYLLKLK
----
>A0A158NA68/776-974
----------SEEFKMIEKYVKNTHAATH------MELEIKEVFIIKRQGE
EQRFKPFKK-------LN--------RKLLWHGSRTTN------YAGILSQGLAPPEAPV
T-------------GYMFGKGIYFADMVSKSA--NYCCTSQNPTGLLLLCEVALGNHSTL
GRGQTQPPYGKG-------------VFAN-NTSA---LLYNEYIVYDVAQVKVRYLVKMN
----
>A0A195BKD2/776-974
----------SEEFKMIEKYVKNTHAATH------MELEIKEVFIIKRQGE
EQRFKPFKK-------LN--------RKLLWHGSRTTN------YAGILSQGLAPPEAPV
T-------------GYMFGKGIYFADMVSKSA--NYCCTSQNPTGLLLLCEVALGNHSTL
GRGQTQPPYGKG-------------VFAN-NTSA---LLYNEYIVYDVAQVKVRYLVKMN
----
>A0A182JBZ0/647-847
----------SKEFALLQQYVRNTHAATH------RTLEIEEIFRIQRKGE
DSRYEPFRS-------LN--------RKLLWHGSRLTN------FVGILSNGLAPPEAPV
T-------------GYMFGKGIYFADMVSKSA--NYCCTPADPKGLMLLCEVALGGHSVK
GIGRTQPPLGKG-------------VTKEELNSS---LLYNEFVVYNVAQVNCQYLLKMK
----
>A0A1S4AMH1/789-989
----------SEDYRVIEKYLQSTHAPTH------KVLEVEEVFSLEREGE
FDKFAPHRE------kLN--------RMLLWHGSRLTN------FVGILSQGLAPPEAPA
T-------------GYMFGKGIYFADMVSKSA--QYCFTRKNPVGFMLLSEVALGEHSTK
GLGKTVPPHGKP-------------VPSNVKNSE---LLYNEYIVYDTAQVKLQFLVKVR
----
>A0A154P952/784-984
----------SEEYKNIEQYVKNTHAETH------KDLEIEDVFVVKRQGE
DSRYRPFKK-------LN--------RKLLWHGTRTTN------YAGIFSQGLAPPEAPV
T-------------GYMFGKGIYFADMVSKSA--NYCCTSENPTGLLLLSEVALGNHSTF
GRGQTQPPYGPP------------vTVKLPKSSA---LLYNEYIVYDVAQVKLQYLLKTK
----
>A0A1D6BNI2/368-567
----------SKEYSMIKTYLTNTHGKTH------STIDILQMFKVSRHGE
TERFQKFAS-------AN--------RMLLWHGSRLSN------WAGIFSQGLAPPEAPV
T-------------GYMFGKGVYFADMFSKSA--NYCYAQTSRSGVLLLCEVALGDLSTK
GVGQMAPPLGKP-------------KEEPSKRGS---LLYNEYIVYNVEQIRMRYVLHVS
----
>A0A059A7U4/795-995
----------SEEYQLIKKYLHKTHAPTH------TTLELEDVFSLEREGE
FDKFAPFRQ------nLN--------RMLLWHGSRLTN------FVGILSQGLAPPEAPA
T-------------GYMFGKGLYFADMVSKSA--QYCFTKKNPVGLMLLSEVALGEHSTK
GLGKTVPPCGKP-------------VSSNVKASE---LLYNEYIVYNTAQVKMQFLLKVR
----
>A0A2I4AJC8/190-388
-----------QEAEVIIQYVKNTHAATH------NTLEVQEIFKVAREGE
YQRYSPFEE-------LN--------RQLLWHGSRTTN------YAGILSQGLAPPEAPV
T-------------GYMFGKGVYFADMVSKSA--NYCHTQSDPVGLILLAEVALGNHSVK
GLGRTAPPLGKG-------------VHTNIDDTS---LLYNEYIVYDVAQINLKYLLKIK
----
>P35875/790-989
----------SEEFSILSQYVKNTHASTH------KDLKIVDVFKVSRQGE
ARRFKPFKK-------LN--------RKLLWHGSRLTN------FVGILSHGLAPPEAPP
T-------------GYMFGKGIYFADMVSKSA--NYCCTQQNSTGLMLLSEVALGDHSCF
GRGRTMPPYGET-------------ITDEHLKSS---LLYNEYIVYDVAQVNIQYLFRME
----
>A0A287XG68/437-636
----------SKEYSMIKTYLTNTHGKTH------STIDILQMFKVSRHGE
TERFQKFAS-------AN--------RMLLWHGSRLSN------WAGIFSQGLAPPEAPV
T-------------GYMFGKGVYFADMFSKSA--NYCYAQTSRSGVLLLCEVALGDLSTK
GVGQMAPPLGKP-------------KEEPSKRGS---LLYNEYIVYNVEQIRMRYVLHVS
----
>A0A1D6BNI0/529-728
----------SKEYSMIKTYLTNTHGKTH------STIDILQMFKVSRHGE
TERFQKFAS-------AN--------RMLLWHGSRLSN------WAGIFSQGLAPPEAPV
T-------------GYMFGKGVYFADMFSKSA--NYCYAQTSRSGVLLLCEVALGDLSTK
GVGQMAPPLGKP-------------KEEPSKRGS---LLYNEYIVYNVEQIRMRYVLHVS
----
>V4L2K2/430-631
----------SEEFSMVANYMENTHAKTH------STVEIAQLFKASRAVE
ADRFQQFSS-------SN--------RMLLWHGSRLTN------WAGILSQGLAPPEAPV
T-------------GYMFGKGVYFADMFSKSA--NYCYASGSNDGVLLLCEVALGDLSTK
GVGKTAPPLGKP-------------VDHSSSKGT---LLYNEYIVYNTEQIKMRYVIQVK
----
>S8DLE3/777-976
-----------EDFKLINKYLQKTHAATH------TTLELEEVFSLDREGE
TDKYAPFRK------kLN--------RMLLWHGSRLTN------FVGILSQGLAPPEAPV
T-------------GYMFGKGIYFADLVSKSA--QYCFTPDNPVGLMLLSEVALGEHSTK
GLGKNVPPCGKA-------------VTSGVKSSE---LMYNEYIVYDSAQVKMQFLLKVR
----
>A0A1D6CTV1/529-728
----------SKEYSMIKTYLTNTHGKTH------STIDILQMFKVSRHGE
TERFQKFAS-------AN--------RMLLWHGSRLSN------WAGIFSQGLAPPEAPV
T-------------GYMFGKGVYFADMFSKSA--NYCYAQTSRSGVLLLCEVALGDLSTK
GVGQMAPPLGKP-------------KEEPSKRGS---LLYNEYIVYNVEQIRMRYVLHVS
----
>O50017/447-647
----------SDEYSMIKSYLRNTHGKTH------STVDIVQIFKVSRHGE
TERFQKFAS-------TN--------RMLLWHGSRLSN------WAGILSQGLAPPEAPV
T-------------GYMFGKGVYFADMFSKSA--NYCYAEACRSGVLLLCEVALGDLRSK
GVGQTAPPLGEP-------------KQEPSKRGG---LLYNEYIVYNVDQIRMRYVLHVN
----
>B4NIX3/790-989
----------SEEFATLKKYVQNTHASTH------SELEIVDVFKVARQGE
SRRYKPFKK-------LN--------RKLLWHGSRLTN------FVGILSHGLAPPEAPP
T-------------GYMFGKGIYFADMVSKSA--NYCCTQQNSTGLMLLSEVALGNHSCY
GHGRTMPPLGRP-------------VTDEKLKSS---LLYNEYIVYDIAQVNVQYLLRMD
----
>A0A1D6C645/529-728
----------SKEYSMIKTYLTNTHGKTH------STIDILQMFKVSRHGE
TERFQKFAS-------AN--------RMLLWHGSRLSN------WAGIFSQGLAPPEAPV
T-------------GYMFGKGVYFADMFSKSA--NYCYAQTSRSGVLLLCEVALGDLSTK
GVGQMAPPLGKP-------------KEEPSKRGS---LLYNEYIVYNVEQIRMRYVLHVS
----
>D8QTQ8/307-508
----------TEEYEMIESYLKNTHGHTH------SKLEIRQAFKVSRAGE
DERFQPFKD-------NN--------RMLLWHGSRLSN------WTGILSQGLAPPEAPS
T-------------GYMFGKGVYFADMVSKSA--NYCNAASKNAAVMLLCEVALGDLSTK
GLGRTVPPMGKP------------lTSGAYHQGS---LEYNEYIVYNTAQVRMRYLLQHK
----
>W5J9L6/798-997
----------TEEFQLLEQYVRNTHAATH------KELEIQEIFRIKRKGE
DRRYKPFSD-------LN--------RKLLWHGSRLTN------FVGILTHGLAPPEAPV
T-------------GYMFGKGIYFADMVSKSA--NYCCTPKDSTGLMLLCEVALGDHSVK
GIGRTQPPLGKG-------------VTDGKLTSS---LLYNEYIVYDVAQVNCKYLFKMD
----
>A0A1B0BYD9/797-996
----------SEEYVLLQKYVQNTHGETH------NELDIVDIFKVSRQGE
ARRFKPFKK-------LN--------RRLLWHGSRLTN------YAGILSHGLAPPEAPC
T-------------GYMFGKGIYFADMVSKSA--NYCFTNQNPTGLMLLSEVALGDHSCF
GRGRTMPPLGKP-------------ITDSELKSS---LLYNEFIVYDIAQVNIQYLFRMN
----
>A0A182G2R9/794-994
----------SEEFKILEQYVRNTHAETH------TELEIAEIFKIKRKGE
DRRYKPFKK-------LN--------RKLLWHGSRLTN------YVGILSHGLAPPEAPV
T-------------GYMFGKGIYFADMVSKSA--NYCCTPSNSTGLMLLCEVALGDHSTK
GVGRTQPPLGKG------------vTQDPKMMTS---LLYNEYIVYDVAQVNCQYLFKMN
----
>A0A287XG78/600-799
----------SKEYSMIKTYLTNTHGKTH------STIDILQMFKVSRHGE
TERFQKFAS-------AN--------RMLLWHGSRLSN------WAGIFSQGLAPPEAPV
T-------------GYMFGKGVYFADMFSKSA--NYCYAQTSRSGVLLLCEVALGDLSTK
GVGQMAPPLGKP-------------KEEPSKRGS---LLYNEYIVYNVEQIRMRYVLHVS
----
>Q7QBC7/791-990
----------SEEFALLEQYVRNTHAETH------RELEVAEIFRIKRKGE
DRRYQPFKK-------LN--------RKLLWHGSRLTN------FAGILTNGLAPPEAPV
T-------------GYMFGKGIYFADMVSKSA--NYCCTVADSTGLLLLCEVALGDHSVK
GIGRTQPPMGKG-------------VSNEKLKSS---LLYNEFIVYDVGQVNCQYLFKMN
----
>A0A287XG39/601-800
----------SKEYSMIKTYLTNTHGKTH------STIDILQMFKVSRHGE
TERFQKFAS-------AN--------RMLLWHGSRLSN------WAGIFSQGLAPPEAPV
T-------------GYMFGKGVYFADMFSKSA--NYCYAQTSRSGVLLLCEVALGDLSTK
GVGQMAPPLGKP-------------KEEPSKRGS---LLYNEYIVYNVEQIRMRYVLHVS
----
>B8A7Y9/449-648
----------SEEYSMIKTYLANTHGKTH------TTVDVVQIFKVSRHGE
MERFQKFAT-------AN--------RMLLWHGSRLTN------WAGILSQGLAPPEAPV
T-------------GYMFGKGVYFADMFSKSA--NYCYAEACRSGVLLLCEVALGELSTK
GVGQTEPPLGKP-------------KAEPSKRGS---LLYNEFIVYNVDQIRMRYVLHS-
----
>A0A287XG73/608-807
----------SKEYSMIKTYLTNTHGKTH------STIDILQMFKVSRHGE
TERFQKFAS-------AN--------RMLLWHGSRLSN------WAGIFSQGLAPPEAPV
T-------------GYMFGKGVYFADMFSKSA--NYCYAQTSRSGVLLLCEVALGDLSTK
GVGQMAPPLGKP-------------KEEPSKRGS---LLYNEYIVYNVEQIRMRYVLHVS
----
>A0A287XG99/608-807
----------SKEYSMIKTYLTNTHGKTH------STIDILQMFKVSRHGE
TERFQKFAS-------AN--------RMLLWHGSRLSN------WAGIFSQGLAPPEAPV
T-------------GYMFGKGVYFADMFSKSA--NYCYAQTSRSGVLLLCEVALGDLSTK
GVGQMAPPLGKP-------------KEEPSKRGS---LLYNEYIVYNVEQIRMRYVLHVS
----
>A0A287XG64/616-815
----------SKEYSMIKTYLTNTHGKTH------STIDILQMFKVSRHGE
TERFQKFAS-------AN--------RMLLWHGSRLSN------WAGIFSQGLAPPEAPV
T-------------GYMFGKGVYFADMFSKSA--NYCYAQTSRSGVLLLCEVALGDLSTK
GVGQMAPPLGKP-------------KEEPSKRGS---LLYNEYIVYNVEQIRMRYVLHVS
----
>A0A182TIM5/796-995
----------SEEFALLEQYVRNTHAETH------RELEVAEIFRIKRKGE
DRRYQPFKK-------LN--------RKLLWHGSRLTN------FAGILTNGLAPPEAPV
T-------------GYMFGKGIYFADMVSKSA--NYCCTVADSTGLLLLCEVALGDHSVK
GIGRTQPPMGKG-------------VSNEKLKSS---LLYNEFIVYDVGQVNCQYLFKMN
----
>A0A2J7PXW9/792-992
----------TEEFELLKQYVSNTHAATH------TELEIVEVFKVKRSGE
EKRYKPFRK-------LN--------RKLLWHGSRLTN------FAGILSQGLAPPEAPA
T-------------GYMFGKGIYFADMVSKSA--NYCCTPKNPVGLMLLCEVALGNHSTK
GLGRTAPPAGKG-------------VSVGHNDVS---LLYNEYIVYDVGQVNIQYLLKMK
----
>Q11207/432-633
----------SEEFSMVANYMENTHAKTH------STVEIAQLFRASRAVE
ADRFQQFSS-------SN--------RMLLWHGSRLTN------WAGILSQGLAPPEAPV
T-------------GYMFGKGVYFADMFSKSA--NYCYATGANDGVLLLCEVALGDLSTK
GVGKTAPPLGKP-------------VERSCSKGM---LLYNEYIVYNVEQIKMRYVIQVK
----
>A0A178UW01/432-633
----------SEEFSMVANYMENTHAKTH------STVEIAQLFRASRAVE
ADRFQQFSS-------SN--------RMLLWHGSRLTN------WAGILSQGLAPPEAPV
T-------------GYMFGKGVYFADMFSKSA--NYCYATGANDGVLLLCEVALGDLSTK
GVGKTAPPLGKP-------------VERSCSKGM---LLYNEYIVYNVEQIKMRYVIQVK
----
>A0A2I4HM89/43-244
----------SEDYRLIEKYLLTTHAPTH------KTLELEEVFSLERKGE
YDKFAPYRE------rLN--------RMLLWHGSRLTN------FVGILSQGLAPPEAPA
T-------------GYMFGKGVYFADLVSKSA--QYCYTKKNPVGLMLLSEVALGEHSTK
GLGKNIPPCGKP-------------VPSKLKASE---LMYNEYIVYDTAQVKMQFLLKVK
----
>A0A182JNU7/804-1003
----------SEEFALLEQYVRNTHAETH------KDLEIGEIFRIKRKGE
DRRFQPFKK-------LN--------RKLLWHGSRLTN------FAGILTHGLAPPEAPV
T-------------GYMFGKGIYFADMVSKSA--NYCCTVTDSTGLMLLCEVALGDHSVK
GIGRTQPPMGKG-------------VSNEKMKSS---LLYNEFIVYDVGQVNCQYLFKMN
----
>D8T3S7/298-500
----------TEEYEMIESYLMNTHGHTH------SKLEICQAFKVSRAGE
DERFQPFKD-------NN--------RMLLWHGSRLSN------WTGILSQGLAPPEAPS
T-------------GYMFGKGVYFADMVSKSA--NYCNAASKNAAVMLLCEVALGDLSTK
GLGRTVPPMGKP------------lTSGAYHQGS---LEYNEYIVYNTAQVRMRYLLQVS
----
>Q16NZ4/794-994
----------SEEFKILEQYVKNTHAETH------TELEIGEIFKIKRKGE
DRRYKPFRK-------LN--------RKLLWHGSRLTN------YVGILSHGLAPPEAPV
T-------------GYMFGKGIYFADMVSKSA--NYCCTPSNSTGLMLLCEVALGDHSTK
GIGRTQPPLGKG------------vVQDPKLMTS---LLYNEYIVYDVAQVNCQYLFKMN
----
>A0A026WPG3/782-982
----------SEEFKMIEQYVRNTHATTH------MELEIDDVFVIKREGE
EQRFKPFKK-------LN--------RKLLWHGSRTTN------FAGILSQGLAPPEAPV
T-------------GYMFGKGIYFADMVSKSA--NYCCTSGNPTGLLLLCEVALGNHSTV
GRGQTHPPYGTG------------vPANISKQSA---LLYNEYIVYDVAQVKARYLLRMN
----
>A0A182LCH6/796-995
----------SEEFALLEQYVRNTHAETH------RELEVAEIFRIKRKGE
DRRYQPFKK-------LN--------RKLLWHGSRLTN------FAGILTNGLAPPEAPV
T-------------GYMFGKGIYFADMVSKSA--NYCCTVTDSTGLLLLCEVALGDHSVK
GIGRTQPPMGKG-------------VSNEKLKSS---LLYNEFIVYDVGQVNCQYLFKMN
----
>A0A182VQR6/796-995
----------SEEFTLLEQYVRNTHAETH------KDLEIAEIFRIKRKGE
DRRFQPFKK-------LN--------RKLLWHGSRLTN------FAGILTHGLAPPEAPV
T-------------GYMFGKGIYFADMVSKSA--NYCCTMVDSTGLMLLCEVALGDHSVK
GIGRTQPPMGKG-------------VSDEKVKSS---LLYNEFIVYDVGQVKCQYLFKMN
----
>A0A2I0M550/765-964
----------SEEAKIIKQYVKNTHAATH------NDLKVVDIFRIEREGE
SQRYKPFKQ-------LN--------RQLLWHGSRTTN------FAGILSQGLAPPEAPV
T-------------GYMFGKGIYFADMVSKSA--NYCHTQADPIGLVLLGEVALGNHSVK
GLGKTAPPLGNG-------------ISTGINDTC---LLYNEYIVYDVAQVNLKYLLKLK
----
>A0A1V4JJ34/805-1004
----------SEEAKIIKQYVKNTHAATH------NDLKVVDIFRIEREGE
SQRYKPFKQ-------LN--------RQLLWHGSRTTN------FAGILSQGLAPPEAPV
T-------------GYMFGKGIYFADMVSKSA--NYCHTQADPIGLVLLGEVALGNHSVK
GLGKTAPPLGNG-------------ISTGINDTC---LLYNEYIVYDVAQVNLKYLLKLK
----
>U3KAR8/765-964
----------SEEAKIIKQYVKNTHAATH------NDLKVVEIFRIEREGE
SQRYKPFKQ-------LN--------RQLLWHGSRTTN------FAGILSQGLAPPEAPV
T-------------GYMFGKGIYFADMVSKSA--NYCHTQADPIGLVLLGEVALGNHSVK
GLGKTAPPLGNG-------------ISTGINDTC---LLYNEYIVYDVAQVNLKYLLKLK
----
>L8GH34/572-771
-----------KEFKMVSKYLRQTHAPSH------SSLELLDLFKIDREGE
MARYEKWAK-------LN--------RMLLWHGSRLTN------WAGILSQGLAPPEAPS
T-------------GYMFGKGVYFADMASKSA--NYCFTRENNVGIMTLSEVALGDHSTK
GCGQTEPPCGEP-------------SKSGAVGSS---LLYNEYIVYDVGQINIKYLLKVK
----
>H2MF09/807-1005
-----------QEAEVITQYVKNTHAATH------NTLEVQEIFKIGREGE
RQRFRPFEE-------LN--------RQLLWHGSRATN------YAGIMSQGLAPPEAPV
T-------------GYMFGKGVYFADMVSKSA--NYCHTQSDPVGLILLAEVALGNHSVK
GLGRTAPPLGKG-------------VQTNIDDTS---LLYNEYIVYDVAQINLKYLLKIK
----
>A0A022S5Q6/495-695
----------SEEFSIIEKYTKNTHAKTH------SDVDIVQIFNVSREGE
AQRFEKFSG-------TN--------RMLLWHGSRLTN------WTGILSQGLAPPEAPV
T-------------GYMFGKGVYFADMFSKSA--NYCCSKAASAGVLLLCEVALGDLSTK
GVGQTAPPLGKP-------------KEQPGRKGS---LLYNEYIVYNVDQIRMRYLVHVN
----
>A0A0Q3QQT1/805-1004
----------SEEAKIIKQYVKNTHAATH------NDLKVVDIFRIEREGE
SQRYKPFKQ-------LN--------RQLLWHGSRTTN------FAGILSQGLAPPEAPV
T-------------GYMFGKGIYFADMVSKSA--NYCHTQADPIGLILLGEVALGNHSVK
GLGKTAPPLGNG-------------ISTGINDTC---LLYNEYIVYDXAQVNLKYLLKLK
----
>A0A1J1HUN0/791-991
----------SDEFKLINDYVQNTHAETH------NALEVMDVFKVNRQGE
SRRYKPFKK-------LN--------RQLLWHGSRLTN------YVGILSHGLAPPEAPV
T-------------GYMFGKGIYFADMVSKSA--NYCCTSSNDVGLMLLSEVALGDHSTK
GMGTTFPPMGKP-------------VTDKKLQSS---LLYNEYIVYEVAQVNVQYLLKMK
----
>A0A166CDQ2/497-697
----------SKEFSIVSKYMKNTHAKTH------STVDIVQIFRVSREGE
AERFKKFSG-------TN--------RMLLWHGSRLTN------WTGILKQGLAPPEAPV
T-------------GYMFGKGVYFADMFSKSA--NYCCSPTATSGVLLLCEVALGDLSTK
GVGKTAPPLGKP-------------KQHSDVQAS---LLYNEYIVYNADQIRMRYVIHVN
----
>A0A1U8DRQ2/845-1044
----------SEEAKIIKQYVKNTHAATH------NDLKVVDIFKIEREGE
SQRYKPFRQ-------LN--------RQLLWHGSRTTN------FAGILSQGLAPPEAPV
T-------------GYMFGKGVYFADMVSKSA--NYCHTQADPVGLILLGEVALGNHSVK
GLGKTAPPLGNG-------------MSTGINDTC---LLYNEYIVYDVAQVNLKYLLKLK
----
>H0Z1I5/691-890
----------SEEAKIIKQYVKNTHAATH------NDLKVVDIFRIEREGE
SQRYKPFRQ-------LN--------RQLLWHGSRTTN------FAGILSQGLAPPEAPV
T-------------GYMFGKGIYFADMVSKSA--NYCHTQADPIGLVLLGEVALGNHSVK
GLGKTAPPLGNG-------------ISTGINDTC---LLYNEYIVYDVAQVNLKYLLKLK
----
>Q5RHR0/807-1005
----------SHEAQLILQYVKNTHAATH------NTLDVEEIFKIEREGE
YQRYRPFKE-------LN--------RQLLWHGSRTTN------YAGILSQGLAPPEAPV
T-------------GYMFGKGVYFADMVSKSA--NYCHTQADPVGLILLGEVALGNHSVK
GLGRSAPPLGKG-------------MNTNIDDTS---LLYNEYIVYDVSQVNLKYLLKIR
----
>W5KGD0/819-1017
----------SEEAQLIHQYVKNTHASTH------NTLEVEEIFKIDREGE
YQRYRPFKE-------LN--------RQLLWHGSRTTN------YAGILSQGLAPPEAPV
T-------------GYMFGKGVYFADMVSKSA--NYCHTQADPVGLILLGEVALGNHSVK
GLGRTAPPLGKG-------------VNTNIDDTS---LLYNEYIVYDVAQVNLKYLLKIR
----
>A0A218UIG7/811-1010
----------SEEAKIIKQYVKNTHAATH------NDLKVVDIFRIEREGE
SQRYKPFRQ-------LN--------RQLLWHGSRTTN------FAGILSQGLAPPEAPV
T-------------GYMFGKGIYFADMVSKSA--NYCHTQADPIGLVLLGEVALGNHSVK
GLGKTAPPLGNG-------------ISTGINDTC---LLYNEYIVYDVAQVNLKYLLKLK
----
>A0A078GHA7/713-913
----------SEDYRLIEKYLNTTHAPTH------TSLELEEVFALEREGE
FDKYAPHRE------kLN--------KMLLWHGSRLTN------FVGILNQGLAPPEAPA
T-------------GYMFGKGIYFADLVSKSA--QYCYTKENPVGLMLLSEVALGEHSTK
GLGKKVPPCGKP-------------VPSKAKASE---LMYNEYIVYNTAQVKLQFLLKVR
----
>A0A2J6KGF1/783-983
----------SEDYQLVEKYLQTTHAPTH------TALELEEVFTVERQGE
FDKFVPYKN------kLN--------KMLLWHGSRLTN------YVGILSQGLAPPEAPA
T-------------GYMFGKGIYFADLVSKSA--QYCFTKKNPVGLMLLSEVALGEDSTK
GLGKKIPPCGKP-------------VSSNVKASE---LMYNEYIVYNTDQVKLQFLLKVR
----
>A0A0D3BT65/760-960
----------SEDYRLIEKYLNTTHAPTH------TSLELEEVFALEREGE
FDKYAPHRE------kLN--------KMLLWHGSRLTN------FVGILNQGLAPPEAPA
T-------------GYMFGKGIYFADLVSKSA--QYCYTKENPVGLMLLSEVALGEHSTK
GLGKKVPPCGKP-------------VPSKAKASE---LMYNEYIVYNTAQVKLQFLLKVR
----
>A0A2G3DDB1/360-559
----------SQEFLMIENYMKNTHAKTH------SAVDIVQVFRASRDGE
TERFQKFSD-------TN--------RMLLWHGSRLTN------WAGILSQGLAPPEAPS
T-------------GYMFGKGVYFADMFSKSA--NYCYASAARNGVLLLCEVALGDLSTK
GVGATAPPLGKP-------------KAQRK-QGS---LLYNEYIVYDVEQIRMRYVIQVE
----
>A0A251N1Y9/787-987
----------SEDFQLIKKYLLTTHAPTH------TSLELEEVFALEREGE
FDKFAPYRK------kLN--------RMLLWHGSRFTN------FVGILSQGLAPPEAPA
T-------------GYMFGKGIYFADLVSKSA--QYCYTKKNPVGLMLLSEVALGEHSTK
GLGKKIPPCGKP-------------VPSNIKASE---LMYNEYIVYDKAQVKMQFLLKVR
----
>A0A084WSM3/157-357
----------SEEFALLQQYVRNTHAATH------KELEIEEVFCVKRQGE
DKRYEPFRG-------LN--------RKLLWHGSRLTN------FVGILSNGLAPPEAPA
T-------------GYMFGKGIYFADMVSKSA--NYCFTPADPKGLMLLCEVALGDHSVK
GIGRTQPPLGKG-------------VTNENMDSS---LLYNEFIVYDVAQVNCQYLLKMK
----
>A0A2I4C9L9/795-993
-----------QEAEVIIQYVKNTHAATH------NTLEVQEIFKVAREGE
YQRYSPFEE-------LN--------RQLLWHGSRTTN------YAGILSQGLAPPEAPV
T-------------GYMFGKGVYFADMVSKSA--NYCHTQSDPVGLILLAEVALGNHSVK
GLGRTAPPLGKG-------------VHTNIDDTS---LLYNEYIVYDVAQINLKYLLKIK
----
>A0A0P0V289/161-361
----------SEEYSMIKTYLTNTHGKTH------TTVDIVQIFKVSRLGE
MERFQKFAS-------AN--------RMLLWHGSRLTN------WAGILSQGLAPPEAPI
S-------------GFMFGKGVYFADMFSKSA--NYCCAEACKSGVMLLCEVALGELSTK
GVGQTEPPLGKP-------------EKVPSRRGS---LMYNEYIVYNVDQIRMRYILNVN
----
>K4BLU8/787-987
----------SEDYRVIEKYLQNTHAPTH------KVLEVEEVFSLERKGE
YDKFKPCRD------kLN--------KMLLWHGSRLTN------FVGILSQGLAPPEAPA
T-------------GYMFGKGIYFADMVSKSA--QYCFTRKNPVGFMLLSEVALGEHSTK
GLGKTVPPCGKP-------------VTSNVKNSE---LLYNEYIVYEAAQVKLQFLVKVR
----
>M4DP19/788-988
----------SEDYRLIEKYLNTTHAPTH------TSLELEEVFALEREGE
FDKYAPHRE------kLN--------KMLLWHGSRLTN------FVGILNQGLAPPEAPA
T-------------GYMFGKGIYFADLVSKSA--QYCFTKENPVGLMLLSEVALGEHSTK
GLGKKVPPCGKP-------------VPSKAKASE---LMYNEYIVYNTAQVKLQFLLKVR
----
>A0A087GLS7/427-628
----------SEEFSMVAKYMENTHAKTH------STVEIAQLFRASRAVE
ADRFQQFST-------SN--------RMLLWHGSRLTN------WAGILSQGLAPPEAPV
T-------------GYMFGKGVYFADMFSKSA--NYCYATRANKGVLLLCEVALGDLSTK
GVGETAPPLGKP-------------VDHQRTKGM---LLYNEYIVYNTEQIKMRYVIQVK
----
>A0A182N598/797-996
----------SEEFALLEQYVRNTHAATH------AELEIAEIFCVKRKGE
DRRYQPFRK-------LN--------RKLLWHGSRLTN------FVGILTHGLAPPEAPV
T-------------GYMFGKGIYFADMVSKSA--NYCCTPADSTGLMLLCEVALGDHSVK
GIGRTQPPLGKG-------------VTDDKMKSS---LLYNEFIVYDVGQVNCQYLFKMN
----
>A0A078FCZ2/1117-1317
----------SEDYRLIEKYLNTTHAPTH------TSLELEEVFALEREGE
FDKYAPHRE------kLN--------KMLLWHGSRLTN------FVGILNQGLAPPEAPA
T-------------GYMFGKGIYFADLVSKSA--QYCFTKENPVGLMLLSEVALGEHSTK
GLGKKVPPCGKP-------------VPSKAKASE---LMYNEYIVYNTAQVKLQFLLKVR
----
>W9QMK0/432-632
----------SDEFTMVAKYMQNTHGKTH------STVDIAQLFRLSKEGE
EDRFRKFSS-------AN--------RMLLWHGSRLTN------WTGILSQGLAPPEAPV
T-------------GYMFGKGVYFADMFSKSA--NYCYAHNATTGVLLLCEVALGDLSTK
GVGRTAPPEGKP-------------KENPHHEGA---LLYNEYIVYNVEQIRMRYVVQVN
----
>A0A1X7VAR1/679-878
----------SEEFKRLVEYVANTHAATH------NQLEVQEVFNLERHGE
KKRYKPFSK-------LN--------RMLLWHGSRLTN------FVGILSQGLAPPEAPV
T-------------GYMFGKGVYFADMVSKSA--NYCWTPQSPVGLMLLCEVALGNHSTK
GIGRTAPPMGKG-------------TTSSSRSTS---LLYNEYIVYDVAQINMKYLIKMN
----
>K7IV59/785-985
----------SDDFKLIEKYVKNTHAETH------RELIVEEVFAAKRSGE
ESRYRPFKK-------LN--------RKLLWHGSRVTN------FAGILSQGLAPPEAPV
T-------------GYMFGKGIYFADMVSKSA--NYCCTSQNSTGLLLLCDVALGNHSTW
GRGKTMPPCGPG------------iQADLKEKSS---LLYNEFIVYDVAQVKVEYLVKMN
----
>M0T8N9/313-511
-----------NEFAMVKKYLLNTHAKTH------SRVDIVQIFKVSRKGE
LERYGKFSS-------TN--------RMLLWHGSRLTN------WTGILSQGLAPPEAPV
T-------------GYMFGKGVYFADMFSKSA--NYCCASQSRDGVLLLCEVALGELSTK
GVGATAPPLGTP-------------KEQNNLQCS---LLYNEYIVYNIEQIRMRYVIHV-
----
>A0A1S3CFL2/775-975
----------SDDYKLIEKYLLNTHAPTH------TALELEEVFSLEREGE
FDKFVPFRQ------kLN--------KMLLWHGSRLTN------FVGILSQGLAPPEAPA
T-------------GYMFGKGIYFADLVSKSA--QYCYTRKNPIGFMILSEVALGEHSTK
GLGKKVPPCGKP-------------VASNVKASE---LMYNEYIVYDTVQVKMQFLLKVR
----
>H2UJE1/809-1006
-----------KEADIILQYVKNTHAATH------NTLEVQEIFKIRREGE
HQRYRPFEE-------LN--------RQLLWHGSRATN------YAGIMSQGLAPPEAPV
T-------------GYMFGKGVYFADMVSKSA--NYCHTQSEPVGFLLLAEVALGNHSVK
GLGRTAPPLGNG-------------VNTNIDDTS---LLYNEYIVYDVAQINLKYLLKVR
----
>A0A1U8P7H4/540-740
----------SEDFQLIEKYLLTTHAPTH------TKLELEEVFSLEREGE
LDKFAPFRE------kLN--------RMLLWHGSRLTN------FVGILSQGLAPPEAPA
T-------------GYMFGKGVYFADLVSKSA--QYCFTRKNPVGLMLLSEVALGEHSTK
GLGKKVPPCSKP-------------VPSSVKESE---LMYNEYIVYNTSQVKIQFLLKVR
----
>K7GEK1/769-968
----------SEEAKIIKQYVKNTHASTH------NDLKVVDIFKIEREGE
SQRYKPFKQ-------LN--------RQLLWHGSRTTN------FAGIFSQGLAPPEAPV
T-------------GYMFGKGVYFADMVSKSA--NYCHTQTDPIGLILLGEVALGNHSVK
GLGKTAPPLGNG-------------IPSGISDTC---LLYNEYIVYDVAQVNLKYLLKLK
----
>A0A0P0X523/346-545
-----------EDYKLVEKYLLNTHAPTH------KSLELEEVFSLDRDGE
FSKYSRYKN------nLN--------KMLLWHGSRLTN------YVGILSQGLAPPEAPV
T-------------GYMFGKGLYFADLVSKSA--QYCYVRKNPVGLMLLSEVALGDHSTK
GLGKTVPPCGKP-------------VPASIKTSE---LMYNEYIVYNTSQVKMQYLLKVR
----
>A0A0M4F2Q2/421-620
----------SDEFVLLKKYVQNTHAATH------SELEIVDIFKVVRQGE
ARRYKPFKK-------LN--------RKLLWHGSRLTN------FVGILSHGLAPPEAPP
T-------------GYMFGKGIYFADMVSKSA--NYCCTQQNSTGLMLLSEVALGDHSCF
GRGRTMPPLGKP-------------ITDAKLASS---LLYNEFIVYDIAQVNVQYLFRLE
----
>A0A022S2K8/798-997
----------SEEFQLIEKYLNSTHAPTH------TALELEEVFSLERQGE
MDKYAPYRA------kLN--------KMLLWHGSRLTN------FIGILSQGLAPPEAPS
T-------------GYMFGKGVYFADLVSKSA--QYCFTRKNPVGLMLLSEVALGEHSTK
GLGKKVPPCGKP-------------VASKVKASE---LMYNEYIVYNTAQVKMQFLLKVR
----
>M3XZP9/807-1005
----------SEEAETIRKYVKNTHATTH------NDLEVVDIFRIEREGE
SQRYKPFRQ-------LN--------RRLLWHGSRATN------FAGILSQGLAPPEAPV
T-------------GYMFGKGIYFADMVSKSA--NYCHAQADPVGLILLGEVALGNHSVK
GLGKTTPPLGTG-------------VSSGVNDTC---LLYNEYIIYDVAQVNLKYLLKLR
----
>A0A1B6QAL7/774-974
----------SEDYKLIEQYLLNTHAPTH------KSLELEEVFSLDRDGE
LNKYSRYKN------nLN--------KMLLWHGSRLTN------FVGILSQGLAPPEAPV
S-------------GYMFGKGLYFADLVSKSA--QYCNVRNNPVGLMILSEVALGDHSTK
GLGKTVPPCGKP-------------VPSSIRSSE---LMYNEYIVYNTSQVKMQFLLKVR
----
>A0A1U7TR05/713-912
----------SEEAEIIRKYVKNTHATTH------NDLEVVDIFKIDREGE
SQRYKPFKQ-------LN--------RRLLWHGSRTTN------FAGILSQGLAPPEAPV
T-------------GYMFGKGIYFADMVSKSA--NYCHTQGDPIGLILLGEVALGNHSVK
GLGKTTPPLGTG-------------ISSGVNDTC---LLYNEYIVYDIAQVNLKYLLKLK
----
>F1Q2M3/770-969
----------SEEAETIRKYVKNTHATTH------NDLEVVDIFKIEREGE
SQRYKPFKQ-------LN--------RRLLWHGSRTTN------FAGILSQGLAPPEAPV
T-------------GYMFGKGIYFADMVSKSA--NYCHTQGDPIGLILLGEVALGNHSVK
GLGKTTPPLGTG-------------ISSGVNDTC---LLYNEYIVYDIAQVNLKYLLKLK
----
>A0A182R0F8/795-994
----------SEEFTLLEQYVRNTHAATH------AELEIAEIFCIKRKGE
DRRYQPFRK-------LN--------RKLLWHGSRLTN------FVGILTHGLAPPEAPV
T-------------GYMFGKGIYFADMVSKSA--NYCCTPADSTGLMLLCEVALGDHSVK
GIGRTQPPLGKG-------------VTDDNVKSS---LLYNEFIVYDVGQVNCQYLFKMN
----
>A0A232EXK9/787-987
----------SDDFKLIEKYVKNTHAETH------RELVVEEVFAAKRSGE
ESRYRPFKK-------LN--------RKLLWHGSRVTN------YAGILSQGLAPPEAPV
T-------------GYMFGKGIYFADMVSKSA--NYCCTSQNSTGLLLLCDVALGNHSTW
GRGKTMPPCGPS------------iQADLKERSS---LLYNEFIVYDVAQVKVEYLVKMN
----
>A0A218WS04/771-971
----------SEDYQSIEKYLHKTHAPTH------TALELEEVFSLEREGE
FDKFAPYRQ------kLN--------KMLLWHGSRLTN------FIGILSQGLAPPEAPA
T-------------GYMFGKGIYFADMVSKSA--QYCYTPNNPVGLLLLSEVALGEHSTK
GLGKKIPPCGKP-------------VSSNVKASE---LMYNEYIVYNTAQVKMQFLLKVR
----
>H0XJQ2/811-1010
----------SEEAEIIRKYVKNTHATTH------NDLQVVDIFKIEREGE
SQRYKPFKQ-------LN--------RRLLWHGSRTTN------FAGILSQGLAPPEAPV
T-------------GYMFGKGIYFADMVSKSA--NYCHTQGDPIGLILLGEVALGNHSVK
GLGKTTPPLGTG-------------ISSGVNDTC---LLYNEYIVYDIAQVNLKYLLKLK
----
>A0A1D6EKV8/485-685
----------SEDYKLIEQYLLNTHAPTH------KSLELEEVFSLDRDGE
LNKYSRYKN------nLN--------KMLLWHGSRLTN------FVGILSQGLAPPEAPV
T-------------GYMFGKGLYFADLVSKSA--QYCYVRNNPVGLMLLSEVALGDHSTK
GLGKTVPPCGKP-------------VPSSIRSSE---LMYNEYIVYNTSQVKMQFLLKVR
----
>F7DIM1/768-967
----------SEEAETIRKYVKNTHATTH------NDLEVVDIFKIEREGE
SQRYKPFKQ-------LN--------RRLLWHGSRTTN------FAGILSQGLAPPEAPV
T-------------GYMFGKGIYFADMVSKSA--NYCHTQGDPIGLILLGEVALGNHSVK
GLGKTTPPLGTG-------------ISSGVSDTC---LLYNEYIVYDIAQVNLKYLLKLK
----
>H3DG37/816-1013
-----------KEADIILQYVKNTHAATH------NTLEVQEIFKICREGE
HQRYRPFEE-------LN--------RQLLWHGSRTTN------YAGIMSQGLAPPEAPV
T-------------GYMFGKGVYFADMVSKSA--NYCHTQSEPVGLLLLAEVALGNHSVK
GLGRTAPPLGRG-------------VNTNIDDTS---LLYNEYIVYDVAQINLKYLLKVR
----
>I3K764/809-1007
-----------SEAEIILQYVKNTHAATH------NTLEVQEIFKIVREGE
HQRYRPFEE-------LN--------RQLLWHGSRTTN------YAGILSQGLAPPEAPV
T-------------GYMFGKGVYFADMVSKSA--NYCHTQSDPVGLILLGEVALGNHSVK
GLGRTAPPLGKG-------------VHTNIDDTS---LLYNEYIVYDVAQVNLKYLLKIK
----
>Q0JMY1/398-598
----------SEEYSMIKTYLTNTHGKTH------TTVDIVQIFKVSRLGE
MERFQKFAS-------AN--------RMLLWHGSRLTN------WAGILSQGLAPPEAPI
S-------------GFMFGKGVYFADMFSKSA--NYCCAEACKSGVMLLCEVALGELSTK
GVGQTEPPLGKP-------------EKVPSRRGS---LMYNEYIVYNVDQIRMRYILNVN
----
>A0A2G3CVB7/787-987
----------SEDYRVIEKYLQSTHAPTH------KVLEVEEVFTLEREGE
FDKFKPYRE------kLN--------RMLLWHGSRLTN------FVGILSQGLAPPEAPA
T-------------GYMFGKGIYFADMVSKSA--QYCFTRKNPVGFILLSEVALGEHSTK
GLGKTVPPCGKP-------------VPSNVKNSE---LLYNEYIVYDASQVKLQFLVKVR
----
>I1QA38/773-972
-----------EDYKLVEKYLLNTHAPTH------KSLELEEVFSLDRDGE
FNKYSRYKN------nLN--------KMLLWHGSRLTN------YVGILSQGLAPPEAPV
T-------------GYMFGKGLYFADLVSKSA--QYCYVRKNPVGLMLLSEVALGDHSTK
GLGKTVPPCGKP-------------VPASIKTSE---LMYNEYIVYNTSQVKMQYLLKVR
----
>G3PBI6/811-1009
-----------EEAEIILQYVKNTHAATH------NTLEVQEIFKIVREGE
RQRFRPFEE-------LN--------RQLLWHGSRATN------YAGIMSQGLAPPEAPV
T-------------GYMFGKGVYFADMVSKSA--NYCHTRSEPVGLLLLAEVALGNHSVK
GLGRSAPPVGKG-------------TNTNIDDTS---LLYNEYIVYDVAQVNMKYLLKIK
----
>G3T0Q8/768-967
----------SEEAEIIRKYVKNTHATTH------NDLEVVDIFKIEREGE
NQRYKPFRQ-------LN--------RQLLWHGSRTTN------FAGILSQGLAPPEAPV
T-------------GYMFGKGIYFADMVSKSA--NYCHTQGDPIGLILLGEVALGNHSVK
GLGKTTPPLGTG-------------ISSGVNDTS---LLYNEYIVYDIAQVNLKYLLKLK
----
>I1HF79/530-731
----------SEEYSMIKTYLTNTHGKTH------SSIDVLQMFKVSRHGE
TERFQKFAN-------AN--------RMLLWHGSRLTN------WTGIFSQGLAPPEAPV
T-------------GYMFGKGVYFADMFSKSA--NYCFADTSRSGVLLLCEVALGELSTK
GVGQMAPPLGKP-------------KEEPSKRGS---LLYNEYIVYNVDQIRMRYVLHVS
----
>A0A182YM37/796-995
----------SEEFTLLEQYVRNTHAETH------KDLEIAEIFRIKRKGE
DRRYQPFKK-------LN--------RKLLWHGSRLTN------FAGILTHGLAPPEAPV
T-------------GYMFGKGIYFADMVSKSA--NYCCTMVDSTGLMLLCEVALGDHSVK
GIGRTQPPMGKG-------------VSDEKVKSS---LLYNEFIVYDVGQVSCQYLFKMN
----
>B8B5F6/773-972
-----------EDYKLVEKYLLNTHAPTH------KSLELEEVFSLDRDGE
FNKYSRYKN------nLN--------KMLLWHGSRLTN------YVGILSQGLAPPEAPV
T-------------GYMFGKGLYFADLVSKSA--QYCYVRKNPVGLMLLSEVALGDHSTK
GLGKTVPPCGKP-------------VPASIKTSE---LMYNEYIVYNTSQVKMQYLLKVR
----
>A0A251TGI9/781-981
----------SEDYRLVEKYLQTTHAPTH------TALELEEVFTVERRGE
FDKFSPYKN------kLN--------KMLLWHGSRLTN------FVGILSQGLAPPEAPA
T-------------GYMFGKGIYFADLVSKSA--QYCFTKKNPVGLMLLSEVALGEHSTK
GLGKNIPPCGKP-------------VPSNVKATE---LMYNEYIVYNTDQVKLQFLLKVR
----
>A0A1S3F858/797-996
----------SEEAEIIRKYVKNTHATTH------NDLEVVDIFRIDREGE
SQRYKPFRQ-------LN--------RRLLWHGSRTTN------FAGILSQGLAPPEAPV
T-------------GYMFGKGIYFADMVSKSA--NYCHTQGDPIGLILLGEVALGNHSVK
GLGKTTPPLGPG-------------VSSGVSDTC---LLYNEYIIYDIAQVNLKYLLKLK
----
>A0A178VR44/778-978
----------SEDYRLIEKYLNTTHAPTH------TSLELEEVFALEREGE
FDKYAPHRE------kLN--------KMLLWHGSRLTN------FVGILNQGLAPPEAPA
T-------------GYMFGKGIYFADLVSKSA--QYCYTKKNPVGLMLLSEVALGEHSTK
GLGKKVPPCGKP-------------VSSKVKASE---LMYNEYIVYDTAQVKLQFLLKVR
----
>A0A2K2BD70/790-990
----------SEDYQLIEKYLLTTHAPTH------TSLELEEVFLLERRGE
FDRFARYRE------tLN--------RMLLWHGSRLTN------FVGILSQGLAPPEAPT
T-------------GYMFGKGVYFADLVSKSA--QYCFTKKNPVGLMLLSEVALGEHSTK
GLGKKVPPCGKP-------------VSSKVKASE---LMYNEYIVYNTAQVKMQFLLKVR
----
>B9GS36/790-990
----------SEDYQLIEKYLLTTHAPTH------TSLELEEVFLLERRGE
FDRFARYRE------tLN--------RMLLWHGSRLTN------FVGILSQGLAPPEAPT
T-------------GYMFGKGVYFADLVSKSA--QYCFTKKNPVGLMLLSEVALGEHSTK
GLGKKVPPCGKP-------------VSSKVKASE---LMYNEYIVYNTAQVKMQFLLKVR
----
>Q9ZP54/778-978
----------SEDYRLIEKYLNTTHAPTH------TSLELEEVFALEREGE
FDKYAPHRE------kLN--------KMLLWHGSRLTN------FVGILNQGLAPPEAPA
T-------------GYMFGKGIYFADLVSKSA--QYCYTKKNPVGLMLLSEVALGEHSTK
GLGKKVPPCGKP-------------VSSKVKASE---LMYNEYIVYDTAQVKLQFLLKVR
----
>M3W4P6/976-1175
----------SEEAETIRKYVKNTHATTH------NDLEVVDIFKIEREGE
SQRYKPFKQ-------LN--------RRLLWHGSRTTN------FAGILSQGLAPPEAPV
T-------------GYMFGKGIYFADMVSKSA--NYCHTQGDPIGLILLGEVALGNHSVK
GLGKTTPPLGTG-------------IPSGVNDTC---LLYNEYIVYDVAQVNLKYLLKLK
----
>A0A0K9R434/787-988
----------SEDFQLIEKYLLTTHAPTH------TSLELEEVFSLDREGE
FDKFAPQRE------kLN--------RMLLWHGSRVTN------FVGILSQGLAPPEAPA
T-------------GYMFGKGVYFADLVSKSA--QYCYTRKNPVGLMLLSEVALGQHSTK
GLGKKVPPCGKP-------------VDSKVKASE---LMYNEYIVYDTAQVKMQFLLKVK
----
>A0A1R3NIA6/775-975
----------SEDYKLIEQYLLNTHAPTH------KSLELEEVFSLDRDGE
LNKYSRYKN------nLN--------KMLLWHGSRLTN------FVGILSQGLAPPEAPV
T-------------GYMFGKGLYFADLVSKSA--QYCYVRNNPVGLMLLSEVALGDHSTK
GLGKTVPPCGKP-------------VPSSIRSSE---LMYNEYIVYNTSQVKMQFLLKVR
----
>Q9ZSV1/775-975
----------SEDYKLIEQYLLNTHAPTH------KSLELEEVFSLDRDGE
LNKYSRYKN------nLN--------KMLLWHGSRLTN------FVGILSQGLAPPEAPV
T-------------GYMFGKGLYFADLVSKSA--QYCYVRNNPVGLMLLSEVALGDHSTK
GLGKTVPPCGKP-------------VPSSIRSSE---LMYNEYIVYNTSQVKMQFLLKVR
----
>A0A061DP61/786-986
----------SEEYRLIEKYLLTTHAPTH------TTLELEEVFSLEREGE
FDKFAPYRE------kLN--------RMLLWHGSRLTN------FVGILSQGLAPPEAPA
T-------------GYMFGKGIYFADLVSKSA--QYCYTKQSPVGLMLLSEVALGEHSTK
GLGKKVPPCGKP-------------VSSRVKASE---LMYNEYIVYNTAQVKMQFLLKVR
----
>A0A1U8BEL4/776-976
----------SEDYRLVEKYLLTTHAPTH------KSLELEEVFTLERDGE
FDKFAPYRE------kLN--------RMLLWHGSRLTN------FVGILSQGLAPPEAPT
T-------------GYMFGKGIYFADLVSKSA--QYCYTKKNPVGLMILSEVALGEHSTK
GLGMKKPPCGKP-------------VSSNVKSSE---LMYNEYIVYNTAQVKMQFLLKVR
----
>Q7EYV7/773-972
-----------EDYKLVEKYLLNTHAPTH------KSLELEEVFSLDRDGE
FSKYSRYKN------nLN--------KMLLWHGSRLTN------YVGILSQGLAPPEAPV
T-------------GYMFGKGLYFADLVSKSA--QYCYVRKNPVGLMLLSEVALGDHSTK
GLGKTVPPCGKP-------------VPASIKTSE---LMYNEYIVYNTSQVKMQYLLKVR
----
>A0A0P7UZZ8/335-535
----------SHEYKVIEQYLHSTHAPTH------KTMTVLDIFTVEREGE
KERFSTQ---------LN--------RMLLWHGSRLSN------WVGILSQGLAPPEAPI
T-------------GYMFGKGIYFADMSSKSA--NYCYAQKNNTGLLLLCEVALGDHSTK
GLGQTAPPLGPC-------------MKTGVGQSGgytLLYNEFIVYDPSQIHMRYLLKVQ
----
>A0A2K6FA80/808-1007
----------SEEAEIIRKYVKNTHATTH------NDLEVVDIFKIEREGE
NQRYKPFKQ-------LN--------RRLLWHGSRTTN------FAGILSQGLAPPEAPV
T-------------GYMFGKGIYFADMVSKSA--NYCHTQGDPIGLILLGEVALGNHSVK
GLGKTAPPLGTG-------------ISSGVNDTC---LLYNEYIVYDIAQVNLKYLLKLK
----
>I3LDH3/797-996
----------SEEAETIRKYVKNTHATTH------NDLEVIDIFKIEREGE
SQRYKPFKQ-------LN--------RRLLWHGSRTTN------FAGILSQGLAPPEAPV
T-------------GYMFGKGIYFADMVSKSA--NYCHTQGDPIGLILLGEVALGNHSVK
GLGKTTPPLGTG-------------IPSGVNDTC---LLYNEYIVYDIAQVNLKYLLKLK
----
>A0A2G2XMK3/366-565
----------SQEFLMIENYMKNTHAKTH------SAVDIVQVFRASRDGE
TERFQKFSD-------TN--------RMLLWHGSRLTN------WAGILSQGLAPPEAPS
T-------------GYMFGKGVYFADMFSKSA--NYCYASAARNGVLLLCEVALGDLSTK
GVGATAPPLGKP-------------KAQRK-QGS---LLYNEYIVYDVEQIRMRYVIQVE
----
>A0A0R0HN12/379-577
------------EFSMIEEYMKNTHAETH------STVDIVQIFRTSREGE
AERFRKFAS-------TN--------RMLLWHGSRLTN------WTGILSQGLAPPEAPV
T-------------GYMFGKGVYFADMFSKSA--NYCYARTAKDGVLLLCEVALGELSTK
GLGGTAPPLGKP-------------KTKSGKKGH---LLYNEYIVYNVEQIRMRYIVHVN
----
>I1H259/770-970
----------SEDYKLVEKYLLNTHAPTH------KSLELEEVFVLDRDGE
SNKYSRYKN------nLN--------KMLLWHGSRLTN------FVGILSQGLAPPEAPM
T-------------GYMFGKGLYFADLVSKSA--QYCYAKNNPTGLMLLSEVALGDHSTK
GLGKTVPPCGKP-------------VPASIRASE---LLYNEYIVYNTSQVKMRFLLKVR
----
>B4JYU1/788-987
----------SKEFATLNTYVQNTHASTH------SELQVIDIFTVARQGE
ARRFKPFKK-------LN--------RKLLWHGSRLTN------FVGILSHGLAPPEAPP
T-------------GYMFGKGIYFADMVSKSA--NYCCTQHNSTGLMLLSEVALGDHSCF
GHGRTMPPLGNP-------------VTDEKLKSS---LLYNEYIVYDIAQVNVQYLFRME
----
>A0A0T6B3Q7/737-934
----------SEEFNIIKEYVKNTHAPTH------TDLEVLEAFKVRRQGE
EKRYKPFRK-------LN--------RKLLWHGSRKTN------FAGILSQGLAPPEAPV
T-------------GYMFGKGIYFADMVSKSA--NYCCTAMDRTGLMLLCEVALGDHSCK
GIGRTHPPIGKP--------------TDISQYSS---LLYNEYIVYDVAQVNIKYLLQMD
----
>P09874/808-1007
----------SEEAEIIRKYVKNTHATTH------NDLEVIDIFKIEREGE
CQRYKPFKQ-------LN--------RRLLWHGSRTTN------FAGILSQGLAPPEAPV
T-------------GYMFGKGIYFADMVSKSA--NYCHTQGDPIGLILLGEVALGNHSVK
GLGKTTPPLGTG-------------ISSGVNDTS---LLYNEYIVYDIAQVNLKYLLKLK
----
>L9JK78/875-1074
----------SEEAEIIRKYVKNTHATTH------NDLEVVDIFKIEREGE
SQRYKPFRQ-------LN--------RRLLWHGSRTTN------FAGILSQGLAPPEAPV
T-------------GYMFGKGIYFADMVSKSA--NYCHTQGDPIGLILLGEVALGNHSVK
GLGKTTPPLGTG-------------ISSGVNDTC---LLYNEYIVYDIAQVNLKYLLKLK
----
>A0A2D0Q0E8/812-1010
----------SEEAQVIQQYVKNTHAATH------NTLEVEEIFKIAREGE
YQRYRAFKD-------LN--------RQLLWHGSRTTN------YAGILSQGLAPPEAPV
T-------------GYMFGKGLYFADMVSKSA--NYCHTQADPVGLILLGEVALGNHSVK
GLGRTAPPLGKG-------------ANTNIDDTS---LLYNEYIVYDVAQVNLKYLLKLR
----
>I1JP21/792-992
----------SEEFCLIEKFLQNTHAPTH------TSLELEEVFSLEREGE
SDKFAPYRD------kLN--------RMLLWHGSRLTN------FVGILNQGLAPPEAPA
T-------------GYMFGKGVYFADLVSKSA--QYCFTKKNPVGLMLLSEVALGNHSTK
GLGKKMPPCGKP-------------VPSNVKSSE---LMYNEYIVYNTAQVKMQFLLKVR
----
>A0A2I4F0V7/791-992
----------SEDYRLIEKYLLTTHAPTH------KALELEEVFSLERKGE
FDKFAPYRE------rLN--------RMLLWHGSRLTN------FVGILSQGLAPPEAPA
T-------------GYMFGKGVYFADLVSKSA--QYCYTKKNPVGLMLLSEVALGEHSTK
GLGKNIPPCGKP-------------VPSKLKASE---LMYNEYIVYDTAQVKMQFLLKVK
----
>A0A2H3ZDU7/424-624
----------SQEFSMIKKYMLNTHAQTH------STVDIEQIFKVSRQGE
FEHFRKFSN-------TN--------RMLLWHGSRLTN------WTGILSQGLAPPEAPA
T-------------GYMFGKGVYFADMFSKSA--NYCCAHESRTGVLLLCEVALGDLSTK
GVGGTAPPLGKP-------------KEQADHEGS---LLYNEYIVYNVDQIWMRYVVQVN
----
>E0VXB6/789-988
-----------DEYKTIEIYVKNTHAKTH------TSLEIENVFKIERKGE
SERYEKNSK-------MN--------RKLLWHGSRITN------FAGILSQGLAPPEAPV
T-------------GYMFGKGIYFADMVSKSA--NYCNTKKNCTGLLLLCEVALGKNSVK
GVGRTQPPVGKG-------------VDADVKDSA---LLYNEYIVYDVSQVKIQYLLRMK
----
>F7E4K2/807-1006
----------SEEAEIIRKYVKNTHATTH------NDLEVVDIFKIEREGE
CQRYKPFKQ-------LN--------RRLLWHGSRTTN------FAGILSQGLAPPEAPV
T-------------GYMFGKGIYFADMVSKSA--NYCHTQGDPIGLILLGEVALGNHSVK
GLGKTTPPLGTG-------------ISSGVNDTC---LLYNEYIVYDIAQVNLKYLLKLK
----
>A0A1S3AGW0/731-930
----------SEEAETIRKYVKNTHATTH------NDLEVIDIFKIEREGE
SQRYKPFKQ-------LN--------RRLLWHGSRTTN------FAGILSQGLAPPEAPV
T-------------GYMFGKGIYFADMVSKSA--NYCHTQGDPIGLILLGEVALGNHSVK
GLGKTTPPLGTG-------------IPSGVNDTC---LLYNEYIVYDIAQVHLKYLLKLK
----
>G1TEI0/808-1007
----------SEEAEVIRKYVKNTHATTH------NDLEVVDIFKIERDGE
SQRYKPFKQ-------LN--------RRLLWHGSRTTN------FAGILSQGLAPPEAPV
T-------------GYMFGKGIYFADMVSKSA--NYCHTQGDPIGLILLGEVALGNHSVK
GLGKTTPPLGTG-------------ISSGVNDTC---LLYNEYIVYDIAQVNLKYLLKLK
----
>A0A1U8A050/427-627
----------SEEFYMINKYMMNTHAKTH------STVDIVQIFRVSKEGE
EERFRKFSA-------AN--------RMLLWHGSRLTN------WTGILSQGLAPPEAPA
T-------------GYMFGKGVYFADMFSKSA--NYCYAHASRAGVLLLCEVALGDLSTK
GIGETAPPLGKP-------------KKQPGPKGS---LLYNEYIVYNVEQIRMRYVVQVN
----
>A0A067JMU5/777-977
----------SEDYQLIEKYLNITHAPTH------TSLELEEVFSLEREGE
IDKFAPYRK------kLN--------RMLLWHGSRLTN------FVGILSQGLAPPEAPA
T-------------GYMFGKGIYFADLVSKSA--QYCFTKKNPVGLMLLSEVALGEHSTK
GLGKKVPPCGKP-------------VPSKVKASE---LMYNEYIVYSTAQVKMQFLLKVR
----
>A7RNW1/762-961
----------SAEFGLISEYVSNTHADTH------RELELLDVFKIKREGE
EALFKPFKQ-------LN--------RQLLWHGSRTTN------YAGILSQGLAPPEAPV
T-------------GYMFGKGVYFADMVSKSA--NYCCTPSNNIGLLLLCEVALGNHSVK
GLGKTAPPKGKG-------------CPAPVKDSS---LLYNEYIVYDTAQINMKYLLKTK
----
>A0A059AYD3/434-634
----------SQEYSLIATYMHNTHAKTH------STVDIVQIFRVSREGE
TERFSKFST-------TN--------RMLLWHGSRLTN------WTGILSQGLAPPEAPA
T-------------GYMFGKGVYFADMFSKSA--NYCYASAAAAGVLLLCEVALGDLSTK
GVGATSPPLGRP-------------KEQSERKGA---LLYNEYIVYNVDQIRMRYVVQVN
----
>A0A072VMZ9/398-598
----------TEEFSMIENYMKNTHAETH------STVKIVQIFRTSKKGE
AERFRKFSN-------IN--------RMLLWHGSRLTN------WTGILSQGLAPPEAPV
T-------------GYMFGKGVYFADMFSKSA--NYCYPSTSADGVLLLCEVALGDLSTK
GVGATAPPLAKP-------------KKNSGIKGD---LMYNEYIVYNVEQIRMRYVVNVK
----
>D7U2X3/791-991
----------SEEYRLIEKYLLTTHAPTH------MTLELEEVFSLEREGE
FDKFASYRE------kLN--------RMLLWHGSRLTN------FVGILSQGLAPPEAPA
T-------------GYMFGKGVYFADLVSKSA--QYCYTRKNPVGLMLLSEVALGEHSTK
GLGKKKPPCGKP-------------VPSNVKSTE---LMYNEYIVYNTAQVKMQFLLKVR
----
>A0A164YKT3/807-1005
----------SEEFKLIQTYAKNTHGATH------TTLEVEEVFKVVRKGE
SKRFRPFSK-------LN--------RRLLWHGSRVSN------VAGILSQGLAPPEAPV
T-------------GYMFGKGIYFADMVSKSA--NYCVTKSNPVGLMLLCDVALGKQSVL
GVGKTEPPLGKP-------------VPAKVKDTS---LLYNEYIVYDVAQVNIKYLVKTK
----
>A0A084WSM6/796-995
----------SEEFRLLQKYVRNTHAATH------NELEIEEIFRIKRNGE
ADRYQPFRT-------LN--------RKLLWHGSRLTN------FVGILTNGLAPPEAPA
T-------------GYMFGKGIYFADMVSKSA--NYCCTPADTTGLMLLCEVALGDHSVK
GVGHTQPPLGKG-------------VPVEGVNSP---LLYNEYIVYDVAQVNCQYLLKMD
----
>W5NFP3/803-1002
----------SKEAEVILEYVKNTHAATH------NTLEVEEVFKIAREGE
YQRYKPFKD-------LN--------RQLLWHGSRATN------YAGILSQGLAPPEAPV
T-------------GYMFGKGIYFADMVSKSA--NYCHTTTDPVGLILLAEVALGNHSVK
GVGKTAPPLGKG-------------INTNIQDTS---LLYNEYIVYDVAQVNLKYLLKIK
----
>L5KJC9/805-1004
----------SEEAKIIRKYVKNTHATTH------NDLKVIDIFKIEREGE
SQRYKPFKQ-------LN--------RRLLWHGSRTTN------FAGILSQGLAPPEAPV
T-------------GYMFGKGIYFADMVSKSA--NYCHAQGDPVGLILLGEVALGNHSVK
GLGKTTPPLGTG-------------VPSGVNDTC---LLYNEYIVYDIAQVNLKYLLKLK
----
>A0A1E5V675/834-1034
----------SEDYKLVERYLLNTHAPTH------KSLELEEVFSLDRDGE
LNKYSRYKN------nLN--------KMLLWHGSRLTN------FVGILSQGLAPPEAPV
T-------------GYMFGKGLYFADLVSKSA--QYCYVRDNPVGLMLLSEVALGDHSTK
GLGKTVPPCGKP-------------VPSSVRSSE---LLYNEYIVYNTSQVKMQFLLKVR
----
>K3ZS00/358-558
----------SEDYKLVERYLLNTHAPTH------KSLELEEVFSLDRDGE
LNKYSRYKN------nLN--------KMLLWHGSRLTN------FVGILSQGLAPPEAPV
T-------------GYMFGKGLYFADLVSKSA--QYCYVRGNPVGLMLLSEVALGDHSTK
GLGKTVPPCGKP-------------VPSSVRSSE---LLYNEYIVYNTSQVKMQFLLKVR
----
>G3VGD6/766-965
----------SEEADIIRQYVKNTHATTH------NDLEIIDIFKIEREGE
SQRYKPFKQ-------LN--------RRLLWHGSRATN------FAGILSQGLAPPEAPV
T-------------GYMFGKGIYFADMVSKSA--NYCHTQGDPIGLILLGEVALGNHSVK
GLGKTAPPLGTG-------------IPSGVSDTC---LLYNEYIVYDIAQVNLKYLLKLK
----
>A0A0B0NNH3/468-668
----------TEEFAMIVKYIQNTHAQTH------STVDVVQIFKVTRDGE
SERFKKFSG-------TN--------RMLLWHGSRLTN------WTGILSQGLAPPEAPA
T-------------GYMFGKGVYFADMFSKSA--NYCYTSAFTTGVLLLCEVALGDLSTK
GVGATAPPLGKP-------------KEQ-NREGA---LLYNEYIVYNVDQIRMRYLIQVS
----
>G1KFB0/801-998
-----------DEAKIIKQYVKNTHASTH------NDLEVVEIFKIEREGE
YQRYKPFRE-------LN--------RQLLWHGSRATN------FAGILSQGLAPPEAPV
T-------------GYMFGKGIYFADMVSKSA--NYCHTQTDSVGLILLGEVALGNHSVK
GLGKTAPPLGSG-------------IPSGVSNTC---LLYNEYIVYDIAQVNLKYLLKLD
----
>B4MC98/802-1001
----------SEEFTILNKYVQNTHASTH------SELQVIDVFKVARQGE
ARRFKPFKK-------LN--------RKLLWHGSRLTN------FVGILSHGLAPPEAPP
T-------------GYMFGKGIYFADMVSKSA--NYCCTQQNSTGLLLLSEVALGDHSCF
GHGRTMPPLGKP-------------ITDANFTSS---LLYNEFIVYDIAQVNVQYLFRME
----
>A0A0L7R840/787-987
----------SEEYNVIKQYVQNTHGKTH------TDLEIEDVFVIKRQGE
DGRFKPFKK-------LN--------KKLLWHGSRTTN------FAGILSQGLAPPEAPV
T-------------GYMFGKGIYFADMVSKSA--NYCCTSESPMGLLLLCEVALGNHSTW
GRGITQPPYGVP------------iSTKLPKKSE---LLYNEYIVYDIAQVKARYLLKMN
----
>F7EUJ4/767-966
----------SEEARIIREYVKNTHATTH------NDLQVVDIFKIEREGE
SQRYKPFKQ-------LN--------RQLLWHGSRATN------FAGILSQGLAPPEAPV
T-------------GYMFGKGIYFADMVSKSA--NYCHTQGDPIGLILLGEVALGNHSVK
GLGKTAPPLGTG-------------ISSGVSDTC---LLYNEYIVYDIAQVNLKYLLKLK
----
>A0A1S4BVL9/318-517
-----------QEYVMIENYMKNTHAKTH------STVDIVQIFRASRGDE
TERFQKFSN-------TN--------RMLLWHGSRLTN------WAGILSQGLAPPEAPS
T-------------GYMFGKGVYFADMFSKSA--NYCYASTARDGVLLLCEVALGELSTK
GVGATAPPLGKP-------------KEQPDHKGH---LLYNEYIVYNAEQIRMRYIIQVE
----
>A0A1A6HK43/807-1006
----------SEEAEVIRKYVKNTHATTH------NDLEVVDIFKIEREGE
SQRYKPFKQ-------LN--------RRLLWHGSRTTN------FAGILSQGLAPPEAPV
T-------------GYMFGKGIYFADMVSKSA--NYCHTQGDPIGLILLGEVALGNHSVK
GLGKTTPPLGTG-------------IPSGVNDTC---LLYNEYIVYDIAQVNLKYLLKLK
----
>H2N3J1/766-965
----------SEEAEIIRKYVKNTHATTH------NDLEVIDIFKIEREGE
CQRYKPFKQ-------LN--------RRLLWHGSRTTN------FAGILSQGLAPPEAPV
T-------------GYMFGKGIYFADMVSKSA--NYCHTQGDPIGLILLGEVALGNHSVK
GLGKTTPPLGTG-------------ISSGVNDTC---LLYNEYIVYDIAQVNLKYLLKLK
----
>A0A091CQW4/809-1008
----------SEEAEIIRKYVKNTHATTH------NDLEVVDIFKIAREGE
SQRYKPFKQ-------LN--------RKLLWHGSRTTN------FAGILSQGLAPPEAPV
T-------------GYMFGKGIYFADMVSKSA--NYCHTQGDPIGLILLGEVALGNHSVK
GLGKTTPPLGTG-------------ISSGVNDTC---LLYNEYIVYDIAQVNLKYLLKLK
----
>A0A0V0YH44/777-977
----------SAEYKRIVKYAQNTHASTH------DTLQIENVFSVERSGE
LERYAEFKK-------LN--------RMLLWHGSRLSN------FVGIISQGLAPPESLI
T-------------GHMFGKGIYFADMVSKSA--NYCNATEDPHGLLLLCEVALGDHSVK
GLGMNVPPLGKA-------------VQSNIRESS---LQYNEYVIYNVKQMNIKYLVKMK
----
>G3HV73/765-964
----------SEEAEVIRKYVKNTHATTH------NDLEVMDIFKIEREGE
SQRYKPFKQ-------LN--------RRLLWHGSRTTN------FAGILSQGLAPPEAPV
T-------------GYMFGKGIYFADMVSKSA--NYCHTQGDPIGLILLGEVALGNHSVK
GLGKTTPPLGTG-------------IPSGVNDTC---LLYNEYIVYDIAQVNLKYLLKLK
----
>I3MQR2/808-1007
----------SEEAEIIRKYVKNTHATTH------NDLEVVDIFKIAREGE
SQRYKPFKQ-------LN--------RRLLWHGSRTTN------FAGILSQGLAPPEAPV
T-------------GYMFGKGIYFADMVSKSA--NYCHTQGDPIGLILLGEVALGNHSVK
GLGKTTPPLGTG-------------ISSGVNDTC---LLYNEYIVYDIAQVNLKYLLKLK
----
>A0A251N3T1/429-629
----------SDEFNMIAKYLHNTHAKTH------SAVDIIQIFRASKEGE
VERFRKFSS-------MN--------RMLLWHGSRLTN------WAGILSQGLAPPEAPV
T-------------GYMFGKGIYFADMFSKSA--NYCYADGCTAGVLLLCEVALGDLSTK
GVGGTEPPLGKP-------------KENSEPKGA---LLYNEYIVYNVEQIRMRYVVQVN
----
>M7ZH23/281-482
----------SEDYKLVEKYLLNTHAPTH------KSLELEEVYVLDRDGE
GNKYSRYKN------nLN--------KMLLWHGSRLTN------FIGILSQGLAPPEAPV
T-------------GYMFGKGLYFADLVSKSA--QYCYVRKNPTGLMLLSEVALGDHSTK
GLGKTVPPCGKP-------------VPASIRASE---LLYNEYIVYNTAQVKMQFLLKVK
----
>A0A1U7QSB6/807-1006
----------SEEAEVIRKYVKNTHATTH------NDLEVIDIFKIEREGE
SQRYKPFKQ-------LN--------RRLLWHGSRTTN------FAGILSQGLAPPEAPV
T-------------GYMFGKGIYFADMVSKSA--NYCHTQGDPIGLILLGEVALGNHSVK
GLGKTTPPLGTG-------------IPSGVNDTC---LLYNEYIVYDIAQVNLKYLLKLK
----
>F6X747/790-989
----------SEESRIIRDYVKNTHAETH------NDLEVLEIFKIEREGE
YQRYKPFKQ-------LN--------RQLLWHGSRTTN------FAGILSQGLAPPEAPV
T-------------GYMFGKGIYFADMVSKSA--NYCNAPGNPIGLILLGEVALGNHSVK
GLGRTAPPLGKG-------------SATNITDAS---LLYNEYIVYDVAQVNLKYLLKLK
----
>B9S4L5/777-977
----------SEDYQLIEKYLHTTHAPTH------TSLELEEVFSLEREGE
IDKFAPYRR------kLN--------RMLLWHGSRLTN------YVGILNQGLAPPEAPA
T-------------GYMFGKGIYFADLVSKSA--QYCYTKKNPVGLMLLSEVALGEHSTK
GLGKKVPPCGRP-------------VPSKVKASE---LMYNEYIVYNTAQVKMQFLLKVR
----
>A0A2C9JBL5/735-935
----------SDEFERLKTYTKNTHASTH------NDLEIMDVLKVVREGE
SKMFRPFKE-------LN--------RMLLWHGSRATN------FAGILSQGLAPPEAPV
T-------------GYMFGKGVYFADMVSKSA--NYCCTKTNNIGVLLLCEVALGNHSTK
GLGKTCPPMGVG-------------TPSGVEKTS---LLYNEFIVYDTAQVNIKYLLKMK
----
>U5FQE9/435-635
----------SEDFAMIAMYLQNTHAKTH------STVDIAQIFKVSREDE
NESFRKFSN-------TN--------RMLLWHGSRLTN------WTGILSQGLAPPEAPV
T-------------GYMFGKGVYFADMFSKSA--NYCYAHAAPAGVLLLCEVALGDLSTK
GVGRTAPPLGKP-------------KEQRGSKGA---LLYNEYIVYNVGQIRMRYVVQVN
----
>A0A2K1XUQ9/435-635
----------SEDFAMIAMYLQNTHAKTH------STVDIAQIFKVSREDE
NESFRKFSN-------TN--------RMLLWHGSRLTN------WTGILSQGLAPPEAPV
T-------------GYMFGKGVYFADMFSKSA--NYCYAHAAPAGVLLLCEVALGDLSTK
GVGRTAPPLGKP-------------KEQRGSKGA---LLYNEYIVYNVGQIRMRYVVQVN
----
>A0A0R0EYR1/964-1164
----------SEEFCLIEKFLHNTHAPTH------TSLELEEVFSLEREGE
FDKFAPYRD------kLN--------RMLLWHGSRLTN------FVGILSQGLAPPEAPA
T-------------GYMFGKGVYFADLVSKSA--QYCFTKKNPVGLMLLSEVALGNHSTK
GLGKKMPPCGKP-------------VPSNVKSSE---LMYNEYIVYNTAQVKMQFLLKVR
----
>P27008/808-1007
----------SEEAEVIRKYVKNTHATTH------NDLEVIDIFKIEREGE
SQRYKPFRQ-------LN--------RRLLWHGSRTTN------FAGILSQGLAPPEAPV
T-------------GYMFGKGIYFADMVSKSA--NYCHTQGDPIGLILLGEVALGNHSVK
GLGKTAPPLGTG-------------IPSGVNDTC---LLYNEYIVYDIAQVNLKYLLKLK
----
>V4TUD5/791-991
----------SEDYQLIEKYLHTTHAPTH------TSLELEEVFSLEREGE
FDKFSSYQR------kLN--------RMLLWHGSRLTN------FVGILSQGLAPPEAPA
T-------------GYMFGKGIYFADLVSKSA--QYCFTKKNPVGLMLLSEVGLGEHSTK
GLGKTVPPCGKP-------------APSNVRASE---LMYNEYIVYNTAQVKMQFLLKVR
----
>A0A061DRS0/439-638
----------SEEFAMIAKYSRNTHAKTH------STVDIVQIFKVAREGE
IECFKKFSA-------TN--------RMLLWHGSRLTN------WTGILSQGLAPPEAPV
T-------------GYMFGKGVYFADMFSKSA--NYCYTSSFTTGVLLLCEVALGDLSTK
GVGATAPPLGKP-------------KEQKR-EGA---LWYNEYIVYNVDQIRMRYLVQVN
----
>A0A087TFD3/770-968
----------SEEYKYIETYLHNTHAKTH------DTLDLDEVFTIKRRGE
NEKYKKFKD-------LN--------KKLLWHGSRLTN------YVGILSQGLAPPEAPV
T-------------GYMFGKGIYFADMVSKSA--NYCYTKKNPTGLLLLCEVALGNHSTK
GLGMTIPPFGKP-------------VKSNVSNSA---LLYNEYIVYNKNQVNIKYLLKVN
----
>F7FES2/807-1006
----------SEEADIIRQYVKNTHATTH------NDLEIIDIFKIERDGE
SQRYKPFKQ-------LN--------RRLLWHGSRATN------YAGILSQGLAPPEAPV
T-------------GYMFGKGIYFADMVSKSA--NYCHTQGDPIGLILLGEVALGNHSVK
GLGKTTPPLGTG-------------VSSGVSDTC---LLYNEYIIYDIAQVNLKYLLKLK
----
>A0A151TUI4/804-1004
----------SEDFCLIEKFLHNTHAPTH------TSLELEEVFSLEREGE
FDKFAPYRE------kLN--------RMLLWHGSRLTN------FVGILSQGLAPPEAPA
T-------------GYMFGKGVYFADLVSKSA--QYCYTKKNPVGLMLLSEVALGNHSTK
GLGKKMPPCGKP-------------VPSNVKSSE---LMYNEYIVYNTAQVKMQFLLKVR
----
>M1CY68/556-755
----------SQEFLMIESYMKNTHAKTH------SAVEIVQVFRASRDGE
TERFQKFSD-------TN--------RMLLWHGSRLTN------WAGILSQGLAPPEAPS
T-------------GYMFGKGVYFADMFSKSA--NYCYASAAKNGVLLLCEVALGELSTK
GVGATAPPLGNP--------------KNQRKQGS---LLYNEFIVYNVEQIRMRYVIQVE
----
>J9K0U7/805-1003
-----------NEFNIIQQYIMNTHAETH------SSLNIKDVFKVVRSGE
EKRFKPFKK-------LN--------RKLLWHGSRITN------FAAILSQGLAPKEAPV
T-------------GYMFGKGIYFADMVSKSA--NYCMAHGNNTGLLLLCEVALGNHSCM
GIGRTKPPLGKP-------------ISSNINDTS---LLYNEFIVYDISQVKLRYLVKVD
----
>M0SRX9/777-977
----------SEDYQLVEKYLLNTHAPTH------KTLELEEVFALEREGE
FDKFAPRRD------tLN--------KMLLWHGSRLTN------FVGILSQGLAPPEAPA
T-------------GYMFGKGIYFADLVSKSA--QYCYVKKDPVGLMLLSEVALGELSTK
GLGKTVPPCGRP-------------VPSSVRASE---LLYNEYIVYDTAQVKMQFLLKVR
----
>D8ST39/439-638
-----------EEFKMIQEYLKNTHGQTH------RDLILQDVFKVQRDEE
DAGFRSFSQ-------TN--------RMLLWHGSRLTN------WTGILSQGLAPPEAPS
T-------------GYMFGKGVYFADMVSKSA--NYCFTSQNPRGVLLLCEVALGQLSTK
GLGRSVPPLGKP-------------VKSPNSNTS---LEYNEYIVYDTKQIRMRYVLQVD
----
>A0A087GMX7/779-979
----------SEDYLLIEEYLNTTHAPTH------TSLELEEVFALEREGE
FDKYAPYRE------kLN--------KMLLWHGSRLTN------FVGILNQGLAPPEAPA
T-------------GYMFGKGIYFADLVSKSA--QYCFTKKDPVGLMLLSEVALGEHSTK
GLGKKVPPCGKP-------------VSSKVKASE---LMYNEYIVYNTSQVKLQFLLKVR
----
>D8R2J2/439-638
-----------EEFKMIQEYLKNTHGQTH------RDLILQDVFKVQRDEE
DAGFRSFSQ-------TN--------RMLLWHGSRLTN------WTGILSQGLAPPEAPS
T-------------GYMFGKGVYFADMVSKSA--NYCFTSQNPRGVLLLCEVALGQLSTK
GLGRSVPPLGKP-------------VKSPNSNTS---LEYNEYIVYDTKQIRMRYVLQVD
----
>A0A164Z2I7/790-990
----------SEDYRLVEKYLQTTHAPTH------SSLELEEVFSLEREGE
FDKFAPYRD------kLN--------KMLLWHGSRLTN------FVGILSQGLAPPEAPA
T-------------GYMFGKGVYFADLVSKSA--QYCYTKKNPVGLMILSEVALGEHSTK
GLGRQVPPCGKP-------------VPSNVKATE---LNYNEYIVYNTAQVKMQFLLKVR
----
>A0A1U8L5K7/466-666
----------TEEFALIVKYIQNTHAQTH------STVDVVQIFKVTRDGE
SERFKKFSG-------TN--------RMLLWHGSRLTN------WTGILSQGLAPPEAPA
T-------------GYMFGKGVYFADMFSKSA--NYCYTSAFTTGVLLLCEVALGDLSTK
GVGATAPPLGKP-------------KE-QNRKGA---LLYNEYIVYNVDQIRMRYLIQVS
----
>A0A2I0A074/399-599
----------SKEFSMVEKYMHNTHAQTH------STVNIMQLFRVCRNGE
DDRFRKFSH-------VN--------RMLLWHGSRLTN------WTGILSQGLAPPEAPV
T-------------GYMFGKGVYFADMFSKSA--NYCYARESPNGVLLLCEVALGDLSTK
GVGATEPPLGKP-------------KERHDLQSS---LLYNEYIVYNVEQIRIRYVIQVN
----
>T1G956/838-1037
----------SEEFQRICQFVKNTHAATH------DDLQVSEVFTISRLGE
SKVYESFKS-------LN--------RMLLWHGSRLTN------YAGILSKGLAPKEAPS
T-------------GYMFGKGIYFADMASKSA--NYCFTRKDPTGLMLLSEVALGNHSVK
GLGTTAPPMGKG-------------VKTKVKLTS---LLYNEYIVYDVAQVNMKYLLKLN
----
>G5BAN6/926-1125
----------SEEAEIIRKYVKNTHATTH------NDLEVIDIFKIAREGE
SQRYKPFKQ-------LN--------RKLLWHGSRTTN------FAGILSQGLAPPEAPV
T-------------GYMFGKGIYFADMVSKSA--NYCHTQGDPIGLILLGEVALGNHSVK
GLGKTTPPLGPG-------------ISSGVNDTC---LLYNEYIVYDIAQVNLKYLLKLK
----
>A0A1S3ICR6/704-903
----------SDEFKLLQDYTKNTHAATH------NDLEVMEVFKVAREGE
YARYKPFRD-------LN--------KMLLWHGSRVTN------FAGILSQGLAPPEAPV
T-------------GYMFGKGIYFADMVSKSA--NYCRTKSEPHGILLLCEVALGNHSTK
GLGMTMPPKGKG-------------ISAPVGQTS---LLYNEFIVYDVAQVNIKYLLKMN
----
>A0A151U4Q3/377-576
-----------EEFSMIEEYMKNTHAKTH------STVEIVQIFRTSKEGE
AERFRKFAS-------TN--------RMLLWHGSRLTN------WTGILSQGLAPPEAPV
T-------------GYMFGKGVYFADMFSKSA--NYCYAHIAKDGVLLLCEVALGELSTK
GIGGTAPPLGKP-------------RKESGIKCD---LLYNEYIVYNVEQIRMRYVVHVN
----
>A0A226E4N7/881-1081
----------SEEYAMLEKYLKNTHADTH------SSLDVEHIFKVNRDGE
RRRYRPFEQ-------MN--------RKLLWHGSRITN------FAGILSQGLAPPEAPV
T-------------GYMFGKGVYFADMVSKSS--NYCHPRDNTSGLLLLCEVALGNQSVK
GCGQTHPPLGKP-------------IPSSIKNSD---LLYNEYIVYDTAQVNIRYLLKVN
----
>A0A1Q3BGH9/426-626
----------SEEFFMIAKYMQNTHAKTH------SVVDIVQIFKVAREGE
IERFSKFCN-------TN--------RMLLWHGSRLTN------WTGILSQGLAPPEAPV
T-------------GYMFGKGVYFADMFSKSA--NYCYARATRAGVLLLCEVALGDLSTK
GVGTTSPPLGKP-------------KEQEGHQGS---LLYNEYIVYTVDQIRMRYVVQVN
----
>W5LVZ4/273-473
----------SQEYQLLERYLQSTHASTH------STMTVLDIFTVNRKGE
EEAFCSH---------LN--------RTLLWHGSRLSN------WVGILNKGLAPPEAPV
T-------------GYMFGKGIYFADMSSKSA--NYCFAQKNSTGLLLLSEVALGDHSTK
GLGQTAPPLGPA-------------VRTGVANEQgytLLYNEFVVYDPNQVRMRFLLRVR
----
>V4U0Q6/423-622
-----------LEFSLIANYLLNTHAKTH------SSVDIVQIFRVEREGE
TERFRKFSN-------SN--------RMLLWHGSRLTN------WTGILSQGLAPPEAPA
T-------------GYMFGKGVYFADMFSKSA--NYCYAPSATAGVLLLCEVALGDLSTK
GVGQTAPPLGKP-------------KEQLNSKGH---LLYNEYIVYSVDQIRMRYVVQVN
----
>A0A1A9WQP6/797-995
----------SEEYALLEKYVQNTHGETH------NELEIGDILKVSRQGE
ARRFKPFKK-------LN--------RRLLWHGSRLTN------YAGILSHGLAPPEAPS
T-------------GYMFGKGIYFADMVSKSA--NYCCTKQNSKGLMLLSEVALGDHSCF
GHGRTMPPLGKP-------------ITDPDLKSS---LLYNEFIVYDIAQVNIQYLFLM-
----
>H0VTU7/805-1004
----------SEEAEVIRKYVKNTHATTH------NDLEVVDIFKIAREGE
SQRYKPFRQ-------LN--------RKLLWHGSRTTN------FAGILSQGLAPPEAPV
T-------------GYMFGKGIYFADMVSKSA--NYCHTQGDPIGLILLGEVALGNHSVK
GLGKTTPPLGTG-------------ISSGVNDTC---LLYNEYIVYDIAQVNLKYLLKLK
----
>P18493/810-1009
----------SEEAEIIRKYVKNTHATTH------NDLEVVDIFKIEREGE
SQRYKPFKQ-------LN--------RRLLWHGSRTTN------FAGILSQGLAPPEAPV
T-------------GYMFGKGIYFADMVSKSA--NYCHTQGDPIGLILLGEAALGNHSVK
GLGKTTPPLGTG-------------ISSGVNDTC---LLYNEYIVYDIAQVHLKYLLKLK
----
>J3MKZ9/772-971
-----------EDYKLVEKYLLNTHAPTH------KSLELEEVFLLDRDGE
FNKYSRYKN------nLN--------KMLLWHGSRLTN------FVGILSQGLAPPEAPV
T-------------GYMFGKGLYFADLVSKSA--QYCYVRKNPVGLMLLSEVALGDHSTK
GLGRTVPPCGKP-------------VPANIKASE---LLYNEYIVYNTSQVKMQFLLKVR
----
>A0A200QQE2/435-636
----------SKEYSVIERYMQNTHAKTH------STVDIVQLFRVSRQGE
TERFRKFSD-------TN--------RMLLWHGSRLTN------WTGILSQGLAPPEAPV
T-------------GYMFGKGVYFADMFSKSA--NYCYSNASRAGVLLLCEVALGELSTK
GVGSTAPPLGKP-------------KEQPGPKAS---LLYNEYIVYNVDQIRMRYLIQVN
----
>A0A1S3E2U5/801-1001
----------SEDFRLVEKYLHTTHAPTH------VSLELEEVFSLEREGE
FDKFAPYRD------kLN--------RMLLWHGSRLTN------FVGILNQGLAPPEAPA
T-------------GYMFGKGIYFADLVSKSA--QYCYTKKNPVGLMLLSEVALGNHSTK
GLGKKMPPCGKP-------------VSSNVKASE---LMYNEFIVYNTAQVKLQFLLKVR
----
>A0A287EJ95/830-1031
----------SEDYKLVEKYLLNTHAPTH------KSLELEEVYVLDRDGE
GNKYSRYKN------nLN--------KMLLWHGSRLTN------FIGILSQGLAPPEAPV
T-------------GYMFGKGLYFADLVSKSA--QYCYVRKNPTGLMLLSEVALGDHSTK
GLGKTVPPCGKP-------------VPASIRASE---LLYNEYIVYNTAQVKMQFLLKVK
----
>A0A1S3S9Z7/809-1007
-----------KEAEIILQYVKNTHAATH------NTLEVEEIFKIVREGE
YQKYRPFQD-------LN--------RQLLWHGSRATN------YAGILSQGLAPPEAPV
T-------------GYMFGKGVYFADMVSKSA--NYCHTQSDPTGLLLLGEVALGNHSVK
GLGRNAPPLGKG-------------TNTNIDDTS---LLYNEYIVYDVAQVNLKYLLKIK
----
>A0A1S3V2N7/383-582
-----------AEFSMIEEYMKNTHAETH------STVDIVQIFRASREGE
AERYRKFAS-------TN--------RMLLWHGSRLTN------WTGILSQGLAPPEAPV
T-------------GYMFGKGVYFADMFSKSA--NYCYARTAKDGVLLLCEVALGELSTK
GLGATAPPLGKP-------------EKNLCLKSE---LLYNEYVVYNVEQIRMRYIVHVN
----
>A0A2H3Y6U9/776-976
----------SEDFKLVEKYLLNTHAPTH------KSLQLEEVFALEREGE
YDKYASYRD------kLN--------KMLLWHGSRLTN------FVGILSQGLAPPEAPA
T-------------GYMFGKGIYFADLVSKSA--QYCYVKKNPVGLMLLSEVALGEHSTK
GLGKTAPPCGKP-------------VPSSIRASE---LLYNEYIVYNTAQVKLQFLLKVR
----
>A0A2J6JS00/426-625
----------SKEFHMITKYMKNTHAKTH------SSVEIVQIFRASRHGE
ADRFSKFSN-------MN--------RMLLWHGSRLTN------WAGILSQGLAPPEAPV
T-------------GYMFGKGVYFADMFSKSA--NYCCAHQASAGVLLLCEVALGELSTK
GVGATAPPLGHP-------------KKQLTAKAS---LLYNEYIAYNVDQIRMRYVVQV-
----
>V4BHH9/783-983
----------SEMYKRLSKYVKNTHATTH------NGLEVLDIFEIDREGE
EEKYQPFQD-------LN--------RQLLWHGSRTTN------YAGILSQGLAPPEAPV
T-------------GYMFGKGVYFADMVSKSA--NYCRTQVDNVAYMLLCEVALGNHSTK
GCGMTAPPMGQG-------------KDASIGRSS---LLYNEYIVYDTSQIRMKYMLKMK
----
>P11103/807-1006
----------SEEAEVIRKYVKNTHATTH------NDLEVIDIFKIEREGE
SQRYKPFRQ-------LN--------RRLLWHGSRTTN------FAGILSQGLAPPEAPV
T-------------GYMFGKGIYFADMVSKSA--NYCHTQGDPIGLIMLGEVALGNHSVK
GLGKTTPPLGTG-------------IPSGVNDTA---LLYNEYIVYDIAQVNLKYLLKLK
----
>A0A1S3JN87/794-993
----------SNEFKLLQEYTKNTHAATH------NDLEVMEVFKVAREGE
YARYKPFRD-------LN--------KMLLWHGSRVTN------FAGILSQGLAPPEAPV
T-------------GYMFGKGIYFADMVSKSA--NYCRTKSEPHGILLLCEVALGNHSTK
GLGMTMPPKGKG-------------ISAPIGQTS---LLYNEFIVYDVAQVNIKYLLKMN
----
>A0A199UIE7/443-641
----------SDEYSMIKKYIANTHGKTH------STVDIVQIFKASRDGE
LEHFKKFSD-------TN--------RMLLWHGSRLSN------WTGILSQGLAPPEAPV
T-------------GYMFGKGVYFADMFSKSA--NYCYAHASTAGVLLLCEVALGDLSTK
GVGKTAPPQGMP-------------KEDRFAKGT---LLYNEYIVYNVNQIKMRYVIH--
----
>E4X4T8/792-991
-----------DEFAIIDEYVKTTHAKTH------QSLEINTVFKIDRNKE
AKKFKPFSK-------FN--------RQLLWHGSRLTN------YAGILSQGLAPPEAPV
T-------------GYMFGKGIYFADMVSKSA--NYCFAPDNSRGLLLLGEVALGNHSVK
GLGSTEPPCGKG-------------VPSNADNTS---LLYNEYIVYDAAQVNLKYLIDFK
----
>A0A1S2XYL6/402-603
----------TEEFSMIENYMKNTHAETH------STVEIVQIFRTMKEGE
AERFRKFSN-------TN--------RMLLWHGSRLTN------WTGILSQGLAPPEAPV
T-------------GYMFGKGVYFADMFSKSA--NYCYAPTVADGVLLLCEVALGELSTK
GVGATAPPLGKP-------------KKNSGVKGA---LLYNEYIVYNVEQIRMRYVVNVK
----
>A0A072U2F3/801-1001
----------SEDFRLVEKFLHTTHAPTH------TSLELEEVFSLEREGE
FDKYAPYRD------kVN--------RMLLWHGSRLTN------FVGILNQGLAPPEAPA
T-------------GYMFGKGIYFADLVSKSA--QYCFTKKNPVGLMLLSEVALGNHSTK
GLGKKMPPCGKP-------------VSSNVKASE---LMYNEYIVYNTAQVKLQFLLKVR
----
>A0A218WZJ0/392-592
----------SEEFSMIAKYMHNTHAKTH------SSVDIVHIFRVSREVE
TKHFREYSN-------MN--------RMLLWHGSRLTN------WTGILSQGLAPPEAPV
T-------------GYMFGKGVYFADMFSKSA--NYCYAGAATAGVLLLCEVALGDLSTK
GVGATSPPLGKP-------------KQQSGPKGA---LLYNEYIVYNVAQIRMRYVVQVN
----
>W5A9W9/778-978
----------SEDYKLVEKYLLNTHAPTH------KSLELEEVYVLDRDGE
GSKYSRYKN------nLN--------KMLLWHGSRLTN------FIGILSQGLAPPEAPV
T-------------GYMFGKGLYFADLVSKSA--QYCYVRKNPTGLMLLSEVALGDHSTK
GLGKTVPPCGKP-------------VPASIRASE---LLYNEYIVYNTAQVKMQFLLKVR
----
>A0A1V9XGG7/797-988
--------------GLLQRYVNTTHASTH------SKLEILDVFTIARQGE
AQRYKPFKR-------LN--------RRLLWHGSRLTN------FAGILSQGLAPPEAPV
T-------------GYMFGKGIYFADMVSKSA--NYCCAASNPVGLLLLCEVALGDHSTK
GVGMTEPPMGPG--------------ETSNKKTS---LLYNEYIVYDVAQVQIKYLLKVN
----
>A0A2H3YN85/696-896
----------SENYKLVEKYLLNTHAPTH------KSLELEEVFALEREGE
YDKYTPYTD------kLN--------KMLLWHGSRLTN------FVGILNQGLAPPEAPA
T-------------GYMFGKGVYFADLASKSA--QYCYVKKNPVGLMLLSEVALGEHSTK
GLGKTVPPCGKP-------------VPSSIRASE---LMYNEYIVYDTAQVKLQFLLKVR
----
>L5MBP3/870-1067
----------SEEAKIIRKYVKNTHATTH------NDLKVLEIFKIEREGK
PARYKPFKQ-------LN--------RRLLWHGSRTTN------FAGILSQGLAPPEAPV
T-------------GYMFGKGIYFADMVSKSA--NYCHTQGDPVGLVLLGEVALGNHSVK
GLGKTTPPLGTG-------------VSSGVDDTS---LLYNEYIVYDTAQVNLKYLLKL-
----
>G4ZZH6/335-417
-----------KEYKIIEKFITKTNG---------GKLNINTVLKIARPDE
ESHKGVLGS-------LN--------HKLLWHGSRLSN------FVGILSQGLAPPEAPK
N-------------GYQFGKGA--------------------------------------
------------------------------------------------------------
----
>G4ZZH6/418-506
---------------------------------------------------
------------------------------------------------------------
---------------------------------------------VLLLADVALGKDSTH
GLGRMAPPAGTL-------------KPVAGD-QY---LLYNEFIVYRREQVQLRYL----
----
>G4ZZH6/793-880
----------TEEYKIIERYVETTHAPTH------VKLRIKSILKISRPDE
EKIKDVFQS-------VN--------HKLLWHGSRLSN------VVGILSKGLAPPEAPN
N-------------GYMFGKGV--------------------------------------
------------------------------------------------------------
----
>G4ZZH6/882-975
---------------------------------------------------
------------------------------------------------------------
--------------------------------------------GVLILAEVALGTDSTH
GVGRMAAPVGEF-------------MPSDGNGS----LLYNEFIVYRQEQVKLRYLVNLD
----
>K4CMJ2/554-753
----------SQEFLMIESYMKNTHAKTH------SAVDIVQVFRASRDGE
TERFQKFSD-------TN--------RMLLWHGSRLTN------WAGILSQGLAPPEAPS
T-------------GYMFGKGVYFADMFSKSA--NYCYASAAKNGVLLLCEVALGELSTK
GVGATAPPLGNP--------------KNQRKQGS---LLYNEFIVYNVEQIRMRYVIQVE
----
>B7PWC4/758-959
----------SDEFALMSKYVETTHAETH------RKLQILELFKVAKDGE
AKRYKPFKK-------LN--------RKLLWHGSRLSN------YAGILSQGLAPPEAPV
T-------------GYMFGKGIYFADMVSKSA--NYCCTPSNPVGLLLLCEVALGNHSTK
GVGMTYPPLGPA------------aKDAEQGGSS---LLYNEYIVYDTAQVSMKYLMKVK
----
>T0NSL6/955-1152
----------SEEAETIRKYVKNTHATTH------NDLEVIDIFKIEREGE
TQRYKPFKQ-------LN--------RRLLWHGSRTTN------FAGILSQGLAPPEAPV
T-------------GYMFGKGIYFADMVSKSA--NYCHTQGDPIGLILLGEVALGNHSVK
GKTTPDPPLGTG-------------IPSGVSDTC---LLYNEYIVYDIAQVNLKYLLKLK
----
>A0A0V1I4W9/773-973
----------SAEYKRIVKYARNTHALTH------DTLQIENIFSVDRSGE
FERYAEFKK-------LN--------RMLLWHGSRLSN------FVGIISQGLAPPESLI
S-------------GHMFGKGIYFADMVSKSA--NYCNATEDPYGLLLLCEVALGDHSVK
GLGMNVPPLGKA-------------VQSNIRESS---LQYNEYVIYNVKQMNIKYLVKMK
----
>Q2NLA7/804-1003
----------SEESRIICDYVKNTHADTH------NDLEVLEIFKIDREGE
YQRYKPFKQ-------LN--------RQLLWHGSRTTN------FAGILSQGLAPPEAPV
T-------------GYMFGKGIYFADMVSKSA--NYCHAPGSPIGLILLGEVALGNHSVK
GLGRTAPPLGKG-------------TSANISDTS---LLYNEYIVYDIAQVNLKYLLKLK
----
>A0A2H5NMR6/506-706
-----------LEFSLIANYLLNTHAKTH------SSVDIVQIFRVEREGE
TERFRKQFS------nSN--------RMLLWHGSRLTN------WTGILSQGLAPPEAPA
T-------------GYMFGKGVYFADMFSKSA--NYCYAPSATAGVLLLCEVALGDLSTK
GVGQTAPPLGKP-------------KEQLSSKGH---LLYNEYIVYNVDQIRMRYVVQVN
----
>A0A1U8K5S7/441-641
----------TEEFAMIVKYIQNTHAQTH------STVDVVQIFAVRRDGE
SERFKKFSG-------TN--------RMLLWHGSRLTN------WTGILSQGLAPPEAPA
T-------------GYMFGKGVYFADMFSKSA--NYCYTSAFTTGVLLLCEVALGDLSTK
GVGATALPLGKP-------------KE-QKRKGA---LLYNEYVVYNVDQIRMRYLIQVS
----
>A0A1D1V496/428-631
----------TEEYQQIAAYIANTHAATH------SQLQLVDVFKVARQGE
AERFQEFRS-------LN--------HKLLWHGSRVTN------YAGILSQGLAPPEAPV
T-------------GYMFGKGVYFADMVSKSA--NYCATPTSPTGLMLLSDVALGNHSVK
GCGRTEPPMGHP-------------KDAGLANSAhssLLYNEYIVYNEAQVNIRYLLKVK
----
>H3A085/806-1004
-----------EEGKIILDYVSNTHAATH------NDLEVLDIFKIEREGE
SQRYKPFQQ-------LN--------RQLLWHGSRTTN------FAGILSQGLAPPEAPV
T-------------GYMFGKGVYFADMVSKSA--NYCHTQADPVGLILLGEVALGNHSVK
GLGRTGPPLGKG-------------TSMGIEDAS---LLYNEYIVYDIAQVNLKYLLKLK
----
>E9GXY1/802-1000
----------SEEFSVIQTYAKNTHAATH------TTLEVEEVFKVVRKGE
SKRFRPFSK-------LN--------RKLLWHGSRVSN------MAGILSQGLAPPEAPV
T-------------GYMFGKGIYFADMVSKSA--NYCVTKSNPVGMLLLCDVALGKQSVL
GVGKTEPPLGKP-------------APTKVKGSS---LLYNEYIVYDVAQVNIKYLIKTK
----
>B0WYS5/796-995
----------SDEFKRLAQYVKNTHAATH------NDLEVSEIFKIRRKGE
ERRYKPFRK-------LN--------RKLLWHGSRLTN------FVGILTHGLAPPEAPV
T-------------GYMFGKGIYFADMVSKSA--NYCATPANSTGLMLLCEVALGNHSCK
GVGKTQPPMGTG-------------VTDSKLQSA---LLYNEYIVYDVAQVNCQYLFKMN
----
>A0A1Q3B0P8/793-993
----------SEDYQLIKKYLLTTHAPTH------MNLELEEVFALEKEGE
LDKFAPYRE------kLN--------KMLLWHGSRLTN------FVGILSQGLAPPEVPA
T-------------GYMFGKGIYFADLVSKSA--QYCYTKDSPVGLMLLNEVALGEHSTK
GLGKNVPPCGKP-------------VSSNVKDSE---LMYNEYIVYNTAQVKMQFLLKVR
----
>A0A2G8KLL9/37-236
----------SKEFDMIRKFTKNSHAATH------SSLEVEEVFKMDRSGE
AARYKPFKK-------LN--------RRLLWHGSRVTN------FAGIISQGLAPPEAPV
T-------------GYMFGKGVYFADMVSKSA--NYCHTYNSPTGLMLLCEVALGDHSTF
GMGRTAPQLGVG-------------AGTKVKNSN---LLYNEFIVYDVAQIRMSYLIKMK
----
>A0A0V1MRD5/593-793
----------SAKYKRIVKYAQNTHALTH------DTLQIENIFSVDRSGE
FERYAEFKK-------LN--------RMLLWHGSRLSN------FVGIISQGLAPPESLI
S-------------GHMFGKGIYFADMVSKSA--NYCNATEDPYGLLLLCEVALGDHSVK
GLGMNVPPLGKA-------------VQSNIRESS---LQYNEYVIYNVKQMNIKYLVKMK
----
>A0A1S3XGC7/427-626
-----------QEYFMIENYMKNTHAKTH------STVGIVQIFRASRGDE
TERFQKFSN-------TN--------RMLLWHGSRLTN------WAGILSQGLAPPEAPS
T-------------GYMFGKGVYFADMFSKSA--NYCYASTARDGVLLLCEVALGDLSTK
GVGATAPPLGKP-------------KKQPDHKGH---LLYNEYIVYNVEQIRMRYIIQVE
----
>A0A0P7U7T5/567-765
----------SKEAEVILQYVKNTHAATH------NTLEVEEIFKVVREGE
YQRYRPFQD-------LN--------RQLLWHGSRTTN------YAGILSQGLAPPEAPV
T-------------GYMFGKGVYFADMVSKSA--NYCHTQSDPVGLILLGEVALGNHSVK
GLGRTAPPLGKG-------------INTNIEDTS---LLYNEYIVYDVAQVNLKYLLKIR
----
>A0A1Y3BQ52/312-514
-----------DDFKLIEKYIENTHAKTH------NTLEIINIFRLNREGE
AERFSKYKN-------NN--------RMLLWHGSRLTN------FVGIISQGLAPKEAPV
S-------------GYMFGKGVYFADSVSKSA--NYCYTSDNSIGLLALSEVAIGNQSVK
GIGQSHPPLGKM------------iQNTKPDNQHl-sLLYNEYIVYSEEQINMKYLIQVR
----
>A0A0K9PBJ9/553-753
----------SNEFSMINKYLVNTHARTH------SSVNIEQIFKVSRKAE
DDWFKKFSG-------VN--------RMLLWHGSRLTN------WAGILSQGLAPPEAPV
T-------------GYMFGKGVYFADMFSKSA--NYCCSPQARTGVLLLCEVALGDLSTK
GVGITEPPLGKP-------------KEHSNRKGS---LLYNEYIVYNVEQIRMRYVVQVN
----
>A0A0V0RYM0/758-958
----------SAEYKRIVKYARNTHALTH------DTLQIENIFSVDRSGE
LERYAEFKK-------LN--------RMLLWHGSRLSN------FVGIISQGLAPPESLT
S-------------GHMFGKGIYFADMVSKSA--NYCNAPADPYGLLLLCEVALGDHSVK
GLGMNVPPLGKA-------------VQSNIKESH---LQYNEYIIYNVKQMNIKYLVKVK
----
>A0A2I4BL46/441-641
----------SHEYQVVEKYLQTSHAPTH------CTMTVLDVFSVDRDEE
SNSFLSQ---------LN--------RTLLWHGSRLSN------WVGILSKGLAPPEAPV
T-------------GYMFGKGIYFADMSSKSA--NYCFAQSNHIGLLLLCEVALGDHSTK
GLGQTGPPMGPP-------------VKTGVGRTNgysLLYNEFIVYNPAQVRMKYLLRVR
----
>W4YQV3/813-1013
----------SDEFKLIKEYTDNTHAATH------NRLSVEEVFRINRDGE
GTRFKPFKK-------LN--------RQLLWHGSRKTN------FGGILSQGLAPPEAPA
T-------------GYMFGKGLYFADMVTKSA--NYCYAASSNIGLMILSDVALGDHSTK
GLGRTCPPMGKG-------------CDSNINNTS---LLYNEYIVYDVAQVQMRYLIKMK
----
>A0A0F8C3G2/421-622
----------SNEYKVIEKYLLSTHAPTH------STMSVLDIFSVDRDGE
RNNFLSQ---------LN--------RTLLWHGSRLSN------WVGILSKGLAPPEAPV
T-------------GYMFGKGIYFADMSSKSA--NYCFAQNSQVGLLLLCEVALGDHSTK
GLGQTGPPMGPG-------------KKTGVGKHNsysLLYNEFIVYNPAQVRMRYLLRIK
----
>M7Z5T4/508-702
----------SKEYSMIKTYLTNTHGKTH------STIDILQMFKVSRHGE
TERFQKFAS-------AN--------RMLLWHGSRLSN------WAGIFSQGLAPPEAPV
T-------------GYMFGKGVYFADMFSKSA--NYCYAQTSRSGVLLLCEVALGDLSTK
GVGQMAPPLGKP-------------KEEPSKRGS---LLYNEYIVYNVEQIRMRCL----
----
>A0A212F0J8/783-980
----------SEEFKMIVEYVKNTHAATH------STLNVQEVFKVVREGE
EKRYKPFRK-------LN--------RRLLWHGSRTTN------FAGILSQGLAPPEAPV
T-------------GYMFGKGIYFADMVSKSA--NYCCTKTNNIGLMLLSEVALGDHSVW
GVGRTQPPLGPP-------------VNRDITTS----LLYNEFIVYDVAQVNVKYLIQME
----
>B3RJY6/764-964
----------SDEFEMVQKYTKNTHASTH------STLEVKEVFKVNRHGE
EGRYEDYKD-------FN--------RMLLWHGSRVTN------FVGILSQGLAPPEAPV
T-------------GYMFGKGVYFAGLKILSA--NYCNTSGSPTGLLLLCEVALGNHSTK
GLGGTAPPLGKS-------------SKSKVTNSS---LLYNEYIVYDVSQIRMKYLVRMK
----
>C3ZHX7/281-480
------------HYKIVEQYLQNTHAKTH------GTMEVQDVFAVQRAGE
AEGFNDV----------N--------RMLLWHGSRLTN------WMGILSQGLAPPEAPV
T-------------GYMFGKGVYFADMSSKSA--NYCYPTKNNTGLVLLSEVALGNHSVW
GKGKMAPPLGKG-------------TNTGVTNPNgytLNYNEYVVYNVSQIKMRYLVKVK
----
>A0A176VF79/841-1042
----------SDDFRLVKRYLERTHAPTH------KQLELEDVFAVDREGE
YEAYAPNKK------gLN--------RMLLWHGSRTTN------YVGILSQGLAPPEAPV
T-------------GYMFGKGLYFADLVSKSA--QYCYTKKSPTGLMLLCEVALGKNSTK
GVGKTEPPCGKP-------------VPSAATDSS---LRYNEYIVYDTKQVQLRFLLKVK
----
>A0A078IYC8/367-568
----------SEEFSMVAKYMENTHTKAD------STVEIIQLFRASRAVE
ADRFQQFSS-------SN--------RMLLWHGSRLTN------WVGILSQGLAPREAPV
T-------------GYRFGKGVYFADMFSKSA--NYCYASGSNDGVLLLCEVALGDLSTK
GVGKTAPPLGKP-------------EDHSSTMGM---LLYNEYIVYNTEQIKMRYVIQVK
----
>H2LCY5/291-491
----------SSEFKVIEKYLQSTHAPTH------RGMTVLDIFSVDRDGE
SESFLSD---------LN--------RTLLWHGSRLSN------WVGILSKGLAPPEAPV
T-------------GYMFGKGIYFADMSSKSA--NYCFAQSNHVGLLLLCEVALGDHSTK
GLGQTAPPMGPG-------------VKTGAANSSgysLLYNEFIVYSPAQTRMRYLLRIQ
----
>A0A0E0FLD7/400-595
----------SEEYSMIKTYLTNTHGKTH------TTVDIVQIFKVSRLGE
MERFQKFAS-------AN--------RMLLWHGSRLTN------WAGILSQGLAPPEAPI
S-------------GFMFGKGVYFADMFSKSA--NYCCAEACKSGVLLLCEVALGELSTK
GVGQTEPPLGKP------------------EKGS---LMYNEYIVYNVDQIRMRYILNVN
----
>U5D6J7/435-635
----------SQEFSLIEQYMRNTHAETH------STVDIVRVFKVSRETD
NERFRKFSS-------TN--------KLLLWHGSRLSN------WTGILSQGLAPPEAPV
T-------------GYMFGKGVYFADMFSKSA--NYCYSHSSRAGVLLLCEVALGDLSTK
GVGATTPPLGKP-------------KKQPGPQGS---LLYNEYIVYNVDQIRMRYVLQVN
----
>A0A0L0HSF8/806-1010
----------SEEFKIVEQCTKTTHAPTH------TSLVIEDVLKVNREGE
EERFKAFED-------LN--------KKLLWHGSRLTN------FAGILSQGLAPPEAPV
T-------------GYMFGKGIYFADMVSKSA--NYCCAPKQRTGLLLLSEVALGDTSTK
GCGQTGPPMGPP------------tQQKLGGKSRksdLLYNEYIVYNVEQVRIRYLVKVK
----
>D7U2A8/343-543
----------SEEFSMIAKYMENTHAETH------STVDIVQIFRVSREGE
VERFRKFSS-------TN--------RMLLWHGSRLTN------WTGILSQGLAPPEAPA
T-------------GYMFGKGVYFADMFSKSA--NYSYPCAMTTGVLVLCEVALGDLSTK
GIGATAPPLGKP-------------KLRSDPKGG---LLYNEYIVYNVDQIRMRYVVQVT
----
>W1NGK6/498-697
----------STDYQMVKKFLLNTHAPTH------KTLEVEDVFALERDGE
FDKYAPYRD------nLN--------KMLLWHGSRLTN------FVGILSQGLAPPEAPS
T-------------GYMFGKGVYFADLVSKSA--QYCYTKKDAVGLLLLSEVALGEHSTK
GLGQKTPPCGSP-------------VSSGVRATE---LMYNEYIVYNTAQVKMQFLLKV-
----
>A0A1S3AMA0/375-575
----------SSEFKVISQYLQSTHAPTH------STMTLLDVFEVEKEGE
KEAFREE---------LN--------RMLLWHGSRLSN------WVGILSHGLAPPEAPI
T-------------GYMFGKGIYFADMSSKSA--NYCFARLNNTGLLLLSEVALGQHSTK
GLGKMAPPLGPA-------------SDTGILNPEgytLNYNEFIVYNPNQVRMRYLLKVR
----
>T1K3C4/801-997
------------EYKVINEYLANTHAKTH------AKLKIMEAFKVCRHGE
EERYKKHAN-------LN--------KMLLWHGSRITN------FASILSQGLAPPEAPV
T-------------GYMFGKGIYFADMATKSA--NYCHPSNNNVGLLALCEVALGDHSVK
GVGKTAPPCGPG-------------VSTGVKDTS---LLYNEFIVYDVSQLKIRYLLMVE
----
>A0A0K9P8D4/792-990
-----------EDYKLVKHYLQTTHAPTH------KTLELEDVFALERKGE
FDKYAAYRN------kLN--------KMLLWHGSRLTN------FVGILSQGLAPPEAPA
S-------------GYMFGKGVYFADLVSKSA--QYCSVKKDPVGFLLLSEVALGDHSTK
GLGKTVPPCGKP-------------VSCNIRGSE---LLYNEYIVYDTAQVKMQFLLKVR
----
>A0A194R5X7/776-975
----------SPEYELILEYMRNTHAETH------STLDIESAFKVIRDGE
EKRFKPFKK-------LN--------RRLLWHGSRVTN------FAGILSQGLAPPEAPV
T-------------GYMFGKGIYFADMVSKSA--NYCCTKANPLGIIMLCEVALGDHSTW
GVGRTQPPLGPP--------------VSAEQNTA---LLYNEFIVYDVAQVKAKYVLQVK
----
>A0A0V1KRX2/661-861
----------SAEYKRIVKYARNTHALTH------DTLQIENIFSVDRSGE
LERYAEFKK-------LN--------RMLLWHGSRLSN------FVGIISQGLAPPESLT
S-------------GHMFGKGIYFADMVSKSA--NYCNAPADPYGLLLLCEVALGDHSVK
GLGMNVPPLGKA-------------VQSNIIESH---LQYNEYVIYNVKQMNIKYLVKVK
----
>A0A0L9VH74/303-498
---------------QIEEYMKNTHAETH------STVDIVQIFRASREGE
AERYRKFAS-------TN--------RMLLWHGSRLTN------WTGILSQGLAPPEAPV
T-------------GYMFGKGVYFADMFSKSA--NYCYARTAKDGVLLLCEVALGELSTK
GLGATAPPVGKP-------------EKNLCLKSE---LLYNEYVVYNVEQIRMRYIVHVN
----
>A0A1S3GQK9/351-552
----------SYEFKVISQYLQSTHAPTH------KTMTLLDIFEVEKEGE
KEAFRED---------LN--------RMLLWHGSRLSN------WVGILSHGLAPPEAPI
T-------------GYMFGKGIYFADMSSKSA--NYCFARLKNTGLLLLSEVALGQHSTK
GLGKMAPPLGPA-------------SDTGIQNPEgytLNYNEFIVYNPNQVRMRYLLKVK
----
>G3Q0X1/352-553
----------SHEYKVIEKYLHSTHASTH------CTMTLLDIFSVDRQGE
RNNFLSQ---------MN--------RTLLWHGSRLSN------WVGILSQGLAPPEAPV
T-------------GYMFGKGIYFADMSSKSA--NYCFAQNNHVGLLLLCEVALGDHSTK
GLGRTGPPMGPA-------------VETGVGKNRcysLLYNEFIVYNPAQTRMRYLLRIK
----
>A0A182MGH8/796-986
----------SEEFTLLEQYVRNTHAETH------KDLEIAEIFRIKRKGE
DRRYQPFKK-------LN--------RKLLWHGSRLTN------FAGILTHGLAPPEAPV
T-------------GYMFGKGIYFADMVSKSA--NYCCTMVDNTGLMLLCEVALGDHSVK
GIGRTQPPLGKG-------------VSDEKAKSS---LLYNEFIVYDVGQL---------
----
>A0A0L8GGW2/763-961
----------SNEFDLITKYVQNTHAVTH------NGLEVVDAYKLERQGE
KERFRPFEE-------LN--------HKLLWHGSRVTN------FAGILSQGLAPPEAPV
T-------------GYMFGKGIYFADMVSKSA--NYCHTKNDPVGLILLCDVALGSHSTK
GCGRTVPPMGKG-------------VPSDINNSS---LLYNEYIVYDTAQVKIKYLLRLR
----
>A0A0V1NLP7/764-964
----------SAEYKRIVKYARNTHALTH------DTLQIENIFSVDRSGE
LERYAEFKK-------LN--------RMLLWHGSRLSN------FVGIISQGLAPPESLT
S-------------GHMFGKGIYFADMVSKSA--NYCNAPADPYGLLLLCEVALGDHSVK
GLGMNVPPLGKA-------------VQSNIIESH---LQYNEYVIYNVKQMNIKYLVKVK
----
>A0A0V1CY07/758-958
----------SAEYKRIVKYARNTHALTH------DTLQIENIFSVDRSGE
LERYAEFKK-------LN--------RMLLWHGSRLSN------FVGIISQGLAPPESLT
S-------------GHMFGKGIYFADMVSKSA--NYCNAPADPYGLLLLCEVALGDHSVK
GLGMNVPPLGKA-------------VQSNIIESH---LQYNEYVIYNVKQMNIKYLVKVK
----
>A0A200PW80/761-961
----------SDDYRLVEKYLLTTHASTH------KTLELEDVFTLEREGE
FDKFAPYRE------kLN--------KMLLWHGSRLTN------FVGILSQGLAPPEAPS
T-------------GYMFGKGIYFADLVSKSA--QYCGTSWNSVGLMLLSEVALGENSTK
GLGKKMPPCGKP-------------VSSNTGTSE---LMYNEYIVYDTAQVKMQFLLKVR
----
>M3ZT75/372-572
----------SHEFKVIERYLQSTHAPTH------STMKVLDVFSVDRGGE
SDNFLSH---------LN--------RTLLWHGSRLSN------WVGILSKGLAPPEAPV
T-------------GYMFGKGIYFADMSSKSA--NYCFAQSHHVGLLLLSEVALGDHSTK
GLGVTGPPMGPG-------------VKTGVSNSNgysLLYNEFIVYNPAQTRMRYLLRIQ
----
>A0A194PHW5/784-983
----------SPEFELISTYMKNTHAPTH------LTLEIEELFEVIREGE
AERYEKSKQ-------LN--------KRLLWHGSRITN------VVGILSQGLAPPEAPV
T-------------GYMFGKGIYFADMSSKSA--NYCFAKTNTTGFVLLCEVALGEHSVW
GVGRTQPPLGTH-------------VSTQAPSS----LLYNEFIVYNVNQVNVKYLVQLK
----
>I3N1C9/359-559
----------SYEFKVISQYLQSTHAPTH------NTMTLLDVFEVEKEGE
REAFRED---------LN--------RMLLWHGSRLSN------WVGILSHGLAPPEAPI
T-------------GYMFGKGIYFADMSSKSA--NYCFARLKNTGLLLLSEVALGQHSTK
GLGKMAPPLGPP-------------SDTGIVNPEgytLNYNEFIVYNPNQVRMRYLLKVQ
----
>W5K9Z7/435-635
----------SHEFQVIEKYLQSTHAPTH------STMTVLDIFLVDREGE
RDSFLTE---------MN--------RMLLWHGSRLSN------WVGILSQGLAPPEAPV
T-------------GYMFGKGIYFADMSSKSA--NYCFTQKNNIGLLLLCEVALGDHSTK
GLGQTGPPMGPG-------------VKTGVGQGGgcsLLYNEFVVYNPAQTRMRYLLRVH
----
>H2NKH3/363-563
----------SYEFKVISQYLQSTHAPTH------STMTLLDLFEVEKEGE
KEAFRED---------LN--------RMLLWHGSRLSN------WVGILSHGLAPPEAPI
T-------------GYMFGKGIYFADMSSKSA--NYCFARLKNTGLLLLSEVALGQHSTK
GLGKMAPPLGPA-------------SDTGILNPDgytLNYNEYIVYNPNQVRMRYLLKVQ
----
>Q9UGN5/376-576
----------SYEFKVISQYLQSTHAPTH------STMTLLDLFEVEKDGE
KEAFRED---------LN--------RMLLWHGSRMSN------WVGILSHGLAPPEAPI
T-------------GYMFGKGIYFADMSSKSA--NYCFARLKNTGLLLLSEVALGQHSTK
GLGKMAPPLGPA-------------SDTGILNPDgytLNYNEYIVYNPNQVRMRYLLKVQ
----
>F7FIN0/376-576
----------SYEFKVISQYLQSTHAPTH------STMTLLDLFEVEKKGE
KEAFRED---------LN--------RMLLWHGSRLSN------WVGILSHGLAPPEAPI
T-------------GYMFGKGIYFADMSSKSA--NYCFARLKNTGLLLLSEVALGQHSTK
GLGKMAPPLGPA-------------SDTGILNPDgytLNYNEYIVYNPNQVRMRYLLKVQ
----
>F1QAF7/443-643
----------SNEYKVIEKYLKSTHAPTH------TTMTLLDVFAVEREVE
KDNFNSE---------LN--------RMLLWHGSRLSN------WVGILSQGLAPAEAPV
T-------------GYMFGKGIYFADMSSKSA--NYCFAQKNNQGLLLLSEVALGDHSTK
GLGQTAPPLGPS-------------VKTGVGQKGgysLLYNEYIVYNPAQIQMKYLLRVQ
----
>M3ZZ24/3-181
-----------------------------------TTLEVQDIFKVAREGE
HQRYRPFEE-------LN--------RQLLWHGSRATN------YAGIMSQGLAPPEAPV
T-------------GYMFGKGVYFADMVSKSA--NYCHTQSDPVGLILLAEVALGNHSVK
GLGRTAPPLGKG-------------VNTNIDDTS---LLYNEYIVYDVAQINLKYLLKIR
----
>A0A085NUF0/689-889
----------SSDFEMICRYVKNTHGQTH------STLAVQQVYVIDRLNE
QKRYRPFKK-------LN--------RMLLWHGSRNSN------YAGILCQGLAPPEAPV
T-------------GYMFGKGIYFADMVTKSA--NYCYAKDEPYGYLLLCEVALGNHSVK
GIGETMPPLGKP-------------VASNVKKTS---LLYNEYIVYDISQLHIKFLVKLK
----
>A0A1U7TQ08/364-564
----------SYEFKVISQYLQSTHAPTH------STMTLLDVFEVEKEGE
KEVFRED---------LN--------RMLLWHGSRLSN------WVGILSRGLAPPEAPI
T-------------GYMFGKGIYFADMSSKSA--NYCFAHLKNTGLLLLSEVALGQHSTK
GLGKMAPPLGPA-------------SDTGIVNPEgytLNYNEYIVYNPNQVRMRYLLKVQ
----
>M3Z352/360-560
----------SYEFKVISQYLQSTHAPTH------RTMTLLDVFEVEKEGE
KEAFRED---------LN--------RMLLWHGSRLSN------WVGILSHGLAPPEAPI
T-------------GYMFGKGIYFADMSSKSA--NYCFARVKDTGLLLLSEVALGQHSTK
GLGKMAPPLGPA-------------SDTGVLNPDgytLNYNEFIVYNPNQVRMRYLLKVR
----
>H0X8T1/365-565
----------SHEFKVISQYLQSTHAPTH------KTMTLLDVFEVEKEGE
KETFRED---------LN--------RMLLWHGSRLGN------WVGILSHGLAPPEAPI
T-------------GYMFGKGIYFADMSSKSA--NYCFAHLKNTGLLLLSEVALGQHSTK
GLGKMAPPLGPA-------------SDTGILNPKgytLNYNEYIVYNPNQVRMRYLLKVQ
----
>A0A2I2UT25/363-563
----------SYEFKVISQYLQSTHAPTH------RTMTLLDVFEVEKEGE
KEAFRED---------LN--------RMLLWHGSRLTN------WVGILSHGLAPPEAPI
T-------------GYMFGKGIYFADMSSKSA--NYCFARVKDTGLLLLSEVALGQHSTK
GLGKMAPPLGPA-------------SDTGILNPEgytLNYNEFIVYSPNQVRMRYLLKVR
----
>E2RHY6/362-562
----------SHEFKVISQYLQSTHAPTH------KTMTLLDVFEVEKEGE
KEAFRED---------LN--------RMLLWHGSRLSN------WVGILSHGLAPPEAPV
T-------------GYMFGKGIYFADMSSKSA--NYCFARVKDIGLLLLSEVALGQHSTK
GLGKTAPPLGPA-------------SDTGILNPDgytLNYNEFIVYSPNQVRMRYLLKVR
----
>A0A232ERI9/794-994
----------SDDFKLIEQYVKNTHAHTH------WELIVEDVFRVKRSGE
ESRFKLFEK-------LN--------RKLLWHGSRVTN------FGGILSQGLAPPEAPI
N-------------GYMFGKGIYFADMVSKSA--NYCCTKIDSTGLLLLCDVALGNHSTW
GRGRTMPPCGPS-------------IEVKSEKIP--sLLYNEFIVYDVAQVKIEYLVRLN
----
>M4DPW4/410-611
----------SEEFSMVAKYMENTHAKAD------STVEMIQLFRASRAVE
ADRFQQFSS-------SN--------RMLLWHGSRLTN------WVGILSQGLAPREAPV
T-------------GYRFGKGVYFADMFSKSV--NYCYASGSNDGVLLLCEVALGDLSTK
GVGKTAPPLGKP-------------EDHSSTMGM---LLYNEYIVYNTEQIKMRYVIQVK
----
>H0W5B6/329-529
----------SYEFKVISQYLQSTHAPTH------STMTLLEVFEVEKEGE
KEAFRED---------LN--------RMLLWHGSRLSN------WVGILSHGLAPPEAPI
T-------------GYMFGKGIYFADMSSKSA--NYCFARLKNTGLLLLSEVALGQHSTK
GLGKMAPPLGPA-------------SDTGILNPGgytLNYNEFIVYNPNQVRMRYLLKVQ
----
>A0A1R3KQF3/562-752
----------SEEYQLIEKYLLTTHAPTH------TTLELEEVFSLEREGE
FDKFAPYRE------kLN--------RMLLWHGSRLTN------FVGILSQGLAPPEAPA
T-------------GYMFGKGIYFADLVSKSA--QYCFTRKSPVGLMLLSEVALGEHSTK
GLGKKVPPCGKP-------------VASNVKASE---LMYNEYIVYNTAQ----------
----
>A0A0N5DCW0/690-889
-----------SDFEMIRRYVANTHAPSH------AKLTVEQVFEIDRRNE
QMRYKPFKK-------LN--------RMLLWHGSRQTN------YAGILCQGLAPPEAPA
S-------------GYMFGKGIYFADMVTKSA--NYCYPRDDPYGYLLLCEVALGNHSVK
GIGASMPPLGKP-------------VPSKVKDTT---LMYNEYIVYDVAQLNIKYLVKLK
----
>A0A067K8P8/403-599
---------------QIATYMQNTHAKTH------STVDIVQIFEIFREGE
AQRFKKFST-------VN--------RMLLWHGSRLTN------WAGILSQGLAPPEAPV
T-------------GYMFGKGVYFADMFSKSA--NYCYAAAASAGVLLLCEVALGDLSTK
GVGSTAPPLGKA------------kQQEGHKVGA---LLYNEYIVYNVDQIRMRYVVQVN
----
>A0A2K3MTQ4/338-531
----------SEDFRLVEKYLQNTHAPTH------MSLELEEVFSLEREGE
FDKYAPYRD------kVN--------RMLLWHGSRLTN------FVGILNQGLAPPEAPA
T-------------GYMFGKGIYFADLVSKSA--QYCFTKKNPVGLMLLSEVALGNHSTK
GLGKKMPPCGKP-------------VSSNVKASE---LMYNEYIVYNTAQVSF-------
----
>A0A2D0RB63/422-622
----------THEYQVIVKYLLSTHADTH------NTMTVLDIFSVERDGE
KDNFLPD---------LN--------RTLLWHGSRLSN------WVGILSQGLAPPEAPV
T-------------GYMFGKGIYFADMSSKSA--NYCFPPKNNVGLLLLSEVALGDHSTK
GLGQTAPPLGPG-------------VKDGVGDSGryaLLYNEFVVYNPAQIRMKYLLRIQ
----
>G1U392/363-563
----------SHEFKVISQYLQSTHAPTH------NTMTLLDVFEVEKEGE
KEAFRED---------LN--------RMLLWHGSRLSN------WVGILSHGLAPPEAPI
T-------------GYMFGKGIYFADMSSKSA--NYCFARLKNIGLLLLSEVALGHHSTK
GLGKMAPPLGPA-------------SDTGILNPEgytLNYNEFIVYNPNQVRMRYLLKVQ
----
>A0A1W4XRS2/788-987
----------SVEFKVIEEYVKKTHAPTH------TELEIHEVFAVVRYGE
EERYKKYKS-------LN--------RKLLWHGSRTTN------YGGILCQGLAPPEAPS
T-------------GYMFGKGIYFADMVSKSA--NYCCASTNSAGLLLLCEVALGEHSCK
GVGKTYPPVGKP-------------ITRNDFSSS---LLYNEYIVYDPAQVYTRYLVRTN
----
>A0A1Y1I8A0/402-604
----------SEEAKMLRKYVQNTHGHTH------SKLVVEQIFKVRRQSE
EERYKPYSD-------NN--------RMLLWHGSRLTN------WTGILSQGLAPPEAPV
T-------------GYMFGKGIYFADMVSKSA--NYCFTATNPTGILALAEVALGDMSTK
GIGKTAPPLGTP-------------KNTTNGRSY---LQYNEFIVYKEAQACMRYLLKVK
----
>A0A091DRI2/402-602
----------SYEFTVISQYLQSTHAPTH------RTMTLLEVFEVEKEGE
KEAFRED---------LN--------RMLLWHGSRLSN------WVGILSHGLAPPEAPI
T-------------GYMFGKGIYFADMSSKSA--NYCFARLKNTGLLLLSEVALGEHSTK
GLGKMAPPLGPA-------------SDTGILNPGgytLNYNEFIVYNPNQVRMRYLLKVQ
----
>B8A7Y8/351-509
----------SEEYSMIKTYLTNTHGKTY------TTVDIVQIFKVSRLGE
MERFQKFAS-------AN--------RMLLWHGSRLTN------WAGILSQGLAPPEAPI
S-------------GFMFGKGVYFADMFSKSA--NYCCAEACKSGVLLLCEVALGDTQTR
KLNQVLR-----------------------------------------------------
----
>B8A7Y8/540-617
---------------------------------------------------
------------------------------------------------------------
--------------------------------------------------------QGTK
GVGQTEPPLGKP-------------EKVPSRRGS---LMYNEYIVYNVDQIRMRYILNVT
----
>A0A1S3TPW5/802-1002
----------SEDFCLIEKFLHNTHAPTH------TSLELEEVFSLEREGE
FDKFAPYRD------kLN--------RMLLXHGSRXTN------FVGILSQGLAPPEAPA
T-------------GYMFGKGVYFADLVSKSA--QYCFTKKNPVGLMLLSEVALGNHSTK
GLGKKMPPCGKP-------------VPSNVKASE---LMYNEYIVYNTAQVKMQFLLKVR
----
>F7A654/296-496
----------SYEFKVISQYLQSTHAPTH------STMTLLDVFEVEKEGE
KEAFRED---------LN--------RMLLWHGSRLSN------WVGILSHGLAPPEAPI
T-------------GYMFGKGIYFADMSSKSA--NYCFAHLKDTGLLLLSEVALGQHSTK
GLGKMAPPLGPA-------------SETGILNPEgytLNYNEFIVYSPNQVRMRYLLKIR
----
>K7IV61/794-994
----------SDDFKLIEQYVKNTHAHTH------WELIVEDVFKVKRSGE
ESRFKPFEK-------LN--------RKLLWHGSRVTN------FGGILSQGLAPPEAPI
N-------------GYMFGKGIYFADMVSKSA--NYCCTKIDSTGLLLLCDVALGNHSTW
GRGCSMPPCGPS-------------IEVKSEKIP--sLLYNEFIVYDVAQVKIEYLVRLN
----
>D0NWS2/708-790
-----------KEYKIIERFIQKTHG---------GKLSINTILKIARPDE
DTHKDVLGS-------LN--------HMLLWHGSRLSN------FVGILSQGLAPPEAPK
N-------------GYQFGKGA--------------------------------------
------------------------------------------------------------
----
>D0NWS2/791-879
---------------------------------------------------
------------------------------------------------------------
---------------------------------------------VLLLADVALGTDSTH
GLGRMAPPAGTL---------------KAVDGSQ--yLMYNEFIVYRREQVQLRYL----
----
>D0NWS2/1161-1254
----------TEEFRIIEKYVETTHAPTH------VKLRIKSVLKIARPNE
-EKFKDFQS-------VN--------HKLLWHGSRLSN------VIGILSKGLAPPEAPN
N-------------GYMFGKGVYFT-----------------------------------
------------------------------------------------------------
----
>D0NWS2/1254-1342
---------------------------------------------------
------------------------------------------------------------
-------------------------------------------------TEVALGADSTH
GVGRMSAPIGEL-------------MPSDGSGS----LLYNEFIVYRQEQVKLRYLVNLD
----
>G3N186/373-573
----------SYEFKVISQYLQSTHAPTH------STMTLLDVFEVEKEGE
KEAFRED---------LN--------RMLLWHGSRLSN------WVGILSHGLAPPEAPI
T-------------GYMFGKGIYFADMSSKSA--NYCFARLKDTGLLLLSEVALGQHSTK
GLGKMAPPLGPA-------------SDTGILNPEgytLNYNEFIVYNPNQVRMRYLLKVQ
----
>K1QPS1/284-484
----------SADFKMINEYLQNTHAATH------NKMQIEDVFELEKENE
AEQFIDH----------N--------KMLLWHGSRLTN------WVGILSKGLAPPEAPV
T-------------GYMFGKGVYFADMSSKSA--NYCFARSKNVGLLLLCEVSLGTHSVR
GLGAVAPPLGKS-------------KNTNVKNPSgytLNYNEFIVYDTKQIKMKYLVKTK
----
>K1QLU6/784-989
----------SEEFQRLCDYVKNTHASTH------QDLVVEEVFKIEREEE
ADRYAPFKD-------LN--------RQLLWHGSRTTN------FAGILSQGLAPPEAPV
T-------------GYMFGKGIYFADMVSKSA--NYCRTKMDPTGLMLLCEVALGNHSCK
GVGMTCPPMGKS-------------TNSTSGHTSleyPLPRKFIVYDVAQVNMKYLLRMD
----
>K4CMJ1/416-616
----------SQEYLMIENYMKNTHAKIH------SAVDIVQVFRASRNGE
NERFQKFSD-------TN--------RMLLWHGSRLTN------WAGILSQGLAPPEAPS
T-------------GYMFGKGVYFADMFSESA--IYCYASAAKNGVLLLCEVALGDLSTK
AVGAMAPPLGNP-------------KERPKHEGN---LLHNEYIVYNVEQLRMRYVIQVE
----
>M1CY69/381-578
-------------FGQIENYMKNTHAKTH------SAVDIVQVFRASRNGE
TERFQKFSD-------MN--------RMLLWHGSRLTN------WAGILSQGLAPPEAPS
T-------------GYMFGKGVYFADMFSESA--IYCYASAAKNGVLLLCEVALGDLSTK
AVGATAPPLGNP-------------KERPKHEGI---LLHNEYIVYNVEQIRMRYVIQVE
----
>S7MTD5/361-561
----------SYEFKIISQYLQSTHAPTH------STMTLLDVFEVEKEGE
KEAFKED---------LN--------RMLLWHGSRLSN------WVGILSHGLAPPEAPI
T-------------GYMFGKGIYFADMSSKSA--NYCFARLKDIGLLLLSEVALGQHSTK
GLGKMAPPLGPA-------------HDTGILNPDgytLNYNEFIVYNPNQVRMRYLLKVQ
----
>A0A0V0ZVS7/758-953
----------SAEYKRIVKYARNTHALTH------DTLQIENIFSVDRSGE
LERYAEFKK-------LN--------RMLLWHGSRLSN------FVGIISQGLAPPESLT
S-------------GHMFGKGIYFADMVSKSA--NYCNAPADPYGLLLLCEVALGDHSVK
GLGMNVPPLGKA-------------VQSNIIESH---LQYNEYVIYNVKQMKIKYL----
----
>I1QKK2/394-585
--------------RKIKTYLTNTHGKTH------TTVDIVQIFKVSRLGE
MERFQKFAS-------AN--------RMLLWHGSRLTN------WAGILSQGLAPPEAPI
S-------------GFMFGKGVYFADMFSKSA--NYCCAEACKSGVLLLCEVALGELSTK
GVGQTEPPLGKP------------------EKGS---LMYNEYIVYNVDQIRMRYILNVN
----
>A0A0E0FLD6/392-583
--------------RKIKTYLTNTHGKTH------TTVDIVQIFKVSRLGE
MERFQKFAS-------AN--------RMLLWHGSRLTN------WAGILSQGLAPPEAPI
S-------------GFMFGKGVYFADMFSKSA--NYCCAEACKSGVLLLCEVALGELSTK
GVGQTEPPLGKP------------------EKGS---LMYNEYIVYNVDQIRMRYILNVN
----
>L5K6U8/400-600
----------SYEFKVISQYLQSTHAPTH------STMTLLDVFEVEKEGE
KEAFRED---------LN--------RMLLWHGSRLSN------WVGILSHGLAPPEAPI
T-------------GYMFGKGIYFADMSSKSA--NYCFARLKDTGLLLLSEVALGQHSTK
GLGKMAPPLGPA-------------HDTGTLNPEgytLNYNEFIVYNPNQVRMRYLLKVR
----
>A0A0E0FLD5/409-600
--------------RKIKTYLTNTHGKTH------TTVDIVQIFKVSRLGE
MERFQKFAS-------AN--------RMLLWHGSRLTN------WAGILSQGLAPPEAPI
S-------------GFMFGKGVYFADMFSKSA--NYCCAEACKSGVLLLCEVALGELSTK
GVGQTEPPLGKP------------------EKGS---LMYNEYIVYNVDQIRMRYILNVN
----
>G5B0T6/370-570
----------SHEFTVISQYLQSTHAPTH------RSMTLLEAFEVEKEGE
KEAFRED---------LN--------RMLLWHGSRLSN------WVGILSHGLAPPEAPI
T-------------GYMFGKGIYFADMSSKSA--NYCFARVKNTGLLLLSEVALGQHSTK
GLGKMAPPLGPA-------------SDTEILNPGgytLNYNEFIVYNPNQVRMRYLLKIQ
----
>V4AM97/240-440
-----------ADYQICNEYLQSTHAKTH------NKMELLDVFKCDKNGE
SSQYKD----------LN--------RMLLWHGSRLTN------WVGILSQGLAPPEAPV
T-------------GYMFGKGVYFADMSSKSA--NYCFTRSKNIGILLLCEVSLGNDSVL
GAGQVAPPVGKG-------------VDTKVRNSAgytLNYNEYIVYDTKQIKMKYLLKVK
----
>F6ZQY6/333-531
-----------DQFKIVKKYVSNTHGSTH------TTLSVEDVFTVNREVD
SARFKSE---------IN--------RTLLWHGSRLTN------WCGILKQGLAPPEAPV
T-------------GYMFGKGVYFADMVSKSA--NYCWTQRQPIGFLLLCEVALGDHSTK
GIGGTEPPLGKP-------------KTCTTKPGY---LWYNEFIVYDVAQIKPRFLVKLK
----
>A0A2K6GEE8/374-574
----------SYEFKVISQYLQSTHAPTH------NTMTLLDVFEVEKEGE
KEAFRED---------LN--------RMLLWHGSRLSN------WVGILSRGLAPPEAPI
T-------------GYMFGKGIYFADMSSKSA--NYCFAHLKNTGLLLLSEVALGQHSTK
GLGKMAPPLGPA-------------SDTGILNPEgytLNYNEYIVYNPNQVRMRYLLKVQ
----
>A0A1S3LZN6/442-642
----------SQEYQVIERYLQTTHAPTH------SNMTVLDIFSVDREGE
KNGFLSK---------LN--------RMLLWHGSRLSN------WVGILSQGLAPPEAPV
T-------------GYMFGKGIYFADMSSKSA--NYCFAQRNKTGLLLLSEVALGDHSTK
GLGQTSPPMGPG-------------MKTGVGAGGgysLLYNEFIVYNPAQIHMRYLLRVQ
----
>H3CF23/352-555
-----------HEYEVIEKYLQSTHAPTH------STMSVLDIFGVDREGE
SDSFLSD---------LNs------pRTLLWHGSRLSN------WVGILSQGLAPPEAPV
T-------------GYMFGKGIYFADMSSKSA--NYCFAQSNHVGLLLLCEVALGDHSTK
GLGRTGPPMGPG-------------VNTGVGKHKsytLLYNEFVIYNPAQIRMRYLLRIK
----
>S9XLY6/371-571
----------SYEFKVISQYLQSTHAPTH------STMTLLDVFEVEKEGE
KEAFRED---------LN--------RMLLWHGSRLSN------WVGILSHGLAPPEAPI
T-------------GYMFGKGIYFADMSSKSA--NYCFARLKDTGLLLLSEVALGQHSTK
GLGKMAPPLGPA-------------SDTGILNPEgytLNYNEFIVYNPNQVRMRYLLKVR
----
>F1S8F9/360-560
----------SNEFKVISQYLQSTHAPTH------STMTLLDVFEVEKEGE
KEAFRED---------LN--------RMLLWHGSRLSN------WVGILSHGLAPPEAPI
T-------------GYMFGKGIYFADMSSKSA--NYCFARLKDTGLLLLSEVALGQHSTK
GLGKMAPPLGPA-------------SDTGILNPEgytLNYNEFVVYNPNQVRMRYLLKVQ
----
>D3B7N1/730-928
----------SELYQLLVNYTQNSHDSNY------FKLDVQDIWSVDREGE
TSRFKPWEA-------NN--------RLLLWHGSRLTN------WVGIISQGLAPPEAPK
T-------------GYRFGKGIYFADCVSKSA--SYCFTRENPTALMILCEVALGNHSTK
ALGMAAPPVGKI-------------KNTGL-STS---CSHNEFIVYDINQVKIRYILKVN
----
>V4M9E6/770-961
----------SNDYRLIEKYLNTTHAPTH------TSLELEEVFTLEREGE
FDKYSPYRE------kLN--------KMLLWHGSRLTN------FVGILNQGLAPPEAPA
T-------------GYMFGKGIYFADLVSKSA--QYCYTKENPVGLMLLSEVALGEHSTK
GLGKKVPPCGKP-------------VSSKVKASE---LMYNEYIVYNTAQV---------
----
>A0A0B2VQJ5/847-1042
----------SDEFKRIMEYVKNTHAPTH------DTIEVIDIIRVRREGE
NERFKKD---------LN--------RHLLWHGSRVTN------YAGILSQGLAPPEAPV
T-------------GYMFGKGVYFADMVSKSA--NYCYA-LNKEGLLLLCDVALGEHSCK
GIGKTVPPMGKP-------------IDTQRTDLS---LLYNEYIVYDVAQIEIKYLLRAK
----
>A0A0L0H469/469-670
----------SDNYQLVKKYLENTHAPTH------RELEIEDLFEVSRHGE
DDRFKK----------LN--------RQLLWHGSRLTN------FVGILSQGLAPPEAPV
T-------------GYMFGKGIYFADMVSKSA--NYCCTRRAPTGILLLCEVALGEQSTH
GLGETMPPCGQS-------------TTSGVSDAA---LLYNEFIVYDVAQVRIRYLLKCN
----
>F6RAC5/352-552
----------SSTFQLIDGYLQSTHAPTH------NTMTLLQVFELQRMGE
ECSFRAD---------LN--------RMLLWHGSRLTN------WVGILSQGLAPPEAPV
T-------------GYMFGKGIYFADVSSKSA--NYCFSRDKNVGVLLLSEVALGEHSTK
GLGRSIPPLGPL-------------IDTGMTNDSdytLNYNEYIVYDPHQVRMKYLLQVH
----
>O88554/352-552
----------SNEFKVISQYLQSTHAPTH------KTMTLLDVFEVEKEGE
KEAFRED---------LN--------RMLLWHGSRLSN------WVGILSHGLAPPEAPI
T-------------GYMFGKGIYFADMSSKSA--NYCFARLKNTGLLLLSEVALGQHSTK
GMGKMAPPLGPA-------------SDTGILNPEgytLNYNEFIVYSPNQVRMRYLLKIQ
----
>A0A0U9HR58/870-1064
----------------VEEYLHKTHAPTH------KDLELEDVFCLDRAGE
GSAYAPFKS------sLN--------KQLLWHGSRTSN------YVGILSQGLAPPEAPV
T-------------GYMFGKGIYFADLVSKSA--QYCYTRGSPVGLMLLCEVALGDHSTK
GLGKVAPPAGKP-------------VPSNVRATE---LMYNEYIVYDTSQVRMRFLLKVR
----
>A0A194PYA6/777-983
----------SPEYELILEYMRNTHADTH------TTLEIESVFKVIRDGE
EKRFKPFKK-------LN--------RRLLWHGSRVTN------FAGILSQGLAPPEAPV
T-------------GYMFGKGIYFADMVSKSA--NYCCTKANPLGIIMLCEVALGDHSTW
GVGRTQPPLGPP-------------VPAEADGTLlflSTKTRFIVYDVAQVKAKYVMQIK
----
>B5X3M4/368-568
----------SQEYQVIERYLQTTHAPTH------SNMTVLDIFSVDREGE
KNGFLSK---------LN--------RMLLWHGSRLSN------WVGILSQGLAPPEAPV
T-------------GYMFGKGIYFADMSSKSA--NYCFAQRNKTGLLLLSEVALGDHSTK
GLGQTSPPMGPG-------------MKTGVGAGGgysLLYNEFIVYNPAQTHMRYLLRVQ
----
>A0A176VKJ3/466-661
--------------AWIKEYVSNTHAETH------GSLQVEQIYDLERENE
DSRFKPFAD-------EN--------RMLLWHGSRLCN------WTGILSQGLAPPEAPV
T-------------GYMFGKGVYFADMVSKSA--NYCYTPTENTGILLLCEVALGDLSTK
GVGNTAPPMGKP-------------KKGVGKGGY---LLYNEFIVYNTAQIRMKYLLLT-
----
>A0A1L8HPV8/535-735
----------SSTFQLIEGYLQSTHAPTH------NTMTLLRVFELQRVGE
ECNFRED---------LN--------RMLLWHGSRLTN------WVGILSQGLAPPEAPV
T-------------GYMFGKGIYFADVSSKSA--NYCFSRDKNVGVLLLSEVALGEHSTK
GLGRSIPPLGPL-------------MDTGLTNDGgytLNYNEYIVYDPHQVRMKYLLQVR
----
>A0A1L8HZS1/467-673
----------SSAFQLIEDYLLSTHAPTH------NTMTLLQVFELQRVGE
ESNFRAD---------LN--------RMLLWHGSRLTN------WVGILSQGLAPPEAPV
T-------------GYMFGKGIYFADVSSKSA--NYCFSRDKNEGILLLSEVALGDHSTK
GLGRSIPPLGPL------------iGTTPIKNRGyykLNYNEYIVYDPHQVRMKYLLKVR
----
>L5MA86/450-650
----------SYEFKVISQYLQSTHAPTH------STMTLLDVFEVEKEGE
KEAFKED---------LN--------RMLLWHGSRLSN------WVGILSHGLAPPEAPI
T-------------GYMFGKGIYFADMSSKSA--NYCFARLKDVGLLLLSEVALGQHSTK
GLGKMAPPLGPA-------------HDTGILNPDgytLNYNEFIVYNPNQVRMRYLLKVQ
----
>G3V749/351-551
----------SHEFKVISQYLQSTHAPTH------KTMTLLEVFEVEKEGE
KEAFRKD---------LN--------RMLLWHGSRLSN------WVGILSHGLAPPEAPI
T-------------GYMFGKGIYFADMSSKSA--NYCFARLKNTGLLLLSEVALGQHSTK
GMGKMAPPLGPA-------------SDTGILNPEgytLNYNEFIVYSPSQVHMRYLLKIQ
----
>A0A158Q7G0/661-857
----------SAEYKRILQYAENTHAPTH------DKLEIVDIIRVEREGE
SERFKKN---------IN--------RYLLWHGSRITN------YAGILSQGLAPPEAPV
T-------------GYMFGKGIYFADLVSKSA--NYCYA-FNTEGFILLCEVALGEHSVK
GLGQTIPPMGKL-------------VDTKRQDVT---LLYNEYIVYDIAQVKIRYLVRVK
----
>G3TQU7/362-562
----------SYEFKVISQYLQSTHAPTH------TTMTLLDVFEVEKEGE
KAAFRED---------LN--------RMLLWHGSRLSN------WVGILSHGLAPAEAPI
T-------------GYMFGKGIYFADMSSKSA--NYCFARLKDTGLLLLSEVALGQHSTK
GLGKMAPPLGPA-------------GDTGVLNPEgytLNYNEFIVYNPNQVRMRYLLKVQ
----
>A0A1I8AK03/133-276
-----------PEFRQVLKYVNNTHGSTH------NTLDIKDVYKVEREGE
RERYDSS---------LN--------KKLLWHGSRLTN------YVGILSQGLAPPEAPM
T-------------GYMFGKGVYFADMVSKSA--NYCYA-HDKEGLLLLCEVALGNHSCK
GLGQTYP-----------------------------------------------------
----
>A0A1I8AK03/280-355
---------------------------------------------------
------------------------------------------------------------
--------------------------------------------------------HSCK
GLGLTYPPCGKP-------------VTAKHDLRAprsLLYNEYIVYNVNQINIKYLVRAK
----
>W9S9C2/794-986
----------SDDYQLIEKYLLTTHAPTH------TSLELEEVFSLERQGE
YDKFHPHRQ------kLN--------KMLLWHGSRLTN------FVGILSQGLAPPEAPA
T-------------GYMFGKGIYFADLVSKSA--QYCYTTKNSVGLILLSEVALGEHSTK
GLGKKVPPAGKP-------------VGSNVRASE---LMYNEYIVYNTAQCG--------
----
>A0A1U8D0R7/357-557
----------SYEFKVISQYLQSTHGPTH------KTMTLLDVFEVEKEGE
KEAFRKD---------LN--------RMLLWHGSRLSN------WVGILSHGLAPPEAPI
T-------------GYMFGKGIYFADMSSKSA--NYCFAHLKNTGLLLLSEVALGQHSTK
GLGKMAPPLGPA-------------NDTGIVNPEgytLNYNEFIVYNPNQVHMRYLLKIQ
----
>H2XXR3/263-466
----------SEEFKMVEKYTQLTHASTH------NKLTIEHLFKINRKGE
LSRFRPFQS-------LN--------HKLLWHGSRMTN------YAGILSQGLAPPEAPV
T-------------GYMFGKGLYFADMVSKSA--NYCSTSRNPIGLALLADVALGNHSVI
GLGKTVPPMGKG------------vEADLGKDKEt-sLLYNEYIVYDVAQVNLKYLVQFK
----
>A0A0D9WXY3/833-1012
------------------------------------SLELEEVFSLDRDGE
FTKYSRYKN------nLN--------KMLLWHGSRLTN------FVGILSQGLAPPEAPV
T-------------GYMFGKGLYFADLVSKSA--QYCYVRKDPVGLMLLSEVALGDHSTK
GLGKTVPPCGKP-------------VPASMKASE---LLYNEYIVYNTSQVKMQFLLKVR
----
>L8HHX0/14-212
-----------RDWSIVAQYVKNTHAPTH------TKLRLKELYAVERPGE
EERFKPYAA-------LN--------QQLLWHGSRLTN------WMGILSQGLAPPEAPS
T-------------GYMFGKGVYFADLVTKSA--NYCHARENPVGVMLLSRVALGKDSTK
GCGATGPPLGKP-------------VPTGTSNTS---LLYNEFIVYDVAQLLIKYLVVVE
----
>H2YR29/5-208
----------SEEFKMVEKYTQLTHASTH------DTLSIEQLFKINRKRL
LSRFRPFQS-------LN--------HKLLWHGSRLTN------YAGILSQGLAPPEAPV
T-------------GYMFGKGLYFADMVSKSA--NYCATARNTVGLAMLADVALGNHSVK
GLGKTEPPMGKG-------------VNADLGKHKdtsLLYNEYIVYDVAQVNLKYLVQFK
----
>A0CTW4/341-534
----------SEEYELIQKYVDNTHGSTH------SNLKILEIFKIKRKGE
KDKFKNV----------N--------RMLLWHGSRLTN------FVGIISQGLAPLEAPC
T-------------GYMFGKGVYFADSVSKSA--NYCCTPSNPVGLILLCDVALGKYSTK
GIGKMAPPIGKL-------------EDQQIKS-D---LMYNEYIVYNVDQVRIKYLVKLE
----
>A0A0D3GQ13/765-944
------------------------------------SLELEEVFSLDRDGE
FNKYSRYKN------nLN--------KMLLWHGSRLTN------YVGILSQGLAPPEAPV
T-------------GYMFGKGLYFADLVSKSA--QYCYVRKNPVGLMLLSEVALGDHSTK
GLGKTVPPCGKP-------------VPASIKTSE---LMYNEYIVYNTSQVKMQYLLKVR
----
>G3WJE9/308-507
-----------HEFKVISQYLHSTHAPTH------NTMTLLEVFEVEKEGE
NEAFRKD---------LN--------RMLLWHGSRLGN------WMGILSHGLAPPEAPV
T-------------GYMFGKGIYFADMSSKSA--NYCFPRLKDIGLLLLSEVALGDHSTK
GMGKMAPPLGPA-------------SNTGILNPQgytLNYNEFIVYDPSQVRMRYLLKIQ
----
>A0A0E0HZG8/756-935
------------------------------------SLELEEVFSLDRDGE
FNKYSRYKN------nLN--------KMLLWHGSRLTN------YVGILSQGLAPPEAPV
T-------------GYMFGKGLYFADLVSKSA--QYCYVRKNPVGLMLLSEVALGDHSTK
GLGKTVPPCGKP-------------VPASIKTSE---LMYNEYIVYNTSQVKMQYLLKVR
----
>F4Q0P0/746-944
----------SELYKTLVSYAHKSHDTSY------FGLKVEDIFEVEREGE
VSRFDPWKK-------NN--------KMLLWHGSRLTN------WCGIISQGLAPPEAPK
T-------------GYRFGKGVYFADCISKSA--SYCFTKQSPTALMILCEVALGKHSTK
ALGMSIPPAGSI-------------IKTGTN-TS---CSHNEFIVYDVSQIRIKYILKVN
----
>A0A2I0ALR1/710-905
----------SEDFLMVKNYLLNTHAPTH------KNLELEEVFALEREGE
FDKYASYRN------kLN--------KMLLWHGSRQTN------FVGILSQGLAPPEAPV
T-------------GYMFGKGVYFADLVSKSA--QYCFVKRDPVGLMLLSEVALGEHSTK
GLGKTVPPCGKA-------------VPSLVGESE---LMYNEYIVYDTAQVCADYT----
----
>A0A287XFZ2/607-792
----------SKEYSMIKTYLTNTHGKTH------STIDILQMFKVSRHGE
TERFQKFAS-------AN--------RMLLWHGSRLSN------WAGIFSQGLAPPEAPV
T-------------GYMFGKGVYFADMFSKSA--NYCYAQTSRSGVLLLCEVALGDLSTK
GVGQMAPPLGKP-------------KEEPSKRGS---LLYNEYIVYN-------------
----
>A0A1I8HQA3/622-822
----------SEDYKRLVEYVENTHAPTH------VRVKVVNIFKVRREGE
EERFKPFKK-------LN--------RKLLWHGSRRTN------WAGILSQGLAPPEAPA
T-------------GYMFGKGVYFADMVTKSA--NYCATRSEPRAIMLLSEVSLGNQSTK
GVGATMPPLGKP-------------KPAGQAGLS---LLYNEYIVYDVSQVCQRYLFQME
----
>A0A1I8ABE0/656-852
----------SEEFQRLLKYTKNTHAATH------NSLDVIDIYTIDREGE
QERFTKE---------LN--------RQLLWHGSRLTN------YVGILSQGLAPPEAPV
T-------------GYMFGKGIYFADMVSKSA--NYCHA-NGGEGLLLLCDVALGEHSCK
GLGGTCPPYGKP------------sQMDTKKRVS---LLYNEYIVYDVKQVNIKYMIRAR
----
>D8RDE9/761-960
----------SPEFELVKNYLERTHAPTH------TGLEVEDVFVVSRDGE
HDLYAPMKS------tLN--------RMLLWHGSRTTN------FVGILSQGLAPPEAPA
T-------------GYMFGKGVYFADLVSKSA--QYCFTRSNPVGLMLLSEVALGDMATK
GVGRTMPPCGRP-------------VPSQVRS-D---LLYNEFIVYSTSQIQLRFLLKVR
----
>A0A200QTZ4/780-970
----------SEDYKLVEKYLHATHAPTH------LTLELEDVFTLERAGE
VDKFAPYRK------kLN--------RMLLWHGSRLTN------FVGILSQGLAPPEAPA
T-------------GYMFGKGIYFADLVSKSA--QYCFTKKNPVGLMLLSDVALGEHSTK
GLGKKIPPCGKP-------------VTSKVKASE---LMYNEYIVYNTAQ----------
----
>A0A1I8I2C3/800-1000
----------SEDYKRLVEYVENTHAPTH------VRVKVVNIFKVRREGE
EERFKPFKK-------LN--------RKLLWHGSRRTN------WAGILSQGLAPPEAPA
T-------------GYMFGKGVYFADMVTKSA--NYCATRSEPRAIMLLSEVSLGNQSTK
GVGATMPPLGKP-------------KPAGQAGLS---LLYNEYIVYDVSQVCQRYLFQME
----
>A0A2K1K7N4/838-1036
-----------GDFKLVEKYLKQTHAPTH------TALELEDVFAVDREGE
ADSFAPFKM------cLN--------HMLLWHGSRTTN------YVGILSQGLAPPEAPV
T-------------GYMFGKGLYFADLVSKSA--QYCYTKKNPTGLMLLSEVALGKNSTL
GLGKTKPPCGQP-------------VPSGIRSD----LMYNEYIVYDTAQVKLRFLLKVN
----
>I3KDD0/447-642
----------SNEYKVIEKYLHTTHAPTH------CTMTVLDIFSVDRGGE
SNSFLSQ---------LN--------RTLLWHGSRLSN------WVSILSQGLAPPEAPV
T-------------GYMFGKGIYFADMSSKSA--NYCFAQNNNVGLLLLCEVALGEHSTK
GLGQTGPPMGPG-------------VKTGVGKCNaysLLYNEFIVYNPAQTRMSF-----
----
>D8RSA7/765-964
----------SPEFELVKNYLERTHAPTH------TGLEVEDVFVVSRDGE
HDLYAPMKS------tLN--------RMLLWHGSRTTN------FVGILSQGLAPPEAPA
T-------------GYMFGKGVYFADLVSKSA--QYCFTRSNPVGLMLLSEVALGDMATK
GVGRTMPPCGRP-------------VPSQVRS-D---LLYNEFIVYSTSQIQLRFLLKVR
----
>F2U985/850-1050
----------SEEFKMLKTYVKNTHAKTH------RDLEVVEAFKIGRHGE
AERYEKKYG------sLN--------KRLLWHGSRLTN------YVGILSEGLAPPSAPV
T-------------GYMFGKGIYLADMVSKSA--NYCFCSANNTGLVLLCEAALGNHSTF
GMGKTRPPLGVG-------------KPSGVANTS---LLYNEFIVYDVSQVHMRYLLRLD
----
>X6NWC9/139-339
-----------EMFKLLADYLQLTHASTH------DKLQVDRIYAVEREHE
ESKFKAHSS-------DN--------RMLLWHGSRLTN------FVGILSQGLAPPEAPV
T-------------GYMFGKGVYFADMSSKSA--NYCFTPSNPTGLILLCEVALGEHSTR
GVGANSPPVGSC-------------VNDTNFAGS---LLYNEYIVYDTARIRMKYLIRLK
----
>D2VPS6/760-963
----------SDMFKMVDTYLQNTHASTH------RSLELLDAFEVDREGE
GERFKKYED-------LN--------RRLLWHGSRVSN------FCGILSQGLAPPEAPV
T-------------GYMFGKGIYFADMSSKSA--NYCRTPDQSTGILLLCDVACGNHCCF
GHGRTEPPLGTP------------sASLLYNRHT--sLLYNEFIVYDVDQVQIRYLLKVK
----
>Q24GE4/413-610
--------------KIIEDYLKNTHASTH------NGLTIDEIFEVEREGE
NDRYLKD---------IN--------KMLLWHGSRLTN------FVGILSQGLAPPEAPV
T-------------GYMFGKGVYFADMCSKSA--NYCFTKANNTGLMLLCEVALGEHSTR
GRGKTAPPVGKG-------------EPQVFPNGQygsLLYNEFIVYDIRQIKVKYLLRLT
----
>F6RCB4/539-738
-----------HEFKVISQYLHSTHAPTH------NTMTLLDVFEVEKEGE
NEAFRKD---------LN--------RMLLWHGSRLGN------WVGILSHGLAPPEAPV
T-------------GYMFGKGIYFADMSSKSA--NYCFARLKDTGLLLLSEVALGEHSTK
GMGKMAPPLGPV-------------SGTGILNPQgytLNYNEFIVYNTSQVRMRYLLKIR
----
>A0A183TQ57/358-555
----------SKEFQRIVEYMQKTHASTH------STLEVVDIFSVEREGE
AEQYQAFKD-------LN--------KMLLWHGSRRTN------WAGILAQGLAPPEAPV
T-------------GYMFGKGIYFADMCSKSA--NYCYPHEMSQGCMLLCEVALGKDSRK
GVGATCPPTGHP--------------KSTSVSGH---LLYNEFIVYNTAQVRQKYLVWVN
----
>H3A4L8/290-495
----------SQQFKVIEKYLQSTHAKTH------NTMTLLDVFEVDKEGE
KEALRSDIEn----rgGS--------RMLLWHGSRLTN------WVGILSKGLAPSEAPV
T-------------GYMFGKGIYFADMSSKSA--NYCFARQNSVGLLLLSEVVVGEHSTK
GLGKVAPPMGPV-------------KDTGVQNPDrytLNYNEFIVYNTNQVRMKYLLKLQ
----
>L8GCD4/429-627
-----------RDWSIVAQYVKNTHAPTH------TKLRLKELYAVERPGE
EERFKPYAA-------LN--------QQLLWHGSRLTN------WMGILSQGLAPPEAPS
T-------------GYMFGKGVYFADLVTKSA--NYCHARENPVGVMLLSRVALGKDSTK
GCGATGPPLGKP-------------VPTGTSNTS---LLYNEFIVYDVAQLLIKYLVVVE
----
>A0A1Y2BD24/410-610
----------SDVFELVERYTKNTHGHTH------SKLAVEEVFELEKSDQ
FDEFGKS---------LN--------HKLLWHGSRLSN------FVGILSQGLAPPEAPV
T-------------GYMFGKGVYFADMVSKSA--NYCFTPSNNTGLLLLCEVALGDHSTW
GKGRTKPPCGKG-------------VRESNPNCA---LEYNEFICYDLKQVRLKYLVKMR
----
>A0A1J7GX33/760-952
----------SEDYRLIEKFLHNTHAPTH------TSLELEEVFALEREGE
FDMFVPYRE------kLN--------RMLLWHGSRMTN------FVGILSQGLAPPEAPA
T-------------GYMFGKGVYFADLVSKSA--QYCFTKKNPVGLMLLSEVALGNHSTK
GLGKKVPPCGKP-------------VPSSVKASE---LMYNEYIVYNTAQVA--------
----
>H2YS08/340-538
-----------KTYKVIEKYVKNTHASTH------STLCIQDVFAVSRESD
CARFKKE---------IS--------CTLLWHGSRLTN------WCGILKQGLAPPEAPT
T-------------GYMFGKGVYFADMVSKSA--NYCRAERQPIGFLLLSEVALGNHSTK
GMGQQAPPLGKP-------------TNQPTKEAY---LMYNEFIVYDVAQINPRFLVKVK
----
>A0A0M3K9K2/482-678
------------RYKMVNDYLMNTHASTH------SKMKLRHLFALSRAGE
SEQFMSN---------LN--------RMLLWHGSRLTN------WYGILSQGLAPPEAPS
T-------------GYMFGKGVYFADMSSKSA--NYCFPQKSKPGLLVLAEVALGNHSVK
GMGSVGPPAGKP------------vELNKRSGCS---LNYNEYIVYNTNQILIRYLVEVD
----
>A0A2C9LP76/47-243
-----------EEFKLVDSYLQQTHANTH------NKLELLDVFKCDKEGE
SETFLD----------LN--------RMLLWHGSRLTN------WAGILGQGLAPPEAPV
T-------------GYMFGKGVYFADMSSKSA--NYCFAKTKNVGLLLLCDVSLGTHSVK
GVGRVAPPVGKA--------------VNVANTSV---LNYNEFIVYDTRQIRMKYLVQVK
----
>A0A1I7RS24/662-857
-----------EEVKMIKTYAKNTHGKTH------NKIDVKQVFKVNRRDE
NEHFRTD---------IN--------HQLLWHGSRVTN------FAGILSQGLAPPEAPV
N-------------GYMFGKGVYFADMISKSA--QYCGSTNKADGFLLLCEVALGEHSVK
GLGGTAPPCGKG------------kTMSKSQDYH---LLYNEYIVYDVNQIKMRYLVRA-
----
>A0A0R3R033/396-592
----------SDEYKRILQYATNTHAPTH------DKLKIIDIIRIKRRGE
SERFKKN---------IN--------HYLLWHGSRITN------YAGILSQGLAPPEAPT
T-------------GYMFGKGIYFADLVSKSA--NYCYA-LNAEGFILLCEVALGEHSVK
GLGQTIPPMGKP-------------IDTKRQDLT---LLYNEYIVYDVAQVEIKYLVRVK
----
>A0A1R2BGE4/376-569
-------------YGILENYVKNTHAATH------NGLTILDIFRVDKDGE
DERFTKN---------LN--------HMLLWHGSRLTN------WVGILSQGLAPPEAPV
S-------------GYMFGKGVYFADMVSKSA--NYCFTRNNNIGLLLLCDVALGNHSTK
GCGRNAPPYGEG-------------ETVNV-NGS---LLYNEYIVYDIKQIKMKFLFKIR
----
>A0A1S3IWY9/111-310
-----------DDFKLVEKYLQNTHAATH------SKMKLLDLFDCDKEGE
AKNFRDV----------N--------RKLLWHGSRMSN------WAGILNQGLAPPEAPV
T-------------GYMFGKGIYFADMSSKSA--NYCYPRSKNIGLVLLSEVALGTNSVQ
GLGRVAPPLGKP-------------KDTGVKNPSgytLNYNEFVVYDPRQVRMKYLCKVQ
----
>A0A2G8LR77/420-620
-----------DEFKMVQEYLTNTHAATH------NTMQVLDLFEVDKEGE
TAAFKK----------LN--------RKLLWHGSRLTN------WAGILGQGLAPPEAPV
T-------------GYMFGKGVYFADMSSKSC--NYCFAPSKNVGVALLSEVALGNDSVM
GLGKYAPPLGKG-------------APTGVANPNgytLNYNEFVVYNTDQIKMRYLVKVK
----
>A0A1Y1XMD5/528-731
----------SDEYKMIEMYVKNTHGKTH------SDLEIGQVYTIEREGE
KERFLGYKY------pDK--------RKLLWHGSRLTN------FVGILSQGLAPPEAPV
T-------------GYMFGKGVYFADMVSKSA--NYCCA-SNNIGLMLLCEVMTGEDSTK
GCGKMAPPYGPA------------mDVESKDSLS---LMYNEFIVYNVAQIRMRYLIKMK
----
>A0A0H5S926/668-864
----------SDEYKRILQYATNTHAPTH------DKLKIIDIIRIKRRGE
SERFKKN---------IN--------HYLLWHGSRITN------YAGILSQGLAPPEAPT
T-------------GYMFGKGIYFADLVSKSA--NYCYA-LNAEGFILLCEVALGEHSVK
GLGQTIPPMGKP-------------IDTKRQDLT---LLYNEYIVYDVAQVEIKYLVRVK
----
>G5EB68/461-672
----------SEEFRELEKYLSGTRGSTH------GKYKVIDIFRIERQGE
HDRFKSSSYag---lkNN--------RRLLWHGSRSTN------YGGILSQGLAPPEAPV
S-------------GYMFGKGVYFADMSSKSA--NYCWSNSDHKALLLLGDVELGDIATL
GKGRSIPPDADS-------------GTTDHKTDQg-yLLYNEYIVYDVAQIRLRYLFFV-
----
>A0A1S3IT85/532-731
-----------DDFKLVEKYLQNTHAATH------SKMKLLDLFDCEKEGE
AKNFRDV----------N--------RKLLWHGSRMSN------WAGILNQGLAPPEAPV
T-------------GYMFGKGIYFADMSSKSA--NYCYPRSKNVGLVLLSEVALGTNSVQ
GLGRVAPPLGKP-------------KDTGVKNPSgytLNYNEFVVYDPRQVRMKYLCKVQ
----
>A0A1I7ZLS7/13-210
-----------SEYQMVERYLENTHAPTH------SKMKIRNVFAVDKHGE
KEKLNSS---------VN--------RKLLWHGSRLAN------WYGILSQGLAPPEAPV
T-------------GYMFGKGVYFADMSSKSA--NYCFPQPGKPGFLLLAEVLLGESSTF
GMGRIAPPLGKP------------iEMEGAAKYT---LNYNEYIVYNTNQINLKYLVEVD
----
>A0A226NKU4/805-986
----------SEEAKIIKQYVKNTHAATH------NDLKVVEIFRIDREGE
SQRYKPFKQ-------LN--------RQLLWHGSRTTN------FAGILSQGLAPPEAPV
T-------------GYMFGKGIYFADMVSKSA--NYCHTQADPIGLILLGEVALGNHSVK
GLGKTAPPLGNG-------------ISTGINDTC---LLYNEY-----------------
----
>A0A2G8KT73/537-737
-----------DEFKMVQEYLTNTHAATH------NTMQVLDLFEVDKDGE
TTTFRK----------LN--------RKLLWHGSRLTN------WAGILGQGLAPPEAPV
T-------------GYMFGKGVYFADMSSKSC--NYCFAPSKNVGVALLSEVALGNDSVM
GLGKYAPPLGKG-------------APTGVANPNgytLNYNEFVVYNTDQIKMRYLVKVK
----
>A0A1S3HEC1/535-734
-----------DDFKLVEQYLQNTHAATH------SKMKLLDLFDCEKEGE
AKNFRDV----------N--------RKLLWHGSRMSN------WAGILNQGLAPPEAPV
T-------------GYMFGKGIYFADMSSKSA--NYCYPRSKNVGLVLLSEVALGTNSVQ
GLGRVAPPLGKP-------------KDTGVKNPSgytLNYNEFVVYDPRQVRMKYLCKVQ
----
>A0A044UHL6/684-880
----------SDEYKRILQYAANTHAPTH------DKLEIIDIIRVKREGE
SERFKKN---------IN--------HYLLWHGSRITN------YAGILSQGLAPAEAPV
T-------------GYMFGKGIYFADLISKSA--NYCYA-INTEGFILLCEVALGEHSVK
GLGQMIPPMGKP-------------VNTKRRDLT---LLYNEYIVYDVAQVEIKYLVRVK
----
>A0BFA4/381-580
-----------EKVSTIKQFVQNTHCETH------RGLEVLDVFELQKDQD
DNRFKKE---------LN--------RMLLWHGSRLTN------FVGILSQGLAPPEAPV
T-------------GYMFGKGVYFADMVSKSA--NYCAVKENNTGLILLCDVALGNHSTW
GRGKTMPPIGKG-------------APSGVPNTS---LLYNEFIVYDIAQIRLKYLIKMK
----
>A0A1R2BJ91/475-670
-------------YDMLVQYVKNTHGDTH------STLTVEDIFKIEKPGE
KEKFTEK---------IN--------HMLLWHGSRLTN------WVGILSQGLAPPEAPV
S-------------GYMFGKGVYFADMVSKSA--NYCFTKDNNTGILLLCEVAVGNNSTK
GCGLCAPPMGPG-------------EKVTLNGGY---LQYNEYIVYDTKQIKMKFLFRVK
----
>A0A2B4RLJ4/1001-1183
----------SKEFSLIDQYVKNTHAETH------QELEILEVFKVNRHGE
KERFQPFKE-------LN--------RRLLWHGSRNTN------YAGILSQGLAPPEAPV
T-------------GYMFGKGVYFADMVSKSA--NYCRTPSNNVGLMMLCEVALGNHSVK
GCGKTGPPVGQG-------------CNTNATNSS---LLYNEY-----------------
----
>F4P043/260-464
----------SDTFKMVCDYTKLTHGKTH------SALEVLDVFDVERFGE
SDRYIESSSh-----kLN--------RMLLWHGSRLTN------FVGILSQGLAPPEAPS
T-------------GYMFGKGVYFADMVSKSA--NYCFTSRSNTGILLLCEVALGKHSTK
GIGRNYPPAGSN-------------LETKGSNGY---LQYNEYIVYRVDQIRIRYLVKMN
----
>A0A0G4EWN9/531-729
--------------KLIVSYVKKTHGKTH------MDLKVQNIFEIARQGE
EKRFGKHQN-------NN--------RMLLWHGSRLTN------YVGILSQGLAPPEAPV
S-------------GYMFGKGVYFADMVSKSA--QYCYVGRSNVGVMMLAEVALGDLSTK
GLGRSYPPACDA-------------VETNRPDLV---LQYNEYIVYSVEQICLRYLLEVE
----
>A0CA47/396-594
------------KVKIVKEFVKNTHCDTH------KDLDVLDVFELQKDQD
DNRFKKD---------IN--------RMLLWHGSRLTN------FVGILSQGLAPPEAPV
T-------------GYMFGKGVYFADMVSKSA--NYCAVRENNTGLILLCDVALGNHSTW
GKGKTMPPIGKG-------------APSGVANTS---LLYNEFIVYDVAQIRLKYLIKMK
----
>Q54XI2/738-935
------------VYKTLVDYVANSQDKQF------RNICVQDILSLERENE
SERFTPWAK-------DN--------RLLLWHGSRLTN------FVSIVSQGLAPPSAPK
T-------------GYRFGKGIYFADCISKSF--SYCFTSDCPTALMLLCEVSLGDHSTK
ALGMAAPPLGKI-------------SKTGLSTS----CTHNEFIVYKIEQVRIKYILRVY
----
>H3FN50/630-827
-----------EEYKLVAEYLTKTHGSTH------SEIGLKNVFRVERDGE
DGNEEVMEQ-------IN--------RKLLWHGSRLSN------FFGILSQGLAPPEAPS
T-------------GYMFGKGVYFADMATKSG--NYCYAENGQSGFLLLAEVALGSNSTW
GIGRTMPPCGKP------------iNNPAANHAG---LLYNEFIVYNTQQIRMRYLLE--
----
>A7RQ13/291-489
-----------DDFKMVKMYVENTHAQTH------NKMEVEDVFVVRHQKE
--DFLD----------VN--------RMLLWHGSRLTN------WAGILKQGLAPPEAPV
T-------------GYMFGKGIYFADMSSKSA--NYCFARSKNTGLVLLSEVSLGKQSVK
ALGKFAPPCGKG-------------IATGVTSPNgytLMYNEYIVYDTRQVRMRYLVKMK
----
>B3RVK2/288-488
-----------DTYKIIDKYLQITHAKTH------NTMSILDIYELDKDKE
EENFKDS----------N--------RMLLWHGSRLAN------WIGILTKGLAPPDAPS
T-------------GYMFGKGIYFADISSKSA--NYCFARSNDVGLVLLCDVSLGKHSTK
GLGRSAPPLGKV-------------MNTGVNNPGgytLNYNEYVVYNTNQVKMKYLVKIK
----
>A0A1Y1VGC9/489-693
----------SEEFEMIKTYVANTHAKTH------SELEVGEAYIVDREGE
KERFLGNKY------pDK--------RKLLWHGSRITN------FAGILSQGLAPPEAPV
T-------------GYMFGKGVYFADMVSKSA--NYCCASSNHLGLMLLCEVMTGEDCTK
GCGRNAPPYGPA------------iDVTLDKDGS---LLYNEYIVYDVAQIKMRYLIKMK
----
>Q8I7C6/504-699
----------SCEYKNILLYVKNTYQGGK-------KPTIVNIFKIDRDGE
ADRYKTKKH-------LN--------RKLLWHGSRLTN------YASIISQGLAPPEAPV
S-------------GYRFGKGVYFADCMSLSA--NYCRTVGSNDFCMLLGDVALGKHSTW
ALGTVEPPYGQM-------------IPSQHKGVS---CYEHQYVVYDVAQVHLKYLLQLR
----
>A0A1S8VUS1/534-739
----------SSTFKLVCDYTRNTHGKTH------TALDVLEVFDVVRAGE
ADQFMSSGNd-----kLN--------RMLLWHGSRLTN------FAGILSQGLAPPEAPV
T-------------GYMFGKGVYFADMVSKSA--NYCCTRGSSTGILLLCEVALGTHSTK
GMGRIAPPAGTS-------------TESPSDKLS---LMYNEYIVYRTDQIRIRYLVKMK
----
>A0A2I1G6P6/306-508
-----------IEFKMVVNYVNNTHGVTH------SKLDVLEVFDLERKGE
RERFQPFSK-------LN--------RALLWHGSRITN------FAGILSQGLAPPNAPV
S-------------GYMFGKGVYFADIVSKSA--QYVHCYGSNIGLMLLSEVALGDHSVK
GCGRIIPPCGKN-------------KDISGGGHC---LYYNEYIVYDEAQIMQKYLIKMK
----
>A0A1Y2BK06/282-480
----------SEEFDMINTYVKNTHAKTH------SELEIDDVYIVDREGE
KERFLGDKY------pDK--------RKLLWHGSRLTN------FVGILSQGLAPPEAPV
T-------------GYMFGKGVYFADMVSKSA--NYCCA-SNQLGLMLLCEVVTGEDSTK
GCGRTAPPYGPA-------------IDVKIDATS---LLYNEYIVYDVAQIKMRYIL---
----
>A0A183QCW6/309-508
-----------EDYKLILDYVRETHGATH------TTLEVLNIFEVHRDGE
DSRFAKCKI------aQN--------KQLLWHGSRQTN------WMGILSQGLAPPDAPV
T-------------GYMFGKGIYFADIVSKSA--NYCFTQSQPEGLLLLCEVILGDHSRK
GIGSVTPPIGKP-------------IDSNVPNTT---LCYNEYIVYNVSQVKQKYLVRVK
----
>Q24GE5/332-532
------------IYQTIKTYLDNTHSYIH------DTLEIEDIFEVERQGE
KERYMKQ---------LN--------KMLLWHGSRLTN------YVGILSQGLAPPEAPA
N-------------GYMFGKGVYFADMCSKSA--NYCQAKLNNTGLMFLCEVALGNYSVR
ALGQIAPPIGKG-------------QVRDYKNRLktpLLHNEYIVYNVKQIMLKYLLRLK
----
>A0A151ZGJ0/701-899
----------SEIYDILKNYYLNSHDQKY------FKVEVEDIFSVEREGE
KERFKPWDN-------NN--------RQLLWHGSRLTN------WVGIIGQGLAPPEAPK
T-------------GYRFGKGCYFANCSSKSA--SYCFTRENPKAIMILCEVALGKHSTK
ALGMSVPPCGKI-------------IKNSLKTS----CSHDELIVYDVAQIKIRYMFRVN
----
>M7AHR5/448-629
----------SEEAKIIKQYVKNTHASTH------NDLKVVDIFKIEREGE
NQRYKPFRQ-------LN--------RQLLWHGSRATN------FAGIFSQGLAPPEAPV
T-------------GYMFGKGIYFADMVSKSA--NYCHTQTDPIGLILLGEVALGNHSVK
GLGKTAPPLGNG-------------IPSGISDTC---LLYNEY-----------------
----
>A0A183H063/672-866
----------SDEYKRILQYAANTHAPTH------DRLEIIDIIRVKREGE
SERFKKN---------IN--------HYLLWHGSRITN------YAGILSQGLAPSEAPV
T-------------GYMFGKGIYFADLISKSA--NYCYA-VNTEGFILLCEVALGEHSVK
GLGQTIPPMGKP-------------VDTKRRDLT---LLYNEYIVYDVAQVEIKYLVHW-
----
>A0A015K5T5/509-711
-----------IEFKMVVNYVNNTHGVTH------SKLDVLEVFDLERKGE
RERFQPFSK-------LN--------RALLWHGSRITN------FAGILSQGLAPPNAPV
S-------------GYMFGKGVYFADIVSKSA--QYVHCYGSNIGLMLLSEVALGDHSVK
GCGRIIPPCGKN-------------KDISGGGHC---LYYNEYIVYDEAQIMQKYLIKMK
----
>A0A1Y2GLK4/486-693
----------SERYKLIEQYVKNTHGSTH------YKLAIDEVFDLSRQGE
DERFDESGFs-----kLN--------RRLLWHGSRLTN------YVGILSQGLAPPEAPV
S-------------GYMFDKGAYFADCVSKSA--NYCFVRTNNTGLMLLCEVALGDQSTK
GLGLAYPPVGPL-------------KRKKAGTGLy-cLQYNEYIVYNTSQIKMRYLIRMK
----
>A0A1L9PEL2/453-664
----------STEFQELEKYLSESRASTH------GKYKVIDIFRIERQGE
YDRFNSSSYan---mqNN--------RRLLWHGSRSTN------YGGILSQGLAPPEAPV
S-------------GYMFGKGVYFADMSSKSA--NYCCSNSGQKALLLLGDVELGDIATL
GKGRTVPPDTNS-------------GTANRDSNQg-yLAYNEYIVYDVAQIRLRYLFFV-
----
>A0A0B1S922/394-593
----------SSEFKTIKTYLENTHGATH------TDLEIIDIIRVERADE
KEKFKTD---------IN--------RMLLWHGSVTAN------YGGILSQGLAPPEAPV
T-------------GYMFGKGVYFADMASKAA--NYCKVTDGADGLLLLCDVALGKDSVQ
GLGKSEPPLGKP------------vDANQDKDCS---LLYNEYVVYDVDQIRLRYIVKTK
----
>A0A0B2W2V1/580-778
------------RFELVERYLQTTHASTH------SRMRLSNLYAVNKEGE
ADKFIGG---------IN--------RMLLWHGSRLTN------WYGILSQGLAPPEAPV
T-------------GYMFGKGVYFADMSSKSA--NYCFPQKSKPGLLVLAEVALGNHSVM
GLGSIGPPCGKPv-----------lDVNQAKGCA---LNYNEYIVYNTNQIRLRYLVEVD
----
>G4M0L0/755-954
-----------EDYKLILDYVRETHGATH------TTLEVLNIFEVHRDGE
DSRFAKCKI------aQN--------KQLLWHGSRQTN------WMGILSQGLAPPDAPV
T-------------GYMFGKGIYFADIVSKSA--NYCFTQSQPEGLLLLCEVILGDHSRK
GIGSVTPPIGKP-------------IDSNVPNTT---LCYNEYIVYNVSQVKQKYLVRVK
----
>A0A2B4SRC1/521-719
-----------NDFQMISKYLKNTHATTH------NDMELLDVFALEHKKK
--DFTD----------VN--------RMLLWHGSRLTN------WVGILSQGLAPPEAPV
T-------------GYMFGKGVYFADMSSKSA--NYCFARSKNVGILLLSEVSLGKQSVK
GMGRVGPPFGKT-------------TETGVVNPRgytLNYNEYIVYNTNQVRMRYLVKVK
----
>A0A0S4IPI2/534-734
----------SAEFLHVENYVRNTHGKTH------TRLVVSEVFKVRRNVE
ELRYKAYEG-------LN--------KQLMWHGSRVTN------FMGILSQGLAPPEAPV
T-------------GYMFGKGIYFADVCSKSA--NYCNTPANNNGCLLLCEVALGTHSTR
GLGRMSPPCGKM------------iDTPGVGHTS---LLYPEYIVYDVAQCKMKYLVQLK
----
>A0A0N0DRT6/398-596
-----------AEFQLVEEYARNTAGATH------NSLYVETVFKVNRKGE
SQRYESHSK------sIN--------KQILWHGSRTTN------YVGILSQGLAPKEAPC
T-------------GYMFGKGIYLADTCTKSA--NYCCTRTNNNGLMLLCEAALGKDSTK
GLGRMHPPKGPM-------------VNDAATNLC---LLYPEYIVYDVAQVRMRYLIKMR
----
>F4Q6M1/521-718
-----------DTYKNLVKYAMDSHDTSY------FGLSVDDIYSVDREGE
APRFDPWKK-------NN--------KLLLWHGSRLTN------WCGIISQGLAPPEAPK
T-------------GYRFGKGIYFADCISKSA--SYCGTRDKPTAIMILCEVALGNHSTK
ARGMSHPPGGKI-------------VKSGLNTS----CSHNEFIVYDIDQVKIRYILKVH
----
>T1IJ17/491-692
----------SDNYTLIEKYLRNTHGATH------NTLEIEDIFACVKDGD
KDKFLDF----------N--------RMLLWHGSRLTN------WAGILGKGLAPPEAPI
S-------------GYMFGKGLYFADMCSKSA--NYCFAHTVPSGLLLLCEVSLGDHSVK
GRGMIIPPCGKG-------------LDSNFFSVDrytLIYNEYIVYNVNQVRMRYLIRVK
----
>A0A044SZ27/551-747
------------KYKLVDNYLQWTHAPTH------NRMRIRNLYAVNRNGE
REQFMFE---------LN--------RKLLWHGSRLTN------WYSILSQGLAPPEAPV
S-------------GYMFGKGIYFADLSTKSA--NYCSPQQNKPGFLILAEVALGESSTK
GVGSIVPPCGKPi-----------kLQADNKECS---LLYNEYIVYDVKQVWIRYLIEID
----
>W2T2D2/701-900
----------SPEFNTIKTYMVNTHGATH------TDLDIVDIIRVDRTGE
EEKFKVN---------LN--------RMLLWHGSATAN------YGGILSQGLAPPEAPA
T-------------GYMFGKGVYFADMASKSA--NYCKVKNDADGLLLLCDVALGNNSVQ
GLGKTEPPLGKP------------vDANQDKKCT---LLYNEFIVYDVNQIRIRYVVRTK
----
>H2Y863/302-499
-----------NYFKVVQEYISNTHAATH------MKLSIDQLFSVSKDSD
-SKFQRD---------IN--------RVLLWHGSRLSN------WCGILREGLAPPEAPS
T-------------GYMFGKGIYFADMVSKSA--NYCFAQRQTNGFLLLCEVSLGNHSVK
GVGKTQPPCGSP------------vFTESAKDSA---LLYNEYVVYSANQVKPRFLVKVN
----
>L8HJY8/890-1089
----------SDEYKTLKEYCEKGHDTKY------FTLEVEDIFAVKRVGA
DELFAPWKD-------NN--------RQLLWHGSRLSN------FGGILSQGLAPPEAPK
S-------------GYRFGKGIYFADCVSKSA--SYCRTKEAPTGIMLLNEVALGRDSTK
ALGATAPPRGAP-------------KHTGIRSS----CSHNEFIVYDVAQVHIKYLLKIK
----
>A0A183MXY8/245-444
-----------EDYKLILDYVRETHGATH------TTLEVLNIFEVHRDGE
DSRFAKCKI------aQN--------KQLLWHGSRQTN------WMGILSQGLAPPDAPV
T-------------GYMFGKGIYFADIVSKSA--NYCFTQSQPEGLLLLCEVILGDHSRK
GIGSVTPPIGKP-------------IDSNVANTT---LCYNEYIVYHVSQVKQKYLVRVK
----
>T1HMS8/803-984
----------SEEFKLIQEYVKNTHAATH------STLEIIEVFKAKRNGE
EKRFKPFKK-------LN--------RKLLWHGSRITN------FAGILSQGLAPPEAPV
T-------------GYMFGKGIYFADMVSKSA--NYCMTTLNPYGLLLLCEVALGDHSTK
GVGSTTPPLGKG--------------TSSINHGT---LLYNEY-----------------
----
>A0A151M3N3/498-695
-----------HDFQVLEQYLLTTHAPTH------RSMELLEAFALRRPSE
ETAFRAD---------LN--------RVLLWHGSRLGN------WMGILSQGLAPPEAPV
T-------------GYMFGRGIYFADMSSKSA--NYCFARQKDVGLLLLSEVALGEHSTK
GMGKMAPPLGPP-------------VETGVVNPHgytLNYNEFIIYDPCQVRMRYLLKVR
----
>A0A0L9T4Z3/812-1001
----------SEDFCLIEKFLHNTHAPTH------TSLELEEVFSLEREGE
FDKFAPYRD------kLN--------RMLLWHGSRLTN------FVGILSQGLAPPEAPA
T-------------GYMFGKGVYFADLVSKSA--QYCFTKKNPVGLMLLSEVALGNHSTK
GLGKKMPPCGKP-------------VPSNVKASE---LMYNEYIVYNTAQVSFKF-----
----
>A0A1U7SW65/498-695
-----------HDFQVLEQYLLTTHAPTH------RSMELLEAFALRRPSE
ETAFRAD---------LN--------RVLLWHGSRLGN------WMGILSQGLAPPEAPV
T-------------GYMFGRGIYFADMSSKSA--NYCFARQKDVGLLLLSEVALGEHSTK
GMGKMAPPLGPP-------------VETGVVNPHgytLNYNEFIIYDPCQVRMRYLLKVR
----
>C1G602/486-697
-----------AEYRELEDYLVKSHGHTH------HRYRLEHIFRVERHGE
KERFEASPFah---lqNN--------RRLLWHGSRSTN------YGGILSQGLAPPEAPV
T-------------GYMFGKGIYFADISSKSA--NYCWPSSGKIGILMLCDVELGDLSTL
GKGQTVPPDVKDp-----------pKKQDNTDVQ---LQYNEYIVYDVAQIRVKYLLYVH
----
>A0A016W4D6/888-1087
----------SPEFNTIKTYMANTHGATH------TDLEIVDVIRVDRSDE
DKKFKAD---------LN--------RMLLWHGSGTAN------YGGILSQGLAPPEAPV
T-------------GYMFGKGVYFADMASKSA--NYCKVTDGTDGLLLLCDVALGKNSVQ
GLGKTEPPLGKP------------vDANQDKDCS---LLYNEYIVYDVNQIRIRYLVRTK
----
>A0A197KAU3/377-586
----------SERFKLIDQFVRNSHGKTH------SNLVIDEVFDLDREGE
QERFKDAGFd-----kLN--------RRLLWHGSRLTN------YVGILSQGLAPPEAPV
T-------------GYMFDKGAYFADCVSKSA--NYCFTPSNNTGLMLLCEVALGDHSTK
GCGQSYPQAGEL-------------ETEPPKNNGfyrLQYNEFIVYNTSQIKMRYLIKMK
----
>A0A1I8BS99/689-883
----------SKEFSLVNSYLQNTHAATH------TKLEIINVLKIQRELE
VKNFKKE---------IN--------RYLLWHGSRLTN------YAGILSQGLAPPEAPV
T-------------GYMFGKGIYLADMVTKSA--NYCYA-MSGEGLLLLCDVALGENSVK
GIGGTFPPCGKP-------------INSEKKKLS---LLYNEYIVYDESQVQLRYIVRVK
----
>F0ZRS3/741-937
-------------YKTLVSYVDNSHDTKQ------FGINVEDILSVDRNNE
SNRFTPYAK-------DK--------RLLLWHGSRLTN------FVGIISQGLAPPEAPK
T-------------GYRFGKGIYFADTVSKSA--SYCFTRDSPVALMLLCEVYVGDHSTK
ALGMAAPPLGKI-------------KNTNFKSS----CTHNEYIVYKVDQVKIKYILRVR
----
>A0A2K6S3J6/807-988
----------SEEAEIIRKYVKNTHATTH------NDLEVVDIFKIEREGE
CQRYKPFKQ-------LN--------RRLLWHGSRTTN------FAGILSQGLAPPEAPV
T-------------GYMFGKGIYFADMVSKSA--NYCHTQGDPIGLILLGEVALGNHSVK
GLGKTTPPLGIG-------------ISSGVNDTC---LLYNEY-----------------
----
>A0A1I8IFF0/557-754
----------SEEFSMIDRYLQTTHGPTH------STLSLGALFKVQRAPE
TARFRSD---------LN--------RMLLWHGSRLSN------WAGILSQGLAPPEAPA
T-------------GYMFGKGVYFADVSSKSA--NYLYARSKPTGVLALCEVALGTNSVK
GIGELTPPIGKL-------------VA-SNLSTV---LNYNEYVVYNVNQLRLRYLVQVR
----
>A0A183EIU6/46-227
----------SDEWKLIQKYVANTHAPTH------TKLEVVDIIRVKREGE
NERFRKD---------IN--------RYLLWHGSRITN------YAGILSQGLAPPEAPT
--------------GYMFGKGIYFADMVTKSA--NYCYA-LNKEGFILLCEVALGEHSVK
GIGQTVPPLGKP-------------IQTGRDDLA---LLYNEFVFYD-------------
----
>A0A0R3SMD4/79-273
--------------KIIKDYVRMTHAPTH------NDLEVLQTFELAKDGE
AESFQDY----------T--------RRLLWHGSRMTN------WMGILGRGLAPPEAPS
T-------------GYMFGKGVYFADCASKSA--NYTYAISNNVGLMALCEVSLGEHSVQ
GVGSNVPPCGEM-------------VESGVKNAS---LYYNEFIVYDVRQIRLRYLVQMK
----
>A0A1I8JHE4/360-558
----------SEEFSMIDRYLQTTHGPTH------STLSLGALFKVQRAPE
TARFRSD---------LN--------RMLLWHGSRLSN------WAGILSQGLAPPEAPA
T-------------GYMFGKGVYFADVSSKSA--NYLYARSKPTGVLALCEVALGTNSVK
GIGELTPPIGKL-------------VA-SNLSTV---LNYNEYVVYNVNQLRLRYLVQVR
----
>A0A1I8HDZ1/458-655
----------SEEFSMIDRYLQTTHGPTH------STLSLGALFKVQRAPE
TARFRSD---------LN--------RMLLWHGSRLSN------WAGILSQGLAPPEAPA
T-------------GYMFGKGVYFADVSSKSA--NYLYARSKPTGVLALCEVALGTNSVK
GIGELTPPIGKL-------------VA-SNLSTV---LNYNEYVVYNVNQLRLRYLVQVR
----
>L8H4Q2/903-1095
-------------WDMVSKYVTQTHCPTH------TWLELVDLFRIEREGE
FDNFIPFSD-------LN--------RMLLWHGSRLTN------YAGILSQGLAPPEAPF
------------------GKGVYFADMSSKSA--NYCYPREKTTGLMLLSEVALGNDSTK
GCGKTAPPLGTP-------------ANTGVSPTS---LLYNEFIVYNTGQINLKYLLRVK
----
>J3P1A7/661-873
----------SDEFKLIKDYLNDTRGATH------GNYTVKDIFRIERAGE
HERFDKESPla---gpPD--------RRLLWHGSRVTN------FGGILSQGLAPPEAPV
S-------------GYMFGKGIYLADMSSKSA--NYCCSISGGEALLLLCEAELGKYSTW
GKGMTGPPDTSVk-----------pGPTKVQGAY---LQYNEFIVYDVSQVRLRYLLRVK
----
>A0A1Y1ZB10/325-532
------------DFEMVKKYVRNTHGDTH------DALEVMDVFELERATE
PERWLAAGCd-----kMN--------RKLLWHGSRLTN------FVGILSQGLAPPEAPV
T-------------GYMFGKGVYFADCVSKSA--NYCYTRNYREALMLLCEVALGDNSTL
GMGRMEPPFGKV-------------GVREDKKARncsLLYNEYIVYNTAQIKFRYLIKMK
----
>A0A0R3TPM8/67-261
--------------KIIKDYVRLTHASTH------NSLEVLQTFELAKNGE
AESFQDY----------T--------RRLLWHGSRMTN------WMGILGRGLAPPEAPC
T-------------GYMFGKGVYFADCASKSA--NYTHAISDNVGLMALCEVSLGEHSVQ
GVGSNVPPCGKM-------------VESDVKNAS---LYYNEFIVYDVRQIRLRYLVQMK
----
>Q54E42/2339-2535
----------SPEFGILKKYSENTGC----------TKKIVNIFKLQRKGE
VERFQAHKN-------LN--------HFLLWHGSLTTN------YLSILSQGLAPPEAPV
T-------------GYMFGKGIYFSDMFRKSI--NYCGSSSSANSFLLLSEVALGTNSTK
GVGKTGPPLSPP-------------EQVKGDTSDy-hLEMNEYIVYDVSQIRMRYLVEVS
----
>F0ZDM9/252-448
-----------PEFEIIKKYTLNTGC----------HQKIHNVYKIQRKGE
PEKFQQHKS-------LN--------HYLLWHGSLTTN------YLSILSQGLAPPEAPA
T-------------GYMFGKGVYFADMFQKSI--NYCKSNTSNRNFLLLSEVALGTNSTK
GVGKNGPPLSKP------------eQVKDTTGYF---LEMNEYIVYNTSQIRMRYLVEVS
----
>A0A1I8IA94/800-998
----------SEDYKRLVEYVENTHAPTH------VRVKVVNIFKVRREGE
EERFKPFKK-------LN--------RKLLWHGSRRTN------WAG--SQGLAPPEAPA
T-------------GYMFGKGVYFADMVTKSA--NYCATRSEPRAIMLLSEVSLGNQSTK
GVGATMPPLGKP-------------KPAGQAGLS---LLYNEYIVYDVSQVCQRYLFQME
----
>U4U547/291-473
----------SEEFAIIHEYVKNTHAATH------SQLEVEDVYVVKREGE
FKRYKPFRK-------LN--------RKLLWHGSRTTN------FAGILSQGLAPPEAPS
T-------------GYMFGKGVYFADMVSKSA--NYCCAPKDPSGLLLLCEVALGNHSVK
GLGATHPPVGKG------------vPAAGVKGST---LLYNEY-----------------
----
>C5XJX0/294-490
----------SEEYSMIKTYLMNTHEETH------STVDIVQIFKMSRHGE
TERFQKFAS-------TN--------RMLLWHGSRLSN------WAGILSQGLAPPEA--
----------------LFGKGVHFADMFSKSA--NYCCAKASRSGVLLLCEVALGDLSTK
RVGQMTPPLGKP------------tKHESSKTAC---LRYNDYIVYNVDQIKMRYALHVT
----
>A0A1X7UIV1/634-828
----------------KRGYVTQTHGKTH------NKLEVEQIFEVKRDKE
EENFKDV----------N--------RQLLWHGSRLTN------WVGILSQGLAPPEAPV
T-------------GYMFGKGVYFADMCSKSA--NYCFARSRNEGLLLLSEVSLGTQSVH
GKGRMVPPLGTP-------------IDTGLTNTGgytLNYNEFIVYDTNQVKMRYFVLLK
----
>A0A0F0IC65/439-649
----------STEFIELENYLNQSRASTH------HRYNVVNIFRIERDGE
NDRFNSSQYgk---ikND--------RRLLWHGSRSTN------FGGILSQGLAPPEAPV
S-------------GYMFGKGVYFADMSSKSA--NYCCSNSGGMALLLLCDVELGDIATL
GKGRTVPPDVSA-------------SSKSANAQS---LMYNEYIVYDVAQIRQKYLFQVH
----
>Q7S7M3/453-668
----------STEFAQLADYLVETRGNTH------GNYQVEEIFRIERQGE
FDRFDQSDYadgkmklKN--------RKLLWHGSRSTN------FGGILSQGLAPPEAPV
N-------------GYMFGKGVYLADMSSKSA--GYCCAMSNGTALLLLCEAELGDLSTW
GKGGTGPPDTSVk-----------pGNTNVPGCS---LLYNEYIAYDVAQIRLRYLFRVK
----
>H9GDS8/358-559
-----------PDFQVLERYLSSTHAPTH------QTMTLLEVFVLKKENA
DSVFCSD---------LN--------RMLLWHGSRLGN------WAGILSQGLAPPEAPV
T-------------GYMFGKGIYFADMSSKSA--NYCFAREKDIGLLLLSEVALGEHSTK
GLGKLAPPLGPA-------------IDTGVTNPHgytLNYNEFIVYDPRQVRMKYLLKVR
----
>A0A2B7X2K2/496-706
------------EYKELEDYLVKSHGKTH------YSYKLKHIFRVERNGE
KERFENSSFan---lpNN--------RRLLWHGSRSTN------YGGILSQGLAPPEAPV
T-------------GYMFGKGVYFADISSKSA--NYCCSSSDNIGVLMLCDVELGNLSTL
GKGKTVPPDVSS-------------PPEELEKTDa-wLQYNEYIVYDVAQIRVKYLLYVE
----
>E9JEI6/765-950
-----------DEFEMILEYVRNTHGKTH------NTLNVEEVFKVIREGE
DKRYKPFKK-------LN--------RRLLWHGSRTTN------FAGIISQGLAPPEAPV
T-------------GYMFGKGIYFADMVSKSA--NYCCTRNNPVGLMLLCEVALGNHSVW
GVGRTEPPLGTP--------------VDRAENST---LLYNEYPLLNK------------
----
>S9UBX5/181-383
-------------FDAVKTYVKNTKGATH------RQLEVEKVFSIEREGE
SSRYTTHYG------kVN--------KRMLWHGSRMTN------FVGILSNGLAPPEAPV
T-------------GYMFGKGIYFSDVSSKSA--NYCNTRTSNTGLMLLCEVALGEQSTK
GVGQMFPPVGKM-------------TKDDEDKRNl-aLLYPEHIVYDVNQCRMRYLVQLK
----
>A0A158Q994/517-714
------------QYKMINKYLQNTHAPTH------SRMKIKQAFIVDRAGE
RDKFLKD---------LN--------RKLLWHGSRITN------WYGILSQGLAPPEAPS
T-------------GFMFGKGIYFADMSSKSA--NYCFPQKDKPGIMVLAEVALGNNSTI
GLGKIGPPCGTPi-----------lKKNEEKNCA---LNYNEYVVYNTDQVRIRYALVL-
----
>A0A1S9DNB5/850-1060
----------STEFIELENYLNQSRASTH------HRYNVVNIFRIERDGE
NDRFNSSKYgk---ikND--------RRLLWHGSRSTN------FGGILSQGLAPPEAPV
S-------------GYMFGKGVYFADMSSKSA--NYCCSNSGGMALLLLCDVELGDIATL
GKGRTVPPDVSA-------------SSKSANAQS---LMYNEYIVYDVAQIRQKYLFQVH
----
>A0A1V9X2T2/465-676
-----------DEFDLLFKFLRTTHAPTH------QVMNIMSAFVIDKREE
VEGFNSR---------LN--------RMLLWHGSRLSN------WASIISQGLAPPEAPV
T-------------GYMFGKGIYFADSSSKSA--NYCFPRAQDEGLLLLSEVALGKHSVK
GMGRMVPPCGEL-------------RDISNQKQNrftLNYNEYVVYNVNQIKMRYILRVK
----
>A0A0R3X9F8/68-261
---------------LIKDYVSVTHAPTH------SELEVLQTFELDKSGE
VESFCDY----------T--------RRLLWHGSRITN------WMGILGRGLAPPEAPC
T-------------GYMFGKGVYFADCASKSA--NYTYPSNNNVGIMALCEVSLGEHSVQ
GVGRNMPPCGNL-------------IESKVDNAT---LWYNEFIVYDVRQIRLRYLVQLK
----
>A0A1I7VNJ8/556-751
-------------YKLVNNYLQWTHGPTH------NRMRIRNLYAINREGE
QEKFMFD---------VN--------RKLLWHGSRLTN------WFSILSQGLAPPEAPT
T-------------GYMFGKGIYFADMSTKSA--NYCYPQKNKPGFLVLAQVALGENSTK
GLGSIVPPCGKP-------------VTVQPKGGAs-sLIYNEYIVYDVKQVWIRYLIEID
----
>A0A1D2N4D4/45-230
-----------EEFKIIKKYLMNTH-----------------VFKVIRKGE
NKRYRPFKD-------LN--------RRLLWHGSRITN------FAGIVSQGL--AGGPV
S-------------GYMFGKGIYFADMVSKSA--NYCNTRDNPTGLLLLCEVALGDHSVK
GLGQTEPPYGKP------------vTSKAAQNSA---LLYNEYIVYDIAQVNIKYLLRVN
----
>A0A0E0JI87/469-639
--------------------------------------------MVSRLGE
MERFQKFAS-------VN--------RMLLWHGSRLTN------WAGILSQGLAPPEAPI
T-------------GFMFGKGVYFADMFSKSA--NYCYAEACKSGVLLLCEVALGELSTK
GVGQTAPPLGKP-------------DKEPLRRGS---LLYNEYIVYNVDQIRMRYILNVN
----
>A0A0E0JI86/473-643
--------------------------------------------MVSRLGE
MERFQKFAS-------VN--------RMLLWHGSRLTN------WAGILSQGLAPPEAPI
T-------------GFMFGKGVYFADMFSKSA--NYCYAEACKSGVLLLCEVALGELSTK
GVGQTAPPLGKP-------------DKEPLRRGS---LLYNEYIVYNVDQIRMRYILNVN
----
>A0A1I8HD94/557-752
----------SEEFSMIDRYLQTTHGPTH------STLSLGALFKVQRAPE
TARFRSD---------LN--------RMLLWHGSRLSN------WAGILSQGLAPPEAPA
T-------------GYMFGKGVYFADVSSKSA--NYLYARSKPTGVLALCEVALGTNSVK
GIGELTPPIGKL-------------VA-SNLSTV---LNYNEYVVYNVNQLRLRYLVQ--
----
>F7W8Z3/455-670
----------STEFTNLQEYLIETRGHTH------GNYQVEEIFRIERQGE
FDRFEQSDYadgklklKN--------RKLLWHGSRSTN------FGGILSQGLAPPEAPV
N-------------GYMFGKGVYLADMSSKSA--GYCNASSDGTALLLLCEAELGDLSTW
GKGRYGPPDTLVk-----------pGDTKYPGAS---LWYNEYIVYDVTQIRLRYLLRVK
----
>V5FJK8/465-676
----------SSEFMELENYLRQTQGATH------HRYQVIDIFRIERQGE
TDRFNQSPYak---lpNN--------RRLLWHGSRSTN------YGGILSQGLAPPEAPV
S-------------GYMFGKGVYFADISSKSA--NYCWSSSANMGLLLLCDVELGDLSTL
GKGSTVPPDTST-------------PPGACNGSH--gLMYNEYIVYDIAQIRQKYLLHVR
----
>A0A1D6BNI1/529-700
----------SKEYSMIKTYLTNTHGKTH------STIDILQMFKVSRHGE
TERFQKFAS-------AN--------RMLLWHGSRLSN------WAGIFSQGLAPPEAPV
T-------------GYMFGKGVYFADMFSKSA--NYCYAQTSRSGVLLLCEVALGDLSTK
GVGQMAPPLGKP-------------KEEPS------------------------------
----
>A0A0C4EB36/672-884
----------SDEFKLIKDYLNETRGATH------GNYTVKDIFRIERAGE
HERFDKESPla---gpPD--------RRLLWHGSRVTN------FGGILSQGLAPPEAPV
S-------------GYMFGKGIYLADMSSKSA--NYCCSISGGEALLLLCEAELGKYSTW
GKGQTGPPDTSVk-----------pGATKIPGAY---LQYNEFIVYDVSQVRLRYLLRVK
----
>A0A1J9QHA0/498-709
-----------TEYKELEDYLVKSHGQTH------RNYKLKHIFRVERLGE
KQRFESSPFan---lpNN--------RRLLWHGSRSTN------YGGILSQGLAPPEAPV
S-------------GYMFGKGVYFADISSKSA--NYCCSSSGNIGILMLCDVELGDLSTL
GKGQTVPPDVSK-------------PPKMQDDTDa-wLQYNEYIVYDVAQIRVKYLLYVH
----
>A0A1X0NFA1/389-586
------------AFKRIVEYASNTQGLTH------NTLEVTNVFTVKREGE
EKRFKSFKK-------LN--------RQMLWHGSRVTN------FMGILSQGLAPPEAPS
T-------------GYMFGKGIYLADVCSKSA--NYCYPKDTKTGLMLLCEAALGKNATK
GVGRMYPPKGKL-------------IVNDEIKTH---LIYPEHIIYDVGQCTLRYLVMVK
----
>A0A0S4IQW6/866-1064
-----------EEGKMVATYFNNSHGATH------RRFKLRQLWKLEREGE
EQRFEPWKT-------FN--------RKLLWHGSRLTN------WVRILTTGLAPPDAPV
S-------------GYMFGKGIYFADMISKSA--NYCNMSSSGDGLLILAEVALGTHSTY
ALGKSMPPTGKPv-----------dQPDGYRKCS---LMYNEFIVYDVTQVKLKYLLHV-
----
>A0A074WCH1/294-505
----------SSEFSEIDQYLHKTCGSTH------SKYEVQDIFRIQRQGE
FERFDKSKYa----tvAD--------RRLLWHGSRTTN------FGGILSQGLAPPEAPV
N-------------GYMFGKGIYLADMSSKSA--NYCSPDSDGYALLLLCEAELGKFSTW
GQGQTAPDTTKL------------pGATNIPGAY---LQYNEYICYDVAQVRLRYLLRVK
----
>A0A0N4TY94/681-872
----------SDEYKRILQYATNTHAPTH------DKLKIIDIIRVKRRGE
SERFKKN---------IN--------HYLLWHGSRITN------YAGILSQGLAPPEAPT
T-------------GYMFGKGIYFADLVSKSA--NYCYA-LNAEGFILLCEVALGEHSVK
GLGQTIPPMGKP-------------IDTKRQDLT---LLYNEFVLIYHLQEYLSYI----
----
>C5K7U0/831-1046
-----------LEFQLIEEYVVNTHGPTH------TKLHLINCFRVDRFGE
NERFEPYSK-------EN--------RMLLWHGSRMTN------WAGILPEGLAPPQAPV
T-------------GYMFGKGVYFADMVSKSA--NYCFALSAETGLLMLCEVALGKRSTK
GIGGTCPPRGKP-------------VKNPAHRANg-sLLYNEYVVYDVSQIRCKYLVECK
----
>A0A1Y2A2V2/260-456
----------SEDYEMIEMYVENTHGETH------SELEIDDIYIVDREGE
KERFLGNKY------pGK--------RKLLWHGSRLSN------FAGILSQGLAPPEAPV
S-------------GYMFGKGVYFADMVSKSA--NYCCA-YNQIGLMLLCEVMTGEDCTK
GCGKTAPPYGPA------------iEVDNTDKPY---LYYNEYIVYDVAQIKMR------
----
>A0A0L8IDY2/548-746
------------DFKLVSNYLQNTHAVTH------NRMQLMEVYSCTKMAE
HNQFVDY----------N--------RMLLWHGSRLTN------WVGILSRGLAPPEAPV
T-------------GDMFGKGIYFADMSSKSA--NYCFAKKRNIGLALLCEVSLGENSVK
GLGRVAPPNGAG-------------SDTGVVNPAgytLNYNEYVVYDTRQVKMKYLVKIQ
----
>G4ML01/521-732
----------SNEYRLLKEYLNDSRGQTH------GNYTVREIFRIEREGE
KERFEKQSPi----sdAD--------RRLLWHGSRVTN------YGGILSQGLAPPEAPV
S-------------GYMFGKGIYLADMSSKSA--NYCCSISGNEALLLLCEAQLGDYSTW
GRGMTGPPDTSVk-----------pGNTNYPNAW---LQYNEYIVYDLAQVRLRYLLRVK
----
>A0A2I2GML0/458-668
----------STEFSELSSYLLQSRGSTH------HRYNIVNIFRIERNGE
EDRFQNSPYst---rnPN--------RRLLWHGSRSTN------YGGILSQGLAPPEAPV
S-------------GYMFGKGVYFADMSTKSA--GYCCSSSANMGLLLLCDVELGDIATL
GRGSSVPPNVTE-------------GSKSVTANC---LYYNEYIVYDVSQIRQRYLFQVH
----
>A0A2B7Z6M3/494-705
-----------TEYKELEDYLVKSHGQTH------HSYKLKHIFRVERLGE
KERFEASPFan---lpNN--------RRLLWHGSRSTN------YGGILSQGLAPPEAPV
T-------------GYMFGKGVYFADISSKSA--NYCCSTSGNIGVLMLCDVELGNLSTL
GKGQTVPPDVSA-------------PPTKQDDTDa-wLQYNEYIVYDVAQIRVKYLLYVH
----
>A0A0N4XU73/607-805
----------SEEFKRIDLYMKNTHGETH------TQLEIVDILRISRQGE
EDKFKAD---------IN--------RRLLWHGSGTAN------YVGILSQGLAPPEAPV
S-------------GYMFGKGVYFADMASKSA--NYCRVSDNTDGLLLLCDVALGKNSVQ
GVGQMEPCLDKP-------------VKSKKSNLQ---LLYNEYIVYDVDQIRMRYLIRTR
----
>A0A1I7VUW1/670-855
----------SDEYRRILQYAANTHAPTH------DKLEIVDIIRVKREGE
SERFKKD---------IN--------HYLLWHGSRITN------YAGILSQGLAPPEAPM
T-------------GYMFGKGIYFADLISKSA--NYCYA-VNTEGFILLCEVALGEHSVK
GLGQTIPPMGKP-------------IDTKRQDLS---LLYNEYIVYDVAQ----------
----
>A0A1I8IJ16/679-870
----------SEDYKRLVEYVENTHAPTH------VRVKVVNIFKVRREGE
EERFKPFKK-------LN--------RKLLWHGSRRTN------WAGILSQGLAPPEAPA
T-------------GYMFGKGVYFADMVTKSA--NYCATRSEPRAIMLLSEVSLGNFSTK
GVGATMPPLGKP-------------KPAGQAGLS---LLYNEYIVYDVSQVCQRYLFQME
----
>A0A1D1V5C8/546-749
------------TFEMIRDYLRTTHGPTH------TELDVVQAYKLKKQAD
---FDEH---------LN--------RMLLWHGSRISN------FAGILSQTLAPPEAPV
T-------------GYMFGKGIYFADVSSKSA--NYCYDSSNGVGLMLLCDVALGTHSTK
GCGRHVPPIGKC-------------VNLTAQDTRggsLEYNEYIVYKQSQVRMRYLIQVR
----
>A0A1W0WRV3/465-663
-----------ERFKLIEQYLSMTHGPTH------STLELLDAFQLAKDAD
---FKAD---------IN--------RMLLWHGSRLSN------FVGILSQGLAPPEAPS
T-------------GYMFGKGIYFADVSTKSA--NYCFASSDSIGMMLLCEVALGQYCTK
GVGMYAPPVGKC-------------VNVSGKLARgatLQYNEYIVYNVNQVRLRYLVKVK
----
>D2VS87/416-621
----------SEEWKWINKFIQNTHAPTH------STLELEDAFVVNRHGE
TEKYVAKSD------sIN--------KQLLFHGSRSTN------FVGILSQGLAPPEAPA
T-------------GYMFGKGVYFADMCSKSA--NYCHALSNNSGLLLLTEVALGNHSCW
GQGRTEPPLGKP--------------TQVQRSGS---LLYNEFIIYDTAQANLRYLIKCK
----
>A0A1B7NQP3/494-705
-----------TEYRELQDYLVKSHGQTH------RNYKLKHIFRVERFGE
KQRFESSPFan---lpNN--------RRLLWHGSRSTN------YGGILSQGLAPPEAPV
T-------------GYMFGKGVYFADISSKSA--NYCFSGSGNIGILMLCDVELGDLSTL
GKGQTVPPDVSS-------------PPKKQDKTDa-wLQYNEYIVYDVAQIRVKYLLYVH
----
>C5KAC1/759-974
-----------LEFQLIEEYVVNTHGPTH------TKLHLINCFRVDRFGE
NERFEPYSK-------EN--------RMLLWHGSRMTN------WAGILPEGLAPPQAPV
T-------------GYMFGKGVYFADMVTKSA--NYCFALSAETGLLMLCEVALGKRSTK
GIGGTCPPRGKP-------------VKNPAHRANg-sLLYNEYVVYDVSQIRCKYLVECK
----
>F2UF00/696-897
----------SDEMEMLRKYVRNTHAKTH------SKLEVESAFKVKKEGE
EDKYKPFAE-------YN--------RRLLWHGSRLTN------WVGILSQGLAPPEAPV
T-------------GYVR---VYFASMVSKSA--NYCFPRSDSTGVLLLCEVALGDDSTW
GIGKTTPPLGKG------------vSNPKAKGGA---LLYDEFIVYNTAQIKMRYVIKMK
----
>W2T377/92-288
----------SSEFNTIKTYLANTHGKTH------NNLELVDLIRVEREGE
KKKFKAH---------VN--------RRLLWHGSRTTN------FGGILSQGLAPPEAPV
T-------------GYMFGKGVYFADMVSKSA--NYCWAGVGDDALMLLCDVALGKDSVQ
GIGQTEPHMGNP--------------VDTNKNCS---LLYNEFIVYDVDQIMMRYLLRVR
----
>A0A151ZK93/491-688
----------SEEFKLIEKYIKNTHQ---------GTPTIVNIFRLEREGE
KQRFEPSKA------sIN--------RKLLWHGSRLTN------FVGIISTGLAPPEAPV
S-------------GYRFGKGIYFADIMSLSS--AYCRVSGTSDFCMLLGDVSLGKHSTL
ALGRIEPPYGKI-------------IDSPYKNQQv-sCKEHQYVVYNVDQVNLRYLLHLK
----
>C5FW32/511-722
-----------IEYTELATYLNRSHGATH------STYNLQNIFRIERTGE
AERYDKSPYan---lpNN--------RRLLWHGSRTTN------YGGILSQGLAPPEAPV
T-------------GYMFGKGVYFADVSSKSA--NYCYHLSNNIGLLMLCDVELGDLATL
GLGQSIPDCSNP------------lGRNDTNGVW---LQYNEYIVYDVAQIRIKYLLEVK
----
>A0A0H1B2G6/496-707
-----------TEYKELDDYLVKSHGKTH------HRYNLKHVFRVERRGE
KQRFEKSAFan---lpNN--------RRLLWHGSRSTN------YGGILSQGLAPPEAPV
T-------------GYMFGKGVYFADISSKSA--NYCSASSDRIGVLMLCDVELGNLSTL
GKGQTVPPDVSS-------------PPETLDDTDa-wLQYNEYIVYDVAQIRVKYLLYVH
----
>A0A1R3RQB4/433-643
----------SAEFIELDNYLNRSRGSTH------GKYKVINIFRIERQGE
NDRFESSKYar---ikNS--------RRLLWHGSRSTN------FGGILSQGLAPPEAPV
S-------------GYMFGKGVYFADMSTKSA--NYCCPGSGNKGLLLLCDVEVGNIATL
GRGRSIPPDVSV-------------SAANATSQG---LQYNEYIVYDVAQIRQKYLFHVD
----
>Q57ZY1/372-570
----------SEVYKRIVQYVRNTQGPTH------DTLQVVEVFTLRREDE
EERYKPFKK-------MN--------RQMLWHGSRITN------FLGILSQGLAPPEAPC
T-------------GYMFGKGIYLSDVCSKSA--NYCHPRDTNTGLLLLCEVALGKNSTK
GVGRMYPPKG-C-------------IKEDSRSTS---LIYPEHIIYDVRQCVLRYLVRVS
----
>A0A177CWP7/434-645
----------SHEYQELANYLINTRGATH------ADYKVENIFRIERQGE
LDRFQRSSFs----kiKD--------RRLLWHGSRATN------FGGILSQGLAPPEAPV
S-------------GYMFGKGIYLADMSSKSA--NYCCSNSGGHALLLLCEAELGQWSTW
GKGMTGPPDTDIl-----------pTNTNIPGAY---LQYNEYIAYDVAQVRLRYLFRVR
----
>C7YV13/516-727
----------SNEFVHLENYLNESRGATH------HSYEVQDIFRIERQGE
TQRFDNSEYa----tmKD--------RRLLWHGSRCTN------FGGILSQGLAPPEAPV
S-------------GYMFGKGIYLADMSSKSA--GYCCSISNGHALLLLCEAELGDHSTW
GQGNTGPPDTKVk-----------pGPTNVKNAS---LYYNEYICYDIAQVKLRYLLRVK
----
>A0A194PHL3/651-847
----------STDYDIVRKYLKNTQYSLD-------TIDIDELFKVTRAGE
EDRYNKYKE-------LN--------KRLLWHGSRITN------IAGILSQGLAPPEAPA
T-------------GYLFGKGIYFADMISKSA--HYCFIKNSPNGFALLCEVALGNHSVW
GVGRIQPPLGTP--------------NNSGSQSN---LIYNEYIVYNVAQVNIKYLVQLK
----
>E4XHH8/582-797
-------------YKNINAKLENVPS-NH------SFQFVQQLIKDTHGRV
KNSFSSEREny--arnLN--------DFLGWHGCPQSA------VASILKTGLAPNGV-A
N-------------GKAYGQGLYFADCSSKSA--NYTKASRDNLKVLFLCKVALGSNSVK
ALGKLIPPCGKL-------------IANPDQNLYkfiLQYNEYIVYDTSQVEIIYAAKI-
----
>E4XHH8/799-890
--------------------------------------NLQRLYRVERDGE
KDKYDNS---------KN--------DVLLYHGSRTCN------IAGILKNGLKPSVAKH
K-------------GSAFGNGIYFSDAVAKSA--GYCEN------MMFICRVALGN----
------------------------------------------------------------
----
>A0A0F8V3B9/454-668
----------STEFVELQKYLFETRGSTH------HRYQVIDIFRIERQGE
HERFKSSPYan---lqNN--------RHLLWHGSRSTN------FGGILSQGLAPPEAPV
S-------------GYMFGKGVYFADMSSKSA--GYCWSNSGHKGLLMLCDVELGNISTL
GKGRMIPPDPNI-------------KTTNREGNDa-nLLYNEYIVYDVAQIRQRYLFYVH
----
>A0A1L9S2P7/465-675
----------SAEFKELEQYLSQTRGSTH------RRYSVINIFRIERQGE
NERFEQSKYan---ikND--------RRLLWHGSRSTN------FGGILSQGLAPPEAPV
N-------------GYMFGKGVYLADASSKSA--NYCNANSANMGLLLLCDAELGDIATL
GQGRTRPPDVSS-------------GFLSYNAAC---LQYNEYIAYDVAQIRQRYLFHVH
----
>A0A094B6I4/499-715
----------SSEFGELKDYLLNTRGATH------NNCKVEHIFRIERKGE
KDRFEKDRFekgyatiGD--------RRLLWHGSRCTN------FAGILSQGLAPPEAPV
S-------------GYMFGKGIYLADMSSKSA--NYCCPISNGHALLLLCEAELGKLSTW
GQGMTGPPDTTIl-----------pGPTDVQNAY---LMYNEYICYDVSQVRLRYLFQIK
----
>A0A158QT05/651-848
----------SEAFKRIVEYLRTTHAATH------STLEVVDIFDVERVGE
AERYERFRS-------LN--------RMMLWHGSRRTN------WPGILAQGLAPPEAPS
T-------------GYMFGKGVYFADMASKSA--NYCFARDSSRGCMLLCEVALGNNSRK
GVGATCPPIGKP-------------VTSADVKSD---LLYNEYIVYDPGQIKQKYLVW--
----
>A0A2I2F8E0/452-662
-----------TEFQELHNYLQQSRGSTH------RGYKVINIFRIERQGE
NERFESSPYae---lkNN--------RSLLWHGSRSTN------FGGILSQGLAPPEAPV
S-------------GYMFGKGVYFADMSSKSA--GYTCSNSGGTGLLLLCDVELGNYATL
GRGSSIPPDSSV------------aTAARQGP-S--gLYYNEYIVYDVAQIRQRYLFQVK
----
>A0A1Q8RWP5/533-744
----------SDEFNLLSDYLQGSKGSTH------GNYKVQQIFRIERQGE
LERFQKNDIp----siKN--------RRLLWHGSRVTN------FGGILSQGLAPPEAPV
N-------------GYMFGKGVYLADMSTKSA--NYCCSNSNGEALLLLCEAELGDLSTW
GQGRTGPPDVSVk-----------pGDTNIPSAW---LQYHEYIVYDVAQIRLRYLFRVK
----
>F2UFI8/443-641
-----------DKFTLINDYLQNTHGSTH------RTMEIVDAFEVDKDTG
---YKG----------GN--------KMLLWHGSRISN------WAGILSQGLAPPEAPV
T-------------GYMFGKGVYFADASSKSA--NYCFTRSNNTGILLLCEVALGKQSTW
GKGRVAPPKGKL-------------ADTGVSNPHgytLQYNEFIVYNTKQIRFRYLLRCK
----
>A0A2B7XTY5/495-705
-----------SEYKELEDYLVKSHGHTH------HRYKLKHIFRVERLGE
KARFESSPFan---lpNN--------RRLLWHGSRSTN------YGGILSQGLAPPEAPV
S-------------GYMFGKGVYFADISSKSA--NYCCSSSGNIGLLMLCDVELGTLSTL
GKGQTVPPDVSQ-------------PPKTLDSTDa-wLQYNEYIVYDVAQIRVKYLLYV-
----
>Q0CPK1/442-652
----------STEFKELEAYLQLSRGATH------HKYSVMNIFRIEREGE
NDRFMSSKYak---lkNN--------RRLLWHGSRSTN------FGGILSQGLAPPEAPA
T-------------GYMFGKGVYFADMSSKSA--GYCCHSSANMGLLLLCDVELGEIATL
GQGMSVPPDMET-------------PLDRNTGKC---LQYNEYIVYDVAQIRQRYLFQVK
----
>A0A072PLY9/492-705
-----------REFKEIETYLMKTHGSTH------GSYEVQDIFRVERIGE
DARFQCSEFsd--mgdKD--------RRLLWHGSRVTN------FGGILSQGLAPPEAPV
S-------------GYMFGKGVYLADMSSKSA--GYCSSSSNGTGLLLLCEAELGTISTW
GVGQTAPPDVSKk-----------pGATKETGAY---LFYNEYIVYDISQIKLRYLLRVK
----
>A0A0U1LS44/457-668
----------SQEFMELEAYLNDSKGDTH------HTYNVEDIFRIERQGE
LERFEKSEFs----kiSQ--------RRLLWHGSRVTN------FAGILSQGLAPPEAPV
S-------------GYMFGKGIYLADMSSKSA--NYCCSSSGGTALLLLCEAELGNHSTW
GKGMTGPPDVSVt-----------pGPTKVENAY---LQYNEYIAYDVAQVRLRYLFRVR
----
>A0A0L1HI50/435-646
----------SREFIEIDEYLNNSKGKTH------SDYKVQEIFRIERKGE
FERFDKSKYa----kiAN--------RRLLWHGSRVTN------YGGILGQGLAPPEAPV
S-------------GYMFGKGIYLADMSSKSA--NYCCANSGGTALLLLCEAELGNYSTW
GKGQTGPPDVSTr-----------pGATNVPNAY---LQYNEYIAYDVAQVKLRYLLRVR
----
>G3JPC5/554-764
-----------KEFKTLEQYLCGTVGSTH------NNYQVVDIFRIERRGE
KQRFAASSFa----siPD--------KRLLWHGSRSTN------FGGILSQGLAPPEAPV
S-------------GYMFGKGIYLADMSSKSA--GYCVPMSKGEGLLLLCEAELGNFSTK
GQGTFAPPSKPA-------------QNTNIQNAS---LYYNEYICYDTDQVQLRYLFRVK
----
>A0A0N5ART2/546-737
------------QYKLVEKYLQNTHAATH------RRMKIKQMFSVNRQEE
AAGFLGH---------LN--------KKLLWHGSRITN------WYGILSQGLAPPEAPV
T-------------GYMFGKGIYFADMSSKSA--NYCFPQKGKAGIILLAEVALGKDSTM
GLGRIGPPCGTP-------------IDLKRENCT---LNYNEYVVYNTKQAKIRYAI---
----
>A0A016W4D1/92-290
----------SSEFNTIKTYMANTHGKTH------SNLEIVDLIRIDREGE
EAKFKSD---------IN--------RRLLWHGSMTTN------YGGILSQGLAPPEAPV
T-------------GYMFGKGVYFADMVSKSA--NYCRVGQGEDGLMLLCDVALGKNSVQ
GLGSMEPHMGKP------------vDAHKDKNCG---LYYNEFIVYDVDQIRMRYLVRVR
----
>C0NDJ5/494-704
------------EYKELEDYLVKSHGQTH------HRYKLKHIFRVERHGE
KQRFDTSPFan---lsNN--------RRLLWHGSRSTN------YGGILSQGLAPPEAPV
T-------------GYMFGKGVYFADISSKSA--NYCCSSSGNIGVLMLCDVELGSLSTL
GKGRTIPPDVST-------------PPKLQDDTNa-wLQYNEYIVYDVAQIRVKYLLYVH
----
>A0A136J4H2/323-534
-----------TEFNELKNYLVDTRGHTH------NNYDVQQIFRIERQGE
SDRFEQSAFs----gpPD--------RRLLWHGSRCTN------FGGILSQGLAPPEAPV
S-------------GYMFGKGIYLADMSSKSA--NYCCSISGGHALLLLCEAELGDYSTW
GKGMTGPPDTAA-------------AKPGPTNVPsayLQYNEFICYDVAQVRLRYLLRVK
----
>A0A094CII9/496-707
----------STEFGELKNYLLSTQAATH------NNFKVEQIFRIERDGE
KQRFEKGDFa----siAD--------RRLLWHGSRCTN------FAGILSQGLAPPEAPV
S-------------GYMFGKGIYLADMSSKSA--NYCCPISNGHALLLLCEAELGKLSTW
GQGSTGPPDTTVa-----------pGPTNVQNAY---LMYNEYICYDVAQVRLRYLFQIK
----
>G7YA32/156-353
-------------YTIVRDYLCVNRGATH------NELELLDIFECTKKSE
AKQFKNY----------N--------QMLLWHGSRLTN------WVGILGRGLAPPEAPV
T-------------GYMFGKGIYFADCSSKSA--NYAYPQKKNVGLMALCEVSLGKHSVK
GVGRVAPPIGKL-------------VPSPEANSEnlaLQFNEYVVYDPNQVRLRYLVKMR
----
>L1J4J0/794-987
------------RWKMIDQYLRNTHAATH------STTELMDLFEIEREGE
KDRFAPFAK-------DN--------RKLLWHGSRITN------WVGILSQGLAPPEAPV
T-------------GYMFGKGVYFADMSSKSA--NYCKALSNNEGLLMLSEVALGKISVK
GCGKTAPPCGKG-------------TQMYGLKSS---LLYNEYIVYNVSQV---------
----
>A0A0A1SYI2/507-721
----------SAEFELLESYLNNTRGSTH------NSYKVIEIFRIERGGE
RSRFGNSQYs----kiPD--------RRLLWHGSRCTN------FGGILSQGLAPPEAPV
S-------------GYMFGKGIYLADMSSKSA--NYCASLSNNEGLLLLCEAELGNHTTK
GLGRAAPPAHKP-------------TADDYKPGDkycLQYNEYICYDVDQVQLKYLFRVK
----
>A0A178B4W8/458-668
----------SKEFTELETYLNNSKGATH------HSYKVEDIFRIERQGE
LERFEKSEYs----riSN--------RRLLWHGSRVTN------FGGILGQGLAPPEAPA
T-------------GYMFGKGIYLADMSSKSA--NYCNASSGGTALLLLCEAELGDHSTW
GKGMTGPPDMSAi-----------pGPTNVPNAY---LQYNEFITYDVAQVRLRYLFRV-
----
>F4Q1D8/2281-2477
----------SSEFDALRQYCVNTGA----------SNKIVNIFRLQRKDE
AERFNVKSR------nLN--------HYLLWHGSKTTN------YLSILHQGLAPAEAHH
T-------------GYMFGKGIYFADLFKKSI--NYCSSSHTNDMFLLLSEVALGKNSTK
GVGREGSPLGQP------------vIAQDQTDLT---LNMNEYIVYDVSQVRMRYLVQVS
----
>Q24FE8/427-629
----------SQTYQVIQKMVENTHGPSH------EKLKIVDIYELNRNQE
SQRFFPFKQ-------LN--------QTLLWHGSRISN------FVGILSEGLAPPEAPM
T-------------GYMFGKGIYMADVVSKAA--GYCHALDSPEGLLVLCEAALGQHSVK
GVGKYKTQCFAG------------kVVESDENGDgkdLVYNEYIIYDTSQVKMKYLIRVN
----
>A0A0V0QCY7/443-652
----------SSNYRIISNTITESHGPTH------KKLIVKDIFEVQRRGE
SQRYHPFKA-------LN--------KKLLWHGSRITN------YVGILSEGLAPPDAPV
S-------------GYMFGKGIYFSDVPSKAA--NYCYAIGNSEGVILLCEVALGNHSVQ
GVGKNILNQGKV-------------VNNEALNEEdgdLIYNEYIVYDVSQVQIKYLIRVK
----
>A0A1J7ILE1/487-697
----------SAEFTELKNYLCESVGATH------GNYHVENIFRIERQGE
CERFKTEFGd-----aPD--------RRLLWHGSRCTN------FAGILSQGLAPPEAPV
S-------------GYMFGKGIYLADMSSKSA--NYCAAASNGHALLLLCEAELGELSTW
GQGSTGPPDMAIp-----------aGPTNIDGAY---LLYNEYIVYDVSQVRLRYLLRVK
----
>A0A1L9SNR1/439-652
----------STEFIELENYLNNSRGTTH------HRYSVIDIFRIERNGE
TERFEQSPYas---ikQN--------RRLLWHGSRSTN------FGGILSQGLAPPEAPV
N-------------GYMFGKGVYFADMSSKSA--NYCCALSANMGLLMLCDVELGDIATL
GKGRIAPPDVTV-------------TPGDVSGNGgavLQYNEYIVYDVAQIRQRYLFHVH
----
>A0A183SXN3/442-636
--------------QVIKNYVQWTHAPTH------SDLQVLNVFACNRHGE
DKEFRDV----------R--------RYLLWHGSRLTN------WMGILGRGLAPPEAPC
T-------------GYMFGKGIYFADCASKSA--NYAYARDRNTGLLALCEVSLGEQSVM
GVGRNTPPCGRL------------iEAKLSQPTS---LLYNEYVVYRYNQVRLRYLVQLR
----
>F0ZGN6/492-687
-----------TEFKDIETYVINTYK---------GTPEIINVFKIDREGE
ADRFKKSLH-------LN--------RKLLWHGSRLTN------FVGIISQGLAPPEAPV
S-------------GYRFGKGIYFADIMSLSA--NYCRTSGSNDFCMLLGDVTLGKNSTL
ALGSIEPPYGKI-------------VDSPYKNKQv-sCLEHQYIVYSVDQVQLKYLLQLK
----
>A6QZQ6/490-700
------------EYKELEDYLVKSHGQTH------YNYKLKHIFRVERRGE
KQRFDTSPFan---lsNN--------RRLLWHGSRSTN------YGGILSQGLAPPEAPV
T-------------GYMFGKGVYFADISSKSA--NYCCSSSGDIGVLMLCDVELGSLSTL
GKGRTIPPDVST-------------PPKLQDDTNa-wLQYNEYIVYDVAQIRVKYLLYVH
----
>A0A0M0JSS2/229-441
-----------EEVHMVEQYVRNTHAATH------TKLKVSSVLQAERDGE
ASTHQRQ---------LN--------RKLLWHGSRLTN------WVGILSQGLAPPEAPV
T-------------GYMFGKGVYFADMVSKSA--NYCSGRESPKVVLLLCDVALGEHSTL
GLGKTAPPLGPG-------------VPNAALNGRlseLLYNEFIVYDTRQIRMKYVVVC-
----
>A0A0M3KB07/124-301
----------SEEFKRISEYVKNTHAPTH------NNLEIMDLIRVHREGE
KERFRRD---------LN--------RQLLWHGSRTTN------YAGILSQGLAPPEAPV
T-------------GYMFGKGVYFADMVSKSA--NYCYA-MNKEGLLLLCDVALGEHSCK
GVGRTIPPMGKP-------------IKTKRKDLS---LLYNE------------------
----
>C5KI71/356-566
-----------EEFKMIEKYMLNTHASTH------NPSAIFRACKASEEDE
WSKDCPKEA-------RD--------RMLLWHGSRLTN------WCGILSSGLAPPEAPV
T-------------GYMFGKGLYFADSFSKSA--NYCFAQKNNRGLMLLCEVALGRYSTK
GVGRSGPPLGKMi-----------eLVSGEKEKQl-sLLYNEYIVYSTCQVRMKYLVEVD
----
>A0A094CQW6/496-712
----------SSEFTELKNYLLSTRGATH------NDCKVDQIFRIERKGE
KERFEKDRFengfaaiGD--------RRLLWHGSRCTN------FAGILSQGLAPPEAPV
S-------------GYMFGKGIYLADMSSKSA--NYCCPISNGHALLLLCEAELGKLSTW
GQGMTGPPTIAP-------------GPTEVEDAY---LMYNEYICYDVAQVRLRYLFQIK
----
>G4M0S9/334-532
-------------YSLLTDYMHETHGVTH------NTLEILDIFECRKSTE
QEEFKDY----------N--------RMLLWHGSRLTN------WVGILGRGLAPPEAPS
T-------------GYMFGKGVYFADCSSKSA--NYIYPQANNVGLMIVCEVSLGKHSVK
GVGKWRPPCGKL------------iQAPQIESEKc-iLQFNEYIVYCVNQIRLRYLLKVK
----
>C3Y406/1926-2102
----------SPEYDGIVKAFGQSAG---------GAIEIQSVKRVQNRLC
HTQYMATKKekegrisNN-------lERRLYHGTSAET------CDKVARHGFNRSFCRT
--------------ENLFGSGVYFASSAFYALqdSYSRPDDQGYKHVFVAKVLTGD-YCK
GAPDLVTPSKTE------------dGSLLYDSVVddeENPNIFVVFHDTVAYPEYLITFK
----
>C3Y406/2127-2303
----------SPEYDGIVKAFRQSAG---------GAIEIQSVKRVQNRLC
HTQYMATKKekegrisNN-------lERRLYHGTSAET------CDKVARHGFNRSFCRT
--------------ENLFGSGVYFASSAFYALqdSYSRPDDQGYKHVFVAKVLTGD-YCK
GAPDLVTPSKTQ------------dGSLLYDSVVddeENPNIFVVFHDTVAYPEYLITFK
----
>C3Y406/2331-2514
-----------AEYQRVSRMFTDTIT----------NKTILKIERIQSRFL
WTQYQQRRQvlsifppDMp------fERQLFHGVSGNM------CEDISIQGFNSHNAGN
Y-------------NHDYGVGVYFTVNSADSAdhRHAPASATGQRHMYLARVLTGGSCQG
APGLTHP---TG------------dVDDACLSAVddtDNPKTFVIFDEVQAYPEYLITFK
----
>A0A100IS03/437-647
----------STEFIELANYLNQSRGHTH------GQYKVINIFRIERQGE
KDRFQSSQYsn---ikNC--------RRLLWHGSRSTN------FGGILSQGLAPPEAPV
S-------------GYMFGKGVYFADMSTKSA--NYCCSGSGNRGLLLLCDVEVGNIATL
GRGRSIPPDVQV-------------PTTNANSRG---LMYNEYIVYDVAQIQQKYLFHVN
----
>A0A0J8R669/492-702
-----------TEYRQLEDYLIKTHGDTH------YKYNLKYIFRIERKDE
NDRFLNSPYan---ikNN--------RRLLWHGSRTTN------YGGILSQGLAPPEAPV
T-------------GYMFGKGVYFADISSKSA--NYCCHNSGNTGLLLLCDVELGDLATL
GMGRTVPPDTTE-------------APRSCDDGQnrsLYYNEYIVYDVAQIRIKYLFC--
----
>A0A0J8RIN4/495-705
-----------TEYRQLEDYLIKTHGDTH------YKYNLKYIFRIERKDE
NDRFLNSPYan---ikNN--------RRLLWHGSRTTN------YGGILSQGLAPPEAPV
T-------------GYMFGKGVYFADISSKSA--NYCCHNSGNTGLLLLCDVELGDLATL
GMGRTVPPDTTE-------------APRSCDDGQnrsLYYNEYIVYDVAQIRIKYLFC--
----
>A0A0D8JTN5/495-705
-----------TEYRQLEDYLIKTHGDTH------YKYNLKYIFRIERKDE
NDRFLNSPYan---ikNN--------RRLLWHGSRTTN------YGGILSQGLAPPEAPV
T-------------GYMFGKGVYFADISSKSA--NYCCHNSGNTGLLLLCDVELGDLATL
GMGRTVPPDTTE-------------APRSCDDGQnrsLYYNEYIVYDVAQIRIKYLFC--
----
>H3H4R1/289-484
-----------------NRYVETTHAPTH------VKLRIKSVLKVVRPDE
-EKFKDFQS-------VN--------HKLLWHGSRMSN------VVGILSKGLAPPEAPN
N-------------GYMFGKGIYFADSVSKSA--NYCWTPQNPKGVLILAEVALGNDSTH
GVGRMAAPIGEF-------------TPS-DGSGS---LLYNEFIVYRQEQVKLRYLVTLD
----
>C5GTU7/494-705
-----------TEYKELENYLVKSHGKSH------YSYNLKHIFRVERRGE
KQRFESSPFan---lpNN--------RRLLWHGSRSTN------YGGILSQGLAPPEAPV
T-------------GYMFGKGVYFADISSKSA--NYCCASSDRIGVLMLCDVELGNLSTL
GKGLTVPPDLSSp-----------pKTLDLTDAW---LLYNEYIVYDVAQIQVKYLLYVH
----
>A0A0R3RG07/584-778
--------------QIVDNYLQWTHAPTH------NHLRIRNLYAVNRDGE
RKQFMFD---------IN--------RKLLWHGSRLTN------WYSILSQGLAPPEAPV
T-------------GYMFGKGIYFADMSTKSA--NYCYPQPNKPGFLVLAQVALGDNSTK
GLGSIGPLCGKPi-----------tLQLKDKDSS---LMYNEYIVYDVKQVWIRYLIEVD
----
>A0A2K1INC6/551-719
----------SDEYALVKQYMEKTHGQTH------YKLELLNVFKLQREGE
NDRFQNFEK-------DN--------RMLLWHGSRLSN------WTGILSQGLAPPEAPV
T-------------GYMFGKGVYFADMVSKSA--NYCCTANDPIGVLLLSEVALGGLSTK
GVGRTFPPVGQP------------------------------------------------
----
>A0A0G4LPV9/106-318
----------SSEFEQLSNYLTETRGDTH------YYKKVEQIFRIERQGE
LDRFNKLDLs----ktGD--------RRLLWHGSRTTN------FGGILSQGLAPPEAPV
T-------------GYMFGKGIYLADMSSKSA--NYCCHQSDNTALLLLCEAELGDLSTW
GQGTTGPDLSVN------------pGKTDVDNAY---LLYNEFITYDVSQVRLRYLLRVK
----
>A0A0R3QNZ7/558-753
-------------YQLVDNYLQWTHAPTH------IQIRIRNLYAVNRSGE
REEFMFD---------IN--------RKLLWHGSRLTN------WYSILSQGLAPLEAPK
T-------------GYMFGKGIYFADMSTKSA--NYCYPQENKPGFLVLAQVALGENSTK
GLGLIVPPCGKP-------------ITLQPKDTIf-sLVYNEYIVYDVKQIWIRYLVEID
----
>A0A0G4LQ29/513-725
----------SSEFEQLSNYLTETRGDTH------YYKKVEQIFRIERQGE
LDRFNKLNLs----ktGD--------RRLLWHGSRTTN------FGGILSQGLAPPEAPV
T-------------GYMFGKGIYLADMSSKSA--NYCCHQSDNTALLLLCEAELGDLSTW
GQGTTGPDLSVK------------pGKTKVDNAH---LLYNEFITYDVSQVRLRYLLRVK
----
>G2X4F5/514-726
----------SSEFEQLSNYLTETRGDTH------YYKKVEQIFRIERQGE
LDRFNKLNLs----ktGD--------RRLLWHGSRTTN------FGGILSQGLAPPEAPV
T-------------GYMFGKGIYLADMSSKSA--NYCCHQSDNTALLLLCEAELGDLSTW
GQGTTGPDLSVK------------pGKTKVDNAH---LLYNEFITYDVSQVRLRYLLRVK
----
>A0A094A922/499-710
----------SSEFGELKNYLLRTQGATH------NNFKVEHIFRIEREGE
KQRFEEGDFa----siAD--------RRLLWHGSRCTN------FAGILSQGLAPPEAPV
S-------------GYMFGKGIYLADMSSKSA--NYCCPISNGHALLLLCEAELGKLSTW
GQGSTGPPDTTMa-----------pGPTDVENAY---LMYNEYICYDVAQVRLRYLFQIK
----
>A0A074ZD58/794-993
-----------EEYKRIAEYIRLTHGATH------RSLQLEAVFDVERPEE
KAHFDNYKP------aQN--------KQLLWHGSRRTN------WVGILSQGLAPPEAPV
T-------------GYMFGKGIYFADMVSKAA--NYCFTQSQPYGIMLLCEVILGDHSRM
GMGSVTPPIGEP-------------IDSGVKNGS---LIYNEYIVYDVAQVKQKYLVRVK
----
>A0A090CBB7/479-690
-----------QEFAELKNYLVNTRGHTH------NSYQVENIFRIERQGE
KDRFDASVFg----klNN--------RRLLWHGSRATN------FGGILSQGLAPPEAPV
N-------------GYMFDKGIYLADMASKSA--NYCCSQSGNTALLLLCEAELGDISTW
GKGTNGPPDTSTk-----------pGKTGVAGAS---LLYNEYIAYDVSQVRLRYLFRVK
----
>A0A2G5I4J1/410-619
----------SAEFTNLSDYLVNTRGHTH------GTYEVLDIFRVERDGE
SDRFEQYTK------aND--------RRLLWHGSRATN------FGGILSQGLAPPEAPV
S-------------GYAFGKGVYLADMSSKSA--NYCCSISGGQALLLLCEAELGDLSTW
GKGMTAPPDTATa-----------vGQTNVQNIY---LQYNEYICYDVAQIRLRYLLRVK
----
>L2GDF6/486-697
----------SKEFSLLSDYLNGSKGSTH------HNYRVQEIFRIERNGE
LERFEKKKIp----nlKD--------RRLLWHGSRVTN------FGGILSQGLAPPEAPV
T-------------GYMFGKGIYLADMSSKSA--NYCNSSSGGEALLLLCEAELGDLSTW
GQGRTGPPDTTVt-----------pGDTNVQHAG---LYYNEFIVYDVAQVRLRYLFRVK
----
>R0JX21/443-654
----------SQEFVEIDKYLNKSKGPTH------ANYNVQDIFRIERKGE
FERFDKSIYs----kiSN--------RRLLWHGSRVTN------YGGILSQGLAPPEAPV
S-------------GYMFGKGIYLADMSSKSA--NYCASDSGGTALLLLCEAELGNYSTW
GMGERGPPDVATa-----------pGPTNVPGAY---LMYNEYIVYDVAQVKLRYLLRVR
----
>Q4WU62/477-686
----------SAEFRELEAYLNNSRGSTH------HRFSVINIFRIERKGE
EDRFKSSCFan---ltNN--------RRLLWHGSRSTN------FGGILSQGLAPPEAPV
S-------------GYMFGKGVYFADMSSKSA--NYCVPNSANMGLLLLCDVELGNIATL
GKGRTIPPD--V------------sKSTMSDNGS---LLYNEYIVYDVAQIRQRYLFHVH
----
>A0A0K0J8U1/558-753
-------------YQLVDNYLQWTHAPTH------IQIRIRNLYAVNRSGE
REEFMFD---------IN--------RKLLWHGSRLTN------WYSILSQGLAPLEAPK
T-------------GYMFGKGIYFADMSTKSA--NYCYPQENKPGFLVLAQVALGENSTK
GLGLIVPPCGKP-------------ITLQPKDTIf-sLVYNEYIVYDVKQIWIRYLVEID
----
>A0A017SBJ6/461-669
-----------AEFIELEQYLNYSRGATH------NSYNVINIFRIERPGE
TDRFSKSYGa----iqNN--------RRLLWHGSRSTN------FGGILSQGLAPPEAPV
N-------------GYMFGKGVYFADMSSKSA--NYCCPNSGNMGLLMLCDVELGDLATL
GRGRSIPPDVGM------------gSKNEQKGCS---LMYNEYIVYDIAQIRQRYLFYI-
----
>Q4DB33/406-599
------------DFRRIVEYANNTQGPTH------RQVEVKQVFTVRRQDE
DDPYESFKR-------LN--------RQMLWHGSRITN------FIGILSQGLAPPEAPC
T-------------GYMFGKGIYLADVCTKSA--NYCYPGDTKTGLMLLCEAALGKNATK
GVGSYFPPKGRV-------------RKSRISSS----LLYPEHIIYNVGQCRMRWLVHV-
----
>A0A1I7SLQ7/319-516
-----------KTFKMIEKYLKNTHGPTH------KKMKVKNVFELEKEGT
---FNTG---------IN--------HQLLWHGSRLLN------WFGILLKGLAPPEAPI
T-------------GHMFGKGIYFADCASKSA--NYCDAKHGDIGFLLLSQVALGAHSTK
GIGQMEPPLGKI------------vEKEKTDEFE---LLYNEYVVYSREQVKLRYLVEIE
----
>A0A086SX39/485-696
----------SNEFTCLSKYLNETRGSTH------RSYNVQNIFRIERKGE
AERFEKSPYa----siKD--------RRLLWHGSRATN------FGGILSQGLAPPEAPV
S-------------GYMFGKGIYLADMSSKSA--GYCRSISGGHALLLLCEAELGDFSTW
GMGNMGPPDTSG------------lDESVSNQGM--sLYYNEYICYDVAQVKLRYLFRVK
----
>A0A1J9RM13/464-675
----------STEFQELAAYLTSTRGHTH------GNYTVDSIFRIERLGE
NDRFGKSQYa----gpVD--------RRLLWHGSRATN------FGGILSQGLAPPEAPV
S-------------GYMFGKGIYLADMSSKSA--NYCCSISGGTALLLLCEAELGNWSTW
GKGMTAPPDVSI--------------QPGKTNVPgafLQYNEFICYDVAQIRLRYLFQVR
----
>A0A0N5D698/704-899
----------SEEYKRILQYAVNTHAPTH------DKLEIIDIIRVKCRSE
LEKFKID---------IN--------HYLLWHGSRITN------YAGILSQGLAPPEAPV
T-------------GYMFGKGIYFADMISKSA--NYCYA-MNTEGLILLCEVALGEHSVK
GLGQIIPPMDDG-------------NIHSYHFVL---KYHYRYIVYDVAQVQIRYLVRAK
----
>A0A2J6QWP5/485-696
----------STEFLELKNYLVETKGQTH------HNYQVDQIFRIERQGE
KERFDKSPFs----gpPN--------RRLLWHGSRATN------FGGILSQGLAPPEAPV
S-------------GYMFGKGIYLADMSSKSA--NYCCSNSGGTALLLLCEAELGDFSTW
GQGSTGPPDITVk-----------pGHTNISNAY---LQYNEYIAYDVAQVRLRYLFRVR
----
>A0A0W7VF81/503-715
----------SSEFKYLSDYLNGTKGDTH------HSYKVQDIFRVERQGE
GMRFDEYSEns---kiGN--------RRLLWHGSRATN------FGGILSQGLAPPEAPV
S-------------GYMFGKGIYLADMASKSA--NYCCSISGGQALLLLCEAKLGDESTW
GMGMTAPPITEK------------pCATNVDGAY---LQYNEFICYDIAQVKLRYLLRVQ
----
>A0A2B7YRF4/464-675
----------STEFEELSMYLSKSRGQTH------SKYKVQHIFRIERDGE
NDRFAQSPFan---lkNN--------RRLLWHGSRTTN------FGGILSQGLAPPEAPV
S-------------GYMFGKGVYFADISSKSA--GYCWSSSNNLALLLLCDVELGDLATL
GRGQTVPPDVSK------------pPGPSGTDAY---LQYNEYIVYNTAQIRQKYLFCVQ
----
>A0A178EJX9/457-668
----------SQEFTEIDQYLNDSKGATH------YTYAVQDIFRIERQGE
LDRFEKSEYs----siKN--------RRLLWHGSRVTN------FGGILGQGLAPPEAPV
S-------------GYMFGKGIYLADMSSKSA--NYCCSNSGGTALLLLCEAELGDYSTW
GMGETGPPDVSVk-----------pGPTNVPGAY---LMYNEYIAYDVAQVRLRYLLRVK
----
>A0A0R3UFX0/337-530
---------------IIKDYIRMTHAPTH------DELEVLQTFELCKSGE
TEVFKDY----------R--------RWLLWHGSRMSN------WMGILGRGLAPPEAPS
T-------------GYMFGKGVYFADCASKSA--NYTHVSSNDIGIMALCEVSLGEHSVK
GLGSHMTPSGKI-------------IASNVKDAC---LFYNEYIVYDIRQIRLRYLVQLK
----
>D3BCL7/488-673
----------SEEYNNIATYVSNTYA---------GTPKIISLFRINREGE
TGRFETKKS-------LN--------RKLLWHGSRLTN------FVGIISQGLAPPEAPV
S-------------GYRFGKGIYFADIMSLSA--AYCRTSGTDDFCMFLGDVALGKDSTL
ALGMKEPPYGKI-------------VPSPYKSTS---CSEHQYVVYDVSQI---------
----
>A0A1Y2DSJ2/474-684
----------SAEFRELKNYLTETRGQTH------CNYQISQIFRIERQGE
KDRFESQFAg-----pPD--------RRLLWHGSRATN------FGGILSQGLAPPEAPA
T-------------GYMFGKGIYLADMSSKSA--NYCYSITGGHALLLLCEAELGNLSTW
GQGITGPPDVTVk-----------pGNTEVHNAY---LQYNEYIAYNVQQVRLRYLLRVK
----
>L8G7V9/491-702
----------SSEFVELKNYLLCTRGATH------NNCKVEQIFRIEREGE
KERFEKGDFa----stAD--------RRLLWHGSRCTN------FAGILSQGLAPPEAPV
S-------------GYMFGKGIYLADMSSKSA--NYCCPISNGHALLLLCEAELGKLSTW
GQGSTGPPDTTIa-----------pGATDVKDAY---LMYNEYICYDVAQVRLRYLFQIK
----
>A0A1V6TJ81/465-674
----------SEEFQELSNYLKNSSGATH------HNYKVIDIFRIERNGE
EDRFKTSAFg----glND--------RRLLWHGSRSTN------FGGILSQGLAPPEAPV
N-------------GYMFGKGVYLADTSTKSA--NYCCSSSGNMGLLLLCDAELGDITTL
GQGRCIPPDVSC-------------ARADDEKAG---LMYNEYIVYDVAQIRQRYLFYVK
----
>I1RPF5/540-751
----------SNEFTRLKDYLNESRGATH------NTYDVKDIFRIEREGE
FKRFDDSKFs----kmSD--------RRLLWHGSRATN------FGGILSQGLAPPEAPS
T-------------GYMFGKGIYLADMSSKSA--GYCCANSGGEALLLLCEAELGDHSTW
GQGRTGPPNIKP-------------GNTNVANAG---LYYNEYICYDVAQVKLRYLLRVK
----
>A0A0G4EL11/418-625
------------MYKLIASYVSRTHGKTH------SKLKTKNVYEIHREGE
EQRFSKHKD-------NN--------RLLLWHGSRLTN------YVGILSQGLAPPEAPS
T-------------GYMFGKGVYFADMVSKSA--QYCNVSWGGHRRLLLAEVALGKLSTK
GMGRMFPPAANA-------------IESTKSYRS---LNYNEFIVYDVAQICLRYLVEVE
----
>A0A068Y2J1/369-558
---------------VIKDYVDMTHAPTH------DKLEVLQTFELEKSGE
AEAFCDY----------T--------RRLLWHGSRITN------WMGILGRGLAPREAPC
T-------------GYMFGKGVYFADCASKSA--NYTYPSNDCVGIMALCEVSLGEHSVQ
GVGRNMPPCGKI-------------IESEVHTAT---LLYNEFIVYDVRQIRLRYLV---
----
>S0E2I6/535-746
----------SSEFSHLKNYLNESRGSTH------NTYTVKDIFRIERQGE
FKRFDDSEYs----kiSD--------RRLLWHGSRATN------YGGILSQGLAPPEAPV
S-------------GYMFGKGIYLADMSSKSA--GYCCSNTGGEALLLLCEAELGDHSTW
GQGRTGPPNVKP-------------GDTNVYGAG---LYYNEYICYDVAQVKLRYLLRVK
----
>A0A158R496/661-838
----------SDEYKLIADYVKNTHASTH------NRLKIVDVIRVKREGE
EERFRSD---------LN--------KYLLWHGSRTTN------FAGILSQGLAPKEAPV
T-------------GYMFGKGIYFADMVSKSA--NYCHV-SDGRGLLLLCEVALGESSCK
GLGKTVPPLGKP-------------IVTDATDLT---LLYNE------------------
----
>A1CA63/467-677
----------STEYRELEAYLNNSRGSTH------HRYNVANIFRIERQGE
NDRFNASSYak---ieGD--------RRLLWHGSRSTN------FGGILSQGLAPPEAPV
Q-------------GYMFGKGVYFADMSSKSA--NYCMPNSANMGLLLLCDVEVGNIATL
GRGHTIPPDVAQ-------------PATSANAPS---LMYNEYIVYDVAQIRQRYLFHVH
----
>A0A1B8GDD6/495-706
----------SSEFGELKNYLLSTRGSTH------NNCKVEQIFRIEREGE
KERFEKGDFa----svAD--------RRLLWHGSRCTN------FAGILSQGLAPPEAPV
S-------------GYMFGKGIYLADMSSKSA--NYCCPISGGHALLLLCEAELGKLSTW
GQGMTGPPDTTIm-----------pGATDVKDAY---LMYNEYICYDVAQVRLRYLFRIK
----
>A0A0M0JDZ5/546-746
----------------LNRYLQNTHASTH------NSLVLEQAFEIEREGE
AARFTSA---------IN--------RQLLWHGSRLTN------WCGIISQGLAPPEAPS
T-------------GYMFGKGVYFADMSSKSA--NYCFARQEPAAVMLLSEVALGQDSTW
GQGRTAPPLGKG-------------AKNTVLGDQptsLLYNEFIVYDTSQVRQRYVLQVK
----
>A0A109ND89/1-151
---------------------------------------------------
---------------------------MLLWHGSRLSN------WTGILSQGLAPPEAPV
S-------------GYMFGKGVYFADMFSKSA--NYCCAEACRSGVLLLCEVALGDLSTK
GVGQTAPPLGKP-------------KQEPSKRGG---LRYNEYIVYNVDQIRMRYVLLVN
----
>A0A1V6NP33/468-678
----------SSEFSELSDYLSNSRGATH------NRYQVIDIFRIERRGE
NDRFNSSPYae---ikGD--------RRLLWHGSRSTN------FGGILSQGLAPPEAPV
N-------------GYMFGKGVYLADTSSKSA--NYCCPNSGNMGLLLLCDAELGDIATL
GQGQCIPPDVGT-------------GTSRRDNAF---LQYNEYIVYDVAQIRQRYLFYVK
----
>G7IF44/108-279
----------TEEFSMIESYMMNTHAKLH------STVEIVQIFRTSKEGE
AERFRKFSN-------TN--------RMLLWHGSRLTN------WTGILSQGLAPPEAPV
T-------------GYMFGKGVYFADMFSKSA--NYCHPPTAADGVLLLCEVALGELSTK
GVGATAPPLGKP-------------KTN--------------------------------
----
>A0A175VYE3/506-717
----------SGEFTQLQDYLNGSRGSTH------GTYKVEAIFRIERDGE
KDRFDSSTFg----kmSN--------RRLLWHGSRCTN------FGGILSQGLAPPEAPV
S-------------GYMFGKGIYLADMSSKSA--NYCCSISGGTALLLLCEAELGNVSTW
GQGRTGPPDTSVe-----------pGDTNVPGAG---LFYNEYICYDVAQVRLRYLLQVK
----
>A0A0L1IZ65/330-532
----------STEFIELENYLNQSRASTH------HRYNVVNIFRIERDGE
NDRFHSSQYgk---ikND--------RRLLWHGSRSTN------FGGILSQGLAPPEAPV
S-------------GYMFGKGVYFADMSSKSA--NYCCSNSGGMALLLLCDVELGDIATL
GKGRTVPPDVSA-------------SSKSANAQS---LMYNEYIVYDVAQIR--------
----
>A0A1Q5U4J4/1130-1343
----------STEFSELSDYLNNSRGATH------HEYKVIDIFRIERKGE
TDRFTNSPFat---lsTN--------RRLLWHGSRSTN------FGGILSQGLAPPEAPV
N-------------GYMFGKGVYLADTSSKSA--NYCCSNSANQGLLLLCDAELGDIATL
GKGISIPPDVGV------------gSVKREDDDRv-yLQYNEYIVYDVAQIRQRYLFYVH
----
>A0A0R3TG59/169-363
--------------KIIKDYVRLTHASTH------NSLEVLQTFELAKNGE
AESFQDY----------T--------RRLLWHGSRLTN------WMGILGRGLAPPEAPC
T-------------GYMFGKGVYFADCVSLSA--GFTHAMNENVGFVALCEVSLGKHSVQ
GVGSKMPPCGKM-------------VDSNVKNAS---LYYNEFIVYDVRQIRLRYLVQIK
----
>N4V4H5/525-729
----------SSEFTLLSQYLNESKGSTH------GNYKVQEIFRIERNGE
LARFQKGKLs-----iKD--------RRLLWHGSRVTN------FGGILSQGLAPPEAPS
T-------------GYMFGKGIYLADMSTKSA--NYCNSSSNGEALLLLCEAELGDLSTW
GQGSTGPQMA---------------SPTNVPNAY---LQYNEYIVYDVAQVRLRYLFRVK
----
>Q4D1I2/394-587
------------DFRRIVEYANNTRGPTH------KHVEVKQVFTVRRKDE
DDLYGSFKR-------LN--------RQMLWHGSRITN------FIGILSQGLAPPEAPC
T-------------GYMFGKGIYLADVCTKSA--NYCYPRDTKTGLMLLCEAALGKNATK
GVGSYFPPKGRV-------------RESRISSS----LLYPEHIIYNVGQCRMRWLVHV-
----
>M2SPC0/446-656
----------SQEFVEIDQYLNCSKGKTH------ASYNVQDIFRIERKGE
FERFDKSKFs----kiSN--------RRLLWHGSRVTN------FGGILSQGLAPPEAPV
S-------------GYMFGKGIYLADMSSKSA--NYCASNSGGTALLLLCEAELGNYSTW
GMGSTGPPDSTP------------pGKTKVSGAY---LMYNEYIAYDVAQVKLRYLLRV-
----
>C5KP45/678-887
-----------EDFKMIEKYMLNTHASTH------NPSAIFRACKASEEGE
WSKDCPKEA-------KD--------RMLLWHGSRLTN------WCGILSSGLAPPEAPV
T-------------GYMFGKGLYFADSFSKSA--NYCFAQKNNRGLMLLCEVALGRYSTK
GVGRSGPPLGKMi-----------eLVSGEKEKQl-sLLYNEYIVYSTCQVRMKYLVEV-
----
>M7AWY7/474-680
----------SAHFQVLERYLLSTHAPTH------RSMELLEAFALRRAGE
-PPFCTS---------LNr------eWMLLGHGSRLGN------WVGILSQGLAPPEAPV
T-------------GYMFGKGIYFADMSSKSA--NYCFARQRDVGLLLLCEVALGEHSTK
GLGKLAPPLGPA-------------VETGVTNPHgytLNYNEFVVYDPGQVRMRYLLQVR
----
>A0A0R3TD41/577-772
----------SEEFIRIAEYLRATHAPTH------STLDIVDIFSLSREGE
ADKFKA----------LN--------RMMLWHGSRRTN------FAGILAQGLAPPEAPS
T-------------GYMFGKGVYFSDMSSKSA--NYCYTPTSARGCLLLCDVALGKNSRK
GVGATAPPIGEP-------------VTSADVESD---LLYNEYIVYDTAQIQQRYLVWV-
----
>A0A0G2EV47/459-670
----------STEFQELSAYLTKTRGHTH------GNYTVDSIFRIERQGE
NDRFGKSPYa----gpID--------RRLLWHGSRATN------FGGILSQGLAPPEAPV
S-------------GYMFGKGIYLADMSSKSA--NYCCSISGGTALLLLCEAELGNWSTW
GKGMTAPPDVSI--------------QPGKTNVPgayLQYNEFICYDVAQIRLRYLFQVR
----
>A0A163G3R7/469-680
----------SSEFVELSDYLTKTKGATH------NKYAVQDIFRIQRKGE
FERFDKSPYa----kfSN--------RRLLWHGSRVTN------FAGILGQGLAPPEAPA
T-------------GYMFGKGIYLADMSSKSA--NYCFHQSGGTALLLLCEAELGDCSTW
GKGRVGPPDVATd-----------pGDTNVQGAY---LQYNEYIAYDVAQVRLRYLLRVR
----
>A0A0P7BEG0/574-785
----------SNEFSHLADYLNESRGSTH------NSYTIQDIFRIERHGE
RKRFDDSPYa----kiND--------RRLLWHGSRCTN------FGGILSQGLAPPEAPV
S-------------GYMFGKGIYLADMSSKSA--GYCASISNGQALLLLCEAELGDYSTW
GKGSTGPPDSSVk-----------pGQTNVPGAG---LFYNEYIAYDVAQVKMRYLFRVK
----
>G0RHK9/497-709
----------SSEFEYLEAYLHGSRGETH------GNYKVQEIFRIERQGE
NMRFDDYVEks---kiGN--------RRLLWHGSRATN------FGGILSQGLAPPEAPV
S-------------GYMFGKGIYLADMSSKSA--NYCCSISGGQALLLLCEAKLGDESTW
GMGMTAPPDNEK------------pCATNVDGAY---LQYNEFICYDVAQVKLRYLFRVQ
----
>F2UPP9/916-1119
----------SDEMAMLRKYVQNTHAATH------SSLEIASAFRVSRQSE
EEAFERFKT-------CN--------RRLLWHGSPLTN------WVSILSQGLAPPEAPA
T-------------GYVRWSCVYFASMVSKSA--NYCMAANGKHGILVLCEVALGDDSTW
GIGRTTPPLGKP------------iSNPAADGGA---LLYDEFVVYDRSRIKMRYVLKVK
----
>A0A0D1ZWR6/487-701
----------SKEFKEIETYLSKSSGHTH------STYEVEDIFRIERTGE
DDRFQNSEYak--lgaKD--------RRLLWHGSRCTN------FGGILSQGLAPPEAPV
S-------------GYMFGKGVYLADMSTKSA--GYCASVSGGTGLLLLCEAELGKISTL
GVGATAPPDKKP------------pGATNEANAY---LMYNEYIVYDVAQIKLRYLLRVK
----
>A0A162LLH0/555-766
----------SKEFKTLEQYLCGTVGTTH------ASYQVVDIFRIERRGE
RERFGASAFa----gvPD--------RRLLWHGSRSTN------FGGILSQGLAPPEAPV
S-------------GYMFGKGIYLADMSSKSA--NYCCPMSRGEGLLLLCDAELGDWSTK
GQGTWAPPSKPA-------------EDTKIPNAS---LYYNEYICYDVDQVQLRYLFRVK
----
>U6NHL9/716-915
----------SPEFERVKLYVENTHGETH------TKLEVVDVIRLDREGE
AKKFKAD---------IN--------RRLLWHGSGTAN------YGGILSQGLAPPEAPV
T-------------GYMFGKGVYFADMASKSA--NYCRVDDNADGLMLLCDVALGKNSVQ
GLGGTEPNTAKP------------vKTESAKKRT---LLYNEYIVYDVDQILMRYLVRTK
----
>N1Q162/433-641
-----------DEFTNIADYLVKTRGHTH------GTYEVKDIFRIEREGE
TKRFQDYVK------sND--------RRLLWHGSRATN------YGGILSQGLAPPEAPV
S-------------GYMFGKGVYLADMSSKSA--NYCCSLSGDHALLLLCEAELGKLSTL
GKGLVGPPDTNIl-----------pTTTNVQNAY---LQYNEYICYDVSQVRLRYLLRVT
----
>J9EQP0/303-493
----------SVEYKRILQYAANTHAPTH------DKLKIIDIIRVKRKGE
SERFKKN---------IN--------HYLLWHGSRITN------YAGILSQGLAPPEAPT
T-------------GYMFGKGIYFADLVSKSA--NYCYA-LNAEGFILLCEVALGEHSVK
GLGQTIPPMGKP-------------IDTKRQDLT---LLYNEFVLIYHLQEYLRH-----
----
>A0A1F5LCS9/459-669
----------STEFKELEDYLQNSRGTTH------HEYKVINIFRIQRQGE
NDRFNTSPYas---iaND--------RRLLWHGSRSTN------FGGILSQGLAPPEAPV
N-------------GYMFGKGVYLADTSSKSA--NYCCHNSGGMALLLLCDAEVGALATL
GKGRNIPPDVGI-------------KQQQAQSAG---LYYNEYIVYDVAQIRQRYLFQVH
----
>A0A177DFR4/455-666
----------SREFVEIDEYLNNSKGKTH------NSYKVQEIFRIERQGE
FERFDKSKYs----kiAN--------RRLLWHGSRVTN------YGGILGQGLAPPEAPA
T-------------GYMFGKGIYLADMSSKSA--NYCASNSGGTALLLLCEAELGNYSTF
GMGQTGPDVSTP------------pGPTNVPNAY---LQYNEYITYDVAQVKLRYLLRVQ
----
>U6PBB0/700-899
----------SPEFERVKLYVENTHGETH------TKLEVVDVIRLDREGE
AKKFKAD---------IN--------RRLLWHGSGTAN------YGGILSQGLAPPEAPV
T-------------GYMFGKGVYFADMASKSA--NYCRVDDNADGLMLLCDVALGKNSVQ
GLGGTEPNTAKP------------vKTESAKKRT---LLYNEYIVYDVDQILMRYLVRTR
----
>M3CNG9/406-614
-----------AEFQNISDYLINTKGFTH------SSYEVIDIFRIERNGE
SERFEQFTK-------TN-------sRRLLWHGSRATN------FGGILSQGLAPPEAPV
S-------------GWMFGKGVYLADMSSKSA--NYCYASSGGHAILLLCEAELGTLSTL
GAGQTGPPDTTIp-----------vGQTGYPGAS---LQYNEYICYDVSQIRLRYLLRVK
----
>J4KMU8/550-760
-----------KEYKTLEQYLCGTVGSTH------NSYQVIDIFRVSRRGE
AQRFRDSAFs----avPD--------KRLLWHGSRSTN------FGGILSQGLAPPEAPV
S-------------GYMFGKGIYLADMSSKSA--GYCAPLSRGEGLLLLCEAELGNWSTK
GQGTFAPPSKPA-------------ENTNVQNAS---LYYNEYICYDVDQVQLRYLFRVK
----
>A0A0S6XU27/471-683
----------SSEHQLLEQYLVQTRGHTH------SNFKVEDIFRIERQGE
SARFGASPFa----gpVD--------RRLLWHGSRVTN------FGGILSQGLAPPEAPV
S-------------GYMFGKGIYLADMSSKSA--NYCASVSGGTALLLLCEAELGEWSTW
GKGQTGPPSVKY-------------GPPGATNVAgayLQYNEYICYDVAQVRLKYLFRVR
----
>G1XH72/526-738
-----------KEYQYLRDYFHKTHGQTH------YRAKVVHIFRIERKDE
RDTYAKESYdn---ykSN--------RRLLWHGSRATN------FAGILSQGLAPPEAPV
N-------------GYMFGKGVYLADISTKSA--GYCVPISGHMGLMLLCEAQLGDMSTF
GMGKTAPPDDKT-------------GDSNVKGAY---LQYNEYICYSTAQIKLRYLFYVD
----
>A0A2A2JNJ3/495-694
-----------DEYKLVKAYLENTHGQTH------SKIKLHAVYKVDRHGE
RDKFRAD---------FN--------VKLLWHGSRLAN------WFSILTQGLAPPEAPV
T-------------GYMFGKGIYFADCVSKSA--NYCYPQRGGKGILVLAEVALGKDSVK
AEGKWVPPKGPM-------------VERPESKRKpfiLMYNEYIVYNVDQVRLRYVVEVD
----
>A0A0R3S9V3/781-976
----------SEEFRRIAEYLRVTHAPTH------STLDIVDIFSLSREGE
AGKFRA----------LN--------RMMLWHGSRRTN------FAGILAQGLAPPEAPV
T-------------GYMFGKGVYFSDVASKSA--NYCYTRNSTRGCLLLCDVALGKNSRK
GVGKMSPPIGEP-------------VASTGVKSD---LLYNEYIVYDTTQIQQRYLVWV-
----
>G2QA48/513-724
----------SAEYAQLQNYLFETRGYTH------GNYTIENIFRIERQGE
RERFENSSFg----kmNN--------RRLLWHGSRCTN------FGGILSQGLAPPEAPV
S-------------GYMFGKGIYLADMASKSA--NYCCSISGGTALLLLCEAELGDVSTW
GQGRTGPPDTSVp-----------pGPTDVKGAG---LFYNEYICYDVAQVCLRYLFRVR
----
>H1VHZ9/514-725
----------SSEFALLSEYLQGSKGATH------PNYKVEDIFRIERQGE
LERFEKSEFs----siKD--------RRLLWHGSRVTN------YGGILSQGLAPPEAPV
S-------------GYMFGKGIYLADMSSKSA--NYCVSSSGGQALLLLCEAELGDWSTW
GQGQTGPPDVSVk-----------pGNTNYPNAW---LQYNEYIVYDLAQVRLRYLFRVK
----
>A0A1E1L437/487-697
-----------TEFQELKNYLVETRGATH------NSYQVDQIFRIERQGE
KDRFDNSPFa----gpPD--------RRLLWHGSRTTN------FGGILSQGLAPPEAPV
S-------------GYMFGKGIYLADMSSKSA--NYCCSISNGHVLLLLCEAELGNISTW
GMGMTGPPDISS--------------P------PdayLMYNEYITYDIAQVRLRYLLRVR
----
>A0A1V6NXE0/497-707
----------SNEFVELENYLQNSRGQTH------NSYKVVNIFRIERQGE
NDRFNASPYan---ipND--------RRLLWHGSRSTN------FGGILSQGLAPPEAPV
N-------------GYMFGKGVYLADTSSKSA--NYCCPNSRGMGLLLLCDAELGAIATL
GKGSNIPPDVAI-------------GSTQSGSGG---LYYNEYIVYDVAQIRQRYLFQVK
----
>A0A287V2R6/275-444
----------SEKYSMIKTYLTNTHAKRH------STVDIEQIFKVTRQGE
TERFQKFIS-------TN--------RMLLWHGSRLTN------WTGIFSRGLAPPEAPS
T-------------GYMFGKGVYFADMFSKSA--TYCYPQASRSGVLLLCEVSLGDVSTK
GVAKTAPPLGKP-------------K----------------------------------
----
>V4AMR7/1-156
---------------------------------------------------
--------------------------RMLLWHGSRLTN------WVGILSQGLAPPEAPV
T-------------GYMFGKGVYFADMSSKSA--NYCFTRSKNIGILLLCEVSLGNDSVL
GAGQVAPPVGKG-------------VDTKVRNSAgytLNYNEYIVYDTKQIKMKYLLKVK
----
>A0A2G8JNV4/800-951
----------SKEFDMIRKFTKNSHAATH------SSLEVEEVFKMDRSGE
AARYKPFKK-------LN--------RRLLWHGSRVTN------FAGIISQGLAPPEAPV
T-------------GYMFGKGVYFADMVSKSA--NYCHTYNSPTGLMLLCEVALGDHSTF
GMGRTAP-----------------------------------------------------
----
>M7T0F7/451-662
----------SDEFRHLKDYLMNTRGATH------SNYQVAQIFRIERQGE
KGRFEQSAFf----gpPD--------RRLLWHGSRCTN------FGGILSQGLAPPEAPV
S-------------GYMFGKGIYLADMSSKSA--NYCVPVSNGHALLLLCEAELGDLSTW
GKGITGPPDTTVl-----------pGPTHVPNAY---LQYNEFICYDVAQVRLRYLLRVR
----
>A0A0F8CQG7/528-744
----------SSEFLNLSRYLHVTRGSTH------RQYDVQQIFRIERPGE
YERFENGPFrkgdgnsKE--------RRLLWHGSRCTN------FGGILSQGLAPPEAPV
S-------------GYMFGKGIYLADMSSKSA--NYCFAASGGHALLLLCEAELGPGSTW
GHGLTAPPDTDTp-----------pAPTNVPHAS---LLYNEFIVYNVAQVRLRYLFRVR
----
>G9MZD9/483-695
----------SSEFQYLSDYLHGSKGESH------GDYKVQEIFRIERQGE
NMRFDEYAEks---tiGN--------RRLLWHGSRATN------FGGILSQGLAPPEAPV
S-------------GYMFGKGIYLADMSSKSA--NYCCSISGGQALLLLCEAKLGDESTW
GMGMTAPPITEK------------pCATNVDGAY---LMYNEFICYDVAQVKLRYLFRVQ
----
>A0A2I0RRJ4/410-619
----------SAEFTSLSDYLFNTRGHTH------GTYEVLDIFRIERDGE
TDRFGQYTK------vND--------RRLLWHGSRVSN------YGGILSQGLAPPEAPM
N-------------GYAFGKGVYLADVSSKSA--NYCCATSGGHALLLLCEAELGDLSTW
GKGRTAPPDTTTa-----------vANTNVPNAY---LEYNEFICYDVAQIRLRYLLRVK
----
>S7ZMA7/501-713
----------SAEFNELTNYLNNSRGATH------YTYEVIDIFRIERQGE
TDRFANSPFak---leKD--------RRLLWHGSRSTN------FGGILSQGLAPPEAPV
N-------------GYMFGKGVYLADMSSKSA--GYCWTNSAGMGLLLLCDAELGDIATL
GKGRDIPPDVDK-------------GATQRDEAQa-yLQYNEYIVYDVAQIRQRYLFWVR
----
>A0A225AL11/448-658
----------STEFSELKNYLLEAYGPTH------GKYTLQDIFRIERNGE
SKRFEDAGFtk---tpNN--------RRLLWHGSRTTN------FGGILSQGLAPPEAPV
N-------------GYMFGKGVYLADISSKSA--GYCASSSRNIGLLLLCEVQLGDLATL
GLGATVPPDVTA------------gLGASNKAWH---LLYNEYIVYDVAQIRQRYLLKF-
----
>Q0V159/457-668
----------STEFTELETYLKVSKGATH------HSYKVEDIFRIERQGE
LERFEKSPYs----kiKN--------RRLLWHGSRVTN------FGGILGQGLAPPEAPV
S-------------GYMFGKGIYLADMSSKSA--GYCSASSGGTALLLLCEAELGDISTW
GKGQTGPPDMEFn-----------pGPTNVSGAY---LQYNEFIAYDVAQVRLRYLFRVR
----
>B6H0B4/436-647
----------STEFLELENYLQNSRGETH------SNYKVINIFRIERQGE
NDRFNSSPYak---iqND--------RRLLWHGSRSTN------FGGILSQGLAPPEAPV
N-------------GYMFGKGVYLADTSSKSA--NYCCPNSRGMGLLLLCDTELGAIATL
GRGRNIPPDVAI------------gSSKDVQDRG---LYYNEYIVYDVAQIRQRYLFQVK
----
>A0A151P373/805-953
----------SEEAKIIKQYVKNTHAATH------NDLKVVDIFKIEREGE
SQRYKPFRQ-------LN--------RQLLWHGSRTTN------FAGILSQGLAPPEAPV
T-------------GYMFGKGVYFADMVSKSA--NYCHTQADPVGLILLGEVALGNHSVK
EKDGKAF-----------------------------------------------------
----
>E5A7J5/457-668
----------SEEFTELDAYLNNSKGSTH------HTYAVQDIFRIERNGE
FERFDKSPYs----kmDD--------RRLLWHGSRVTN------FGGILGQGLAPPEAPV
S-------------GYMFGKGIYLADMSSKSA--NYCCANSGGTALLLLCEAELGRVSTW
GKGQTGPDVTTP------------pGPTKVKDAY---LMYNEYIAYDVAQVRLRYLLRVR
----
>A0A1L7XAR0/487-698
----------STEFLELSNYLVGTRGETH------NNYEVQDIFRIERQGE
KDRFEKSPFa----gpPD--------RRLLWHGSRCTN------FGGILSQGLAPPEAPV
S-------------GYMFGKGIYLADMSSKSA--NYCVPISNGHALLLLCEAELGNLSTW
GQGMTGPPDTQVk-----------pGRTGV---PnayLMYNEYIAYDIAQVRLRYLFRVK
----
>C5KAW0/331-545
------------TFDVIKECMVTTHAPTH------DSLEIVSLLEVRREEE
WARFDSYPV------cSN--------RRLLWHGSRLTN------WVSILSKGLAPKEAPV
T-------------GYMFGKGLYFADCSSKSA--NYCFAKESPYGVLVLCEVALGDHSTW
GMGKSAPPMGPL------------iDATELVNVEaasLLYNEFIVYNTAQVRMRYILHVK
----
>A0A1X7UIB7/500-681
-------------------ALLETHGKTH------NKLEVEQIFEVKRDKE
EENFKDV----------N--------RQLLWHGSRLTN------WVGILSQGLAPPEAPV
T-------------GYMFGKGVYFADMCSKSA--NYCFARLRSEGLLLLSEVSLGTQSVH
GKGRMVPPLGTP-------------IDTGLTNTGgytLNYNEFIVYDTNQ----------
----
>A0A0B1SUU1/250-446
----------SAEFKTINTYLRNTHGKTH------NHLELVDLIRVDREGE
GKKFKAD---------IN--------RRLLWHGSMVTN------FAGILSQGLAPPEAPV
T-------------GYMFGKGVYFADMVSKSA--NYCRVGTGDDGLMLLCDVALGKNSVQ
GIGSMEPHMGKP--------------VDAKRNAG---LIYNEFIVYDVDQIKMRYLLRVR
----
>A0A2J6TJW5/471-682
----------SPEFLELKNYLVETKGQTH------HNYQVDQIFRIERQGE
KDRFDKSSFs----gpPN--------RRLLWHGSRATN------FGGILSQGLAPPEAPV
S-------------GYMFGKGIYLADMSSKSA--NYCCSISGGTALLLLCEAELGDFSTW
GQGLIGPPDIKVk-----------pGDTGVNNAY---LQYNEYIAYDIAQVRLRYLFRVR
----
>A0A068X4K9/775-970
----------SEEFIRIAEYLRATHAPTH------STLDIVDIFSLSREGE
ASKFKA----------LN--------RMLLWHGSRRTN------FAGILAQGLAPPEAPS
T-------------GYMFGKGVYFSDMSSKSA--NYCYTPTSARGCLLLCDVALGKNSRK
GVGATAPPIGEP-------------VTSADIKSD---LLYNEYIVYDTAQIQQRYLVWV-
----
>A0A094K0T5/496-705
--------------IELTNYLLRTQGATH------NNCKVQQIFRIERQGE
RDRFEKSDFa----nvSD--------RRLLWHGSRCTN------FAGILSQGLAPPEAPV
S-------------GYMFGKGIYLADMSSKSA--NYCCPISNGHALLLLCEAELGSLSTW
GRGMTGPPDTTVe-----------pGPTDVDSQSg-cLYYNEYICYDVAQVRLRYLFQIK
----
>S8BRP2/526-738
-----------KEYELLRDYFHKTHGQTH------YRAKVVHIFRIERKDE
KENYAKEKYdn---fkSN--------RRLLWHGSRATN------FAGILSQGLAPPEAPV
N-------------GYMFGKGVYLADISTKSA--GYCVPISGHMGLMLLCEAQLGDLSTF
GMGKTAPPDP---------------TVTPGDSKVpayLQYNEYITYSTQQIKLRYLFYVD
----
>D3BNU0/2303-2502
------------EFDALRSYAVNTGAS---------HKTIVNIFRLQRKDE
AERFTARCK------nLN--------HFLLWHGSKTTN------YLSILSQGLAPAEAPA
T-------------GYMFGKGIYFADMFEKSI--NYCHSNVSGDEFLLLSEVALGKNSTK
GIGNRGPPLATP-------------VQYQVDSTVppsLNMNEYIVYDVAQVRMRYLVQVK
----
>L8GNJ5/2793-3009
-----------DEYKTLMTYIKNTEQGAL------RGKFITNIYNLQRKGE
PERFQKWED-------LN--------HQLLFHGSHLAN------FVGILSQGLAPPEAPV
S-------------GYAFGKGVYFADMFQKSF--NYCRMDDYSYHHMLLCEVALGDHSTK
GIGQRGPPMGQV-------------ITYPVDPKEqyrLQHNEYIVYDASQVRVRYLIQVS
----
>A0A2H3J1J6/450-662
----------SSEFEEISKYLVGAAGPTH------HNLKPQDIFRIERNGE
HDRFEQAGMtk---lpNN--------RRLLWHGSRSTN------FGGILSQGLAPPEAPV
N-------------GYMFGKGVYFADISTKSA--GYCASSSRGVGLMLLCEVQLGNLATL
GMGSTIPPDVSH------------gLETVDQQTR--nLLYNEYIVYDVAQIRQRYLLKVS
----
>R1BLE3/520-734
-----------AEHEMVRRYAANTHGSTH------DKINVKDVLAVSRAAE
QPGFKAS---------LN--------RQLLWHGSRLTN------WAGILSQGLAPPEAPV
T-------------GYMFGKGVYFADMSSKSA--NYCGASANPTAVLLLCDVALGSASTW
GVGKFAPPMGEA-------------GDSEYMKANfaaLLYNEYIVYDVSQIQMKYVVVC-
----
>A0A0R3WEL0/701-896
----------SEEFKRIMEFLRVTHAPTH------SALEVLDIFSLSREGE
AERFKT----------LN--------RMMLWHGSRRTN------WAGILAQGLAPPEAPS
T-------------GYMFGKGVYFSDMASKSA--NYCYTPSAPQGCLLLCEVALGKGSRK
GVGATAPPIGRP-------------VTSAEIKSD---LLYNEYVIYDTAQIKQRYLVWV-
----
>A0A151Z9Z4/2194-2384
----------SPEFSVIRNYAVNTGC----------SNSVQRIFKLQRKGE
PERFQIHRN-------LN--------HYLLWHGTKTTN------YLSILAQGLAPPEAPV
T-------------GYMFGKGVYFSDMYQKSI--NYCGG--GKSNFLVLSEVALGTNSTK
GIGHRGPPLGQQ-------------VENPDKDLL---LNMNEYIVYDASQIRMRYLIQT-
----
>A0A068XWJ1/780-976
----------SEEFKRITEFLRVTHAPTH------STLEVVDIFSLSREGE
AERFKA----------LN--------RMMLWHGSRRTN------WAGILAQGLAPPEAPS
T-------------GYMFGKGVYFSDMASKSA--NYCYTPSASQGCLLLCEVALGKGSRK
GVGATAPPIGEP-------------VTSADVKSD---LLYNEYIIYDTAQIKQRYLVWVN
----
>S9VIY4/248-466
----------SEAYRHIIDSVENTHGETH------TKLRVKSIFVIAREGE
RARYVEGPHa-----aTG--------KYMLWHGSRSTN------YMGILSQGLAPKEAPC
T-------------GYMFGKGIYFADIVSKSA--NYCFTRQQNMGLMLLNEVAVGRDSTK
GIGRMRPPTKKI-------------EHDTTVQTS---LYYSEYIVYDVAQCYMRYLVMT-
----
>S3BNN6/506-718
----------STEFTELASYLTETRGSTH------SKYEIEDIFRIQRQGE
KGRFDDSPLds---ktGD--------TRLLWHGSRVTN------YGGILGQGLAPPEAPV
T-------------GYMFGKGIYLADMSSKSA--GYCNAVSNGTGLLLLCEAKLGSYTTL
GQGQTGPPDVSTp-----------pGQTDVAGAC---LLYNEYIVYDVSQVRLRYLFRVK
----
>U4KVF3/540-756
----------STEFQHLEAYVKKTHGKTH------YKLHVEEIFRVRRTVE
EERFSAGGFdk--fmtSN--------RKLLWHGSRTTN------FGGILSQGLAPPEAPV
N-------------GYMFDKGIYLADIVSKSA--NYCSASSNNTGLLLLCEAQLGDFATK
GCGRTAPPKVSG-------------MENNITGDVggsLQYNEYIVYDVAQVKIRYLFRCR
----
>A0A2J6PJH2/478-689
----------SMEFIELQNYLVETKGQTH------HNYQVDQIFRIERQGE
KERFDKSPFs----gpPN--------RRLLWHGSRATN------FGGILSQGLAPPEAPV
S-------------GYMFGKGIYLADMSSKSA--NYCCSISGGTALLLLCEAELGDFSTW
GQGLTGPPDTQVk-----------pDDTGIEDAY---LQYNEYIAYDVAQVRLRYLFRVR
----
>R8BLI7/481-691
-----------KEFLLLQEYLVETRGHTH------NNYRVDAIFRIERQGE
LDRFDKSVFs----gpPD--------RRLLWHGSRATN------FGGILSQGLAPPEAPV
S-------------GYMFGKGIYLADMSSKSA--NYCCSISGGTALLLLCEAEMGDWTTW
GKGRTGPPDTNVk-----------pGDTNYPNAW---LQYNEFICYDVAQIRLRYLFRVK
----
>W3XN29/414-625
----------SAEFRELKNYLMETRGATH------NNYQIDQIFRIERSGE
KDRFAASPFa----gpPD--------RRLLWHGSCATN------FGGILSQGLAPPEAPA
T-------------GYMFGKGIYLADMSSKSA--NYCRSVTNGHALLLLCEAELGDSSTW
GQGTTGPPDVSVk-----------pGQTDVPNAY---LLYNEYIAYNVAQVRLRYLFRIR
----
>A0A286UQI5/456-667
----------SKEFTALAAYARNTHGATH------SKVSIQTAFRVRRKFE
SDNWAKAGYd----tmDH--------RMLLWHGSRSTN------FAGILSQGLAPPEAPV
N-------------GYMFGKGVYFADMMSKSY--NYCYATSGNIGILLLCEVAARPLATK
GIGKTQPPKGEA-------------QDVNPANAH---LMYNEYIVYNTAQIKVKYLLMVK
----
>K3W577/59-259
-----------EEYKIIERYVETTHAPTH------VKLKISSILKIARPSE
ELFHDTFQS-------VN--------HKLLWHGSRLSN------VVGILSKGLAPPEAPS
N-------------GYMFGKGIYFADSVSKSA--NYCWTPEQPKGVLVLAEVALGTDSTH
GLGRMAAPIGEF-------------MP-TEANGE---LLYNEYIVYRQEQVKLRYIVAL-
----
>R1EWW5/900-1114
-----------AEHEMVRRYAANTHGSTH------DKINVKDVLAVSRAAE
QPGFKAS---------LN--------RQLLWHGSRLTN------WAGILSQGLAPPEAPV
T-------------GYMFGKGVYFADMSSKSA--NYCGASANPTAVLLLCDVALGSASTW
GVGKFAPPMGEA-------------GDSEYMKANfaaLLYNEYIVYDVSQIQMKYVVVC-
----
>E3N4S8/756-956
-----------KDYEMIHDYLKNTQGSTH------EKVDLIDILQLNRENE
STKFKAK---------IN--------RRLLWHGSGRMN------FAGILGQGLAPPEAPV
S-------------GYMFGKGVYFADMFSKSF--FYCRANYHEEAYLLLCDVALGEHSVK
GVGRECPPRGKN------------hFQLQGTHHTdfhLLYNEYIVYDVDQIQMKYLVRVK
----
>A0A0L6WSN0/360-571
-----------QEFKTLEAYVRDTHGATH------RQVSVENAYRVERASE
TEAWNERKFsn---lnGE--------RLLLWHGSRTTN------FAGILKQGLAPPEAPV
T-------------GYMFGKGVYFADMMSKSA--GYCYALSNNTGLLLLCEVAVKPMATK
GIGRTQPPAGPG-------------KDVLSPNAY---LQYNEYIVYDISQIRLRYLLMVK
----
>A0A1J8PUK8/400-611
----------SSEFAALSRYITDTHGETH------HEASVLHAFRVEREAE
TSAYLAKGYdk---laPD--------RMLLWHGSRTTN------FAGILKQGLAPPEAPA
T-------------GYMFGKGVYFADMMSKSA--NYCFALSDQVAVLLLCEVAVKPRATK
GVGRTQPPKGKA-------------SDINPPGSC---LHYNEYIVYDTSQIRLRYLLMVK
----
>W6QU67/483-694
----------STEFVELENYLKNSRGDTH------NSYKVVNIFRIERQGE
NDRFNTSPYas---ipND--------RRLLWHGSRSTN------FGGILSQGLAPPEAPV
N-------------GYMFGKGVYLADTSSKSA--NYCCANSRGMGLLLLCDAELGAIATL
GKGLNVPPDVAI------------gSTHLSENRG---LFYNEYIVYDVAQIRQRYLFQVK
----
>A0A0K3ARD5/142-341
------------DWNMIHQYLKNTHGATH------DKVELIDILKLNRDNE
SSKFKRH---------IN--------RRLLWHGSGKMN------FAGILGQGLAPPEAPV
S-------------GYMFGKGVYFADMFSKSF--FYCRANAKEEAYLLLCDVALGNQSVQ
GLGRQCPPLGLT------------yMQLQGKQDVdyhLLYNEFIVYDVDQIQLKYLVRVK
----
>A0A0C3S903/313-524
-----------AEFGALEDYVRNTHGATH------HRVEVLNAFRVERQNE
SDAFVAAGNht---lpGE--------RLLLWHGSRTTN------FAGILKQGLAPPEAPV
T-------------GYMFGKGVYFADMVSKSA--NYCYALSHGTGLLLLCEVAAKPRATK
GLGRTQPPKGKA------------gDVSGRNDLN---LQYNEYIVYDTTQIRLRYLLMVK
----
>A0A135LT35/509-720
----------STEFIELENYLQNSRGETH------STYKVVNIFRIERQGE
NDRFNSSPYak---ipND--------RRLLWHGSRSTN------FGGILSQGLAPPEAPV
N-------------GYMFGKGVYLADISSKSA--NYCCPNSRGMGLLLLCDAELGAIATL
GRGTNVPPDVSV-------------SSAKADQTR--gLWYNEYIVYDVAQIRQRYLFQVK
----
>A0A0R3WGC2/68-176
---------------VIKDYVRMTHAPTH------NDLEVLQAFELNKSGE
VESFCDY----------T--------RRLLWHGSRITN------WMGILGRGLAPPEAPS
T-------------GYMFGKGVYFADCASKSA--NYTYPSREKVGIMALCEV--------
------------------------------------------------------------
----
>A0A0R3WGC2/241-329
---------------------------------------------------
------------------------------------------------------------
------------------------------------------------LFQVSLGEHSVQ
GVGRNIPPCGKL-------------IESKVENAT---LWYNEFIVYDVRQIRLRYLVQLK
----
>E2PT21/438-648
----------STEFIELANYLNQSRGHTH------GQYKVINIFRIERQGE
KDRFQSSMYsn---iqNC--------RRLLWHGSRSTN------FGGILSQGLAPPEAPV
S-------------GYMFGKGVYFADMSTKSA--GYCFSGSGNRGLLLLCDVEVGNIATL
GRGRSIPPDVRM-------------PTTNSNSRG---LMYNEYIVYDVAQIQQKYLFHVD
----
>E3RNJ7/453-664
----------SREFVEIDDYLNNSKGDTH------SNYAVQDIFRIERKGE
FERFDKSKFs----kiAN--------RRLLWHGSRVTN------FGGILGQGLAPPEAPV
S-------------GYMFGKGIYLADMSSKSA--NYCASNSGNTALLLLCEAELGNYSTW
GMGMTGPPDSTP------------pGPTEVPNAY---LMYNEYIAYDVAQVKLRYLLRVR
----
>E3QVM2/540-751
----------SSEFALLSEYLQGSKGATH------HNYKVEDIFRIERQGE
LERFEKSEFs----siKD--------RRLLWHGSRVTN------FGGILSQGLAPPEAPV
S-------------GYMFGKGIYLADMSTKSA--GYCASSSGGQALLLLCEAELGDWSTW
GQGRTGPPDVSVk-----------aGDNNISNAY---LMYNEYIVYDLSQVRLRYLFRVK
----
>A0A0D2IUY5/480-694
----------SQEYREIHDYLKNSKGGTH------GTYQVQDIFRIERNGE
SDRLNKSPYan--lgaKD--------RRLLWHGSRCSN------FGGILSQGLAPPEAPV
S-------------GYMFGKGVYLADMSSKSA--GYCASSSGGTGLLLLCEAELGKISTW
GVGQTAPPDQPP-------------GPSNEASAY---LLYNEYIVYDVAQIKLRYLLRVS
----
>F9XPR1/380-591
-----------DEFSHISDYLINSRGSTH------GEYKLLDVFRIERQGE
IDRFERSHGk----rtAD--------RRLLWHGSRSTN------YGGILSQGLAPPEAPV
S-------------GYMFGKGIYLADMASKSA--NYCNSASGGHALLLLCEAELGDLSTW
GQGAVGPPDTVT-------------KPPGDTTVLdacLEYNEYICYNVDQVRLRYLLRVK
----
>A0A2A2LY46/498-697
-----------DEYKLVKAYLEDTHGQTH------SRIKLHAVYKVDRHGE
RDKFRAD---------FN--------VKLLWHGSRLAN------WFSILTQGLAPPEAPM
T-------------GYMFGKGIYFADCVSKSA--NYCYPQRGGKGVLVLAEVALGKDSVK
AEGKWVPPKGPM-------------VERPEAKRKpfiLMYNEYIVYNVDQVRLRYVVEVD
----
>W6UAB9/774-967
----------SEEFKRITEFLRVTHAPTH------STLEVVDIFSLSREGE
AERFKA----------LN--------RMMLWHGSRRTN------WAGILAQGLAPPEAPS
T-------------GYMFGKGVYFSDMASKSA--NYCYTPSASQGCLLLCEVALGKGSRK
GVGATAPPIGEP-------------VTSADVKSD---LLYNEYIIYDTAQIKQRYLV---
----
>A0A229WUX9/473-674
----------SAEFRELEAYLNNSRGATH------TRYSVVNIFRIERKGE
EDRFQSSSYsk---lkNN--------RRLLWHGSRSTN------YGGILSQGLAPPEAPV
S-------------GYMFGKGVYFADMSSKSA--NYCVPNSANMGLLLLCDVELGNIATL
GKGRTVPPD--V------------sKSTVSTNGN---LMYNEYIVYDVAQIR--------
----
>U1FWH5/399-611
----------SEEFKQLQDYLIKSAGRTH------DKYKVQDIFRIERQGE
RDRFAKSPYas---ikND--------RRLLWHGSRSTN------YGGILSQGLAPPEAPV
T-------------GYMFGKGVYLADISTKSA--NYCWASSGGTGLLLLCEVELGAISTL
GVGGIAPPDTSTe-----------pGPTDENHAY---LLYNEYIVYDVSQVRLRYLLRVQ
----
>A0A093ZC24/495-711
----------SSEFVELKNYLMGTRGATH------NNCMVDQIFRIERKGE
KDRFDKDRFengsatiGD--------RRLLWHGSRCTN------FAGILSQGLAPPEAPV
S-------------GYMFGKGIYLADMSSKSA--NYCCPISGGHALLLLCEAELGTISTW
GQGMTGPPDTTIt-----------pGATDVKDAY---LLYNEYICYDVSQVRLRYLFRIK
----
>A0A2N3NFX7/518-729
----------STEYKLLADYLHGSRGSTH------HSYEIAEIFRIERVGE
KSRFEKSRFs----siKD--------KRLLWHGSRCTN------FGGILSQGLAPPEAPV
S-------------GYMFGKGIYLADMSSKSA--GYCASASQGHALLLLCEAELGNASTW
GQGRTGPPDVSVg-----------sGDTEVPGAS---LYYNEYICYDVAQVQLRYLFRVK
----
>A0A0A2JU70/495-705
----------SSEFIELENYLQNSRGETH------DSYKVVNIFRIERQGE
NNRFNASPFan---ipND--------RRLLWHGSRSTN------FGGILSQGLAPPEAPV
N-------------GYMFGKGVYLADTSSKSA--NYCCHNSRGMGLLLLCDAELGAIATL
GKGSYIPPNVNI-------------GMDQIPQSG---LYYNEYIVYDVAQIRQRYLFQVK
----
>A0A0H2SF87/400-612
----------SKEFEGLATYAKDSHGSTH------SKVNVEAAFRVTRRGE
YDNWS---KggfekytGE--------RLLLWHGSRSTN------FAGILSQGLAPPEAPV
N-------------GYMFGKGVYFADMMSKSA--NYCYASSNNIGILLLCDVAVKPLATK
GIGRTQPPKGAA-------------QSVNPPGAY---LQYNEYIVYDTSQIRVKYLLMVK
----
>A0A261B447/755-954
------------DYQMIHDYLKNTQGSTH------EKVDLIDILQLNRESE
SKKFKAK---------LN--------RRLLWHGSGRMN------FAGILGQGLAPPEAPA
S-------------GYMFGKGVYFADMFSKSF--FYCRADCHEEAYLLLCDVALGEHSVK
GVGRECPPRGEK------------hFQLQGTHGKafhLLYNEYIVYDVDQIQMKYLVRVK
----
>A0A0J0XBC0/456-667
----------SKEFKELAAYLVDSKGATH------HNYQVEEIFRIERAGE
TKRFDESIYp----tiPD--------RRLLWHGSRATN------FGGILSQGLAPPEAPV
S-------------GYMFGKGIYLADMSSKSV--NYCCSLSDSTALLLLCEAELGDYSTW
GQGRVGPDVTTP------------pGDTNVDGAY---LMYNEYITYDVNQVKLRYLFRVK
----
>A0A0N1H8B1/340-533
----------SGEFKHLRDYLNDTVGATH------GTYKVQDIFRIERKGE
KERFQKSKYak---ltTN--------KLLLWHGSRSTN------FGGILSQGLAPPEAPV
S-------------GYAFGKGVYLADCSSKSA--QYCASNSNFTGLLLLVEAELSDNCIS
TKGVGQTPKGPV------------gPNTQLDKAG--yLQYNEYIAYDVNQLRLRYLLKVQ
----
>H2KS56/766-960
-----------EEYKRIAEYIQLTHGATH------RSLQLEAVFDVERPEE
KAHFDNYKP------aQN--------KQLLWHGSRRTN------WVGILSQGLAPPEAPV
T-------------GYMFGKGIYFADVVSKAA--NYCFTQSQPYGIMLLCEVILGDHSRM
GVGSVTPPIGVP-------------IDSGVKNGS---LIYNEYIVYDVAQVKQKYL----
----
>F1QSK1/334-528
----------SKEYKIIEKYLKATGQ----------GLTLVDVWEVDRETE
AERFRENDA-------LN--------RKLLWHGTNVAV------VAAILKSGL----MPH
S-------------GGRVGRGIYFASENSKSA--GYVRP-SNKIGIMFLNEVALGKDSVI
ARGNQEPPQGKA------------iKQQQYEGSH---FYNSEYLIYKESQCRIRYLLELK
----
>G0SD40/513-724
----------SEEFIQLQNYLNESRGVTH------GSYRIEEIFRIERQGE
HERFDNSLFg----kmKN--------RRLLWHGSRVTN------FGGILSQGLAPPEAPS
T-------------GYMFDKGIYLADMSSKSA--NYCHSLSGGTALLLLCEAELGDIATW
GKGRTGPPDTSVp-----------pGDTKVKDAS---LWYNEYICYDVAQVRLRYLFRIR
----
>A0A0N4TJ99/884-1079
-------------YQLVDNYLQWTHAPTH------IQMRIRNLYAVNRSGE
REEFMFD---------IN--------RKLLWHGSRLTN------WYSILSQGLAPLEAPK
T-------------GYMFGKGIYFADMSTKSA--NYCYPQENKPGFLVLAQVALGENSTK
GLGLIVPLCGKP-------------ITLQPKDTIf-pLVYNEYIVYDVKQIWIRYLVEID
----
>U7Q3M6/487-701
----------SSEFVELANYLNSTTGQTH------NQYEIEDIFRIERKGE
KARFEACHVsss-aakDD--------TRLLWHGSRVTN------FGGILGQGLAPPEAPV
S-------------GYMFGKGIYLADMSSKSA--GYCASISKGTGLLLLCEAKLGDFATL
GQGRTAPPDVSSp-----------pTDTNVPNAS---LYYNEYIVYDVNQIRLRYLFRVK
----
>A0A0F7TQI7/552-764
----------STEFSELSDYLNNSRGATH------NEYQVIDIFGIERQGE
TDRFTNSPFan---lqND--------RRLLWHGSRSTN------FGGILSQGLAPPEAPV
N-------------GYMFGKGVYLADTSSKSA--GYCCANSANSGLLLLCDAELGDIATL
GMGRAIPPDAGVg-----------sVQRDNANVY---LQYNEYIVYDVAQIRQRYLFYVR
----
>A0A0P1B2G3/427-629
----------TEEYKIIEKYVKTTHAPTH------VKLQIKSILEISRAEE
-DKFKDVQS-------IN--------HKLLWHGSRLSN------VMGILSKGLAPAEAPN
N-------------GYMFGKGIYFADSVSKSA--NYCWTPENPQGVLILAEVALGVDSTH
GVGRMVAPTGKL-------------LPSN--SCG--pLLYNEFIVYRKEQVKLRYLVNLD
----
>B8MBT8/453-665
----------SAEFEEIAKYLVGAAGPTH------HNLKPQDIFRIERNGE
HDRFEQAGMtk---lpNN--------RRLLWHGSRSTN------FGGILSQGLAPPEAPV
N-------------GYMFGKGVYFADISTKSA--GFCASASRGIGLMLLCEVQLGDLATL
GMGSTIPPDVSH------------gLESLDQMSR--iLYYNEYIVYDVAQIRQRYLLKVQ
----
>S9TUL0/418-636
----------SEAYRHIIDSVENTHGETH------TKLRVKSIFVIAREGE
RARYVEGPHa-----aTG--------KYMLWHGSRSTN------YMGILSQGLAPKEAPC
T-------------GYMFGKGIYFADIVSKSA--NYCFTRQQNMGLMLLNEVAVGRDSTK
GIGRMRPPTKKI-------------EHDTTVQTS---LYYSEYIVYDVAQCYMRYLVMT-
----
>A0A0B2WRN2/503-714
----------SSEFDHLRSYLDGSKGSTH------GNYKVFNIFRIRRAGE
SERFNDSEFt----kiPD--------RRLLWHGSRCAN------FGGILSQGLAPPEAPV
S-------------GYMFGKGIYLADMSSKSA--NYCCSISNAHALLLLCEAELGDYSTW
GMGSTGPPDTKIa-----------pGPTNIQGAY---LVYNEYICYDVAQVKLRYLFHVE
----
>A0DM45/399-596
----------SEKVKTIKKFIQNTQG---------YKLEVEDVFELTKDQD
DKRFKKD---------LN--------RMLLWHGSRLTN------FVGILGQGLAPPEAPV
T-------------GYRFGKGVYLADVVEKSA--SYCCPPTTKTGLILLCDVALGNHCTW
GKARSYPPIGKP-------------EPSDVEKKS--gLWHNEFIVYDVAQVRLKYLIKMK
----
>A0A194XB18/481-692
----------STEFLELGNYFVDTRGQTH------KTYQVDQIFRIERQGE
TDRFKAGPFs----gpPD--------RRLLWHGSRCTN------FGGILSQGLAPPEAPV
T-------------GYMFGKGIYLADMSSKSA--NYCVPISNGHALLLLCEVELGKSSTW
GMGITGPPDTRLk-----------pGSTNVMNAY---LQYNEYIAYDIAQVRLRYLFRVR
----
>A0A078BER5/313-508
----------SEEMKMVEQYLAHTSD---------GTLKLLDLFKVVRGGE
DKTFNPN-K-------LN--------KKLLWHGSRFSN------FGGILSQGLAPPEAPK
T-------------GYLFGKGVYFADLAGKSA--PYCCALSNNVGLFLLCEVAVGKDCTQ
CIGRKIPPYGKL-------------ITNPDKGAQ---REHNEFVVYNTNQIRMKYLCKVQ
----
>G1PK82/761-903
----------SEEAKIIRKYVKNTHATTH------NDLKVLEIFKIEREGE
NQRYKPFKQ-------LN--------RRLLWHGSRTTN------FAGILSQGLAPPEAPV
T-------------GYMFGKGIYFADMVSKSA--NYCHTQGDPVGLVLLGEVALGNHSVK
G-----------------------------------------------------------
----
>R1F8B0/8-184
----------------------------------------LDAFEVERPGE
AERFVDK----------N--------RQLLWHGSRLTN------WAGILSQGLAPPEAPV
T-------------GYMFDKGVYFADMVSKSA--NYCFARQAPTGVLLLCDVSLGDDSTF
GKGATGPPKGKA-------------KKTAVAGSS---LLYNEFIVYDVAQVRQKYLLRVK
----
>Q9N4H4/739-938
------------DWNMIHQYLKNTHGATH------DKVELIDILKLNRDNE
SSKFKRH---------IN--------RRLLWHGSGKMN------FAGILGQGLAPPEAPV
S-------------GYMFGKGVYFADMFSKSF--FYCRANAKEEAYLLLCDVALGNQSVQ
GLGRQCPPLGLT------------yMQLQGKQDVdyhLLYNEFIVYDVDQIQLKYLVRVK
----
>V8P8T9/124-319
----------SEDYKLIETYVKKTGSTYQ-------KLRIMNIWKVNREGE
SHRFKTHDH-------LN--------RRLLWHGTSIAV------VAAILKSGL----MPH
S-------------GGRVGKGIYFASENSKSA--GYVGTTSSREGIMFLNEVALGKDSVQ
ACGHTEPPQGKP-------------IMTKYQNSH---FSQSEYLIYQENQCRIRYLIQLH
----
>R7SIY4/515-727
----------SKEFKGLQAYTRDTHGATH------RGVEVLNAFRVEREGE
TRAWEEKGFgs---laDE--------RMLLWHGSRTTN------FAGILKQGLAPPEAPV
T-------------GYMFGKGVYFADMMSKSA--NYCHALSDNIGILLLCEVAAKPRCTK
GLGRTQPPKGPG-------------KDVLDPKIY---LQYNEYIVYDSSQIRLRYLLMVK
----
>A0BXK8/369-569
--------------SKIEHSINVSHGPTH------EKLQVAKVYEVERKNE
KIRFFPFKA-------LN--------RKLLWHGSRITN------FVGILSEGLAPPEAPS
T-------------GYMFGKGVYFADICSKSA--GYCVAIDHPYGYVLLCEVALGNHSIH
AVGRNHAPNEEL-------------KIHNIESS----LIYNEYVVYDVAQVQIHYLIKLK
----
>A0A166QB75/560-771
----------SSEFTLLSEYLQGSKGSTH------HNYKVEDIFRIERQGE
LERFEKSKFs----siKD--------RRLLWHGSRVTN------YGGILSQGLAPPEAPV
S-------------GYMFGKGIYLADMSTKSA--NYCVSNSGGQALLLLCEAELGDWSTW
GQGRNGPPDVSVq-----------pGDTNI---PnawLQYNEYIVYDLAQVRLRYLFRVK
----
>Q54X55/598-800
------------LFRNIEEFALSTVDPSL------GSIDVLDVFKVDRIGD
-DQFSQWES-------NN--------RMLLFHGSRIQS------WCSILPNGLASPLSPK
S-------------GYRLGKGVYLADCISLSG--LYTGAKENPTAIIAICDVALGNLSTK
ALGKRQPPSSVL-------------KGPIIETGSitfFTPNEYVIYNNSQCRIKYLLKLR
----
>A0A0D3ASC2/266-470
----------SEEFSMVTKYMENTHAKA--------DSGLFNCLELRELL-
--KLIDSNN-------SN--------RMLLWHGSRLTN------WVGILSQGLAPREAPV
T-------------GYRFGKGVYFADMFSKSA--NYCYATGSNDGVLLLCEVALGDLSTK
GVGKTATPLGKP-------------EDHSSTMGM---LLYNEYIVYNTEQIKMRYVIQVK
----
>J9I031/311-506
----------SEDRKMVEQYLENSKD---------SRLKLLDLFEVFRNGE
DKTYNPQ-K-------LT--------KKLLWHGSRFSN------FGGILSQGLAPPEAPK
T-------------GYLFGKGAYFADMAGKSA--PYCCALSKNIGLFLLCEVALGNHSTH
GVGTKLPPFGKS-------------IANPDKQAN---RSHNEYIVYNTNQVKMRYLCKVQ
----
>A0A0D2M2G1/422-633
----------SVEYNNLVAYARDTHGATH------RAATVRSAFRVERAGE
TCAWNAKNHsn---lpDD--------RLLLWHGSRTTN------FAGILKQGLAPPEAPV
S-------------GYMFGKGVYFADMMSKSA--NYCYSLSNGTGLLLLCEVAAKPLATK
GLGRTQPPAGPG-------------KDVVPFGGY---LQYNEYIVYDPSQIRIRYLLMVD
----
>A0A0D7AYU2/490-700
-----------DEFKALEAYARDTHGHTH------RRASVKNIYRVERPGE
EERWTKGGFdk---vaDE--------RMLLWHGSRTTN------FAGILQQGLAPPEAPV
N-------------GYMFGKGVYFADMMSKSA--GYCYPHSNNIGCLLLCEVAVLPRATK
GRGRTQPPEGGG--------------QDVTTAGY---LQYNEYIVYDVSQIRVKYLLMVD
----
>A0A1L9WJR8/441-651
----------STEFQELETYLVRSRGASH------SGLKVINIFRIERQGE
NNRFNSSRFak---ikND--------RRLLWHGSRSTN------FGGILSQGLAPPEAPV
N-------------GYMFGKGVYLADMSTKSA--NYCCAGSGNKGLLLLCDAELGDIATL
GRGRSIPPDTAH-------------GAAVRNAAS---LMYNEYIVYDVAQIRQRYLFHVD
----
>W7I2H4/524-736
----------SKEFEYLRDYFYKTHGQTH------SRTRIVHILRIERKDE
KETYAREKYdn---fdSN--------RRLLWHGSRATN------FAGILSQGLAPPEAPV
N-------------GYMFGKGVYLADISTKSA--GYCVPISENMGLMLLCEAQLGDLSTW
GKGITTP--PDP------------sVAPGKSGVPgayLQYNEYICYSTAQIKLRYLFYI-
----
>F0XNU1/228-439
----------STEFHELANYLFSSRGSTH------SEYEVEEIFRIERQDE
KLRFDASVVs----gsTN--------KRLLWHGSRVTN------FAGILNQGLAPPEAPV
S-------------GYMFGKGIYLADMSSKSA--NYCCSAFGGTALLLLCEADLGNFSTL
GQGQIGPPDVAIs-----------pGPTGHPNAH---LLYNEYIVYDVSQIRLRYLFRVR
----
>A0A261B518/760-959
------------DYEMIHDYLKNTQGSTH------EKVDLIDILQLNRECE
STKFKAK---------IN--------RRLLWHGSGRMN------FAGILGQGLAPPEAPV
S-------------GYMFGKGVYFADMFSKSF--FYCRANYHEEAYLLLCDVALGEHSVK
GIGRECPPRGKK------------hFQLQGTHHTdfhLLYNEYIVYDVDQIQMKYLVRVK
----
>A0A139ABB6/498-652
---------------------------------------------------
--------------------------DKLLWHGSRLTN------FVGILSQGLAPPEAPV
T-------------GYMFGKGVYFADAVSKSA--NYCFARTNPTGLLLLCEVALGDHSTK
GMGQFAPPLGKL------------kKTSDGKAGS---LLYNEYIVYDTKQIRIRYIIRVK
----
>A0A151GC72/501-711
-----------HEFGRLRDYLAGSKGSTH------ADYDVRNIFRIEREGE
RARFDSSRFa----tmPD--------RRLLWHGSRATN------FGGILSQGLAPKEAPV
S-------------GYMFGKGIYLADMSSKSA--NYCCSNSNGHALLLLCEAELGDASTM
GMGGTGPPDVDVk-----------pSDTGIEKAH---LYYNEYICYDVAQVRLRYLFHVK
----
>A0A1Y1XVZ2/576-781
----------SEEFLRINNYLHQSGR---------TNYELMNVWSLDKVGQ
RERFKPFSQ-------NN--------RMLLWHGSRFSN------YLGILSQGLAPVEAPC
T-------------GYMFGKGVYFADMFDKSV--GYSINSNATRGYLLLCEVALGDLSTK
GLGRYGPPQGPVi-----------eRAAKLDSKKrfsLNHNEYIVYNVDQIRLKYIVLVK
----
>M5BTB9/134-346
----------SKEWDNIVSYMTGTHGATH------STTNLRNLFRVERNGE
AENWSGAGWgd---lkDE--------KMLLWHGSRSTN------FAGILKQGLAPPEAPV
T-------------GYMFGKGVYFADAFSKSA--NYCHAQSKNIGIMLLCEVAVKPIATK
GVGLAQPPKGGL-------------EKVQSPGTW---LQYNEYIVYSPNQIRVRYLLMVD
----
>E3MI61/759-958
------------DYQMIHDYLKNTQGSTH------EKVDLIDILQLNRESE
SKKFKAN---------IN--------RRLLWHGSGRMN------FAGILGQGLAPPEAPA
S-------------GYMFGKGVYFADMFSKSF--FYCRANCHEEAYLLLCDVALGEHSVK
GVGRECPPRGKK------------hFQLQGAHGKnfhLLYNEYIVYDVDQIQMKYLVRVK
----
>A0A010R3N3/539-750
----------STEFTLLAEYLNGSKGSTH------GTYKIEDIFRIERQGE
LERFEKSEFs----siKD--------RRLLWHGSRVTN------YGGILSQGLAPPEAPV
S-------------GYMFGKGIYLADMSSKSA--NYCASNSGGQALLLLCEAELGDWSTW
GQGNTGPPDVSVt-----------pGPTNVPGAY---LMYNEYIAYDLAQVRLRYLFRVK
----
>A0A0G2FKN2/482-689
-----------TEFKHLQEYLVNTRGHTH------ANYSVENIFRIERQGE
KDRFISD-K-------ID--------RRLLWHGSRATN------FGGILSQGLAPPEAPV
N-------------GYMFDKGIYLADMSSKSI--GYCVPISDGTALLLLCEAELGRWSTF
GKGMTGPPDTSR-------------KLPGPTGVPgayLQYNEYIAYDVSQVRLRYLFRVK
----
>W2SGJ0/331-543
----------SKEYNELAKYLLESSGTTH------NRYRLEDIFRVERAGE
KERFKASRFak---vkDN--------KLLLWHGSRTSN------YGGILSQGLAPPEAPM
N-------------GYAFGKGVYLADCSSKSA--NYCRAMSGGTGLLLLCEAELSNIATK
GVGRTVPPDGPV------------gDNKTLKQSG--yLLYNEYIAYDVSQLRLRYLLKVS
----
>A0A2D3USP3/400-606
------------EFTNINDYLVNSNV--H------GNYDLLDVFRIERQGE
HDRFEKSFGk-----vTD--------RRLLWHGSRATN------YGGILSQGLAPPEAPV
S-------------GYMFGKGIYLADASSKSG--NYCASISGGHALLLLCEAELGKHSTW
GQGSTGPDTKKK------------lGPTNVPSAS---LLYNEYICYDVAQVRLRYLLRVK
----
>A0A0D2WNS3/773-966
-----------DEWNLCETYLLNQKN---------NKVELQSAFRVDREGE
STRFQTKKH-------LN--------QHLLWHGSGTTN------YVGILSQGLAPPEAPV
S-------------GYRFGKGVYFADMCDKSI--GYCRGGANQPILMMLCEVSLGTDSTK
AMGRWIPPMGKP-------------FDSKVSSS----CTHDELIVYDIAQVRIRYLLRIN
----
>A0A183BU97/521-689
----------------------------------------MEVLKIEREVE
SKRFKKD---------IN--------LHLLWHGSRLSN------YVGILSQGLSPPEAPV
T-------------GYMFGKGIYFADMVTKSA--NYCYV-MNGQGLLLLCEVALGDNSVK
GIGGTVPPCGKP-------------IKLDAKDLS---LLYNEFVVYDEAQIRLKYLVSVK
----
>A0A084QG03/500-709
-----------SEFKVLTEYLHGSRGATH------NKYDVQDVFRIERNGE
KARFDSSRFa----siPN--------RRLLWHGSRCTN------FGGILSQGLAPPEAPV
S-------------GYMFGKGIYLADMSSKSA--GYCASNTNGHALLLLCEAELGTIATW
GQGRNGPPDPSS------------nGATDLPQAS---LWYNEYICYDVAQVKLRYLFRVK
----
>E9E860/474-685
----------SSEFDYLQRYLNGSKGSTH------GNYKVHNIFRIRRAGE
YERFNNSVFt----kiPD--------RRLLWHGSRCTN------FGGILSQGLAPPEAPV
S-------------GYMFGKGIYLADMSTKSA--NYCCSISNSHALLLLCEAELGDYSTW
GMGSTGPPDTKVa-----------pGSTNVDGAY---LAYNEYIYYDVAQVKLRYLFHVE
----
>A0A287XG94/296-437
----------SKEYSMIKTYLTNTHGKTH------STIDILQMFKVSRHGE
TERFQKFAS-------AN--------RMLLWHGSRLSN------WAGIFSQGLAPPEAPV
T-------------GYMFGKGVYFADMFSKSA--NYCYAQTSRSGVLLLCEVALGDLST-
------------------------------------------------------------
----
>W9W3K0/483-696
-----------SEYNEITNYLTKSVGGTH------NRYTVQDIFRIERNGE
FDRLDKSSYak--lgaKD--------RRLLWHGSRASN------FGGILSQGLAPPEAPV
S-------------GYMFGKGVYLADMSSKSA--GYCVPISGGTGILLLCETELGSISTW
GKGSVAPPDVVSk-----------pGPANVDGAF---LMYNEYIVYDVAQIKLRYLLRVS
----
>G4TDK7/390-601
----------SSEFSVLQNYVTSTHGHTH------STGKILQAFRVERHDE
RDRWDNAGHqk---lqDE--------RLLLWHGSRSTN------FCGILKQGLAPPEAPV
T-------------GYMFGKGVYFADAFSKSA--NYCYAASDNIGVMLLCEVAAKPLATK
GLGRTQPPKDGL---------------TNVDSTA--yLQYNEYIVYDTAQIKLRYLMMIK
----
>A0A063C3U0/519-729
----------SNEFGLLAAYLNGSRASAH------GNYKVHNIFRIQRSGE
QERFNGSPFa----riPD--------RRLLWHGSRCTN------FGGILSQGLAPPEAPV
S-------------GYMFGKGIYLADMSTKSA--NYCRSVSNRQALLLLCEAELGDYSTW
GMGSTGPPEAAP-------------GPTNVEGSC---LAYNEYICYDVAQVKLRYLFHV-
----
>A0A1R3I784/745-911
----------SEEYQLIKKYFLTTQVPTH------FTLELEEVFSLEREGE
FDKFAPYRE------kLN--------RMLLWHGSRLTN------FVGILSQGLAPPEAPK
S-------------GYMFGKGIYFADLVSKSA--PYCYTRKNPVGLMLLSEVALGEHSTK
GLGQKVPPC---------------------------------------------------
----
>A0A1Q3ECT8/403-615
----------SDEFKMLARYMSDTHGKTH------GKAKLKNVYRVERSVE
TEAWKNAGNdt---lqNE--------RMLLWHGSRTTN------FAGILSQGLAPPEAPV
N-------------GYMFGKGVYFADMMSKSA--GYCYPLSGGTGVLLLCEVAAQPRATK
GIGRTAPPDGPC-------------ADDPSPKGY---LQYNEYIVYDISQIRVKYLFMVQ
----
>A0A166V7V9/408-619
----------SQEFYSLMAYARDTHGATH------QGAKVLNAFRVERQNE
QDAWAKAGYds---laDE--------KLLLWHGSRTTN------FAGILSQGLAPPEAPV
T-------------GYMFGKGVYFADMMSKSA--NYCYSLSDSVGLLLLCEVAAKPLCTK
GIGRTQPPEGPG--------------QVSHANAS---LQYNEYIVYNTAQIRVRYLLMVE
----
>A0A0C3E1H6/399-610
----------SKEFQTLVQYATDTHGDTH------HRATVVNAFRVERESE
TNAWTAAGFdq---iaPN--------RMLLWHGSRTTN------FAGILKQGLAPPEAPV
T-------------GYMFGKGVYFADMMSKSA--NYCHALSNQIGVLLLCEVAVKPLATK
GIGINQPPKGKA-------------SQVSPPGAY---LYYNEYIAYDPAQIRLRYLLMVK
----
>A0A067NR26/420-630
------------EFLCLQKYVHDTHGHTH------QKVNVQNIYRVERDSE
AEAWNNAGFns---lgDE--------RFLLWHGSRTTN------FAGILKQGLAPPEAPV
T-------------GYMFGKGVYFADMMSKSA--NYCYSLSNNVGLLLLCEVAVKPRATK
GIGKTQPPDSPG-------------QNVDIPGVY---LQYNEYIVYDPSQIRLRYLLMVQ
----
>A0A2K1XUP0/269-465
----------SKEFSMIEKYIRNTGDETH-------RIDVVQIFRASREGE
NERFKKFSQ-------TN--------RMLLWHGSRLTN------WTGILSEGLAPPEAPS
--------------THSLGNGLYFGDMFSKSA--PYCHAWINSDAVLVLCEVALGDLSVK
VAGGTVPPLGKP-------------VELPYSQGM---WPRNEYIILDVDQIRIRYVVHAK
----
>R1FP30/329-509
------------------------------------RRHARTAFEVERPGE
AERFVDK----------N--------RQLLWHGSRLTN------WAGILSQGLAPPEAPV
T-------------GYMFDKGVYFADMVSKSA--NYCFARQAPTGVLLLCDVSLGDDSTF
GKGATGPPKGKA-------------KKTAVAGSS---LLYNEFIVYDVAQVRQKYLLRVK
----
>D5GAV9/251-471
----------SKEFNFLEAYVKKTHGHTH------YKLHVEEIFRVHRAIE
EERWRADGWdk---lsND--------RRLLWHGSRTTN------FPGILSQGLAPPEAPV
N-------------GYMFDKGIYLADIVSKSA--NYCCAASDNTGLLLLCEAQLGDLATK
GLGCTAPPLVTG-------------QEANVTGNVkssLEYNEYIVYNVSQVKIRYLFRVK
----
>E4XXS4/390-586
-----------HDFNFVQTLLTDTHGPTH------SSLKLESLFLVQREGE
KERYNEK---------IN--------DTLLWHGSRTSN------FAGIIKNGLAPPEAPV
T-------------GYMFGKGVYFADCASKSA--NYCHAESEPHGLLILCRVALGKDSIK
AIGQNVPHSGSL------------vKYEKLDLCS---LLYNEYVVYDTKQIEILYVAKVK
----
>Q5U2U3/327-525
-----------SEYKAIQTYLEQTGNGYR-------RPDLQHVWKVNREGE
GDRFQAHSK-------LN--------RRLLWHGTNVAV------VAAILTSGL----MPH
S-------------GGRVGKGIYFASENSKSA--SYVTAGSHQVGYMFLGEVALGKDSVI
ARGQTEPPQGRP------------vACPSFKSSS---FSQSEYLIYKESQCRLRYLLEIH
----
>A0A0B1SS42/205-396
-------------YQVIKEEVKEEKETEE-------RDP---IIRVERADE
KEKFKAD---------FN--------RMLLWHGSVTAN------YGGILSQGLAPAEAPV
T-------------GYMFGKGVYFADMASKAA--NYCKVTDGADGLLLLCDVALGKDSVQ
GLGKSEPPLGKP------------vDANQGKDCS---LLYNEYVVYDVNQIRLRYLVKTK
----
>A0A151ZDS5/561-754
------------LYRKIEEMSLSTVDETE------PTVEIMDIYECKREGE
EQRYIEWEY-------NN--------KMMLWHGSRNTN------FAGILSQGLAPKESPK
T-------------GYRFGKGVYLADCLSVSA--GYCGTRDNPYGIVALSEVALGSGSTK
AMGSRSPSMMKG------------pIITHPVQSS---VTHSEYVVYDVTQINIKYLLMIK
----
>A0A2G8RYX2/501-713
----------SREFGALERYTRDTHGATH------RGVQVLNAFRVERGGE
TRAWEDAGYgg---mgVE--------RLLLWHGSRTTN------FAGILKQGLAPPEAPV
T-------------GYMFGKGVYFADMMSKSA--NYCHALSDNTGILLLCEVAAKPKATK
GLGRTQPPKGPG-------------KDISDPNVY---LQYNEYIVYDASQIRLRYLLMVK
----
>W9Y3E0/479-693
----------SKEFKEIASYLCNSVGSTH------GKYTLRDILRIERDGE
ADRLDTSLYak--lgkKD--------RRLLWHGSRCSN------FGGILSQGLAPPEAPS
S-------------GYMFGKGIYLADMSSKSA--GYCASSSAGTGLLLLCEAELGKISTW
GVGKTAPPDVASv-----------pGPSGESHAS---LLYNEYIVYDIAQIKLRYLLRVE
----
>A0A0C2XM35/401-613
----------SAEFGTLEAYVRDTHGATH------RSVSVLNAYRVQRNIE
KEAWEQNGYhd---lmGE--------RLLLWHGSRSTN------FAGILKQGLAPPEAPV
T-------------GYMFGKGVYFADMMSKSA--NYCYAMSNNTGLLLLCEVAAQPRATK
GLGRTQPPDGPG-------------QDVPTTGGY---LQYNEYIVYDPSQIQVKYLLMVR
----
>Q3ULW8/334-532
-----------SEYKAIQTYLKQTGNSYR-------CPDLRHVWKVNREGE
GDRFQAHSK-------LN--------RRLLWHGTNVAV------VAAILTSGL----MPH
S-------------GGRVGKGIYFASENSKSA--GYVTTGGHQVGYMFLGEVALGKDSVI
ARGQTEPPQGPP------------vQCPSFKSSS---FSQSEYLIYKESQCRLRYLLEIH
----
>A0A151W0W5/411-623
----------SQEFKHLEAYARDTHGATH------RQVTVMNAYRVERESE
TAAWNAKGYgn---lqDE--------RLLLWHGSRTTN------FAGILKQGLAPPEAPV
T-------------GYMFGKGVYFADMMSKSA--NYCYSLSGNTGLLLLCEVAARPMCTK
GIGRTQPPAGPG-------------KDVCPPGAY---LQYNEYIVYDSSQIRLKYLLMVR
----
>H3ERG9/120-304
------------DFAMIEKYAKNSHGSTH------DKIAITDVFCVARDGE
GERFNAA---------LN--------RMLLWHGSRLSN------FVGILSQGLAPPEAPA
T-------------GYMFGKGIYFADMISKSA--NYCHPLSQDDAFLLLCDVALGQNAVK
GMGYQFPPYGKA--------------TRGLHKIC---LDYNEFIVYDMSQF---------
----
>M2QVY6/313-524
----------SGEFAALQAYTRDTHGSTH------HNVDIVHAFRVEREGE
TKAWCQNGFdk---lpEE--------RMLLWHGSRTTN------FAGILKQGLAPPEAPV
T-------------GYMFGKGVYFADMMSKSA--GYCHALSDKVGLLLLCEVAAKPRATL
GLGRVRPPKGPG-------------KDMNDPQAQ---LQYNEYIVYDTAQIRLRYLLMVK
----
>A0A0K6GDW5/442-654
----------SKEWATIANYMTGTHGATH------SRGELRNLFRVERHGE
TDNWNNAGWgk---laDE--------KMLLWHGSRSTN------FAGILKQGLAPPEAPV
T-------------GYMFGKGVYFADAFSKSA--NYCHAQSKNIGIMLLCEVAVKPIATK
GVGMAQPPKGGL-------------AQVKPPGAW---LQYNEYIVYSPSQIRVRYLLMVD
----
>A0A2G5VDY7/760-960
------------EWKMIQEYITNTKGSTH------DKVELMDVLMVDRENE
SNKFKRH---------IN--------RKLLWHGSGKMN------FAGILGQGLAPPEAPV
S-------------GYMFGKGVYFADMFSKSF--FYCRVSSKDEAYLLLCDVALGNSSVK
GIGRECPPKGPT------------hVQLTGKHGVdfrLLYNEYIVYDVDQVQLKYLVRVK
----
>A0A165DH84/280-490
-----------AEFEAVAKYARDTHGTTH------HGAEVVDVFRVERKGE
KEAWEAAGWdk---lsDD--------RMLLWHGSRATN------FGGILKQGLAPPEAPV
S-------------GYMFGKGVYFADMMSKSA--GYCHSLSDRTGLLLLCEVAAKPLATK
GLGRIAPPGGPG-------------EPVNTQNVS---LMYNEYIVYQPHQIRVRYLLRCK
----
>V2XG76/413-623
-----------EEYQTIEEYVRDTHGHTH------GKAKLRNVFRIERGSE
TEAWKKAGLdk---veDE--------RMLLWHGSRSTN------FAGILKQGLAPPEAPV
N-------------GYMFGKGVYFADMMSKSA--GYCYSLSNSIGCLLLCEVAVKPRATK
GIGKMQPPDGKA---------------ENVDTPG--yLQYNEYIVYDISQIRARYLLMVD
----
>A0A167RID0/276-486
-----------AEFEAVAKYARDTHGTTH------NGAEVVDVFRVERKGE
KEAWEEAGWdk---lvDD--------KMLLWHGSRATN------FGGILKQGLAPPEAPV
S-------------GYMFGKGVYFADMMSKSA--GYCHSLSDRMGLLLLCEVAAKPLATK
GLGRMAPPGGPG-------------ESLNLQNAS---LMYNEYIVYQPHQIRLRYLLRCK
----
>T0QFJ7/336-535
-----------DEFKHIQEYIALTHAPTH------RALRVDAIHRVQREAE
AEHTAIFDA-------VN--------HQLLWHGSRLAN------IASILTKGLAPPEAPS
T-------------GYMFGKGVYFADVASKSA--NYCWAATQTKGVLMLTEAALGKDSVF
GVGRMTPPKGEL-------------EPTDADGS----LLYNEYVVYRTEQVRLRYVVTLH
----
>A0A183II69/352-564
----------SNEFGIIEAYLHNTHGPTH------VKLKLIDLFKCHRKNG
KENENDGFY-------DNn------fSMLLWHGSRLVN------WYSILCSGLAPPEAPS
T-------------GYMFGKGIYFADISSKAA--NYCMTEQKNVGLVLLCEVALGKNSVK
GVGKLTPPLGHP------------vPNRLTQETC---LQYNEYIVYDLSQIRLRYLAKLK
----
>A0A067M3V8/316-527
----------SKEFAALAGYARDTHGATH------SRVTLENAFRVKRRFE
DENWDKAGFgg---lgDQ--------RLLLWHGSRSTN------FAGILSQGLAPPEAPV
N-------------GYMFGKGVYFADMMSKSY--NYCYASSGNIGILLLCDVAAKPLATR
GIGRTQPPRGGA-------------WDVNPPRAH---LQYNEYIVYNTAQIRVKYLLMVR
----
>A0A0C3BRE3/407-618
----------SPEHQKLQEYVTGTHGFTH------GNAEILQAFRVERHEE
AARWTDAGHdk---laEE--------RLLLWHGSRSTN------FAGILKQGLAPPEAPV
T-------------GYMFGKGVYFADAMSKSA--NYCHASSNNIGIMLLCEVAAKPLATK
GLGRTQPPKGGL--------------TNTDQQAS---LQYNEYIVYQPSQIKLRYLLMVK
----
>A0A066W7V7/356-568
----------SKEWENVANYMSGTHGATH------SKGELRNLFRVERNGE
TDSWNNAGWnk---lgDE--------KMLLWHGSRSTN------FAGILKQGLAPPEAPV
T-------------GYMFGKGVYFADAFSKSA--NYCHAQSKNIGIMLLCEVAVKPIATK
GVGLAQPPKGGL-------------KQVKPPGAW---LQYNEYIVYSPSQIRVRYLLMVD
----
>A0A0F4YVT4/436-640
----------STEFQELEDYLMKSHGSTH------HRFKVQDIFRIEREGE
NERFMKSPYan---ikNN--------RRLLWHGSRSTN------YGGILSQGLAPPEAPV
T-------------GYMFGKGVYFADISSKSA--NYCWAQSGKIGLLLLCDVELGDLATL
GRGSLVPPDTSV------------pPGPSGNNGS---LIYNEYIVYDVAQIRQ-------
----
>A0A284R962/404-615
----------SQEFMTLEAYARNTHGATH------SHVEVQHIYRIERPGE
QERWEQGGFhe---vdDE--------RLLLWHGSRTTN------FAGILSQGLAPPEAPV
N-------------GYMFGKGVYFADMMSKSA--GYCYPLSNNTGILLLCEVAAKPRATK
GLGRTQPPDGG--------------GSDIATGGY---LQYNEYIVYDIAQIRTKYLLMVK
----
>B6QG89/453-665
----------SSEFGEISNYLIGAAGPTH------HNLKPHDIFRIERNGE
HHRFEQAGMtk---lpSN--------RRLLWHGSRSTN------FGGILSQGLAPPEAPA
N-------------GYMFGKGVYFADISTKSA--GYCASSSRGIGLMLLCEVQLGDLATL
GMGSTIPPDVSCg-----------lEVLDHTSRS---LFYNEYIVYDVAQIRQRYLLKVS
----
>A0A2H3BHF2/282-493
----------SQEFMTLEAYARNTHGATH------SHVEVQHIYRIERPGE
QERWEQGGFhe---vdDE--------RLLLWHGSRTTN------FAGILSQGLAPPEAPV
N-------------GYMFGKGVYFADMMSKSA--GYCYPLSNNTGILLLCEVAAKPRATK
GLGRTQPPDGG--------------GSDIATGGY---LQYNEYIVYDIAQIRTKYLLMVK
----
>A0A261CJ72/525-724
----------SSEYGLIKDYMDNTQGSTH------DKWDLIDILEINRESE
STKFKSH---------IN--------RKLLWHGSRRTN------LAGILGQGLAPPEAEA
S-------------GYMFGRGVYFADMFSKSL--FYCRANRQDVAYLLLCDVALGVHSVK
GLGWQCPPTGKV-------------RQQLLGTHLvfsLLYNEYIVYDVDQIRIKYLVRVK
----
>A0A182E6L6/652-831
----------SDEYKRILQYAANTHAPTH------DKLEIIDIIRVKREGE
SERFKKN---------IN--------HYLLWHGSRITN------YAGILSQGLAPAEAPV
T-------------GYMFGKGIYFADLISKSA--NYCYA-INTEGFILLCEVALGEHSVK
GLGQMIPPMGKP-------------VNTKRRDLT---LLYNESV----------------
----
>K1VSZ6/491-693
----------SSEFKQLAEYLLETKASTH------YKYQIEEIFRIERKGE
EDRFENSKFk----dvKD--------RRLLWHGSRTTN------FGGILSQGLAPPEAPV
S-------------GYMFGKGIYLADMSSKSV--NYCCSLSNGTALLLLCEAELGDYSTW
GQGTTGPPDLSAk-----------pGNTGVPNAY---LAYNEFICYDVDQC---------
----
>M5FZ57/469-680
----------STEFEAVAKYARETHGTTH------HGAEVVDVFRVERHGE
KEAWEAAGWdk---laDD--------KMLLWHGSRATN------FGGILKQGLAPPEAPV
S-------------GYMFGKGVYFADMMSKSA--GYCHSLSDRTGLLLLCEVAAKPLATK
GLGRMAPPGGPG-------------KDLNLATVF---LHYNEYIVYQPHQIRLRYLLRCK
----
>A0A1C1XQC2/500-708
----------SAEFNLLKDYLVNTRGQTH------GYREVESIFRIERKGE
KERFISD-K-------MD--------RRLLWHGSRATN------FGGILSQGLAPPEAPV
S-------------GYMFDKGIYLADMSSKSI--NYCCPISDNTALLLLCEAELGKLSTF
GKGETGPPDTTS-------------KLPGPTGVDg-eLLYNEYIAYDVSQVRLRYLFRVK
----
>G3H896/329-526
------------EYKAIQTYLEQTGNNYR-------CPALQHVWKVNREGE
GDRFQAHSK-------LN--------RRLLWHGTNVAV------VAAILTSGL----MPH
S-------------GGRVGKGIYFASENSKSA--GYVTPGDHQVGYMFLGEVALGKDSVI
ARGQTEPPQGRP------------vPCPSFKRSH---FSQSEYLIYKESQCRLRYLLEIH
----
>A0A0D2IIE1/471-684
-----------QEFAEIAHYLIKSRGSTH------GNYTIQDIFRIERNGE
ADRLDKSPHai--lgsKD--------RRLLWHGSRVSN------FGGILSQGLAPPEAPV
S-------------GYMFGKGVYLADMSSKSA--GYCAHNSGGVGLLLLCEAELGKISTW
GVGQTGPPDHPP-------------GPTNEPNAS---LLYNEYIVYDVAQIRLRYLLRVS
----
>A0A261CKG5/729-929
-----------FDYRLIKDYMDNTQGSNH------DEWNLIDILGINRESE
SEKFNKK---------IN--------RKLLWHGSGRMN------LAGILGQGLAPPEAEA
T-------------GYMFGKGVYFADMFSKSL--FYCRANAQDEAYLLLCDVALGNHSVK
GVGWQCPPKGKR-------------VQQLQGMLNvyfLLYNEYIVYDVDQIQIKYLVRVK
----
>A0A074RX74/436-648
----------SNEWATIANYMTGTHGATH------SKGELRNLFRVERNGE
TESWNNAGWdk---lgNE--------KMLLWHGSRSTN------FAGILKQGLAPPEAPV
T-------------GYMFGKGVYFADAFSKSA--NYCHAQSKDIGIMLLCEVAVKPIATK
GVGMAQPPKGGL-------------AQVKPPGAW---LQYNEYIVYSPSQIRVRYLLMVD
----
>A0A2K3PWN3/483-694
----------SSEFTLLEGYLAGSRGSTH------SSYEVQHIFRIERQGE
TSRFAASKFa----amPD--------RRLLWHGSRCTN------FGGILSQGLAPPEAPV
S-------------GYMFGKGIYLADLSSKSA--GYCRPNSGGHGLLLLCEAELGDVSTW
GMGKMGPPDMTVa-----------pGTTEVPDSD---LFYNEYICYDVAQVKLRYLFHLK
----
>A0A1I8AKG4/133-277
-----------PEFRQVLKYVNNTHGSTH------NTLDIKDVYKVEREGE
RERYDSS---------LN--------KKLLWHGSRLTN------YVGILSQGLAPPEAPM
T-------------GYMFGKGVYFADMVSKSA--NYCYA-HDKEGLLLLCEVALGNHSCK
GLGQTYP-----------------------------------------------------
----
>A9V294/710-888
-------------HKMICKYIRNTHAATH------RKLRVDEVFEIAREGE
AERFQEKFS------hVN--------RKLLWHGSRLTN------FCGILSQGLAPPEAPV
T-------------GYMFNKGIYFADMCSKSA--NYCHARNASTGLLLLAEVPLGERLPK
GKDGRVTPLGKA-------------TSADVSRTD---LLYNEYIVYDESQVQLRYLVRCT
----
>A0A2K6S4N9/291-434
--------------KVISQYLQSTHAPTH------STMTLLDLFEVEKKGE
KEAFRED---------LN--------RMLLWHGSRLSN------WVGILSHGLAPPEAPI
T-------------GYMFGKGIYFADMSSKSA--NYCFARLKNTGLLLLSEVALGQHSTK
GLGKMAP-----------------------------------------------------
----
>A0A1B7NFF7/308-519
----------SSEFAALSRYITDTHGETH------HEASVLHAFRVEREVE
TSAYLAKGYdk---laPD--------RMLLWHGSRTTN------FAGILKQGLAPPEAPA
T-------------GYMFGKGVYFADIMSKSA--NYCFALSDRVGVLLLCEVAVKPRATK
GVGRTQPPKGAP-------------SNVNPPGSC---LHYNEYIVYDTSQIRLRYLLMVK
----
>A0A0F4ZDZ7/473-684
----------SSEFVALLNYLEITRGATH------NSYKIQDIYRIERPGE
KDRIDTLPFss---gpKN--------RRLLWHGSRSTN------YAGILSQGLAPPEAPV
S-------------GYMFGKGIYLADMSSKSA--NYCYSYSGGYALLLLCEAELGQGSTL
GMGRTGPPNTDLa-----------pGSTNVPDAT---LLYNEYIAYNVSQVRLRYLFRVS
----
>D4AIE9/571-769
------------------------GKTTE------LCDQLRNIFRVERHGE
NERYEKSPYan---ipNC--------RRLLWHGSRTTN------YGGILSQGLAPPEAPV
T-------------GYMFGKGVYFADVSSKSA--NYCYHLSDNIGLLMLCDVEVGNLATL
GRGQAIPDCSNP-------------LASDSSNGV--wLQYNEYIVYDVAQIRIKYLLEV-
----
>E3N4S1/208-411
------------DYEMIHDYLKNTQGSTH------EKVDLIDILQLNRENE
STKFKAK---------IN--------RRLLWHGSGRMN------FAGILGQGLAPPEAPV
S-------------GYMFGKGVYFADMFSKSF--FYCRANYHEEAYLLLCDVALGEHSVK
GIGRECPPRGKK------------hFQLQGTHHTdfhLLYNEYIVYDVDQIQMKYLVRVK
----
>A0A2B4RKZ2/1078-1199
----------SSEYQEVEDRVLETAN--H-------PIEIVSIERVQNPFL
YQSYQLAKQkvernngEN--------ERQLFHGTSPVN------IKKINAQGFRSLSGSA
H-------------GAVYGTGVYFARDASYSI--GYASQSVGTHRVMYLARVVTDQ----
------------------------------------------------------------
----
>A0A2B4RKZ2/2879-3047
----------STEYQDVVNKFQVTAR----------GVTITKIERVQNPHL
YQAYLVRKR-------KDk------sERQLFHGTSSKN------IKSINAQGLNRSFAGV
N-------------GVALGRGVYFARDASYSI--GYARG--SGTRHMYLARVLVGQ-YCQ
GNSSMIVPAKNS------------aRPEIYESVVdnpANPAAFVVFYDNQCYPEYLITF-
----
>A0A179H702/516-726
-----------AEFGQLRDYLNGSKGSTH------SSYKVQNIFRIERRGE
DLRLRESKFa----niPD--------RRLLWHGSRVTN------FGGILSQGLAPPEAPV
S-------------GYMFGKGIYLADMSSKSA--GYCCSNSNGHALLLLCEAELGDWSTL
GQGSMGPPDGVK------------tGDTNVPNTT---LFYNEYICYDVAQVKLRYLFHVK
----
>A0A0C2CGE0/8-190
----------SPEFNTIKTYMANTHGATH------TDLEIVDVIRVDRADE
DKKFKAD---------LN--------RMLLWHGSGTAN------YGGILSQGLAPPEAPV
T-------------GYMFGKGVYFADMASKSA--NYCKVTDGADGLLLLCDVALGKNSVQ
GLGKTEPPLGKP------------vDANQDKDCS---LLYNEY-----------------
----
>M2MDZ6/428-639
----------SSEYSELSLYLSKTCGETH------YNYTIEDIFRIERNGE
SERFEKSGFa----tiAD--------KRLLWHGSRTTN------YGGILSQGLAPPEAPV
N-------------GYMFDKGVYLADMSSKSA--NYCASDSDGYGLLLLCEAELGQYSTW
GQGLTGPPDSTP------------pGETKVPTAY---LLYNEYICYDFAQVRLRYLLRVR
----
>A0A1Z5TSB5/354-565
----------STEFTEIHQYLMKTCAATH------NEYKLKDVFRIERGGE
LDRFKQSKFs----kiAD--------KRLLWHGSRATN------FGGILSQGLAPPEAPV
S-------------GYAYGKGIYLADMSSKSA--QYTASISNKEGLLLLCEAELGSWSTH
GVGKTAPPDTEE-------------MPDLSDPNN--fLGYNEYIAYDVAQIRLRYLLRVR
----
>A0A068XCA2/367-549
--------------KIIKDYVRMTHASTH------NSLEVLQTFELAKSSE
AESFQDY----------T--------RRLLWHGSRMTN------WMGILGRGLAPPEAPC
T-------------GYMFGKGVYFADCASKSA--NYTYAISDNVGLMALCEVSLGNHSVQ
GVGSNVPPCGKM-------------VQSDVKNAS---LFYNEFIVYDVQ-----------
----
>A0A0E0JI88/473-630
--------------------------------------------MVSRLGE
MERFQKFAS-------VN--------RMLLWHGSRLTN------WAGILSQGLAPPEAPI
T-------------GFMFGKGVYFADMFSKSA--NYCYAEACKSGVLLLCEVALGE----
--GQTAPPLGKP-------------DKEPLRRGS---LLYNEYIVYNVDQIRMRYILNVN
----
>A0A0L0NI70/493-704
----------SSEFALLDKYLNGSRGATH------NEYKVQHIFRIERQGE
TSRFSTSKFa----amPD--------RRLLWHGSRCTN------FGGILSQGLAPPEAPV
S-------------GYMFGKGIYLADLSSKSA--GYCASNSGGHALLLXCEAELGDVSTW
GMGGMGPPDMTVe-----------pARTDVLNSD---LYYNEYICYDVAQVKLRYLFHVK
----
>A0A084FY54/510-721
----------SNEFKFLVDYLHGSKGSTH------YNYQVMEIFRIERNGE
KSRFESSRFs----siKD--------RRLLWHGSRCTN------FGGILSRGLAPPCAPV
T-------------GYMFGKGIYLADMSSKSA--GYCFHSSQGNALLLLCEAELGDSSTF
GMGRTGPPDISSa-----------pTDTNVQGAS---LYYNEYICYDVAQVQLRYLFRIK
----
>M3ZH59/326-520
-----------EMYKIIEKYMKSTTCTYS-------KPKILNVWEVDREKE
GERFSENDS-------LN--------RRLLWHGTNIAV------VAAILKSGL----MPH
S-------------GGRVGSGIYFASENAKSI--GYVRP-SNNTGVMFLSEVALGKHSVV
ARGLLEPPQGKA------------iEQPQYANSS---FSNSEYLIYKESQCRLRYLLEIE
----
>A0A2H3EKV2/404-615
----------SQEFMTLEAYARDTHGATH------SHVEVQHIYRIERPGE
RERWEQGGFhe---vdDE--------RLLLWHGSRTTN------FAGILSQGLAPPEAPV
N-------------GYMFGKGVYFADMMSKSA--GYCYPLSNNTGILLLCEVAAKPRATK
GLGRTQPPDGGG--------------SDVAAGGY---LQYNEYIVYDIAQIRTKYLLMVK
----
>A0A0R3X5B6/67-260
--------------KIIRNYVQLTHDPKY------SKFEISQIFELEKSGE
VESFCDY----------T--------RRLLFHGSRLTN------WMGILGRGLAPPEAPC
T-------------GYSFGKGVYFADCISVSS--AFAHPGHNTAGFVALCEVSLGEHSVL
AVGRSMPPCGKL-------------IMSGVEKPP---VPYNEFVVFDVRQIRLRYLMQLE
----
>B5X1N3/337-532
-----------QEFKVIERYLKATAC-SH------NQPKIIDVWEVDRETE
AERFRENDG-------LN--------RRLLWHGTNVAV------VAAILKGGL----MPQ
S-------------GGRVGRGIYFASENSKSA--AYVRT-SKDRGVMFLNEVALGKNCVV
ARGQLEPPQGEP------------iKQPQYKDSV---FSNSEYLVYKENQCRIRYLLELK
----
>A0A2A2KW32/778-982
----------SDEYIRLARYLAQSHGSTH------HDIKLVDILKVERHSE
RANFCAD---------IN--------RMLLWHGSGLTN------FGGILSQGLAPPEAPV
S-------------GYMFGKGVYFADMASKSF--NYCRVRPGEEGLMLLCEVALGTHSVK
GIGREYPPMGPK------------kIIPPTDPTTkysLIYNEYIVYDTAQINLRYLLRVR
----
>A0A1I8J8A5/458-647
----------SEEFSMIDRYLQTTHGPTH------STLSLGALFKVQRAPE
TARFRSD---------LN--------RMLLWHGSRLSN------WAGILSQ------APA
T-------------GYMFGKGVYFADVSSKSA--NYLYARSKPTGVLALCEVALGTNSVK
GIGELTPPIGKL-------------VA-SNLSTV---LNYNEYVVYNVNQLRLRYLVQVR
----
>Q2GML6/524-727
-----------NEFTQLKNYLVESRGATH------GHYAVEAIFRIERQGE
FERFDDSKFg----kmNN--------RRLLWHGSRCTN------FGGILSQGLAPPEAPV
S-------------GYMFGKGIYLADMASKSA--NYCCSISGGTALLLLCEAELGDVSTW
GQGSTGPPDTSVl-----------pGATNVPGAG---LYYNEYICYDVKQKRT-------
----
>Q09525/312-527
----------SEEIAGKIGDCLAMRGPTH------CKLSLIDAFELKDPNE
IPTEAPVEVqevkkrgRKs------tKRLLWHGTRVTN------VFSILMNGLQFPVGDR
C-------------GLMFGNGVYFANVPTKSA--NYCCPEASKRVFMLLCEVETANTSVY
AAGKHTPPAFKS------------nLETIEEETR---LLYDEYVMFNKEHFKIKYVVEVK
----
>H6BZH3/495-708
-----------MEYLEILNYLRHSVGNTH------GKYQLEDVFRIERDGE
ADRLNSSPYak--lgrKD--------RRLLWHGSRCTN------FGGILSQGLAPPEAPS
S-------------GYMFGKGVYLADMSSKSA--GYCFHNSGGTALLLLCEAELGAISTF
GMGRTVPPDVVTk-----------aGPSSEPNAS---LLYNEYIVYDVAQIKLRYLLRVR
----
>C3Z2P3/316-514
----------SEEFKVIEKYTEATKYSGW------RDPKILNVWKVDRGGE
GDRFQEHDH-------LN--------RKLLWHGTNVAV------VAAILKTGL----MPH
S-------------GGRVGRGIYFASENSKSA--GYVG-ASGNVGIMFLNEVALGKDSVV
AVGRKEPPQGQP------------iNQTEGQSSS---FSQSEYLVYKENQCRIRYLLKMK
----
>A0A0L7LSU0/171-350
----------SDEFKLILEYTRNTHAATH------STLDIQEPFR------
--------K-------LN--------RKLLWHGSRVTN------FAGILSQGLAPPEAPV
T-------------GYMFGKGLYFADMVSKSA--NYCCTKSNPTGLMLLCEVALGNHSAW
GVGRTEPPMGKP-------------------YNK---QQILRFIVYDVAQVNVKYLLQMK
----
>A0A199W597/724-779
----------SEDYKLVEKYLLNTHAPTH------KTLELEEVFTLEREGE
FDKYAPYRD------kLN--------KMLLWH----------------------------
------------------------------------------------------------
------------------------------------------------------------
----
>A0A199W597/780-907
---------------------------------------------------
-----------------------------------------------------APPEAPA
T-------------GYMFGKGIYFADLVSKSA--QYCYVKKDPVGLMLLSEVALGEHSTK
GLGKTVPPCGKP-------------VPSSIRASE---LLYNEYIVYNTAQVKMQFLLKVR
----
>A0A0F7ZNX9/476-685
------------EFALLSRYLNESRGSTH------SNYSIMNIFRIERAGE
AARFDGSPFa----riPD--------RRLLWHGSRCTN------FGGILSQGLAPPEAPV
S-------------GYMFGKGIYLADMSSKSA--GYCASNSCGQALLLLCEAELGNYSTW
GMGDMGPPDTTVa-----------pGPTCVPGAS---LLYNEYICYDVAQVKLRYLFHVQ
----
>G3I1Q5/314-506
----------SYEFKVVLQYLHSTQAPTH------NTMTLLDVFEVEKEGE
KEAFRKD---------LN----------------RLSN------WVGILSHGLAPPEAPV
T-------------GYMFGKGIYFADMSSKSA--NYCFAPLKSTGLLLLSEVALGQHSTK
GLGKIAPPLGPA-------------SDTGILNPEgytLNYNEFIVYSPNQVHMRYLLKIQ
----
>A0A194V741/477-685
----------SVEFQLLGEYLMETRGLTH------CNYSIESIFRIERPGE
KERFVKN-E-------ND--------RRLLWHGSRATN------YGGILSQGLAPPEAPA
T-------------GYMFAKGVYLADVSTKSA--NYCHSISGGTALLLLCEAELGRSSTW
GQGIRGPPDTKL-------------GSVDVTGVPgayLQYNEYICYDVAQVRLRYLLKVK
----
>K5WMD8/451-667
-----------GEWATLKRYVRDTHGATH------HRAQVMNAFRVERHEE
ADAFVAAGNaa---lpDE--------RLLLWHGSRTTN------FAGILKQGLAPPEAPA
T-------------GYMFGKGVYFADMMSKSA--NYCYALSNGTGLLLLCEVAAKPRATK
GLGRTQPPKGPA------------hDVSPGPTDQmlwLQYNEYIVYDTTQIRLRYLLMVK
----
>H3BCR5/329-525
-----------EEYKIIKKYIEATGS-TH------RTLKLLNAWKVNREGE
SERFSTHDD-------LN--------RRLLWHGTSIAV------IAAILKSGL----MPH
S-------------GGRVGRGIYFASENGKSS--AYVGTTSNSIGIMFLGEVALGKNCVV
ARGCTEPPQGKP------------iRQDKFASSN---FSQSEYVIYKENQCRIRYLLQLK
----
>A0A2D0S0D9/331-523
----------SKELKIIEKYLNATGE----------GLSIVDVWEVDRDKE
AERFTDSDA-------LN--------RKLLWHGTNVAV------VAAILKSGL----MPH
S-------------GGRVGRGIYFASENAKSA--SYVRT-SKNIGIMFLSEVALGKDSVV
ARGRQEPPQGKA------------iNQAEYENSN---FYNSEYLIYKESQCRIRYLLELR
----
>E3MAH0/524-722
----------SSDYVLIENYMKNTQGSTH------VKCDLIDILEINRQWE
STKFKKE---------IN--------RRLLWHGSK-RN------LAGILGQGLAPPEAPG
T-------------GYMFGKGVYFADMFSKSL--SYCRANSKDEAYLLLCNVALGNNSVK
GVGRECPPTGEV-------------HQQLQGSYNiyfLLYNEYIVYDVDQIQIKYLVRVK
----
>A0A1A6HBN3/350-547
------------EYKAIQTYLEQTGNNYR-------CPALQHVWKVNREGE
GDRFQAHSK-------LN--------RRLLWHGTNVAV------VAAILTSGL----MPH
S-------------GGRVGKGIYFASENSKSA--GYVTGGDHLVGYMFLGEVALGKDSVI
ARGQTEPPQGRP------------lPCPSFKSSN---FSQSEYLIYKESQCRLRYLLEIH
----
>A0A165K0T4/315-524
------------EWNALQRYAKETQGHTH------AGSELLCAFRVGRDRE
ADAWDKAGWgk---fnAE--------RKLLWHGSRSTN------FAGILKQGLAPPEAPV
T-------------GYMFGKGVYFADMMSKSA--NYCYALSNNTGLMLLCETAVEPIATK
GIGRTQPPKGNA-------------EDVNPAGAY---LQYNEYIVYSTDQIRLRYLLMFN
----
>I3M0P0/331-528
------------DYKVIQNYLKQTGNKHR-------CPVLQNIWKVNREKE
GDRFQAHSK-------LN--------RRLLWHGTNVAV------VAAILTSGL----MPH
S-------------GGRVGKGIYFASENSKSV--CYVTPGSKQVGYMFLGEVALGKDSVI
ARGHTEPPQGPP------------lQCPEFSSSH---FSQSEYLIYQESQCRLRYLLEVH
----
>C3XR76/523-722
----------SDEAQYILRYIHNTDK----------NAKVKAIFRLARPGE
TERLSNC-G-------VN--------SQLLFHGTSPTN------LISILHKGLAPPEAPT
T-------------GYMFGKGIYFADLFSKSK--NYCDNSSSNTNFMLLCEVALGNHSTK
GVGRREPPLGEI-------------VENPPDKGHywyLQNNEYIVYDAAQVRLRYLIQF-
----
>H2PAL7/333-530
------------EYKVIQTYLEQTGSNHR-------CPTLQHIWKVNREGE
EDRFQAHSK-------LN--------RKLLWHGTNMAV------VAAILTSGL----MPH
S-------------GGRVGKGIYFASENSKSA--GYVTGGAHHVGYMFLGEVALGRDSVI
ARGHTEPPQGQP------------vPCPEFSRST---FSQSEYLIYQESQCRLRYLLEVH
----
>A0A0R3WQH2/293-499
----------SEEFKRIAEFLRVTHAPTH------TALEVIDIFSLSRAEE
ADGFKA----------LN--------RMMLWHGSRRTN------WAGILAQGLAPPEAPS
T-------------GYMFGKGVYFSDMVSKSA--NYCYAPNAPQGCLLLCEVALGR--RK
GSPSLQTPIGQP-------------VTSKDIKSD---LLYNEYVIYDTAQIKQRYLV---
----
>A0A2D4BYU6/1374-1575
------------DFHVLQRYVETTHAPTH------IKLRIRSILRLRRPEE
-DAFAPTQD------sIN--------HQLLWHGSRLCN------VVGILAKGLAPPEAPT
N-------------GYMFGKGIYFADSVSKSA--NYCWAPEQPRGVLLLAEVALGSHSLH
GLGRMAAPVGEF-------------EPTGVEGGE---LLYNEYVVYRREQVRLRYLVTLD
----
>S8DR40/408-620
----------STEFGALAAYTRDTHGATH------SQVQVQHAFRVERQPE
TDAWMKAGNdn---laDE--------RLLLWHGSRSTN------FAGILKQGLAPPEAPV
T-------------GYMFGKGVYFADVMSKSA--NYCHALSDNTGVLLLCEVAAKPRCTK
GLGRTQPPKGPG-------------QDVPGFQGY---LQYNEYIVYDTSQVRLRYLLMVK
----
>W5L729/345-537
----------SKEFKIIEKYLKATGH----------GLTIVDVWQVDREKE
AERFKENDA-------LN--------RKLLWHGTNVAV------VAAILKSGL----MPH
S-------------GGRVGQGIYFASENEKSA--GYVRL-SNRIGIMFLNEVALGRDSVV
ARGRQEPPQGKA------------kKQPQYEESY---FHNSEYLIYKESQCRIRYLLELR
----
>A0A091EBM9/333-530
------------EYKVIQTYLEQTGSTYR-------CPALQHVWKVNREGE
GDRFQAYSK-------LN--------RRLLWHGTNVAV------VAAILTSGL----MPH
S-------------GGRVGKGIYFASENSKSA--NYVTAGNHQVGYMFLGEVALGKDSVI
ARGHTEPPQGQP------------iPCSEFSSSH---FSQSEYLIYQESQCRLRYLLEIH
----
>A0A1I7U1S0/537-738
----------SEDWKLISEYLYNTQGSTH------DKVDLIDILKLDRADE
SLKFNKK---------IN--------RRLLWHGSGKMN------FAGILGQGLAPPEAPA
S-------------GYMFGKGIYFADMFSKSF--FYCHANENDEAYLLLCDVALGVYSVK
GIGRECPPKGKV------------hRQLQGTLNQdyfLLYNEYVVYDVDQIQMKYLVRVK
----
>A0A1I7U1R9/539-740
----------SEDWKLISEYLYNTQGSTH------DKVDLIDILKLDRADE
SLKFNKK---------IN--------RRLLWHGSGKMN------FAGILGQGLAPPEAPA
S-------------GYMFGKGIYFADMFSKSF--FYCHANENDEAYLLLCDVALGVYSVK
GIGRECPPKGKV------------hRQLQGTLNQdyfLLYNEYVVYDVDQIQMKYLVRVK
----
>U6M5G5/678-894
-----------EERKLVERLVADTHAPTH------NKLKIQSVFKCDRQGE
TERFNKD---------LN--------RMLLWHGSRLTN------WPSILAKGLAPPEAPS
S-------------GYMFDKGIYFADMVSKSS--QYCFASAQPHGLLVLCEAALGKDSVH
GVGRMCPDDLKA-------------NTPGSPDAA---LMYNEYVVYDPRQIKIRYLIHVE
----
>U6KWS0/792-1008
-----------EERKLVERLISNTHAPTH------NKLKVKSVFKCDRQGE
AERFNKE---------MN--------RMLLWHGSRLTN------WPSILAKGLAPPEAPS
S-------------GYMFDKGIYFADMVSKSS--QYCYASAQPHGLLVLCEVALGKDSAQ
GIGRMCPDKL-----------------------ReaaLMYNEYIVYDPRQVKIRYLIHVE
----
>A0A0R3VUK1/68-261
---------------VIRDYVRMTRAQEY------SGLEVSQIFELNKSGE
MESFRDY----------T--------RRLLFHGSRLTN------WMGILGRGLAPPEAPC
S-------------GYTFGKGVYFADCISVSA--GFAYPHPHTFGFVALCEVSLGEHSVL
AVGRNMPPCGKL-------------IESKVDNPP---VWYNEFVVFDVRQIRLRYLIQLK
----
>A0A0C3PXK8/307-519
----------SKEFKALETYCHDSAGKTH------GGFKVEDVFRVERNGE
AELFNGAGYnt---leAN--------RMLLWHGSRTTN------FGGILSQGLAPPEAPV
T-------------GYMFGKGVYFADASTKSL--GYTHYLSDQTGLLLLCEVATAPLATK
GLGGIVPPVGKF---------------DDGNRQN---LWYNEYIVYDTTQIRLRYLLRVS
----
>Q9Y6F1/335-532
------------EYKVIQTYLEQTGSNHR-------CPTLQHIWKVNQEGE
EDRFQAHSK-------LN--------RKLLWHGTNMAV------VAAILTSGL----MPH
S-------------GGRVGKGIYFASENSKSA--GYVIGGAHHVGYMFLGEVALGRDSVI
ARGHTEPPQGQP------------vPCPEFSSST---FSQSEYLIYQESQCRLRYLLEVH
----
>A0A2D4CE94/1323-1524
------------DFHVLQRYVETTHAPTH------IKLRIRSILKLRRPEE
-DAFAPTQD------sIN--------HQLLWHGSRLCN------VVGILAKGLAPPEAPT
N-------------GYMFGKGIYFADSVSKSA--NYCWAPEQPRGVLLLAEVALGSHSLH
GLGRMAAPVGEF-------------EPTGVEGGE---LLYNEYVVYRREQVRLRYLVTLD
----
>A0A0G2GGC3/360-575
----------SREFTQIEEYLRKTAAQAH------LNYDVEDIFRIERSAE
QDRFEKSVFadfasqgRD--------RRLLWHGSPCTN------FGGILSQGLAPPEAPV
S-------------GYMFSRGVYLASMSTKSA--NYCRSQTGNIGLLLLCEAELGNVSTW
GVGRTTPPDTSEl-----------pGEIEDDRCA---LAYDEYICYDISQIRLRYLLRVR
----
>A0A1X7VTK5/406-601
-----------SDYKIIETYLRQTEPSYR-------KLEIVDIWRVSRDGE
AERFSVHDS-------IN--------RRLLWHGTNVAV------VAAILKSGL----MPH
S-------------GGRVGRGIYFASENSKSA--GYVGC-ANNIGIMFLNEVALGKDSVV
ARGHTEPPQGKP------------kSQQKYSTSS---FSQTEYLIYKESQNRIRYLLKLK
----
>A0A183T4A9/338-524
------------MFEIIKNYLTWTHAPTH------SDLELLDVFVCSKEGE
LEAFKD------------------------YGSSRLTN------WMGILGRGLAPPEAPI
T-------------GYMFGKGVYFADCASKSA--NYAYTRDRNVGLMALCEVSLGEHSTK
GIGSSMTPCGKI-------------VPAKTDTPP--cLLYNEYIVYEREQIRLRYLLKLK
----
>U6MMJ9/784-1000
-----------EERKLVERLISNTHAPTH------NKLKVKSVFKCDRQGE
AQRFNKE---------MN--------RMLLWHGSRLTN------WPSILAKGLAPPEAPS
S-------------GYMFDKGIYFADMVSKSS--QYCYASAQPHGLLVLCEVALGKDSAQ
GIGRMCPDQLRE-------------EIPGKPEAA---LMYNEYIVYDPRQVKIRYLVHVE
----
>A0A2A4IW71/163-283
----------SPEFDMIQEYVRNTHAATH------STLEIEEVFKVVREGE
DKRFKPFKK-------LN--------RRLLWHGSRVTN------FAGIISQGLAPPEAPV
T-------------GYMFGKGVYFADMVSKSA--NYCCTINNPTGLMLLCEVALGN----
------------------------------------------------------------
----
>A0A1R2B9E4/301-494
--------------ETVQQWLKGTKAPSH------NSLNLIQGYEIDREGE
AARYYPFSK-------LN--------RKLLWHGSRVTN------HVGILSNGLAPKEAPS
T-------------GFMFGKGIYLADLSTKAA--RYCSATENPEGILILCEAALGNHSVT
GVGKNIPAIGGI------------qANPQGAQSD---LQYNEYVLYDVGQVKMRFLFRVR
----
>A0A2A9MJA3/779-997
----------SEEWKLVETMLQRTHAPTH------NTLVLEQLFKCERKNE
KERFNKS---------VN--------RMLLWHGSRLTN------WASILSQGLAPPEAPS
S-------------GFMFDKGVYFADLASKSS--QYCFASKNPEGILLLCEVGLGKHSLW
AVGKSAPDEAKK-------------DA------SataLLYNEYVVYNPNQIFMRYVLRVK
----
>A0A078B270/2416-2624
----------SGEFEIIKQYIDNTRTVNN------NNYEISNIFKLQRKGE
AEMIQAYKD-------VN--------HFLLFHGSAMFN------FLGILSQGLAPPEAPP
T-------------GYMFGKGVYFADMFDKSF--AYASRNQQDSYLMLMCEVALGKSSVK
GCGRTGPPLGKV-------------IDYHENDLHklmLQHNEYIVYNTSQIRMRYVVQIS
----
>U6LKT5/699-915
-----------EERKLVERLIRDTHAPTH------NKLKVQSIFKCDRQGE
TERFNKD---------VN--------RMLLWHGSRLTN------WPSILAKGLAPPEAPS
S-------------GYMFDKGIYFADMVSKSS--QYCFASAQPHGLLVLCEAALGKDSVH
GVGRMCPDELKA-------------NTPGNPEAA---LMYNEYVVYDPRQIKIRYLIHVE
----
>F8QG60/60-271
-----------KELNALALYASETHGATH------MRANILYAFRVERQLE
TEAWVKSGYdk---lgEE--------RLLLWHGSRTTN------FAGILKQGLAPPEAPV
T-------------GYMFGKGVYFADMMSKSA--NYCYALSESVGLLLLCEVAAKPLATL
GVGRTQPPKGPA-------------VNVGNPNVC---LEYNEYIVYDPSQIRVRYLLMVQ
----
>D8PLA0/574-785
----------SAEFAALEAYVNNTHGATH------HRVGVRHIYRVERESE
TVAWKK--Agfd-rlgEE--------RMLLWHGSRTTN------FAGILKQGLAPPEAPV
T-------------GYMFGKGVYFADMMSKSA--GYCYMLSGQTGLLLLCEVAVKPLATK
GIGRTQPPDGPC-------------DNNADPKAY---LQYNEYIVYNTAQIRARYLLMVD
----
>A0A0L0DI26/760-959
----------SEAFKMVSHAVANTHAPTH------SKLHVEDVLAVDRTAH
TLDTTTASG-------VN--------RKLLWHGTRVSN------MAGILSQGLAPPEAPV
T-------------GYMFGKGVYLADMVSKAA--NYCWAKDAPCGYLILAEAVIGKDSTM
GEGKTVPAVGKP------------vSAKLDTDSE---LLYNEFIVYAEDKVKIRYVVKVR
----
>H3BVN3/2-195
---------------IIEKYLKMTSGGYR-------SPKILNVWEVDRETE
GERFGENDG-------LN--------RRLLWHGTNIAV------VAAILKSGL----MPH
S-------------GGRVGRGIYFASENSKSA--GYALATSKNTGVMFLCEVALGKDSVV
ARGSVEPPQGKP------------vDQPQYADSH---FSNSEYLIYKESQCRIRYLLELQ
----
>A0A150V581/317-530
-----------TEFVEIEQYLKNTCGQTH------NTYQVQDVFRIERDGE
LDRFWKSPFa----giED--------RRLLWHGSRATN------FGGILSQGLAPPEAPV
N-------------GYMFDKGIYLADMSSKSA--GYCCADSGRNALLLLCEAELGKVATW
GQGTMGPPEDMG-------------IANTDGRGR---LLYNEYICYNVAQVRLRYLLRV-
----
>F7I8K6/334-531
------------EYKVIQTYLKQTGNNHR-------CPTLQHVWRVNREGE
GDRFQAHSR-------LN--------RRLLWHGTNVAM------VAAILTSGL----MPH
S-------------GGRVGKGIYFASENSKSA--GYVTGGDHYVGYMFLGEVALGRNSVI
ARGHTEPPQGQP------------vPCPEFSSST---FSQSEYLIYQESQCRLRYLLEVH
----
>C4M5X0/693-887
----------SERYKLLEEYFTNNQETNS------WTTKLVDIFEIEREGE
RARYQPHAD-------DN--------RQLLYHGSRLTN------FVGILSTGLAPPEAPC
N-------------GYRYGKGLYFANCASKSV--SYCTYNGENRGCILFCEVALGKDSTY
ALGMVEPKVAKG------------kIISTELKTW---NSHSELVVYDVARVNIRYLA---
----
>A0A0D0EA40/409-620
----------SKEFKSLTEYVTNTHGATH------RNSLVLHAFRVERESE
TVAWTKAAFdn---lpGD--------RLLLWHGSRTTN------FAGILKQGLAPPEALK
S-------------GYMFGKGVYFADMMSKSA--NYCHALSNSIGVLLLCEVAARPLATK
GTGQTQPPKGMP--------------SNVLQAAH---LMYNEYIVYDSSQIRLRYLLMVK
----
>H0VPR1/338-532
------------EYKVIQTYLEQTSSTSR-------CPALQHVWKVNREGE
GDRFQAHSK-------LN--------RKLLWHGTNVAV------VAAILTSGL----TPH
S-------------GGRFGKGIYFTSENSKSV--TATH-GDHKVGYMFLSEVALGKDSVI
AQGRREPPQGRP------------iPCSEFSSSP---FSQSEYLIYQESQCRLRYLLEVH
----
>A0A0F8ALP2/331-526
----------SEMFKIIEKYLKTTSGGYC-------NPKIINVWEVDRETE
GERFSENDI-------LN--------RRLLWHGTNIAV------VAAILKSGL----MPH
S-------------GGRVGRGIYFASENSKSA--GYVRT-SKNTGVMFLSEVALGRDSVV
ARGSVEPPQGKP------------iDQPQFSDSH---FCNSEYLIYKESQCRLRYLLELN
----
>G1TNB4/332-529
------------EYQVIRTYLEQTGS-QH------RCPTLQHIWKVNREGE
GDRFQAHSK-------LN--------RRLLWHGTNVAV------VAAILSSGL----MPH
S-------------GGRVGKGIYFASENSKSA--SYVTGGPHYVGYMFLGEVALGRDSVI
ARGHTEPPQGRP------------vPCPQFRSSH---FSQSEYLIYQESQCRLRYLLEIH
----
>C9SNM4/487-677
----------SSEFEQLSNYLTETRGDTH------YYKKVEQIFRIERQGE
LDRFNDLDLs----ktGD--------RRLLWHGSRTTN------FGGILSQGLAPPEAPV
T-------------GYMFGKGIYLADMSSKSA--NYCCHQSDNTALLLLCEAELGDLSTW
GQGTTGP-AG------------------EVHPSL---QGIKMFITYDVSQVRLRHLLAS-
----
>A0A2G9H0S3/795-995
----------SEDFQLIEKYLHTTHAPTH------TALELEEVFSLERAGE
MDRYAPYRA------kLN--------KMLLWHDKGVLE------NGPILNEVFLTLYLDL
K-------------YGGFGKGVYFADLVSKSA--QYCFTRNNPVGLMLVSEVALGEHSTK
GLGKTVPPCGKP-------------VPSKVKASE---LMYNEYIVYDTAQVKMQFLLKVR
----
>U6H3F5/749-965
-----------EERKLVERLVSDTHAPTH------NKLKIQSIFKCDRHGE
TERFNKD---------VN--------RMLLWHGSRLTN------WPSILAKGLAPPEAPS
S-------------GYMFDKGIYFADMVSKSS--QYCFASVQPHGLLVLCEAALGKDSVH
GVGRMCPDELKA-------------NTPGNPEAA---LMYNEYVVYDPRQIKIRYLIHVE
----
>H0X4C1/336-533
------------EYKVIQTYLEQTGS-TH------RCPDLQHVWKVNREGE
GDRFQAYSK-------LN--------RKLLWHGTNVAV------VAAILTSGL----MPH
S-------------GGRVGKGIYFASENSKSA--CYVTGGAHHVGYMFLGEVALGKDSVI
ARGHTEPPQGRP------------mPFPEFSNST---FSQSEYLIYQESQCRLRYLLEVH
----
>A0A0D8XRH4/65-141
----------SSEFHTIKCYMTNTHGATH------TDLDVVDIIRIDRAGE
KEKFKSE---------IN--------RRLLWHGSSNAN------YGGILSQGLAPPEAPV
------------------------------------------------------------
------------------------------------------------------------
----
>A0A0D8XRH4/211-315
---------------------------------------------------
------------------------------------------------------------
S-------------GYMFGKGVYFADMVSKSA--NYCRINDDTDGLLLLCDVALGKNSVQ
GLGKSEPPLGKP------------vKVERANGSS---LLYNE------------------
----
>M3WAW1/333-530
------------EYKVIYTYLEQTGN-TH------RCPVLQHVWKVNREGE
GDRFQAHAK-------LN--------RRLLWHGTNVAV------VAAILTSGL----MPH
S-------------GGRVGKGIYFASENSKSA--GYVTGGAHQIGYMFLGEVALGRDSVI
ARGHTEPPQGQP------------vPCAKFSSST---FSQSEYLIYQESQCRLRYLLEVH
----
>M3YK28/333-530
------------EYKVIRTYLEQTGNSYR-------CPALQHVWKVNREGE
GDRFQAHSK-------LN--------RKLLWHGTNVAV------VAAILTSGL----MPH
S-------------GGRVGKGIYFASENSKSA--SYVTGGAHQLGYMFLGEVALGRDSVI
ARGHTEPPQGRP------------vLCAEFSSSR---FSQSEYLIYQDSQCHLRYLLEVH
----
>I3LTD7/334-531
------------EYKVIYTYLEQTGNNYR-------CPALQHVWKVNRGGE
EDRFQAHSK-------LN--------RKLLWHGTNVAV------VAAILTSGL----MPH
S-------------GGRVGKGIYFASENSKSA--GYVTGGNHHIGYMFLSEVALGKDSVI
ARGRTEPPQGRP------------mTCPEFSSSN---FFQSEYLIYQESQCRLRYLLEIR
----
>F4Q7I3/576-765
------------VYSYLRELVLSTNDSPQ-------GIAIKHIFQVDRQGE
AERYQQWDH-------NN--------KQLLFHGSRTQN------FIGILGQGLAPPEAPK
T-------------GYRFGKGVYFADCVSVSN--GYCGAPNYPYTIVALAEVALGTQSTK
AIGERTPLRGP--------------VVANGLTTS---CTHNEYVIYDTTQVRLKYLLLI-
----
>A0A151MER1/352-548
----------SKDYQVIQTYVEKTGCTYH-------NLKILNIWKVDREGE
GERFKAYES-------LN--------RRLLWHGTNVAV------IVAILKSGL----MPH
S-------------GGRVGKGLYFASENSKSA--GYVR-TSKQIGIMFLNEVALGKNSVI
ACGRTEPSQGPP------------iTMPQYQDSS---FSQSEYLIYQESQCRIRYLVQLH
----
>G3N798/340-531
--------------KIIEKYMKETSDNYR-------KPKIVNVWEVDRETE
GERFSENDG-------LN--------RRLLWHGTNIAV------VAAILKSGL----MPH
S-------------GGRVGSGIYFASENRKSA--CYVRP-SKNTGVMFLSEVALGKDSVV
ARGSVEPPQGKP------------vKQPQFSNSR---FSNSEYLIYKESQCRLRYLLELN
----
>F7BPU9/332-529
------------DYKVIHTYLKHTGNNYR-------CPALQHVWKVNREGE
GDRFQAHSK-------LN--------RRLLWHGTNVAV------VAAILTSGL----MPH
S-------------GGRVGKGIYFASENSKSA--GYVTGGAHHIGYMFLSEVALGRDSVI
ARGHTEPPQGPP------------mPCPEFSSSS---FLQSEYLIYQESQCRLRYLLEVR
----
>G0MN11/307-507
----------SEEISEKIGECLKMRGPTH------PKLSILDAFELKTPEE
LEGPKPAKRark-tapKT--------KRLLWHGTRVTN------VFSILMNGLQMPEGDR
C-------------GLMFGNGVYFANVPTKSA--NYCCPEVSKRVFMLLCEVETGNASVY
AAGKHRPPAFKS------------gLQEIAEQTD---LLYDEYVMFDDDKFKIKYVVEVK
----
>F7CBC7/366-560
----------THEYKLIQTYVEKTGW----------HLRILHVWKVNREGE
GDRFQAHAQ-------IN--------RRLLWHGTNVAV------VAAILKSGL----MPH
S-------------GGRVGKGIYFASENSKSA--SYVG-TSQKIGLMFLSEVVLGQHSVI
ARGRTEPPQGPP------------vILPSFQESS---FWQSEYLIYQESQCRLRYLLQLH
----
>A0A2I4B9Q9/386-580
-----------EMFKIIKKYLNATSGGYS-------KPEIINVWEVDRESE
GRRFSENDA-------LN--------RRLLWHGTNIAV------VAAILKSGL----MPH
S-------------GGRVGSGIYFASENCKSX--CYVRP-SNNTGVMFLSEVALGKDCVV
ARGQVEPPQGKA------------iXQPQYSDSY---FSNSEYLIYKESQCRLRYLLELN
----
>G0PJ29/88-265
---------------------------------------VLQILKLNKGNE
SAKFKAG---------LN--------RRLLWHGSGKMN------FAGILGQGLAPPEAPV
S-------------GYMFGKGVYFADMFSKSF--FYCRAGAKEEAYLLLCDVALGTHSVH
GIGRECPPKGPRh-----------iQLTGNHN-VdfyLLYNEFIVYDVDQIQLKYLVRVK
----
>H2S0R8/336-530
-----------ETFKIIQKYLEMTSNGYR-------NPKILNVWEADRETE
GERFGENDS-------LN--------RRLLWHGTNIAV------VAAILKSGL----MPH
S-------------GGRVGRGIYFASENSKSA--GYVRT-SKNTGVMFLCEVALGKDSVV
ARGRVEPPQGPP------------vDQPQYSGSH---FSNSEYLIYKESQCRLRYLLELK
----
>A0A1U8C9J0/379-576
------------EYKAIQTYLEQTSDTYR-------CPALRHVWKVNREGE
GHRFQAHSK-------LN--------RRLLWHGTNVAA------VAAILTSGL----MPH
S-------------GGRVGKGIYFASENSKSA--GYVTPGDLQVGYMFLGEVALGRDSVI
ARGQTEPPQGRP------------vPCPSFRRSH---FSQSEYLIYKESQCRLRYLLEIH
----
>A0A087UMK2/126-316
----------SEEFAIIENCIQTTHGPTH------NSMTVIDIFSCRRELE
SASFLNY----------N--------VMLLWHGSRLTN------WLGILKEGLAPRKELI
T-------------GSLFGKGIYFADVSSKSA--NYCKAKKNDEGLLLLCEVSLGQHSVA
GIGSIKPPGGPL--------------IEENMDCY---LKYNEYVVYNPKQVKMR------
----
>A0A0P1BPT8/476-683
----------SKEFSILQDYALHTHGQTH------QRYQVEDIFVVDRADD
--RANPLGN-------IS--------KKLLWHGSRCSN------WPGILSQGLAPPEAPV
S-------------GYMFGKGIYLADSMSKSA--GYTCPLSEDTGLLVLCEAELGKHSTL
GMGQHIPPVGGL-------------KDDSDNDRS---LMYNEYIVYNVEQVKFRYLFRIK
----
>J9J7E3/2440-2648
----------SGEFEVINQYIEQTRNQDG------YNFEISNIFKMQRKGE
AECIQAYKD-------VN--------HFLLFHGSQMFN------FLGILNQGLAPPEAPA
T-------------GYMFGKGVYFADMFDKSF--AYAARQQQDSYLMLMCEVALGKSSVK
GMGRRGPPLGPV-------------INYHEDKPHllqLQHNEYIVYNTSQIRMRYIVQIS
----
>A0A2K6SLQ3/334-531
------------EYKVIQTYLKQTGNNHR-------CPTLQHAWRVNREGE
GDRFQAHSR-------LN--------RRLLWHGTNVAV------VAAILTSGL----MPH
S-------------GGRVGKGIYFASENSKSA--GYVTGGDHYIGYMFLGEVALGRNSVI
ARGHTEPPQGQP------------vPCPEFSSST---FSQSEYLIYQESQCRLRYLLEVH
----
>K1WJP7/495-679
-----------IEFQELKNYLVDTRGATH------NNYHVDQIFRIERQGE
KNRFDNSPFa----gpPD--------RRLLWHGSRATN------FGGILSQGLAPPEAPA
S-------------GYMFGKGIYLADMSSKSA--NYCFSASNGHALLLLCEAELGDEDAK
ARGMMSTPVG----------------DTGVPYAY---LQYNEYIAYDVAQIRLRYLFRVR
----
>K3W582/367-561
-----------EEFRRIERYVESTEVPSS------QKLKIQSVMKIARGPE
EETNETFKC-------VN--------HKLLWHGSRLSN------VVGILSQGLAPPEAPK
N-------------GYLFGKGVYFADAVTKSS--AYCFTPDRPKAVLLLAEVALGKESTH
GLGRMAPPIGKI--------------TPKHKQVE---RLYNEFIVYRTEQIKLR------
----
>A0A1I8J6M0/456-639
----------SEEFSMIDRYLQTTHGPTH------STLSLGALFKVQRAPE
TARFRSD---------LN--------RMLLWHGSRLSN------WAGILSQ------APA
T-------------GYMFGKGVYFADVSSKSA--NYLYARSKPTGVLALCEVALGTNSVK
GIGELTPPLARL--------------VASNLSTV---LNYNEYVVYNVNQLRLRYLVQ--
----
>A0A0G4FSL8/931-1158
-----------EQYKMVEKYVNDTHGGTH------YKVTVVDVFAAEREIE
TRKYRKS---------LC--------KKLLWHGSRLTN------WVGILSQGLAPPEAPH
A-------------GYMFDKGVYFADMVTKSS--NYCWAQAGGKAVLVLCEVACGDHSTW
GIGGCHPPYGKQ-------------TPNTKNIQEasdLLYNEFIVYNTNQIRMRYVVRV-
----
>A0A074TD05/784-1002
----------SDDWKLVDKMLQRTHAPTH------NSLKLTHLFKCDREGE
RQRFNTS---------IN--------RMLLWHGSRLTN------WASILSQGLAPAEAPS
S-------------GYMFDKGLYFADLASKSS--QYCFASKNPEGILILCEVALGKQSLF
GVGKSCP-ANKAa-----------lEEAKKDEAAgaaLLYNEYVVYNPNQVVMRYVLRVK
----
>A0A1U7TDU6/335-532
------------EYKVIQTYLEQTGNNYR-------CPALQHVWKVNREGE
GDRFQAHAM-------LN--------RRLLWHGTNVAV------VAAILTSGL----MPH
S-------------GGRVGKGIYFASENSKSA--GYVTGGNHHVGYMFLGEVALGKDSVI
ARGYTEPPQGRP------------vPCPEFSSSH---FSQSEYLIYQESQCCLRYLLEVR
----
>A0A0M0K004/3-126
---------------------------------------------------
----------------------------LAFHGTKSRA------VEAIVENNFDRIGSAT
D-------------AGWYGKGFYFSEFADTSM--SYGGG-----RNMLLCRLLPGKNGMP
KRMDGKPKDGHN-------------SHRVAKNAD---GCANELVIDNPKQILPCYILHV-
----
>A0A0M0K004/1888-2085
------------EYLRIVDRTEKYIQLDH------HPIHVLRIERLFHPHL
EKLYHEAKGklhnplrEN--------EQQLFHGTSTEG------VAGITENGFPAWSENN
----------------MFGQGVYFATDSTKSA--NELYT--KGSNCLLLCDVLLGHKCVR
STKHTNPDSIFA------------pRGGSMHTGG---VKYDEYIVYNPDQALPRYIIHF-
----
>A0A0M0K004/2126-2297
-------------FRIAESQFLRTHLSS--------ASKLIKVEYVVNPRL
IKAFEEQQAefegkrvPK--------MVLAFHGTKSRV------VEAIVKNNFARIGSAT
D-------------AGWYGKGFYFSEFADTSM--SYGG----GTNMLLLCRLLPGKDGMP
KRMDGKPNSHRV--------------AKNAD------GCANELVIDNPKQILPCYILH--
----
>A0A0P7UAH8/138-235
-----------FEYKEVARLFEMTMG-----------APIKSIQRIQNLDL
WEFFCRKKAqlikritDE--------EKMLFHGTGYSN------VQAICTYNFDWRLTGS
H-------------GDVYGKGSYFARDAKYSR--N-------------------------
------------------------------------------------------------
----
>A0A0P7UAH8/291-482
-----------FEYQEIRRLFERTMD-----------APIKTIHRIQNLDL
WEFFCRVNIfcynralNE--------EKKLFHGTDHEN------VHPICKYNFDLRLSGM
H-------------GRVYGKGIYFARDAKYSS--KYCQTWNTSLTTVFLARVLVGE-YTL
GERDICRPSKDS--------------TSFYDSCVddvANPKIFVIFDSSQIYPEYVIEF-
----
>F1PED7/358-555
------------EYKVIHTYLEKTGGTYR-------CPALQHIWKVNREGE
GDRFQAHSK-------LN--------RKLLWHGTNVAV------VAAILASGL----MPH
S-------------GGRVGKGIYFASENSKSA--GYVTGGAHQIGYMFLGEVALGRDSVI
ARGSTEPPQGQP------------vPCAEFSSSR---FFQSEYLIYQESQCHLRYLLEVH
----
>A0A0V0QC48/387-579
------------EWSIIKKCIDNTKE---------GKVDIQNIWKVKREGE
VERFNTK---------IN--------NRLLWHGSRVTN------YGGILSTGLAPPEAPA
S-------------GYLFGKGLYFADQFSKSA--NYCRG-TGNDILIMLCDAAIGNHSTK
GFGTHAPPQGKP-------------VRTTSSNY----QGFNEYIVYNVNQARIRYLLKVS
----
>A0A183BM04/651-862
-----------ENYKIVEEYLRETHGPTH------DQLKLRNVFEFKPKGT
SDGKNAEGVggtkeigVN--------RKLLWHGSHLAN------WYSILAQGLAPPEAPS
T-------------GFMFGKGVYFADISSKSA--NYSL-DPDKPGFLLLSEVALGEDSVK
GVGRYVPPCGKP------------tRNAELDAEDetsLIYNEFVVYNLDQIRERFLVEVE
----
>A0A090LLA6/530-725
--------------KIIEDVIQNTQGPTH------TKYNVKNVFEVKRETE
DEKFLKD---------IN--------RKLLWHGSRVTN------WYGILSQGLAPKEAPS
S-------------GYMFDKGIYMADLSSKSI--GYCFASPGQTGFLALVEAAIGNHSVK
GEGKMIPYNGPI------------vSNKTYKPDEy-tLYYNEYIVYNTDQVRLRYLVELE
----
>G0PLN5/312-512
----------SEEISEKIGECLKMRGPTH------PKLSILDAFELKTPEE
LEGPKPAKRark-tapKT--------KRLLWHGTRVTN------VFSILMNGLQMPEGDR
Y-------------GLMFGNGVYFANVPTKSA--NYCCPEVSKRVFMLLCEVETGNASVY
AAGKHRPPAFKS------------gLEEITEQTD---LLYDEYVMFDDDKFKIKYVVEVK
----
>I3KS09/335-529
-----------EMFKIIENYLKATSD--G------YKPKILNVWEVDRETE
GQRFNENDN-------LN--------RRLLWHGTNIAV------VAAILKSGL----MPH
S-------------GGRVGCGIYFASENNKSA--CYVRP-SKNTGVMFLSEVALGKDSVV
ARGIVEPPQGKP------------iNQPQFSDSH---FHNSEYLIYKESQCRLRYLLELN
----
>A0A0D0B1S6/387-596
----------SSEFEALGRYISDTQGHTH------YTPSILHAFRVEREAE
TSAFLAKGYdk---lpAD--------RMLLWHGSRTTN------FAGILKQGLAPPEAPS
T-------------GYMFGKGVYFADMMSKSA--GYCYALSNQIGVLLLCEVAVKPLATK
GVGVTQHPKGEA-------------SRVDPPGGA--fLMYNEYIVYDPSQIRLRYLL---
----
>I7MCG2/428-613
--------------DIIKNYVNQGKG--H-------SPKILEIFSVKRKGE
QERYSKN---------IN--------DTLLWHGSRISN------FVGILSQGLAPPEAPV
T-------------GYNYGKGIYLADQFTKSC--DYCAGNSDGIHYIMLIKAALGTHSCW
GWGTHGPPKGQE-------------VRTKSKH-Y---MKYNEFIIYDIAQAQIDYLIRFK
----
>A0A1S3H1R3/345-540
----------SKEYKLIEEYAMATKH---------WKVTLQEVWKVNRHGE
DTRFTEHKN-------LN--------RKLLWHGTNVAV------VAAILKGGL----MPH
S-------------GGRVGKGIYFASENSKSA--AYVR-SGNGTGIMFVNEVALGKDCII
AKGRTEPPVGNP------------vPQDKYKDSY---FSQSEYLVYKESQNRIRFLLKLK
----
>F7C163/347-543
----------TEEYKVIKTYVENTGPTYR-------TLKIQNVWCVNRETE
EERFSAHKD-------IN--------RRLLWHGTNIAV------VVAILKSGL----MPH
S-------------GGRVGKGIYFASENSKSA--GYVG-TSKNLGIMFLNEVALGRDSVV
ARGLTEPPQGRP------------vKMEKYSDSS---FGQSEYLVYKESQARMRYLLLLK
----
>L8Y1X9/416-613
------------EYKVVQTYLKQTGCEYR-------CPVLQHVWKVNREGE
GDRFQAHSQ-------LN--------RKLLWHGTNVAV------VAAILTSGL----MPH
S-------------GGRVGKGIYFASENRKSA--AYVTGGAHHIGYMFLSEVALGKNSVI
ARGHTEPPQGQP------------mCCPEFSSSR---FSQSEYLIYQESQCRLRYLLEIR
----
>A0A0N4U654/540-714
------------RYVLIENYLHNTHANTH------NRMSVRNLFEINKSEE
RSKFRKD---------IN--------RMLLWHGSRLTN------WYGILSQGLAPPEAPV
T-------------GYMFGKGIYFAEISSKSA--NYCFPQPTKPGLLLLAEVALGE----
---DADNPCGKPi-----------lTANKEKGCS---LIYNEYVVYNSNQVLMRFLVEVD
----
>A0A0P7WE75/230-429
----------TEDYKIIETYLKATEA---------GKLSIIDIWKVDRHNE
AERFKEHEG-------MN--------RRLLWHGTNVAV------VAAILKSGL----MPH
S-------------GGRVGRGIYFASENRMSA--GFGRETSKGTGVMFLNEVCLGEDSVV
ARGQCEPPQGPP------------lEQPQYKNSY---FYNSEYLIYKESQCRIRYLLELK
----
>J9ER87/12-163
---------------------------------------------------
--------------------------RKLLWHGSRLTN------WYSILSQGLAPPEAPA
T-------------GYMFGKGIYFADMSTKSA--NYCYPQKNKPGFLVLAQVALGGNSTK
GLGSIVPLCGKP-------------ITLQRKDTTf-pLVYNEYIVYDVKQIWIRYLVEID
----
>A0A1U8DKZ2/338-534
----------SKDYQVIQTYVEKTGCTYH-------NLKILNIWKVDREGE
VRDFSAYES-------LN--------RRLLWHGTNVAV------IVAILKSGL----MPH
S-------------GGRVGKGLYFASENSKSA--VYVR-TSKQIGIMFLNEVALGKNSVI
ACGRTEPSQGPP------------iTMPQYQDSS---FSQSEYLIYQESQCRIRYLVQLH
----
>G1KLC9/347-541
------------DYKLIVNYIEKTGCSYR-------KLNVMNIWKVNRESE
NSRFKIHDH-------LN--------RRLLWHGTNIAV------VAAILKSGL----MPH
S-------------GGRVGKGLYFASENSKSA--GYVGTTSKQVGIMFLNEVALGKDSVL
ACGRTEPSQGKP------------iPIKQYESSS---FSQSEYLIYQESQCRIRYLIQFH
----
>M7BPG6/337-533
----------SEDYQVIQTYVEKTGSSHR-------KVKILNIWKVKREGE
GERMKAHDH-------LN--------RRLLWHGTNVAV------VAAILKSGL----MPH
S-------------GGRVGKGLYFASENGKSM--GYVS-TSQRIGIMFLNEVALGKDSVI
ACGKTEPPQGKP------------iPVAKYRDSY---FSQSEYLIYRESQCQIRYLLQLR
----
>G3SWT4/335-531
------------EYKVIQTYLEQTAN-YR-------RPALQHVWKVNREGE
EDRFQAHSK-------LN--------RRLLWHGTNVAV------VAAILTSGL----MPH
S-------------GGRVGKGIYFASENSKSA--GYVTGGTHHICYMFLGEVALGRDSVV
ARGHTEPPQGQP------------vPCPKFSSSN---FSQSEYLIYRESQCRLRYLLEIH
----
>G2QW51/515-718
----------SEEFKQLEAYLHESRGATH------GSYMIETIFRIERQGE
HERFDNSVFg----kmAN--------RRLLWHGSRCTN------FGGILSAGLAPPEAPV
S-------------GYMFGKGIYLADMSSKSA--NYCCSLSGGTALLLLCEAELGDVATW
GQGRMGPPDTSVp-----------pGDTNVPGAG---LWYNEYICYDVAQKR--------
----
>F1A0Y8/571-771
-----------SLFKNVEDYLLSTTDPNI------ENFEIQDIFSVERNGE
EEQFKQW-E-------FQ--------RMLLFHGSRITN------WIGILSNGFAPPEAPK
T-------------GYRAGKGLYFADTINVSL--GYCYPKEYPVAVLSICDVALGSNSTK
AIGKKAPEESTI------------qVGPIIESSVitsFTHNEYVIYNKSQCRTKYLVLL-
----
>A0A1S3WH05/336-533
------------EFKVIHTYLEQTGGNFK-------CPALQHIWKVDRQGE
EEQFQAHSK-------LN--------RRLLWHGTNVAV------VAAILTSGL----MPH
S-------------GGRVGRGIYFASENSKSA--GYVTGGSHRIGYMFLGEVALGRDSVI
ARGHTEPPQGRP------------vPCPEFSHSS---FSQSEYLIYHESQCRLRFLLEVR
----
>B9IAQ6/395-582
----------SKEFSMIEKYIRNTGDETH-------RIDVVQIFRASREGE
NERFKKFSQ-------TN--------RMLLWHGSRLTN------WTGILSEGLAPPEAPS
--------------THSLGNGLYFGDMFSKSA--PYCQAWINSDAVLVLCEVALGDLSVK
VAGGTVPPLGKP-------------VELPYSQGM---WPRNEYIILDVDQT---------
----
>A0A061DP67/558-702
---------------------------------------------------
--------------------------------GSWLTN------FVGILSQGLAPPQVPA
T-------------GYMFGKGVYFADLVSKSD--QYCYTKKSPVGLMLLSEVALGDHSTK
GLGKKVPPCGKP-------------VSSKVKASE---LMYNEYVVYNTAQVKMQFLLKVR
----
>U6GRJ9/771-987
-----------EERKLVERLVSDTHAPTH------NKLKIQSVLKCDRQGE
TERFNKD---------VN--------RMLLWHGSRLTN------WPSILAKGLAPPEAPS
S-------------GYMFDKGIYFADMVSKSS--QYCFASLQPHGLLVLCEAALGRDSVH
GVGRMCPEELKA-------------NT------PgaaLMYNEYVIYDPRQIKIRYLIHVE
----
>G5AXN7/333-530
------------EYKVIQTYLEQTGSTYR-------CPALQHVWKVNREGE
GDRFQAYSK-------LN--------RRLLWHGTNVAV------VAAILTSGL----MPH
S-------------GGRVGKGIYFASENSKSA--SYVTAGNHQVCYMFLGEVALGKDSVI
ARGHTEPPQGRP------------vPCSEFSSSH---FCQSEYLIYQESQCRLRYLLELH
----
>A0A1D1W6H9/410-606
----------SNDYKVLQKYFDSTKGPSS------DGLKLQNIWMVDREGE
DSRFRAHDS-------LH--------RKLLWHGTNVAV------VAAILKTGL----MPH
S-------------GGRVGRGIYFASENAKSA--AYTRP-AGKRGLMFLNEVALGKDSVV
ARGQFEPPQAAP------------vKRKQYAGSS---FDKSEYLVYRESQVRIRYIVDI-
----
>A0A1I8CJ89/506-702
--------------KMLEKALQGTHCPTH------YKTKVMNVYELKRNGE
DEKYMDK---------IN--------KKLLWHGSRVTN------WYGILSQGLAPPEAPV
T-------------GYMFDKGIYMADCASKSI--NYCFPQKGQTGFIGLVEAALGNQSTK
GCGRSIPPIIDD------------pSIDGTSYCQ---LAYNEFIVYDVDQIKLKYLLELE
----
>V2YB55/316-521
----------SQEFKIIEQYMQDTHDHTH------TSAKIKAAFRVERAVE
TEAWKKAGFhq---ikPQ--------RLLLWHGSRSTN------FAGILKQGLAPPEAPS
T-------------GYMFGKGVYFADMMSKSA--GYCHSLSNGLGCLLLCEVAAKPRATK
GIGRTQHPDGKA-------------MDVGK-QGY---LQYNEYIVYDVSQIRVR------
----
>A0A0K0FTQ7/490-685
--------------KTIEDVVKNTHGSTH------TKYNVKNVLEVKRDTE
DDKFLKD---------IN--------KKLLWHGSRITN------WYGILSQGLAPKEAPV
T-------------GYMFDKGIYLADLSSKSI--GYCYASPGDTGFLALVEAAIGNHSVK
GQGRMIPPIVDN-------------KEHKP---EdlcLYYNEYIVYNTDQVRLRYLVELE
----
>A0A1L8GPE0/350-545
----------SEEYKVINTYVKNTGPSYS-------PLKILNVWSVNREKE
EERLNAHKD-------IN--------RRLLWHGTNIAV------VVAILKSGL----MPH
S-------------GGRVGKGIYFASENSKSA--GYVG-TSKNLGIMFLNEVALGKDSVV
ARGCTEPPQGPP------------iKMEKYNCTS---FSQSEYLVYKESQARLRYLLLL-
----
>G0QNE0/372-528
----------------------------------------PNAFELQKEGE
DERFTKD---------LN--------RMLLWHGSRLTN------YVGIISQGLAPPEAPV
T-------------GYMFGKGVYFADMVSKSA--NYCFTKQNNIGLMLLCDVACGNHSTR
GLGKTAPPIGEG-------------QDQKDQGKQy-sLLYNDY-----------------
----
>C4JN91/467-658
------------------------------------GLNLKEMEPFERHGE
TDRYLNSPYan---irNN--------RRLLWHGSRTTN------FGGILSQGLAPPEAPV
N-------------GYMFGKGVYFADISSKSA--NYCCANSDNTGLLLLCDVELGNLATL
GMGEVIPPDTTG-------------APRNRDDDDercLRYNEYIVYDVAQIRVKYLFC--
----
>A0A0V0QLV8/382-571
--------------TDICQFIKDGSK---------NNANITDIFEIERPGE
DERFNKK---------IN--------RMLLWHGSRVSN------YVGILSQGLAPPEAPV
S-------------GYLYGKGIYLADMFDKSA--HYCRGTDDGTILIMLIEGALGQHSTF
GEGQYGPPLGKC--------------QRTASSSY---MGHNEYIVYNINQAKIKYLIRCK
----
>A8WWG2/726-945
------------EWKMIQEYITNTKGSTH------NKVELMDILMVDRENE
SNKFKRH---------IN--------RKLLWHGSGKMN------FAGILGQGLAPPEAPV
S-------------GYMFGKGVYFADMFSKSF--FYCRVASKDEAYLLLCDVALGNSSVK
GIGRECPPKGPT------------hVQLTGKHGTdltIKHYRYIVYDVDQVQLKYLVRVK
----
>A0A183KXP0/156-297
-----------EDYKLILDYVRETHGATH------TTLEVLNIFEVHRDGE
DSRFAKCKI------aQN--------KQLLWHGSRQTN------WMGILSQGLAPPDAPV
T-------------GYMFGKGIYFADIVSKSA--NYCFTQSQPEGLLLLCEVILGDHSRK
G-----------------------------------------------------------
----
>V3ZW97/335-527
----------SEEYKLIETYTNETQG-YR-------SVKLQHVWKCDREGD
DDRFKAHDK-------LN--------RKLLWHGTNIAV------VAAILKTGL----MPH
S-------------GGRVGKGIYFASENGKSA--GYVSC-NNKTGIMFLSEVALGKDSVL
AKGNTEPPQGKP--------------TKFATGSS---FSQSEYLVYKESQNRLRYMLQLE
----
>Q22MT0/325-509
---------------MIINYINEGST--Y-------QPQVLEIYEVNREGE
DERYTKD---------IN--------DTLLWHGSRISN------FVGILSQGLAPPEAPV
S-------------GYNYGKGIYLADMFDKSR--SYCQGNSQGVNYIMLIQAALGNNSCW
GWGTFGPPHGKP-------------VTTQSKNY----MTHNEFIIYKVEQAKIKYLIRFK
----
>A0A067Q9B6/370-581
----------SREFAALEKYAHETHGAHH------SKAQVQHAFRVERKCE
TDAWNDAGFdk---tnDD--------RLLLWHGSRSTN------FAGILSQGLAPPEAPA
S-------------GYMFGKGVYFADMMSKSV--GYCHAMSDQTGLLLLCEVVAKPMSTK
GMGKREPPTGRR--------------KRGHPDAF---LRYNEYIVYDVAQIRLRYLLMIK
----
>A0A067PX76/401-607
----------SQEFATLERYTYETHGATH------SRTQVQHAFRVERKFE
TDAWNAAGFdd---tsDE--------RLLLWHGSRSTN------FAGILSQGLAPPEAPV
T-------------GYMFGKGVYFADMMSKSA--GYCHAMSNQTGLLLLCEVVAKPMCTK
GIGMTQPPKGPG-------------QHVPTPGAY---LQYNEYIVYNAAQIRLR------
----
>H2L559/341-535
--------------XXIETYLKATSD--K------FNPTIVNVWEVDREME
GQRFAENDK-------LN--------RRLLWHGTNIAV------VAAILKSGL----MPQ
S-------------GGRVGRGIYFASENSKSI--CYEILTSNKTGVMFLSEVALGRDSVV
ARGRVEPPQGKA------------qHQPRFSNSS---FCNSEYLIYKESQCRLRFLLELK
----
>A0A0N4XWD0/365-548
--------------SMVSMYLSLGHGLTH------MSMEIVNVYSVYKEDE
YRRFKGS---------IN--------SMLLWHGSRVSN------FYNILSHGLAPPEVPL
T-------------GYMFGKGVYFADVATKSG--NYCHPSNGKCALLMLSEVALGENSTI
GMGRKDGPLGPL-------------EDCGGDGGRy-sLLYNEYIVYDVTQIRSRYVVEFN
----
>H3G577/79-275
-----------KEYQIIEKYVDNTDG---------GKFSVNTILKIARPDE
ESHAEVLGS-------LN--------HKLLWHGSRLSN------FVGILSQGLAPPEAPR
N-------------GYQFGKGLYFADALAKSV--NYCCASRNPTAVLLLADVALGTDSTH
GLGRMAPPAGTL--------------KPVAGNQY---LLYNEFIVYRLEQVKLRYLVAL-
----
>A0A091NQI7/292-490
----------SREHQLIQNYVTQTGWEFF------GTLHILNIWQVARDGE
DERFKAHDL-------LH--------RRLLWHGTNIAV------IAAILKSGL----MPH
S-------------GGRVGKGIYFASENSKSA--GYVC-TSENIGIMFLSEVALGKDSVL
ACGQTEPSQGKP------------iPMAAYKDSS---FLQSEYLIYKESQCRIRYLVQLR
----
>A8WP85/322-519
-----------EDVAGKIGECLKMRGPTH------FKLSYLDAFELKNPEE
APKPAKRARks---apST--------KRLLWHGTRVTN------VFSILMNGLQMPEGDR
C-------------GLMFGNGVYFANVPTKSA--NYCCPEVSKRVFMLLCEVETSNLSVY
AAGKHRPPAFKS------------gLEQIEEESQ---LLYDEYVMFDQDRFKIKYVVEVK
----
>D3BQA7/544-730
-----------FNYSYLEQLALSTAEPDM-------KFSVCNIFEVERTGE
SEAYSKWDH-------NN--------KVLLWHGSRAPN------WIGILGKGLSPPEAPK
T-------------GLRFGKGVYFADSISVSL--SYCGTKDYPYAILALSEVALGQHSSK
ALGMRAPTVFRG------------pMVASSLSTS---CTHNEYIVYDVSQCRVS------
----
>S7NJC4/342-538
------------EYKVIHTYLKQTGSSYR-------SPVLRHAWKVNRGGE
GDRFQAHSM-------LN--------RRLLWHGTNVAV------VAAILTSGL----MPH
S-------------GGRVGKGIYFASENSKSA--GYVTTGAHCIAYMFLGEVALGRDSVV
ARGHTEPPQGQP------------kPCPEFSHSS---FSQSEYLIYQESQCRLRYLLEV-
----
>V8PGU7/1697-1864
-----------TEYKKVQDIFNLTCK----------EYTIKKIERIQNPYQ
MKAYQIKKQemdkngsIN--------ERLLFHGTDSTS------VTQINSTGFNRSYAGL
H-------------AACYGNGTYFAVNACYSAhdAYSQPDAFGIKYMYLARVLVGEYCVG
SKGLLVPPTD-L-----------------YDSVTdhlQKPTLFVIFNDIQAYPE------
----
>V8PGU7/3212-3278
----------------------------------------KDIERVQNPYL
WQAYQVKKKeidqnghEN--------EKILFHGTSHST------LVPIYQTGFNRSYAGK
H-------------DLKLGVG---------------------------------------
------------------------------------------------------------
----
>V8PGU7/3565-3643
---------------------------------------------------
--------Tqn---ghEN--------EKVLFHGTPHST------LVPIYQTGFNRSYAGK
N-------------AAVIGNGTYFAINSNYSAqdTYATPDQNGRKYMYVARVLTGD----
------------------------------------------------------------
----
>Q9SWB4/597-800
----------SDDYEMIVKYLEKTYEPVK------VGVSVENIFAVQTGGC
-PSYEDIIK-------LN--------KVLLWCGSRSSN------LLRHLQKGFAICSLPI
P-------------GYMFGKAIVCSDAAAEAA--RYGFTVDRPEGFLVLAIASLGNVGVK
GPGKKKTPCGKL-------------VASDHQDSP---LEYNEYAVYDKKRARISYLVGVK
----
>G3VZK0/366-561
----------THEYKLIEIYLKKTGW----------HLRLLHVWKINREGE
GERFRAHTD-------LN--------RRLLWHGTNVAV------VAAILKSGL----MPH
S-------------GGRVGQGIYFASENSKSA--CYAVGTSQKISLMFLSEVALGLHSVI
AQGQTEPPQGPP------------vPMPDFRGSS---FFQSEYLIYKESQCRLRYLLQLH
----
>A0A0N4UZT7/392-521
----------SDEFQRIKKYVKNTHASTH------NTLKVLDASLLRREGE
AERFRKD---------LN--------RQLLWHGSRTTN------YAGILSQGLAPKEAPV
T-------------GYMFGKGIYFADMVSKSA--NYCCV-NKGQGLLLLCEVALGE----
------------------------------------------------------------
----
>A0A2C6KGS3/171-366
----------SEEWELIEKMLLQTHGPTH------NTLKIQHVYKCEREGE
KDQFQKD---------IN--------RMLLWHGSRLTN------WASILSQGLAPPEAPS
S-------------GYMFDKGLYFADMASKSS--QYCFASNSPEAILLLCEVALGKQSLL
GVGKSCPASGVD------------gEKVKARTGK---CSSNKQAV-EEKQVFMRYLLHVK
----
>A0A2G8KUS1/336-529
----------SAEFKIIDAYVKATGR----------PKELMNVWKVDRHNE
DQLFSAHKT-------IN--------RRLLWHGTNVAV------VAAILKSGL----MPH
S-------------GGRVGRGIYFASEHSKSA--GYVG-TNKGVGIMFLNEVALGKDSII
AKGQQEPPQGKP------------vRQQQFMHSS---FWQSEYLIYKESQNRIRYLLQFK
----
>A0A095A8B7/300-441
-----------EDYKLILDYVRETHGATH------TTLEVLNIFEVHRDGE
DIRFAKCKI------aQN--------KQLLWHGSRQTN------WMGILSQGLAPPDAPV
T-------------GYMFGKGIYFADIVSKSA--NYCFTQSQPEGLLLLCEVILGDHSRK
G-----------------------------------------------------------
----
>K7LQ69/597-800
----------SDDYEMIVKYLEKTYEPVK------VGVSVENIFAVQTGGC
-PSYEDIVK-------LN--------KVLLWCGSRSSN------LLRHLHKGFAICSLPV
P-------------GYMFGKAIICSDAAAEAA--RYGFTVDRPEGFLVLAIASLGNVGVK
GLGKKKTPCGKL-------------VASDHQDSP---LEYNEYAVYDKKQARISYLVGVK
----
>A0A183P0M6/642-783
-----------EDYKLILDYVRETHGATH------TTLEVLNIFEVHRVGE
DSRFAKCKI------aQN--------KQLLWHGSRQTN------WMGILSQGLAPPDAPV
T-------------GYMFGKGIYFADIVSKSA--NYCFTQSQPEGLLLLCEVILGDHSRK
G-----------------------------------------------------------
----
>A0A2G5UUV7/314-513
----------SEDVAEKIGECLKMRGPTH------FKLSYLDAFELKNPEE
DA-PKPAKRark-sapST--------KRLLWHGTRVTN------VFSILMNGLQMPEGDR
C-------------GLMFGNGVYFANVPTKSA--NYCCPEVSKRVFMLLCEVETSNMSVY
AAGKNRPPAFKS------------gLEQIDEESQ---LLYDEYVMFDQDRFKIKYVVEVK
----
>A0A167NFI7/466-624
-----------KEFQELANYLYATRGTTH------DKYDVENIFRIEREGE
QDRFENYPLs----gsND--------TRLLWHGSRVTN------FGGILNQGLAPPEAPV
S-------------GYMFGKGIYLADMSSKSA--NYCCSISGGTALLLLCEAKLGSHSTL
GLGRTGP-----------------------------------------------------
----
>Q9NR21/147-337
----------THEYNEVANLFGKTMD----------RNRIKRIQRIQNLDL
WEFFCRKKAqlkrgvpQN--------EQMLFHGTSSEF------VEAICIHNFDWRINGI
H-------------GAVFGKGTYFARDAAYSS--RFCKDIKHGNTFMFLARVLIGD-YIN
GDSKYMRPSKDG------------sYVNLYDSCVddtWNPKIFVVFDANQIYPEYLIDF-
----
>A8NF82/503-702
----------SSEYKYLEAYVKKTQGHTH------YKLQVEEIFRIRRDSE
EARWKEKKWhe---yeNN--------RMLLWHGSRTTN------FSGILSQGLAPPEAPV
S-------------GYMFDKGIYLADIVSKSA--NYCYPISANTGLLLLCEAQLGDIATK
GLGRTVPPKVSS-------------KKDNITGNSslyLQYNEF-----------------
----
>A0A151TNV1/595-798
----------SNDYEMIVKYLEKTYEPVK------VGVSVENIFAVQTGGC
-PSYEDIVK-------LN--------KVLLWCGSRSSN------LLRHLHKGFAICSLPV
P-------------GYMFGKAIVCSDAAAEAA--RYGFTVDRPEGFLVLAIASLGNIGVK
GLGKKKTPCGRL-------------VASDHQDSP---LEYNEYAVYEPKQVRISYMVEVK
----
>F7IBI0/147-337
----------THEYNEVANLFGKTMD----------RNRIKRIQRIQNLDL
WEFFCRKKAqlkrgvpQN--------EQMLFHGTSSEF------VEAICIHNFDWRINGV
H-------------GAVFGKGTYFARDAAYSS--RFCKDIKHGNTFMFLARVLIGD-YIN
GDSKYMRPSKDG------------sYVNLYDSCVddtWNPKIFVVFDANQIYPEYLIDF-
----
>A0A1D3D0U2/811-1037
-----------EERQLVCRLISNTHAPTH------NKLKERSVFKCDRKGE
TERFNRE---------MN--------RMLLWHGSRLTN------WPSILAKGLAPPEAPS
S-------------GYMFDKGIYFADMVSKAS--QYCFASQQPHGLLVLCEAALGNDSVH
GVGRMCPAQVKA-------------KT------PgaaLMYNEYVVYDPRQVKIRYLIHVE
----
>A0A0P1B479/406-599
-----------KEYKIIQKFIQNTGN---------GQFTIDSVLKISRPDE
DSHKEILES-------LN--------HMLLWHGSRLSN------FVGILSQGLAPPEAPK
N-------------GYQFGKGLYFADALAKSA--NYCCA--TSKAILLLADVALGKDSTH
GLGRMAPPAGTL--------------KPVSGNQH---LLYNEFIVYRREQVQLRYLVAL-
----
>G1TBU7/147-337
----------THEYNEVANLFGKTMD----------RNRIKRIQRIQNLDL
WEFFCRKKAqlkrgvpQN--------EQMLFHGTSSEF------VEAICIHNFDWRINGI
H-------------GALFGKGTYFARDAAYSS--RFCKDIKHGNTFMFLARVLIGD-YIN
GDSKYMRPSKDG------------sYVNLYDSCVddtWNPKIFVVFDANQIYPEYLIDF-
----
>G1PAB3/251-444
---------------VIHTYLKQTGGSYR-------SPVLRHAWKVNRDGE
GDRFQAHST-------LN--------RRLLWHGTNVAV------VAAILTSGL----MPH
S-------------GGRVGKGIYFASENSKSA--CYVTTGAHHIAYMFLGEVALGRDSVV
ARGHTEPPQGQP------------kPCPEFSHSS---FSQSEYLIYQESQCRLRYLLEV-
----
>A0A0V0QFU8/2229-2423
------------EYKLIQNYSNNGAQ---------GPVNIQNIFAIERKGE
AERIAQHKH-------YN--------RMVLWHGTKGYN------LMSILSNGLVPYNTGH
H-------------GQLFGHGIYFSDSYAKAH--LYSNDSSNRYKFLLLCEVALGKKSVK
GIGRTYPPAGKF-------------IQNQEKDVQ---LQYNEYIVYKESQVRVRYIVQV-
----
>U3K2F7/336-529
----------SREYQLINTYVTETGY----------NLRILNIWQVARDGE
EERFKAHDL-------LH--------RRLLWHGTNVAV------VAAILKSGL----MPH
S-------------GGRVGKGIYFASENSKSA--GYVG-TSKRVGIMFLTEVALGKDSVV
ACGRTEPCQGKP------------iPMAAYKDSS---FSQSEYLIYQESQCRIRYLVQLC
----
>A0A1S3TKE6/597-800
----------SDDYQMIVKYLENTYEPVK------VGVSVENIFSVQTGGC
-PSYEDIVK-------LN--------KVLLWCGTRSSN------LLRHLHKGFAICSLPV
P-------------GYMFGKAIVCSDAAAEAA--RYGFTVDRPEGFLVLAIASLGNLGVK
GLGKKKTPCGKL-------------VASDHQDSP---LEYNEYAVYDPKQARISYLVGVK
----
>Q8CFF0/140-330
----------THEYNEVASLFGKTMD----------RNRIKRIQRIQNLDL
WEFFCRKKAqlkrgvpQN--------EQMLFHGTSSEF------VEAICIHNFDWRINGV
H-------------GAVFGKGTYFARDAAYSS--RFCKDIKHGNTFMFLARVLIGD-YIN
GDSKYMRPSKDG------------sYVNLYDSCVddtWNPKIFVVFDANQIYPEYLIDF-
----
>A0A1U8CHW6/140-330
----------THEYNEVASLFGKTMD----------RNRIKRIQRIQNLDL
WEFFCRKKAqlkrgvpQN--------EQMLFHGTSSEF------VEAICIHNFDWRINGV
H-------------GAVFGKGTYFARDAAYSS--RFCKDIKHGNTFMFLARVLIGD-YIN
GDSKYMRPSKDG------------sYVNLYDSCVddtWNPKIFVVFDANQIYPEYLIDF-
----
>A0A1A6HT20/140-330
----------THEYNEVASLFGKTMD----------RNRIKRIQRIQNLDL
WEFFCRKKAqlkrgvpQN--------EQMLFHGTSSEF------VEAICIHNFDWRINGV
H-------------GAVFGKGTYFARDAAYSS--RFCKDIKHGNTFMFLARVLIGD-YIN
GDSKYMRPSKDG------------sYVNLYDSCVddtWNPKIFVVFDANQIYPEYLIDF-
----
>A0A1W0WT62/395-590
----------SMEYKALEKYFDSTKSPGS-------GIKLRHIWAMDRETD
DQRFKVHES-------IN--------RKLLWHGTNVAV------VAAILKTGL----MPH
S-------------GGRVGRGIYFASEHGKSA--SYTRT-AKGTGLMFLNEVALGQDSVV
ARGQVEPPQGAP------------qRQPKYSHSS---FSQSEYLVYRESQVRMRYMLDFD
----
>A0A183BWX5/50-205
------------------------------------DGQVQPVLKIEREVE
SKRFKKD---------IN--------LHLLWHGSRLSN------YVGILSQGLSPPEAPV
T-------------GYMFGKGIYFADMVTKSA--NYCYV-MNGQGLLLLCEVALGDNSVK
GIGGTVP-N-----------------SDEFENLN---GATIPFVVYDEAQIRLKYLVSVK
----
>A0A0G2JTL9/155-345
----------THEYNEVASLFGKTMD----------RNRIKRIQRIQNLDL
WEFFCRKKAqlkrgvpQN--------EQMLFHGTSSEF------VEAICIHNFDWRINGV
H-------------GAVFGKGTYFARDAAYSS--RFCKDIKHGNTFMFLARVLIGD-YIN
GDSKYMRPSKDG------------sYVNLYDSCVddtWNPKIFVVFDANQIYPEYLIDF-
----
>A0A2K6UJG1/147-337
----------THEYNEVANLFGKTMD----------RSRIKRIQRIQNLDL
WEFFCRKKAqlkrgvpQN--------EQMLFHGTSSEF------VEAICIHNFDWRINGI
H-------------GAVFGKGTYFARDAAYSS--RFCKDIKHGNTFMFLARVLIGD-YIN
GDSKYMRPSKDG------------sYVNLYDSCVddtWNPKIFVVFDANQIYPEYLIDF-
----
>A0A0C9W0V1/391-596
----------SDEWTALQEYLSDSHGDTH------YSTTLENAFRVEREAE
GKAFTDASYdk---vsDE--------RLLLWHGSRSTN------FAGILKQGLAPPEAPV
T-------------GYMFGKGVYLADMSSKSA--GYCHPMSDGYGILLLCESVVKPMATK
GIGRTQPPKGKA-------------SHVNPPGAY---LQYNEYIVYSTTQIRLR------
----
>A0A1S3LCW4/335-532
-----------QEFKVIEKYLKATAY-SH------SQPKIIDVWEVESEIE
AERFRENDN-------LN--------RRLLWHGTNVAM------VAAILNGGLYSHFMPQ
S-------------GGCVGRGIYFASEIRNSA--NYVHT-SGGIGVMFLNEVVLGKDSVV
ARGRLEPPQGKP------------tKQPQYKDSY---FCNSKYLVYTENQCRIRYLLELK
----
>A0A2K3PDB6/353-556
----------SDDYNMIVKYLEKTYEPVK------VGVSVENIFAVEPSAC
-PSYEEIVK-------LN--------KVLLWCGSRSSN------LLRHLHKGFAICSLPV
P-------------GYMFGKAIVCSDAAAEAA--RYGFTVDRPEGFLVLAIASLGNIGVK
GLGKKKTPCGRI-------------IASEHEDSP---LEYNEYAVYDPKQVRISYLVGVK
----
>A0A218VCV0/336-529
----------SQEYQLIQTYVTQTGH----------KLHILNIWQVTRDGE
DERFKAHDL-------LH--------RRLLWHGTNVAV------VAAILKSGL----MPH
S-------------GGRVGKGIYFASENSKSA--CYVG-TSKNVGIMFLTEVALGKDSVL
ACGRTEPCQGKP------------iPMPAYKDSS---FSQSEYLIYKESQCRIRYLVQLR
----
>W4ZGN2/332-528
----------SKEFKIVKTYVANTGSGN--------DKKLLHVWKMDREDE
GARFAEHKD-------IN--------RRLLWHGTNVAV------VAAILKTGL----MPH
S-------------GGRVGRGIYLASEQSKSA--GYVGSANDGRAVMFLNEAALGKDCVI
AKGNQEPPQGKP------------vQQPKYSSSH---FYQSEYLVYKESQNRMRYLCLFK
----
>L5JU75/140-330
----------THEYNEVASLFGKTMD----------RNRIKRIQRIQNLDL
WEFFCRKKAqlkrgvpQN--------EQMLFHGTSSEF------VEAICIHNFDWRINGI
H-------------GALFGKGTYFARDAAYSS--RFCKDIKHGNTFMFLARVLIGD-YIN
GDSKYMRPSKDG------------sYVNLYDSCVddtWNPKIFVVFDANQIYPEYLIDF-
----
>G3TIZ3/140-330
----------THEYNEVASLFGKTMD----------RNRIKRIQRIQNLDL
WEFFCRKKAqlkrgvpQN--------EQMLFHGTSSEF------VEAICIHNFDWRINGI
H-------------GALFGKGTYFARDAAYSS--RFCKDIKHGNTFMFLARVLIGD-YIN
GDSKYMRPSKDG------------sYVNLYDSCVddtWNPKIFVVFDANQIYPEYLIDF-
----
>E1BSI0/332-525
----------SQEYEMILNYVAQTGG----------QVYVLNVWRVAREGE
DKLFQAHDH-------LH--------RRLLWHGTNVAV------VAAILKNGL----MPH
S-------------GGRVGKGIYFASENSKSA--CYVG-TSKRVGLMFLTEVALGKDSVQ
ACGRTEPCQGKP------------iPMPAYKDSS---FFQSEYLIYQESQCRIRYLVQLH
----
>A0A1U7U3R2/140-330
----------THEYNEVASLFGKTMD----------RNRIKRIQRIQNLDL
WEFFCRKKAqlkrgvpQN--------EQMLFHGTSSEF------VEAICIHNFDWRINGI
H-------------GALFGKGTYFARDAAYSS--RFCKDIKHGNTFMFLARVLIGD-YIN
GDSKYMRPSKDG------------sYVNLYDSCVddtWNPKIFVVFDANQIYPEYLIDF-
----
>A0A1I8GF16/44-198
-----------AEYHRIRDRVVRYVKPEH------NNVNILRIERICNPVL
DQRYRAFDQ-------LKk------fPELLIHGTRSKF------AENIISNGF--GKQ--
---------------GMFGAGIYFATDSSKSI--QYASD--NKVKTLLLCEVLLGKDSVR
GRGELKR-----------------------------------------------------
----
>A0A1I8GF16/202-374
-----------QEYFKVLDRVGRYIRDEH------NRVEILSIEKVENPVL
DRRLREVSQrm--hgrSR--------PELLIHGTRSRF------VEQMIRDGFSYQRKGL
-----------------FGQGFYFYTDSTKAA--RGCGR--DATKCLLLCDVQLGN-RSL
NLSRVESDSVYG-------------VRGTKESGG---VFNDEYVVFRTEQIAPMYLVRFR
----
>I3LAD0/160-350
----------THEYNEVASLFGKTMD----------RNRIKRIQRIQNLDL
WEFFCRKKAqlkrgvpQN--------EQMLFHGTSSEF------VEAICIHNFDWRINGI
H-------------GALFGKGTYFARDAAYSS--RFCKDIKHGNTFMFLARVLIGD-YIN
GDSKYMRPSKDG------------sYVNLYDSCVddtWNPKIFVVFDANQIYPEYLIDF-
----
>G1PKT2/163-353
----------THEYNEVASLFGKTMD----------RNRIKRIQRIQNLDL
WEFFCRKKAqlksgvpQN--------EQMLFHGTSSEF------VEAICIHNFDWRINGI
H-------------GALFGKGTYFARDAAYSS--RFCKDIKHGNTFMFLARVLIGD-YIN
GDSKYMRPSKDG------------sYVNLYDSCVddtWNPKIFVVFDANQIYPEYLIDF-
----
>L5LWL5/116-306
----------THEYNEVASLFGKTMD----------CNRIKRIQRIQNLDL
WEFFCRKKAqlksgvpQN--------EQMLFHGTSSEF------VEAICIHNFDWRINGI
H-------------GALFGKGTYFARDAAYSS--RFCKDIKHGNTFMFLARVLIGD-YIN
GDSKYMRPSKDG------------sYVNLYDSCVddtWNPKIFVVFDANQIYPEYLIDF-
----
>W2TKR5/802-877
--------------QKILRYIHSTGG----------GEKIKGILEVSPRKA
TLNFEKFVD-------DN--------QRFLWHGTKAVN------LLSILKDGFDPRNTSI
T-------------GRLFG-----------------------------------------
------------------------------------------------------------
----
>W2TKR5/936-1123
--------------QKILRYIHSTGG----------GEKIKGILEVSPRKA
TLNFEKFVD-------DN--------QRFLWHGTKAVN------LLSILKDGFDPRNTSI
T-------------GRLFGDGVYLADAFEKST--HYCQTSAKNYRYMILCRVALGKDSLQ
VIGQKYPPLCDF------------gDHSSNRYSA---LEFSEYIVRDSARVLPQYLVI--
----
>A0A1S2ZXW2/147-337
----------THEYNEVAGLFGKTMD----------RNRIKRIQRIQNLDL
WEFFCRKKAqlkrgvpQN--------EQMLFHGTSSEF------VEAICIHNFDWRINGI
H-------------GALFGKGTYFARDAAYSS--RFCKDIKHGNTFMFLARVLIGD-YIN
GDSKYMRPSKDG------------sYVNLYDSCVddtWNPKIFVVFDANQIYPEYLIDF-
----
>I3NC94/57-247
----------THEYNEVASLFGKTMD----------RNRIKRIQRIQNLDL
WEFFCRKKAqlkrgvpQN--------EQMLFHGTSNEF------VEAICIHNFDWRINGI
H-------------GALFGKGTYFARDAAYSS--RFCKDIKHGNTFMFLARVLIGD-YIN
GDSKYMRPSKDG------------sYVNLYDSCVddtWNPKIFVVFDANQIYPEYLIDF-
----
>H0WY23/147-337
----------THEYNEVASLFGKTMD----------RSRIKRIQRIQNLDL
WEFFCRKKAqlkrgvpQN--------EQMLFHGTSSEF------VEAICIHNFDWRINGI
H-------------GAVFGKGTYFARDAAYSS--RFCKDIKHGNTFMFLARVLIGD-YIN
GDSKYMRPSKDG------------sYVNLYDSCVddtWNPKIFVVFDANQIYPEYLIDF-
----
>A0A0D2VV60/475-668
----------SAQFKAIEAYTKNTSS--H-------PPQILDIFEVVREGE
EKRHDVHNA-------IE--------RKLLWHGTNVAV------VVAILKSGL----MPH
S-------------GGRVGAGIYFADMNEKSA--GYVRSAADRTGIMFLNEVALGKDSIV
ARGTIMPPQGPR-------------MNTGHQSS----FHHNEYLVYNESQCRIRYLLKMK
----
>A0A0L0DG58/516-703
---------------MIRMYAKNTHAPTH------KSLEVLDILEVERAGA
SARYAPHGA-------LN--------RTLLWHGTRMSN------MVGILRQ------APV
T-------------GYMFGKGIYGTDMVSKAA--QYCWAKTADVGLLVLAEFALGTHSTH
GEGKTRTPLGKP------------vPARLDTDSS---LLYDEFVVYDESQVIIRYLVKVR
----
>H0VFE3/140-330
----------THEYNEVASLFGKTMD----------RNRIKRIQRIQNLDL
WEFFCRKKAqlkrgipQN--------EQMLFHGTSSEF------VEAICIHNFDWRINGI
H-------------GALFGKGTYFARDAAYSS--RFCKDIKHGNTFMFLARVLIGD-YIN
GDSKYMRPSKDG------------sYVNLYDSCVddtWNPRIFVVFDANQIYPEYLIDF-
----
>M3XBL1/147-337
----------THEYNEVASLFGKTMD----------RHRIKRIQRIQNLDL
WEFFCRKKAqlkrgvpQN--------EQMLFHGTSSEF------VEAICIHNFDWRINGI
H-------------GAVFGKGTYFARDAAYSS--RFCKDIKHGNTFMFLARVLIGD-YIN
GDSKYMRPSKDG------------sYVNLYDSCVddtWNPKIFVVFDANQIYPEYLIDF-
----
>A0A2K6FPI8/130-320
----------THEYNEVASLFGKTMD----------RNRIKRIQRIQNLDL
WEFFCRKKAqlkrgvpQN--------EQMLFHGTSNEF------VDAICIHNFDWRINGI
H-------------GAVFGKGTYFARDAAYSS--RFCKDIKHGNTFMFLARVLIGD-YIN
GDSKYMRPSKDG------------sYVNLYDSCVddtWNPKIFVVFDANQIYPEYLIDF-
----
>A0A1S2YKV2/596-799
----------SNDYEMIVKYLEKTYEPVK------VGVSVENIFTVESSAC
-PSYEDIVK-------LN--------KVLLWCGSRSSN------LLRHLHKGFAICSLPV
P-------------GYMFGKAIVCSDAAAEAA--RYGFTVDRPEGFLVLAIASLGNNGVK
GLGKKKTPCGRI-------------IASEDEDSP---LEYNEYAVYDPKQVRISYLVGVK
----
>A0A2K6FPL5/123-313
----------THEYNEVASLFGKTMD----------RNRIKRIQRIQNLDL
WEFFCRKKAqlkrgvpQN--------EQMLFHGTSNEF------VDAICIHNFDWRINGI
H-------------GAVFGKGTYFARDAAYSS--RFCKDIKHGNTFMFLARVLIGD-YIN
GDSKYMRPSKDG------------sYVNLYDSCVddtWNPKIFVVFDANQIYPEYLIDF-
----
>G7JIG7/599-802
----------SNDYEMIVKYLEKTYEPVK------VGVSVENIFTVESSAC
-PSYADIVK-------MN--------KVLLWCGSRSSN------LLRHLHKGFAICSLPV
P-------------GYMFGKAIVCSDAAAEAA--RYGFTVDRPEGFLVLAIASLGNVGVK
GLGKKKTPCGSI-------------IASEHEDSP---LEYNEYAVYDPKQVRISYLVGVK
----
>A0A2K6FPG8/132-322
----------THEYNEVASLFGKTMD----------RNRIKRIQRIQNLDL
WEFFCRKKAqlkrgvpQN--------EQMLFHGTSNEF------VDAICIHNFDWRINGI
H-------------GAVFGKGTYFARDAAYSS--RFCKDIKHGNTFMFLARVLIGD-YIN
GDSKYMRPSKDG------------sYVNLYDSCVddtWNPKIFVVFDANQIYPEYLIDF-
----
>A0A2K6FPK3/138-328
----------THEYNEVASLFGKTMD----------RNRIKRIQRIQNLDL
WEFFCRKKAqlkrgvpQN--------EQMLFHGTSNEF------VDAICIHNFDWRINGI
H-------------GAVFGKGTYFARDAAYSS--RFCKDIKHGNTFMFLARVLIGD-YIN
GDSKYMRPSKDG------------sYVNLYDSCVddtWNPKIFVVFDANQIYPEYLIDF-
----
>E3N2V8/154-357
----------SEDIAEKIGDCLKMRGPTH------FKLSYLDAFELKNPEE
AEPEPNPPPpkrkttkKT--------KRLLWHGTRVTN------VFSILMNGLQMPEGDR
Y-------------GLMFGNGVYFANVPTKSA--NYCCPEVSKRVFMLLCEVETANLSVY
AAGRHTPPAFKC------------gLEEIEEETQ---LLYDEYVMFDQERFKIKYVVEVK
----
>S7NBJ9/347-537
----------THEYNEVASLFGKTMD----------RNRIKRIQRIQNLDL
WEFFCRKKAqlksgvpQN--------EQMLFHGTSSEF------VEAICIHNFDWRINGI
H-------------GALFGKGTYFARDAAYSS--RFCKDIKHGNTFMFLARVLIGD-YIN
GDSKYMRPSKDG------------sYVNLYDSCVddtWNPKIFVVFDANQIYPEYLIDF-
----
>A0A183LA82/262-453
-------------YSLLVDYMHETHGVTH------NTLEILDIFECQKSAE
QGEFKD------------------------YGNSRLTN------WVGILGRGLAPPEAPS
S-------------GYMFGKGVYFADCSSKSA--NYVYPQANNVGLMIVCEVSLGKHSVK
GVGKWRTPCGKL------------iQAPEIEANKc-tLQFNEYIVYCVNQIRLRYLLKVK
----
>A0A091M1M6/274-475
----------SREYQLIQNYVAQTGH----------KLRILNIWQVDRDGE
DERFKAHDL-------LH--------RRLLWHGTNVAV------VAAILKSGL----MPH
S-------------GGRVGKGIYFASENSKSA--CYVG-TSKKVGIMFLTEVALGKDSVL
ARGQTTDCQGKP------------iPMPAYKDSS---FSQSEYLIYQESQCRIRYLVQLH
----
>A0A226NV14/334-527
----------SREYQLILNYVAQTGG----------QVHILNIWMVAREGE
DELFQAHDH-------LH--------RRLLWHGTNVAV------VAAILRNGL----MPH
S-------------GGRVGKGIYFASENSKSA--CYVR-TSQRVGLMFLTEVALGKDSVL
ACGRTEPCQGKP------------iPMPAYKDSS---FFQSEYLIYQESQCRIRYLVQLH
----
>A0A091DBR9/140-330
----------THEYNEVASLFGKTMD----------RNRIKRIQRIQNLDL
WEFFCRKKAqlkrgipQN--------EQMLFHGTSNEF------VEAICIHNFDWRINGI
H-------------GTLFGKGTYFARDAAYSS--RFCKDIKHGNTFMFLARVLIGD-YIN
GDSKYMRPSKDG------------sYVNLYDSCVddtWNPKVFVVFDANQIYPEYLIEF-
----
>K3W571/135-329
-----------EEFERIARYLESTEASSQ------GKLKIHSVLKIARAPE
DTMQQLFHA-------VN--------HKLLWLGSRLSN------VVSILSQGLAPPEVPK
N-------------GYLFSKGIYFADSVSKSA--AYCYPPHHSKGVLLLAEVALGKASTH
GLGRMAPPIGKI------------aPRNIPQGSG---LLYNKFIVYRTEQVKL-------
----
>A2VE05/163-353
----------THEYNEVASLFGKTMD----------RNRIKRIQRIQNLDL
WEFFCRKKAqlkrgvpQN--------EQMLFHGTSSEF------VEAICIHNFDWRINGI
H-------------GALFGKGTYFARDAAYSS--RFCKDVKHGNTFMFLARVLIGD-YIN
GDSKYMRPSKDG------------sYVNLYDSCVddtWNPRVFVVFDANQIYPEYLIDF-
----
>A0A024TF73/345-573
----------SPEFARIQEYIKLTHAPTH------RTLHVDAVHALDRDKH
EGGSNRRATdtplfesLN--------HQLLWHGSRLSN------IASILTKGLAPPEAPS
T-------------GYMFGKGVYFADVASKAA--NYCWATNQTKARLILTEVALGTHSVL
GVGRMTPPMGML-------------EPTDADGT----LLYNEYVVYRTDQMRMRYAVSVT
----
>G4ZZH5/331-529
----------SNEYKLIEKFIEKTGS---------GKLNINTILKIGRPDE
EAHKDVLGS-------LN--------HKLLWHGSRLSN------FVGILSQGLAPAEAPC
N-------------GYYFGKGLYFADVLAKSA--AYCCASRNPIAVLLLADVGLGTDSTH
GLGRMAPPAGTP-------------KPVNGGDPH---LLYNEFIVYRREQVQLRYLVAL-
----
>A0A226MSC6/334-527
----------SPEYQLILNYVAQTGG----------QVHILNIWMVAREGE
DELFQAHDH-------LH--------RRLLWHGTNVAV------VAAILRNGL----MPH
S-------------GGRVGKGIYFASENSKSA--CYVR-TSQRVGLMFLTEVALGKDSVL
ACGRTEPCQGKP------------iPMPAYKDSS---FFQSEYLIYQESQCRIRYLVQLR
----
>F7B5H0/140-330
----------THEYNEVASLFGKTMD----------RNRIKRIQRIQNLDL
WEFFCRKKAqlkrgvpQN--------EEMLFHGTSSEF------VEAICIHNFDWRINGI
H-------------GALFGKGTYFARDAAYSS--RFCKDIRHGNTFMFLARVLIGD-YIN
GDSKYMRPSKDG------------sYVNLYDSCVddtWNPKIFVVFDANQIYPEYLIDF-
----
>A0A179FHB5/509-665
----------SSEFNLLQTYLNGSKGSTH------GNYKVHNIFRIRRSGE
HERFKDSQFt----kiPD--------KRLLWHGSRCTN------FGGILSQGLAPPEAPV
S-------------GYMFGKGIYLADMSTKSA--NYCCSISNRHALLLLCEAELGDYSTW
GMGSTGP-----------------------------------------------------
----
>J4GM20/400-594
----------SKEFDVLQTYARDTHGATH------RQVQVQHAFRVERQEE
TDAWMKAGHdk---lgDD--------RLLLWHGSRTTN------FAGILKQGLAPPEAPV
S-------------GYMFGKGVYFADMMSKSA--NYCHALSDNTGLLLLCEVAAKPRCTK
GLGRTQPPKGPG-------------QEGADAQAR---LQYNE------------------
----
>A0A251SRR7/594-798
----------SEDYSMIVKYLERTYEPVK------VDVSVENIFQVEVSAG
-PSFSEIKK-------LN--------KVLLWCGTRSSN------LLRHLHKGFAVCSLPV
S-------------GYMFGRGIVCSDAAAEAA--RFGYTVDRPEGFLVLAVASLGDAGVM
GLGRKKTPCGSL-------------VASEHKDST---LEYNEYAVYDPKQVCMRFLVGVK
----
>E2RKI5/149-337
------------EYNEVASLFGKTMD----------RSRIKRIQRIQNLDL
WEFFCRKKAqlkrgvpQN--------EQMLFHGTSSEF------VEAICIHNFDWRINGI
H-------------GALFGKGTYFARDAAYSS--RFCKDIKHGNTFMFLARVLIGD-YIN
GDSKYMRPSKDG------------sYVNLYDSCVddtWDPKIFVVFDANQIYPEYLIDF-
----
>E5S7D7/617-785
----------SAEYKRIVKYARNTHALTH------DTLQIENIFSVDRSGE
LERYAEFKK-------LN--------RMLLWHGSRLSN------FVGIISQGLAPPESLT
S-------------GHMFGKGIYFADMVSKSA--NYCNAPADP----------YGDHSVK
GLGMNVPPLGKA------------iRYLQ--------CETDEY-----------------
----
>A0A1S4E1X9/600-803
----------SDDYRMIVNYLEKTYEPVK------VGVTVDNIFSVESAAL
-PSYEEIKK-------QN--------KVLLWCGTRSSN------LLRHLHKGFAICSLPV
P-------------GYMFGRAIVCSDAAAEAA--RYGFTVDRPEGFLVLAIVSLGEMGVK
ALGRKKTPCGPL-------------IASEHKDSP---LEYNEYAVYNPKQTNIRFLVGVK
----
>A0A0B0NG70/634-838
----------SEDYKMILNYVEKTYEPVK------LGISVENIFNVETKEG
-PSFDEVKK-------LN--------KRLLWCGTRSSN------LLRHLHKGFASCSLPV
P-------------GYMFGKGIVCSDAAAEAA--RYGFTVDRPEGFLVLAVFSQGEVCVK
GLGRKKPPCGRL-------------IPSEHQDSP---LEYNEYTVYDPKQVSMRFLVGVK
----
>A0A0D9V0P5/421-529
---------------------------------------------VSRLGE
MERFQKFAC-------AN--------RMLLWHGSRLTN------WTGILSQGLAPTEAPV
T-------------GYMFRKGVYFADVFTKSA--NYCHPETCKSGVLLLCEVALGEL---
------------------------------------------------------------
----
>K1QNQ6/465-660
----------SKEYKTLETYTKETGKGWR-------VPKIKHIWSMRREGE
EKRFAEHDK-------IN--------RKLLWHGTNVAV------VAAILKSGL----MPH
S-------------GGRVGSGIYFASENSKSA--GYVRC-AGTTGIMFLNEVALGKDCII
AKGWTEPPQGVP------------vSQPEYNQKS--sFSQSEYLVYKESQNMMRYLVMV-
----
>A0A024TCF0/338-543
-----------LEYDLVATYLDNSKAHVQ-------KMTIQSVYRINKADE
AMAFKPYEV-------LN--------RKLLWHGSTLAN------WPGILKDGLAPPHVAS
N-------------GHCFGKGIYFSDSVSRSA--PYCRVMEKRTGILLLSEVALGNHSVL
GVGSFAPPIGPL-------------KHHPIGGKRavgLDYNEYVIYNPAQTRMRYLVVT-
----
>A0A2C9JIB7/330-525
----------SNTYKVLEKYFQATKGISS-------KLTLSNIWEVDREGE
GKRFATNDK-------IY--------RKLLWHGTNVAV------VAAILKTGL----MPH
S-------------GGRVGRGIYFASEYNKSA--GYVCP-AQGQGILFLNEVALGKDSVL
ACGQQEPPQGKP------------kNIPAHSSSS---FWQSEYLIYREDQARIRYLLLF-
----
>R4XDX2/469-667
----------STERRMIDRYVQETHNELS------GHIRVEEIFTLASDRD
-ERFQPFRN-------DN--------RQLLWHSSRLGN------LSGIISQGLAPTEAPT
S-------------GYRLGKGIYFSDSLRKSS--AYCWADYPCSQCLLLCEVALGKNSTL
AVGRKQNPSGRQ-------------ATPSLQQYT--fFENNELVVYDPARVRPRYLL---
----
>A0DRQ5/2317-2544
------------EYKLIQQYINQSST-----------PKISNIFAIERRGE
AERFESN-K-------QN--------RLLLWHGSKISN------FMGILAQGLAPPWALN
T-------------GAMFGKGIYFADMFQKSF--AYTEDSLHYNPYMLLCEVAVGKQSVK
GCGKTGPPVGQCi-----------eYPEPKKK-DkycLQHNEYIVYEETKVKFRYMVQL-
----
>A0A1U8PIA4/612-816
----------SEDYKMILNYVEKTYEPVK------LGISVENIFNVETKEG
-PSFDEVKK-------LN--------KRLLWCGTRSSN------LLRHLHKGFASCSLSV
P-------------GYMFGKGIVCSDAAAEAA--RYGFTVDRPEGFLVLAVFSQGEVCVK
GLGRKKPPCGRL-------------IPSEHQDSP---LEYNEYTVYDPKQVSMRFLVGVK
----
>D7FK77/746-948
----------SSEHKAIKTYLENTKPGYG-------DMDLFNVWTVDREGE
GQRFKAHDK-------MN--------RKLLWHGTNVAV------VAAIVKSGL----MPH
S-------------GGRVGKGIYLASENAKSR--QYVRPGAKGPGVMFLCEAALGNDSIV
ARGWQEPPQGKP------------kTQPKYKGSR---FSNSEYLVYKESQQRIRYMLTVK
----
>M3YD50/147-337
----------THEYNEVASLFGKTMD----------RGRIKRIQRIQNLDL
WEFFCRKKAqlkrgvpQN--------EQMLFHGTSSEF------VEAICIHNFDWRINGI
H-------------GALFGKGTYFARDAIYSS--RFCKDIKHGNTFMFLARVLIGD-YIN
GDSKYMRPSKDG------------sYVNLYDSCVddtWDPKIFVVFDANQIYPEYLIDF-
----
>G1MXU9/317-516
----------SQEYEMILNYVAQTGG----------QVYILNIWKVAREGE
DKLFQAHDH-------LH--------RRLLWHGTNVAV------VAAILRNGL----MPH
S-------------GGRVGKGIYFASENSKSA--GYVPFTSKRVGLMFLTEVALGKDSVL
ACGRTEPCQGKP------------iPMPAYKDSS---FFQSEYLIYQESQCRIRYLVQLR
----
>T0QI20/299-493
--------------KLIQTYFDNTKVPLK------FPLTLRCVYKVDKQIE
SDRFQAFAT-------LN--------RKLLWHGSALNN------WPSILRSGLAPPNVRT
N-------------GQSFGVGLYFSDSVSRSV--GYCHS--NKVGLLALCEVALGTDSVH
GCGSFLPPMGKL------------aRRDFATENG---LEYNEYIVYNTAQMRMRYLVVVD
----
>K3XA41/479-688
----------SDEYALVKTYMKNSSCCGW------KTLQLANVFRVNKPSE
DRRFEPYRA-------FN--------RKILWHGSRLSN------WLGILSDGLAPPEVAS
N-------------GRIFGKGVYFTDKASKAQ--AYCHAARHGGQNFVLSEVALGDHSCK
GVGTCRPPLGKP--------------TQATEATG---LSHSEYIIYNPAQARMRYVV---
----
>G3WHM4/198-387
-----------NEYNEVANLFGKTVD----------SNRIKRIQRIQNLDL
WEFFCRKKAqlkrgvpKN--------EQMLFHGTSSEF------VEAICIHNFDWRINGI
H-------------AAVFGKGTYFARDAAYSS--RFCKDMKHGSTFMFLARVLIGD-YIN
GDSKYMRPSKDG------------sFVNLYDSCVdntWNPKIFVVFDANQIYPEYLIEF-
----
>I1BVM0/2410-2607
-----------TEYNMVMSYMNSTSK----------NHDLVHLFDVQRAEE
QTRFRPYES-------CN--------RMLLWHGSRIGN------IMGILKQGLAPNTAQT
N-------------GAMLGTGIYFADNFMKSL--GYCHDANSPYKIMLLCEVALGRDSVQ
ALGKQVPPCVEN------------tFTEQTNDIV---LHHNEYMVYDENRVRIRYLLVIK
----
>A0A1R3FUH1/657-860
----------SDDYKMIVNYVEKTYEPLK------LGISVENIFDVEKSGG
-PSYDEVKE-------LN--------KMLLWCGSRSSN------MLRHLHKGFAICSLPV
P-------------GYMFGRGIVCSDAAAEAT--RYGFTVDRPDGFLILAVYAQGESCVK
GLGRKKPPCGRL-------------IPSEHKDSP---LEYNEYTVYDPKQVCIKFLVAVK
----
>A0DIP7/2337-2565
------------EFKLIDQYINQSST-----------PKISNIFAIERRGE
AERFENN-K-------QN--------RLLLWHGSKISN------FMGILAQGLAPPWALN
T-------------GSMFGKGIYFADMFQKSF--GYTDDSLHYNAYMLLCEVAVGKQSVK
GCGRRGPPVGQCi-----------dYPDPKKKDKdyyLQHNEYIVYDETKVKFRYMVQL-
----
>J9FN38/2243-2440
------------EYGIIEQYAENTHIEIN------NRKQIKNIIRLTKYEE
QEKFKGD---------MN--------RMLLFHGSKVSN------FLGILKHGLQPLAVQR
N-------------GQLLGKGIYFSDMISKAI--QYTEDNANGSRFILVCEVALGDHSIL
GSGIQAPPLGKV------------eNVAANGGSD---FQYNEYVVPETSQVRMRYLIQLK
----
>A0A1I7XLR1/460-631
----------SSEYEYIMLYMKNTHGATH------NKLDVVDVIRLRRKGE
SEKFRGN---------LN--------RHLLWHGSGNSN------YAGILSQGLAPPEAPV
T-------------GYMFGKGLYFADMVSKSA--NYCRIRFDTDGLLMLCDVALGKSSVK
GDVIDGSPLGTP------------------------------------------------
----
>H2NG55/134-313
---------------------------TQ------VQNRIKRIQRIQNLDL
WEFFCRKKAqlkrgvpQN--------EQMLFHGTSSEF------VEAICIHNFDWRINGI
H-------------GAVFGKGTYFARDAAYSS--RFCKDIKHGNTFMFLARVLIGD-YIN
GDSKYMRPSKDG------------sYVNLYDSCVddtWNPKIFVVFDANQIYPEYLIDF-
----
>F6PTG4/144-333
-----------NEYNEVASLFGKTVD----------SNRIKRIQRIQNLDL
WEFFCRKKAqlkrgvpKN--------EQMLFHGTSSEF------VEAICIHNFDWRINGI
H-------------AAVFGKGTYFARDAAYSS--RFCKDMKHGTTFMFLARVLIGD-YIN
GDSKYMRPSKDG------------sFVNLYDSCVdntWNPKIFVVFDANQIYPEYLIEF-
----
>F2UFQ3/2753-2952
----------SSTYKAIRMFMNTTREHSS------AGVGIAQVFEISKPDE
DAAFKNKFG------sDT--------RTLLWHGTKNQN------VLGILSQGLAPPSAQV
T-------------GYMFGKGVYFADCFSKSY--NYTMNYGEGSELMFLAEVVLGNDSIH
GLGSSVPPLGPL-------------KEAPIAGSH---LAYNEFILYDSARIRLRYMV---
----
>A9UWX6/371-569
------------TYDMIQQYISATGSSGW------RKASLIDAFEVCRHDE
DKRFAQHDD-------IN--------RRLLWHGTNVAV------VAAILGSGL----MPH
S-------------GGRVGRGIYLASEMSKSA--GYVGTGSKNIGIMFLVEAALGKDCVI
AKGQTEPPQGAP------------lDQPKYAQSS---FSQSEYLLYKESQHRIRYVLKLQ
----
>A0A1U8B660/599-802
----------SDDYKMILNYLEKTYEPVK------LGVTVENIFSVESSAL
-PSYEEIKK-------LN--------KVLLWCGTRSSN------LLRHLHKGFAICSLPV
P-------------GYMFGKAIICSDAAAEAA--RYGFTVDRPEGFLILAIASLGNAGVK
ALGRKKPPCGKL-------------IPTGQEDSP---LEFNEYAVYDPKQVSIRFLVAVK
----
>A0A2B4SH83/289-371
---------------------------------------------------
--QYMKDRQ------kPR--------EKLLFHGTTPDV------VDAICTHNFDHRVRGK
N-------------GTKYGQGSYFAVDASFSK--SYSNPDEEKTRYMFLAKVLTGE----
------------------------------------------------------------
----
>A0A2B4SH83/1288-1420
---------------------------------------------------
----KEN-KtkigdqlKN--------EKRLFHGTSPDA------VEAICKENFDWRLNGK
N-------------GNLYGDGCYFAVEASYSH--RYAKEDASKSRIMFLAKVLVGS-YIE
GNSSFRRPSANQ-------------VSDLYDSCVddvSNPKIFVVFDKNQFYP-------
----
>A0A1I7U267/48-185
----------SEDWNHIIEYIHNTQGSTH------DKVDLVDILKLDRADE
STKFMKN---------IN--------RRLLWHGSGKMN------FAGILGQGLAPPEAPS
S-------------GYMFGKGVYFADMFSKSF---FCCRFPRNEAYLLLCDVALGNHSVK
------------------------------------------------------------
----
>A0A2J6LTM6/601-805
----------SDDYSMILKYVEKTYEPVK------VGISVENVFQVEV-GA
GPSYDDIKK-------LN--------KVLLWCGTRSSN------LLRHLHKGFAVCTLPV
S-------------GYMFGRAIVCSDAAAEAA--RYGYTVDRPEGFLVLAVASLGKTGVK
GLGRKKTPCGSL-------------VESEHTDSP---LEYNEYAVYDPKQVMIRFLVGVK
----
>A0A1R3J2V1/580-783
----------SDDYKMIVNYVEKTYEPLK------LGISVENIFDVEKSGG
-PSYDEVKE-------LN--------KMLLWCGSRSSN------MLRHLHKGFAICSLPV
P-------------GYMFGRGIVCSDAVAEAS--RYGFTVDRPDGFLILAVYAQGEACVK
GLGRKKPPCGRL-------------IPSEHKDSP---LEYNEYTVYDPKQVCIKFLVAVK
----
>A0A1U7KWB4/356-548
-----------KEFGTLETYVRETHGATH------HKVDVLNAFRVERQDE
TDAWMNAGNds---lkDE--------RLLLWHGSRTTN------FAGILKQGLAPPEAPV
T-------------GYMFGKGVYFADMMSKSA--NYCYSLSENTGLLLLCEVAAQPRATK
GLGRTQPPKGAP-------------KDVNEQGVY---LQYNE------------------
----
>A0A0D2X3R9/2533-2749
-----------AEFATIEGYARATSQGAF------KGLDFVDLFRISRKGE
SERFTSASLg----lrKN--------NMLLWHGSSIAN------FMGILSQGLTPSHVPL
T-------------GAMFGAGVYTADMFIKSL--GYSHITGNKETALLLCNVALGENSTK
GLGYYGPPTGKV-------------EQLIPGEQNynlLNYNEYIVYDLSQIQIKYVVLVK
----
>A0A1I7TKS1/751-931
-----------EDWNNISEYLNNTQGSTH------DKVDLVDILKLDRADE
STKFKKT---------IN--------RRLLWHGSGKMN------FAGILGQGLAPPEAPV
S-------------GYMFGKGVYFADMFSKSF--FYCRANVREEAYLLLCDVALGEHSVK
GIGRECPPKGKV---------------HFQLQGA---RNRDFFLLY--------------
----
>S8D8Z0/604-807
----------SSDYGMIAKYLEKTYEPVK------VRVAIDNVFAVESSAC
-PSHDEIKK-------LN--------KVLLWCGTRSSN------LLRHLQKGFAVCFLPV
P-------------GYMFGKAIVCSDAAAEAA--RYGFTVDRPEGFLVLAVASLGEQAVI
GRGKKKTPCGKI-------------IPSNYKDSS---LEYNEYAVYNPQQVCIKFLVAVK
----
>A0BYL4/2301-2528
------------EFKLIVQYINQSQQ-----------AKVSNIFAVERRGE
AERFEH-NK-------QN--------RMLLWHGSKISN------FMGILAQGLAPPWAFN
T-------------GTMFGKGIYFADMFQKSF--GYTEDSLYYNTYMLLCEVAVGKQSVK
GCGRRGPPVGQCi-----------dYPQPKKKDKefqLQHNEYIVYDETKVKVRYMVQL-
----
>H2TS30/292-409
----------SHEYRVIEKYLQSTHAPTH------STMTVIDIFTIDREGE
SNNFLSHFH------nST--------RTLLWHGSRLSN------WVSILSQGLAPPEAPV
T-------------GYMFGKGIYFADMSSKSA--NYCFAQSNHIGLLLLCEV--------
------------------------------------------------------------
----
>A0A059AAG7/598-801
----------SNDYKMIVNYVEKTYEPVK------VGVSVENIYAVESTAA
-PSYDEIKE-------LN--------KVLLWCGTRSSN------LMRHLHKGFAVCSLPV
P-------------GYMFGKAIVCSDAAAEAA--RYGFTIDRPEGFLILAIASLGDAGVK
GLGRKKTPCGRL-------------IPSEHKDSP---LEYNEYAVFDPKQTSIRFVVGVK
----
>A0A0D8XHA4/319-491
-----------EKFEIISKYLYTTHGATH------MSMEIVDIYVVYKESE
YRRFKKN---------IN--------RMLLWHGSRINN------FYDILSHGLAPFEIPN
K-------------GYMFGKGIYFADVATKSG--NYCYPSNDKRGLLLLAEVECHSMLCA
SRC-FSDPLGPL-------------EDCSSDGTKy-tLLYNEYVVYDVAQVRSRFIVEVK
----
>B9HQX1/588-791
----------SDDYKMIVKYLDTTYEPVR------VGVSVENIFSVEPSAC
-PSLDEIKK-------LN--------KVLLWCGTRSSN------LLRHLQKGFSVCSLPV
P-------------GYMFGKAIVCSDAAAEAA--RYGFTVERPEGFLVLAVASLGDRGVK
GLGKKKTPCGRL-------------IPSEHRDSP---LEYNEYAVYDPKQTRIRFLVEVK
----
>A0A0L0G5W2/632-821
-----------NVYRAIQKYFDVTKS----------NSQLLDVWTVDREGE
GSRYKAFDA-------LN--------RRLLWHGTNLAV------VAPILTNGL----MPH
S-------------GGRVGKGIYLAAENSKSR--SYTSAYGSKYACMFLAEAALGTDSVH
AVGRMTPPQSAP-------------KDTKVDSS----FYQDEFLVYSESQVRTRYLITLK
----
>H0Z7N3/299-496
----------SREYQLIQTYVMQTGH----------KLHILNIWQVARDGE
DECFKAHDL-------LH--------RRLLWHGTNVAV------VAAILKSGL----MPH
S-------------GGRVGKGIYFASENSKSA--CYVPGTSKNVGIMFLTEVALGKDSVL
ACGRTEPCQDKP------------iPMPAYKDSS---FSQSEYLIYKESQCWIRYLVQLR
----
>A0A1Z5TAU5/354-510
----------STEFSEIQQYLMKTCGATH------DEYNLKDVFRIERKGE
LERFQQSNFs----kiAD--------RRLLWHGSRATN------FGGILSQGLAPPEAPV
S-------------GYAYGKGIYLADMSSKSA--QYTASISNGEGLLLLCEAELGSWSTH
GVGKSGP-----------------------------------------------------
----
>A0A1I7TKS2/750-930
-----------EDWNNISEYLNNTQGSTH------DKVDLVDILKLDRADE
STKFKKT---------IN--------RRLLWHGSGKMN------FAGILGQGLAPPEAPV
S-------------GYMFGKGVYFADMFSKSF--FYCRANVREEAYLLLCDVALGEHSVK
GIGRECPPKGKV---------------HFQLQGA---RNRDFFLLY--------------
----
>A0A1S4AKT5/596-800
----------SDDYKMIVNYVEKTYEPIS------VGVSVENIFAVEVSSC
-PSLDDIKK-------LN--------KVLLWCGTRSSN------LLRHLQKGFSVCSLPV
S-------------GYMFGRAVVCSDAAAEAA--RYGFTIDRPEGFLVLAVASLGEIGVK
GLGRKKTPCGRL-------------IPSEHKDSV---LEYNEYAVYDPQQVSIKYLVAVK
----
>A0A1I7TKS3/746-926
-----------EDWNNISEYLNNTQGSTH------DKVDLVDILKLDRADE
STKFKKT---------IN--------RRLLWHGSGKMN------FAGILGQGLAPPEAPV
S-------------GYMFGKGVYFADMFSKSF--FYCRANVREEAYLLLCDVALGEHSVK
GIGRECPPKGKV---------------HFQLQGA---RNRDFFLLY--------------
----
>A0A0S4J7D7/2-194
----------------VATYFNNTHTSRK------RSQTLRHLWKLERDEE
EQRFEPWKT-------SN--------RKLLWHGSHLFK------WVRILSRGL--PNENG
G-------------DLKFGKGIYFADMISEGA--RHSKIGAKTGGLLVLGEVALGTDSIY
GRGEFMHPTGTP-------------ITRSYDRER--sLTYNEFVVYDVTRVKLKYLLHVD
----
>A0A1S4BJ56/599-803
----------SDDYKMIVNYLEKTYEPIR------VGVSVENIFSVEVGAC
-PSLDDIKK-------LN--------KVLLWCGTRSSN------LLRHLHKGFSVCSLPV
S-------------GYMFGRAVVCSDAAAEAA--RYGFTIDRPEGFLVLAIASLGEIGVK
GLGRKKTPCGRL-------------IPSEHKDSV---LEYNEYAVYDPQQVSIRYLVAVK
----
>E3MAH5/719-857
-----------FDYELIKEYMKNTQGSTH------DNCDLIDILEINRESE
STKFKKE---------IN--------RRLLWHGSGLRN------LTGILGQGLAPPEAPA
T-------------GYMFGKGVYFADMFSKSL--FYCRANAQDEAYLLLCDVALGVNSVK
------------------------------------------------------------
----
>K4ATE3/596-800
----------SDDYKMIVNYLEKTYEPVQ------VGISVENIFAVEASAC
-PSLDEIKG-------LN--------KVLLWCGTRSSN------LLRHLQKGFSVCSLPV
S-------------GYMFGRAIVCTDAAAEAA--RYGFTVDRPESFLVLAVASLGDIGVK
GLGRKKTPCGKL-------------IPSEHKDSV---LEYNEYAVYDPQQVSIRYLVAVK
----
>W5MXF7/328-503
----------SKEYEIIENYLNATAGNWR-------RPTILNVWVVNRDKE
AERYEEHDA-------LN--------RRLLWHGTNIAV------VAAILKSGL----MPH
S-------------GGRVGKGIYFASENGKSA--GYVGTTSKSVGIMLLNEVSLGKDSVV
ARGNTEPPQGKP------------iSQSLYSDSY---FS---------------------
----
>A0A091R2I4/285-491
----------SREYQLIQNYVMQTGC----------NLRILNIWQVARDGE
DERFKAHDI-------VH--------RRLLWHGTNVAV------IAAILKSGL----MPH
S-------------GGRVGKGIYFASENSKSA--CYGLVSSSHTAVMFLTEVALGKDSVL
ACGRTEPCQGKP------------iPMPAYKDSS---FSQSEYLVYQESQCRIRYLVQLH
----
>B7PA88/288-481
-----------SDYQLVSWYLSSSHGETH------MRLELQHLFRVNKSEH
AARFVS----------LP--------RMLLWHGSRASN------WAGILSEGLAPSHVPS
S-------------GYMFDKGVYFADCVSKSA--NYCWPPKVQEGILALCEVLEPWVCLC
ASIDDFFPCGKL------------vKSALVHSAN---LHYNEYIVYNTNQIKIRYLVKVR
----
>M4CDY3/592-795
----------SEDYKMIVKYLETTYEPVK------VTATVVNVFAVESKAI
-PSLDEIKK-------LN--------KVLLWCGSRSSN------LLRHIYKGFAVCSLPV
P-------------GYMFGRAIVCSDAAAEAA--RYGFTVDRPEGFLVLAVASLGEVGVK
GLGRKKTPCGKL-------------VPSEHKDSP---LEYNEYAVYDPKQTSIRFLVEVK
----
>D8SJ96/589-792
----------SDDYKMVQKYLEKTYEPVK------YSIVMEELFMVESSAG
-PSFEEVDK-------LN--------KVLLWCGTRTCN------LISTLAQGMAIYNAPV
P-------------GYMFGKGLYCTDASCKAA--SYAFTVDRPEGFLMLAVVGLGDVAIK
ALGKKLPPCGAL-------------KSSGRDDCT---LDYNEYVVYDPKQVKLQYIVQVR
----
>A0A024T9V6/2236-2409
-----------AEFDMISRYFERGIHSKT------KAYKVSRAFKVHRKGE
AERMESLTV-------PH--------HTLLWHGTKKTN------LMGILSRGLAPPEAPV
T-------------GYAFGKGIYFADASEKSL--KYCGGDKRKVHYMLLCDVALGNHSTF
AMAKYQPPLGKL-------------QQV--------------------------------
----
>K7H4L7/77-286
----------SAEIGEKIGECLKMRGPTH------FKLSYIDAFELKHAEN
SEDVKPEVPkkrgaktTSt------tKRLLWHGTRVTN------VFSILVNGLNIPEGDR
Y-------------GLMFGNGVYFANVPTKSA--NYCCPEASGRVFMLLCEVDTTNNSVY
AAGKHTPQAFVS------------gMEEIPQETR---LLYDEYVMFDKEKFKIKYVVEVK
----
>A0A091QRF0/11-199
-----------NEYNEVSSLFGKTMD----------SHRIKRIKRIQNLDL
WEFFCRKKAqlkrgvpTN--------EQMLFHGTSNEF------VEAICIHNFDWRINGM
H-------------AAVYGKGTYFARDASYSS--RFCKEMKHGDTFMFLARVLTGD-YIN
GESKYMRPSKDG------------sFVNLYDSCVdntWNPKIFVIFDANQIYPEYLIEF-
----
>L8GPV8/2364-2533
-----------DEYKILRQYIKRSSP----------SVFVTNIYHLQRKGE
PERFQEWEK-------VN--------HQLLFHGSALSN------FVGILSQGLAPPEAPF
S-------------GYAFGKGIYFADMFQKSF--GYCRM-HTGSRHMLMCEVALGEHSTK
GIGQRGPPVGE-------------------------------------------------
----
>A0A078GP25/591-794
----------SEDYKMIVKYLETTYEPVK------VSATVVNVFAVESKAI
-PSLDDIKK-------LN--------KVLLWCGSRSSN------LLRHIYKGFAVCSLPV
P-------------GYMFGRAIVCSDAAAEAA--RYGFTVDRPEGFLVLAVASLGEVGVK
GLGRKKTPCGKL-------------VPSEHKDSP---LEYNEYAVYDPKQTSIRFLVEVK
----
>A0A0D3EDD4/591-794
----------SEDYKMIVKYLETTYEPVK------VSATVVNVFAVESKAI
-PSLDDIKK-------LN--------KVLLWCGSRSSN------LLRHIYKGFAVCSLPV
P-------------GYMFGRAIVCSDAAAEAA--RYGFTVDRPEGFLVLAVASLGEVGVK
GLGRKKTPCGKL-------------VPSEHKDSP---LEYNEYAVYDPKQTSIRFLVEVK
----
>A0A1S3FS34/140-330
----------THEYNEVAALFGKTMD----------RNRIRRIQRIQNLDL
WEFFCRKKSqlkrgipQN--------EQMLFHGTSSEF------VEAICIHNFDWRINGM
H-------------GALLGKGTYFARDASYSS--RFCKDLRHGDTLMFLARVLIGD-YIS
GDPKYMRPSKDG------------sYVNLYDSCVddtWSPRIFVVFDANQIYPEYLIDF-
----
>A0A0A1PFN0/1667-1864
-----------TEYNMVNSYMQSTCQ----------SHELIHLFAVNRQEE
QIRYRPYEQ-------DN--------RMLLWHGSRIGN------FMGILKQGLAPLTAKA
N-------------GAMLGTGVYFADTFGKSL--GYCTESTSSYRLMLLCEVALGRDSVQ
GVGKQIPPFGPC-------------ITNDFTGVQeikLHNNEFMVFDESRVKIRYLLII-
----
>W9QJF3/579-782
----------SDDYKMILNYLEKTYEPFK------VGISVDNIFVVQPKAC
-PSFEEIKK-------LN--------KMLLWCGSRSSN------MLRHLHRGFSVCSLPV
P-------------GYMFGRAIVCSDAAAEAA--RYGFTADRPDGFLVLAVASLGNMGVK
GLGRKKTPCGRL-------------IPSEHKDSP---LEYNEYAVYDPKQVLIRFLVEVR
----
>D8QNS9/489-692
----------SDDYKMVQKYLEKTYEPVK------YSIVMEELFMVESSAG
-PSFEEVDN-------LN--------KVLLWCGTRTCN------LISTLAQGMAIYNAPV
P-------------GYMFGKGLYCTDASCKAA--SYAFTVDRPEGFLMLAVVGLGDVAIK
ALGKKLPPCGAL-------------KSSGRDDCT---LDYNEYVVYDPKQVKLQYIVQVR
----
>A0A091MSW9/11-199
-----------NEYNEVSSLFGKTMD----------SHRIKRIKRIQNLDL
WEFFCRKKAqlkrgvpTN--------EQMLFHGTSNEF------VEAICIHNFDWRINGM
H-------------AAVYGKGTYFARDASYSS--RFCKEMKHGDTFMFLARVLTGD-YIN
GDSKYMRPSKDG------------sFVNLYDSCVdntWNPKIFVIFDANQIYPEYLIEF-
----
>A0CT98/1964-2191
------------EFKLIVQYINASHQ-----------AKISNIFAVERRGD
AERFEHN-K-------EK--------RLLLWHGSKISN------FMGILSQGLAPPWALN
T-------------GAMFGKGIYFADMFQKSY--GYTEDSLHYNQYMLLCEVAVGKQSVK
GCGRRGPPQKKD------------aNGNFIHRLN---LQHNEYIVYDDTKVKIRYMVQL-
----
>A0A183FHN0/366-510
-----------EEFEIVSKYLTGSHGMTH------MTMEIVNIYSVFKPSE
HARFKDR---------IN--------RMLLWHGSRVSN------FYNILSHGLAPPEVPL
T-------------GFMFGKGVYFADVASKSG--NYCYPSKGKCALLMLSEVALGDSSTF
GVGKYRP-----------------------------------------------------
----
>A0A183FRW2/498-684
-------------FERIQLYMANTHGETH------TNLEIVDVTL-NRVGE
DVKFKAN---------IN--------RRLLWHGSGTAN------YGGILSQGLAPPEAPV
T-------------GYMFGKGVYFADMASKSA--NYCRVADNTDGLLLLCDVALGKNSVQ
GVGGMEPRLEKP------------vKAADSETRS---LLYNECVSFVPYLF---------
----
>A0A093GCA3/10-198
-----------NEYDEVSSLFGKTMD----------SHRIKRIKRIQNLDL
WEFFCRKKAqlkrgvpTN--------EQMLFHGTSNEF------VEAICIHNFDWRINGM
H-------------AAVYGKGTYFARDASYSS--RFCKEMKHGDTFMFLARVLTGD-YIN
GDSKYMRPSKDG------------sFVNLYDSCVdntWNPKIFVIFDANQIYPEYLIEF-
----
>A0A2H3XSJ2/602-806
----------SDDYKMILKYLEKTYEPVE------VGVSVDNIFAVESSAG
-PSYDDIKK-------LN--------KVLLWCGTRSSN------LLRHLHKGLAICSIPV
P-------------GYMFGKAIVCSDAAAEAA--RYGFTIDRPEGFLVLAVASLGDVGVK
GLGRKKPPCGRL-------------VPSECKDSP---LEYNEYAVYDPKQVSIRFLVGVR
----
>A0A2G2XQ99/610-813
----------SDDYKMIVKYLEKTYEPVE------VGVSVENIFAVEVSAC
-PSLDEIKK-------LN--------KVLLWCGTRSSN------LLRHLQKGFSVCSLPV
S-------------GYMFGRSIVCSDAAAEAA--RYGFTIDRPEGFLVLAVASLGEIGVK
GLGRKKTPCGKL-------------IQSEHKDSI---LEYNEYAVYDPQQVSIRYLVAIK
----
>A0A2I0LXW1/145-333
-----------NEYNEVSSLFGKTMD----------SHRIKRIKRIQNLDL
WEFFCRKKAqlkrgvpTN--------EQMLFHGTSNEF------VEAICIHNFDWRINGM
H-------------AAVYGKGTYFARDASYSS--RFCKEMKHGDTFMFLARVLTGD-YIN
GDSKYMRPSKDG------------sFVNLYDSCVdntWNPKIFVIFDANQIYPEYLIEF-
----
>A0A1D2M7S0/664-861
-----------EEAEIILQYIHNTGE----------NVKVRGIYRVQRSTE
-DFNLNATK-------VN--------RQLLWHGTSAAN------MLSILHQGIAPLNSQI
S-------------GHLFGKGIYLADMFAKSQ--KYCRSNGKTRKFMLLCEAALGKNSLK
ADSRYEPALGKS-------------KEKVARNNDewgLDYNEYIIFDTNQIAMRYLIEF-
----
>K7H4L9/332-541
----------SAEIGEKIGECLKMRGPTH------FKLSYIDAFELKHAEN
SEDVKPEVPkkrgaktTSt------tKRLLWHGTRVTN------VFSILVNGLNIPEGDR
Y-------------GLMFGNGVYFANVPTKSA--NYCCPEASGRVFMLLCEVDTTNNSVY
AAGKHTPQAFVS------------gMEEIPQETR---LLYDEYVMFDKEKFKIKYVVEVK
----
>A0A1V4JB68/154-342
-----------NEYNEVSSLFGKTMD----------SHRIKRIKRIQNLDL
WEFFCRKKAqlkrgvpTN--------EQMLFHGTSNEF------VEAICIHNFDWRINGM
H-------------AAVYGKGTYFARDASYSS--RFCKEMKHGDTFMFLARVLTGD-YIN
GDSKYMRPSKDG------------sFVNLYDSCVdntWNPKIFVIFDANQIYPEYLIEF-
----
>A0A226DZY7/1295-1487
----------STHYQDMSTYFANTQC--H------NNVRITNIFKIRRFDD
VNCFGGG---------RN--------RKLLWHGTKLTN------VGGILSRGF--SRPSH
G-------------GQMFGTGTYFADRASKSI--QYCGVRASSKGYLFVCAVALGNDSIM
GVGQSVPPCGKT-------------VQTTQSSSG---LLYNEYIVYDMDRITIKFLLEFE
----
>A0A022R9L7/601-807
-----------EDFKMIANYLEKTYEPVK------VGVSIEDVFAVEVSAC
-PSLDEIKK-------LN--------KTLLWCGTRSCN------LLRHLQKGFAPCSLPV
P-------------GYMFGKAIVCSDAAAEAA--RYGFTVDRPEGFLILAVASLGENGVI
GLGRKKTPCGKL-------------IPSEHKEHKdspLEYNEYAVYDPKQVSIRFLVSVK
----
>K7FQC0/141-329
-----------NEYNEVSSLFGKTMD----------SNRIKRIQRIQNLDL
WEFFCRKKAqlkrgvaVN--------EHMLFHGTSNEF------VEAICIHNFDWRINGI
H-------------AAVYGKGTYFARDASYSS--RFCKDMKHGDTFMFLARVLTGD-YVI
GDSKYMRPSKDG------------sFVNLFDSCVdstWNPKIFVIFDTNQIYPEYLIEF-
----
>J3LDG6/656-861
----------SDDYKMILKYLEKTYEPVK------VGATVERIYAVESSAL
-PSYGEIKK-------HN--------KVLLWCGTRSSN------LLRHLHQGFAVCHLPV
P-------------GYMFGKAIVCSDAAAEAA--RYGFTVDRPEGYLVLAVASLGKMGVK
GVGRKTTPCGKL-------------VPSGNKGGP---LEYNEYAVYDPKQVSIAFLVGVK
----
>A0A1J6JEB1/598-801
-----------DDYKMIVKYLEKTYDPVT------VGVSVENIFAVEVSAC
-PSLDDIKK-------LN--------KVLLWCGTRSSN------LLRHLQMGFATCALPA
P-------------GYMFGRAIVCSDAAAEAA--RYGYTVDRPEGFLVLAVASLGEIGVK
GLGKKKTPCGKL-------------IPSEYKDSP---LEYNEYAVYDPEQVSIRFLVAVK
----
>A0A1Y2EX83/518-721
-------------YKMIQQYVDFTHNGVL------PKIQVDAIFSLQSELD
-ARFMPFSR-------EN--------RQLLWHCSRIGN------FTGILSKGLAPKEAPS
S-------------GFRLGKGIYFTNTLQKAQ--QYCYASYPSDQCMLLCEVALGESSTW
GVGVTQHPMGKS------------iMAAEFGEMEcsaFTWNELVVYDVARVRPRFLLKT-
----
>A0A091N9W6/11-199
-----------NEYNEVSSLFGKTMD----------SHRIKRIKRIQNLDL
WEFFCRKKAqlkrgvpTN--------EQMLFHGTSNEF------VEAICIHNFDWRINGM
H-------------AAVYGKGTYFARDASYSS--HFCKEMKHGDTFMFLARVLTGD-YIG
GDSKYMRPSKDG------------sFVNLYDSCVdntWNPKIFVIFDANQIYPEYLIEF-
----
>A0A0Q3WJV3/102-290
-----------NEYNEVSSLFGKTMD----------SHRIKRIKRIQNLDL
WEFFCRKKAqlkrgvpTN--------EQMLFHGTSNEF------VEAICIHNFDWRINGI
H-------------AAVYGKGTYFARDASYSS--HFCKEMKHGDTFMFLARVLTGD-YIN
GDSKYIRPSKDG------------sFVNLYDSCVdntWNPKIFVIFDANQIYPEYLIEF-
----
>M7BR48/124-312
-----------NEYNEVSSLFGKTMD----------SNRIKRIQRIQNLDL
WEFFCRKKAqlkrgvpTN--------EHMLFHGTSNEF------VEAICIHNFDWRINGM
H-------------AAVYGKGTYFARDASYSS--RFCKDMKHGDTFMFLARVLTGD-YII
GDSKYMRPSKDG------------sFVNLFDSCVdstWNPKIFVVFDTNQIYPEYLIEF-
----
>A0A0D2X5D1/2255-2503
----------SDEFKMILQYMARGGGPSH------A----HGIFKVARWPE
TAQFEQHLAsrdshlhRN--------HLLLWHGTSVAN------VMGILMQGLAPAEADA
T-------------GYMFGKGVYLADYFGKSQ--GYAHA---NNNWMFLCEVALGEHSVQ
GVGRQTPPMGEL-------------TNAPTDEVGy-sLSYNEYIVYDATRVRIKYLLM--
----
>A0A226NTJ2/154-342
-----------NEYNEVSSLFGKTMD----------SHRIKRIKRIQNLDL
WEFFCRKKAqlkrgvtTN--------EQMLFHGTSNEF------VEAICIHNFDWRINGM
H-------------AAVYGKGTYFARDASYSS--RFCKEMKHGDTFMFLARVLTGD-YIN
GDSKYMRPSRDG------------sFVNLYDSCVdntWNPKIFVIFDANQIYPEYLIEF-
----
>A0A1D5P5E7/154-342
-----------NEYNEVSSLFGKTMD----------SHRIKRIKRIQNLDL
WEFFCRKKAqlkrgvtTN--------EQMLFHGTSNEF------VEAICIHNFDWRINGM
H-------------AAVYGKGTYFARDASYSS--RFCKEMKHGDTFMFLARVLTGD-YIN
GDSKYMRPSRDG------------sFVNLYDSCVdntWNPKIFVIFDANQIYPEYLIEF-
----
>D7TCW5/614-816
-----------DDYRMILKYLEKTYEPVK------VGVSVDNIFAVEPSAC
-PSHDEMKK-------LS--------KVLLWCGTRSSN------LMRYLNKGFAICSLPV
P-------------GYMFGRAIVCSDAAAEAA--RYGFTVDRPEGFLVLAVVSLGDLGGK
GLGRKKPPCGHL-------------IPSEYKDSP---LEYNEYCVYDPKQVSIRFLVGVK
----
>A0A2E3C076/268-465
-----------KMYSNLSEYVMNTHCPTH------NNLEILDIYEINRKNE
--NFNTK---------LN--------KTLLFHGSPLCN------WCSIMKNGLDPSKLGI
T-------------GKMFGYGIYWANAITKSF--NYCGYFQDNIGIIAVGEVALGDHSTH
GMGNYSPPCGKL-------------EKN-KEQRY---LWYDEFIIYDTSQYRLKYLMVLK
----
>A0A2G2VQ06/672-875
-----------DDYKMILKYLEKTYDPVT------IGVSVDNIFALEASAC
-PSLDDIKK-------LN--------KVLLWCGTRSSN------LLRHLQMGFSTCSLPV
P-------------GYMFGRAIVCSDAAAEAA--RYGFTVDRPEGFLILAVAALGEIGAK
GLGKKKTPCGKL-------------IPSEHKDSP---LEYNEYAVYDPQQVSIRFLVAVK
----
>A0A2G3BAW4/608-811
-----------DDYKMILKYLEKTYDPVT------IGVSVDNIFALEASAC
-PSLDDIKK-------LN--------KVLLWCGTRSSN------LLRHLQMGFSTCSLPV
P-------------GYMFGRAIVCSDAAAEAA--RYGFTVDRPEGFLILAVAALGEIGAK
GLGKKKTPCGKL-------------IPSEHKDSP---LEYNEYAVYDPQQVSIRFLVAVK
----
>A0A067KZA9/599-802
----------SDEYKMIVKYLEKTYEPIK------VGVSVENIFAVES-SA
WPSLDEIKK-------LN--------KVLLWCGTRSSN------LLRHLQKGFAACSLPV
P-------------GYMFGKAIVCSDAAAEAA--RYGFTIDRPEGFLVLAVASLGDIGVK
GLGRKKTPCGSL-------------KLSEHKDSP---LEYNEYAVYDPKQTCIRFLVGVK
----
>A0A200Q683/620-823
----------SEDYKMIQDYLEKTYEPVK------VGVSLENVFAVEPSAC
-PSYDEIKK-------LN--------KVLLWCGIRSSN------LLRHLNKGFAICSLPV
P-------------GYMFGRAIVCSDASAEAA--RYGFTVDRPEGFLILAVASLGDVGVK
GLGRKKTPCGRL-------------IPSDHKDSP---LEYNEYAAYDPKQVSIRFVVGVK
----
>A0A078A9R4/2203-2398
------------EYKLIHQYGTNTYLEQN-------KKQIKSIIRLTKYDE
QKKFRSD---------LN--------RKLLFHGSRVSN------FLGIMKHGLQPIEVQR
N-------------GNLLGKGIYFTDMISKAI--QYTNDPQHGSKFILVCEVSLGENSIQ
GQGRQAPPLGKA------------iPIQGNENSD---FQFNEYVVPEVDQVRMRYLIQLK
----
>G0P0X2/731-875
----------SQDWKMIEEYFKNTRGSTH------DKVDLVDILKLNKENE
SAKFKAG---------LN--------RRLLWHGSGKMN------FAGILGQGLAPPEAPV
S-------------GYMFGKGVYFADMFSKSF--FYCRAGAKEEAYLLLCDVALGTHSVH
------------------------------------------------------------
----
>A0A218W933/602-805
----------SDDYKMIVNYLEKTYEPVK------VGASVENIFAVESSAA
-PSYEEIKK-------LN--------KVLLWCGTRSSN------LLRHLQKGFAICSLPV
P-------------GYMFGKAIVCSDAAAEAA--RHGFTVDRPEGFLVLAIASLGDVGVK
GLGRKKTPCGRL-------------VPSEHKDSP---LEFNEYAVYDPKRTSIRFLVGVK
----
>U3JQD2/141-329
-----------NEYNEVSSLFGKTMD----------SHRIKRIKRIQNLDL
WEFFCRKKAqlkrgvpTN--------EQMLFHGTSNEF------VEAICIHNFDWRINGM
H-------------AAVYGKGTYFARDASYSS--HFCKEMKHGDTFMFLARVLTGD-YIG
GDSKYMRPSKDG------------sFVNLYDSCVdntWNPKIFVIFDANQIYPEYLIEF-
----
>A0A087G2E7/596-799
----------SEDYKMVVKYLETTYEPVK------VGVSVENVFAVESDAI
-PSLDDIKK-------LN--------KVLLWCGSRSSN------LLRHIYKGFAVCSLPV
P-------------GYMFGRAIVCSDAAAEAA--RYGFTVDRPEGFLVLAVASLGEIGVK
GLGRKKTPCGRL-------------VPSEHKDSP---LEYNEYAVYDPKQTSIRFLVEVK
----
>A0A074ZSJ5/213-398
----------------VEEYFTETGR----------WFEIVHVWRVNRQRE
GDRFRPYLK-------TN--------HKLLWHGTNVAV------VAAILKSGL----MPH
S-------------GGLVGKGIYFASAADKSQ--DYGWADSDGYRIMFLAEVALGKDSVV
AQGKFEPPVNVL------------cSKPVQRDIDs-wFYYSEYLIYNESQCRLRFVILY-
----
>Q8BZ20/517-688
----------SEEYQKVWNIFNRTLP----------FYFVQKIERIQNMGL
WEVYQWQKC-------QQk------dERQLFHGTSANF------VDAICQQNFDWRVCGL
H-------------GTSYGKGSYFARDAAYSH--HYSKS-DTHSHMMFLARVLVGD-FVR
GSTSFVRPAKEG------------qSNAFYDSCVnsmSDPTIFVVFEKHQVYPEYLIQYS
----
>A0A2H1ZE65/598-801
----------SEDYKMVVKYLETTYEPVK------VGVSVQNVFAVESDAI
-PSLDDIKK-------LN--------KVLLWCGSRSSN------LLRHIYKGFAVCSLPV
P-------------GYMFGRAIVCSDAAAEAA--RYGFTVDRPEGFLVLAVASLGEIGVK
GLGRKKTPCGRL-------------VPSEHKDSP---LEYNEYAVYDPKQTSIRFLVEVK
----
>A0A1S3ZBY3/593-796
-----------DDYKMIVKYLERTYEPVM------VGVSVENIFAVEVSAC
-PSLDVIKK-------LN--------KVLLWCGTRSSN------LLRHLQMGFAACALPA
P-------------GYMFGRAIVCSDAAAEAA--RYGYTVDRPEGFLVLAVASLGETGAK
GLGKKKTPCGKL-------------IPSEHKDSP---LEYNEYAVYDPQQVSIRFLVAVK
----
>Q9FK91/597-800
----------SEDYKMVVKYLETTYEPVK------VGVSVQNVFAVESDAI
-PSLDDIKK-------LN--------KVLLWCGSRSSN------LLRHIYKGFAVCSLPV
P-------------GYMFGRAIVCSDAAAEAA--RYGFTVDRPEGFLVLAVASLGEIGVK
GLGRKKTPCGRL-------------VPSEHKDSP---LEYNEYAVYDPKQTSIRFLVEVK
----
>A0A1I8HKT8/350-544
----------SQEFKVIETYQKQTGG----------VGKILQAWRVDREGE
EERHVKAGDv-----kLN--------RKLLWHGTNVAV------VAAILKSGL----MPH
S-------------GGRVGRGIYFASEQGKSA--CYTSRATGNQGIMFLNEVALGKNSIL
AEGRTEPPQGKP-------------KPIGPSSSH---FSQSEYLVYKESQCRIRYLLRMQ
----
>A0A178UEB0/597-800
----------SEDYKMVVKYLETTYEPVK------VGVSVQNVFAVESDAI
-PSLDDIKK-------LN--------KVLLWCGSRSSN------LLRHIYKGFAVCSLPV
P-------------GYMFGRAIVCSDAAAEAA--RYGFTVDRPEGFLVLAVASLGEIGVK
GLGRKKTPCGRL-------------VPSEHKDSP---LEYNEYAVYDPKQTSIRFLVEVK
----
>G7YHC9/164-351
---------------LVEEYFTETGG----------SFEIVHVWRVNRHGE
GDRFRPYLK-------TN--------HKLLWHGTSVAV------VAAILKSGL----MPH
S-------------GGLVGKGIYFASAADKSQ--GYGWADSDGYRIMFLAEVALGKDSVV
AQGRCEPPVKVL------------cSKPVHRDINs-wFFYSEYLIYNESQCRLRFVILYR
----
>A0A1S4AIW0/630-833
-----------DDYKMIVKYLEKTYEPVT------VGVSVDNIFAVEVSAC
-PSLDDIKK-------LN--------KVLLWCGTRSSN------LSRHLQMGFATCALPA
P-------------GYMFGRAIVCSDAAAEAA--RYGYTVDRPEGFLVLAVASLGEIGAK
GLGKKKTPCGKL-------------IPSEYKDSP---LEYNEYAVYDPQQVSIRFLVAVK
----
>A0A0D9VGM2/520-725
----------SEDYKMILKYLEKTYEPVK------VSATVERIYSVESSAF
-PSYDEIKK-------LN--------KVLLWCGTRSSN------LLRHLHDGFALCHLPV
P-------------GYMFGKAIVCSDAAAEAA--RYGFTVDRPEGYLVLAVASLGKMGVK
GVGRKTPPCGKL-------------VPSRNKDGP---LEYSEYAVYDPKQVSIAFLVGVR
----
>A9V6M7/697-820
----------SDEYKMVKKYLKNTHGATH------RKLELMDLFAIDKDTG
---YKG----------GN--------KRLLWHGSRLTN------WGGILSQGLAPPEAPV
T-------------GYMFGKGIYFADSSSKSA--NYCHTRSNNVGLLMLSEVALGT----
------------------------------------------------------------
----
>H0ZSG5/141-329
-----------NEYNEVSSLFGKTMD----------SQRIKRIKRIQNLDL
WEFFCRKKAqlkrgvpTN--------EQMLFHGTSNEF------VEAICIHNFDWRINGM
H-------------AAVYGKGTYFARDASYSS--HFCKEMKHGDTFMFLARVLTGD-YIG
GDSKYVRPSKDG------------sFVNLYDSCVdntWNPKIFVIFDANQIYPEYLIEF-
----
>A0A218VDB0/141-329
-----------NEYNEVSSLFGKTMD----------SHRIKRIKRIQNLDL
WEFFCRKKAqlkrgvpTN--------EQMLFHGTSNEF------VEAICIHNFDWRINGM
H-------------AAVYGKGTYFARDASYSS--HFCKEMKHGDTFMFLARVLTGD-YIG
GDSKYVRPSKDG------------sFVNLYDSCVdntWNPKIFVIFDANQIYPEYLIEF-
----
>I1IA68/607-812
----------SEDYKMIAKYLEKTYEPVK------VGVSIDRIYAVESSAF
-PSYNDIKN-------LN--------KVLLWCGTRSSN------LLRHIHKGFAVCHLPV
P-------------GYMFGKAIVCSDAAAEAA--RYGFTVDRPEGYLVLAVASLGEVGVK
GVGRKTTPCGKL-------------VPSGNKDGP---LEYNEFAVYDPKQVSIQFLVGVR
----
>L8HG62/534-729
------------------------------------GLSVLDAFAVEREGE
AMRFRPFSH-------LN--------RMLLAHGTRLAN------TMGILRQGLAPPEAPH
S-------------GYMFGKGIYFADVAEKRCvwRG---------IFLLCEVALGNHSTL
GCGRQVPPLGRE-------------DAEQEEGAVkrrLTYNEHIVYNEGQVRIRYILKVR
----
>V4N8Z2/585-788
----------SDDYKMVVKYLKTTYEPVK------VSATVENVFAVESDAI
-PSLDDIKK-------LN--------KVLLWCGTRSSN------LLRHIYKGFAVCSLPV
P-------------GYMFGRAIVCSDAAAEAA--RYGFTVDRPEGFLVLAVASLGEVGVK
GLGRKKTPCGRL-------------VPSEHKDSP---LEYNEYAVYDPKQTSIRFLVEVK
----
>A0A0P0VJU7/29-234
----------SEDYKMILKYLEKTYEPVK------VSATVERIYAVESSAL
-PSYDEIKK-------LN--------KVLLWCGTRSSN------LLRHLRDGFAVCHIPV
P-------------GYMFGKAIVCSDAAAEAA--LYGFTVDRPEGYLVLAVASLGKMGVK
GVGRKTTPCGKL-------------VPSTNKDGP---LEYNEYAVYDPKQVSIAFLVGVK
----
>M0TYR7/613-816
----------SDDHKMILKYLETTYEPIK------VGVSVENIFAVESGA-
GPSYEEVKK-------LN--------KILLWCGTRSSN------LIRHLQKGLSVCQIPA
P-------------GYMFGKAIVCSDASAEAA--RYGFTVDRPDGFLLLAVVSLGEVSVK
GLGRKKPPCGRL-------------VASEHADRP---LEYNEYAVYDPKQVCMRFVVAVK
----
>A0A0V0QWU2/401-581
--------------KQIMDFIEDSSKNSW-------KVKVKDIFTLKREGE
DKKYNKK---------IN--------DHYLWHGSRLQN------YVGILSQGLAPPEAPV
N-------------GYAYGKGLYFANAFATSI--GYCYNQNTNEKIMLLCKVAVGKNCCL
GFASKNLP---------------------YRSAK---EGQNAYIVYDTAQAQLEYLVRF-
----
>M0YSL1/58-263
----------SEDYKMIVKYLEKTYEPVK------VGVSVDRIYAVESSAF
-PSYNEIKK-------LN--------KVLLWCGTRSSN------LLRHLHRGFAVCHLPV
P-------------GYMFGRAIVCSDAAAEAA--RYGYTVDRPEGYLVLAVASLGEPGVK
GVGRKTTPCGKL-------------VPSGNEDGP---LEYNEFALYDPKQVSIQFLVGVR
----
>A0A0D3F5Y4/618-823
----------SEDYKMILKYLEKTYEPVK------VSATVERIYAVESSAL
-PSYDEIKK-------LN--------KVLLWCGTRSSN------LLRHLRDGFAVCHIPV
P-------------GYMFGKAIVCSDAAAEAA--RYGFTVDRPEGYLVLAVASLGKMGVK
GVGRKTTPCGKL-------------VPSTNKDGP---LEYNEYAVYDPKQVSIAFLVGVK
----
>A0A099Z7Q6/11-199
-----------NEYNEVSSLFGKTMD----------SHRIKRIKRIQNLDL
WEFFCRKKAqlkrgvpTN--------EQMLFHGTSNEF------VEAICIHNFDWRINGM
H-------------AAVYGKGTYFARDALYSS--RFCKEIKHGDTFMFLARVLTGD-YIN
GDSKYMRPSRDG------------sFVNLYDSCVdntWNPKIFVIFDANQIYPEYLIEF-
----
>D8PU00/406-627
----------SAEFAAIAAYARDTNEDID------GNMQVLEVFRIERKGE
EQRWINGGWan---agEQ--------RLLLWHGSRASN------FVGILKQGLAPPEAPA
T-------------GYEFGKGVYFGDMLGISA--NYTHALSGNTGLLLLCEVVAQPVATK
ALGKMQHPGGHA-------------KDLSSTFPRpceDNWNEYIAYDVSQIRMRYLLQVR
----
>A0A0E0G7Q0/597-802
----------SEDYKMILKYLEKTYEPVK------VSATVERIYAVESSAL
-PSYDEIKK-------LN--------KVLLWCGTRSSN------LLRHLRDGFAVCHIPV
P-------------GYMFGKAIVCSDAAAEAA--RYGFTVDRPEGYLVLAVASLGKMGVK
GVGRKTTPCGKL-------------VPSTNKDGP---LEYNEYAVYDPKQVSIAFLVGVK
----
>A0A0E0CLG7/638-843
----------SEDYKMILKYLEKTYEPVK------VSATVERIYAVESSAL
-PSYDEIKK-------LN--------KVLLWCGTRSSN------LLRHLRDGFAVCHIPV
P-------------GYMFGKAIVCSDAAAEAA--RYGFTVDRPEGYLVLAVASLGKMGVK
GVGRKTTPCGKL-------------VPSTNKDGP---LEYNEYAVYDPKQVSIAFLVGVK
----
>I1P0Y3/614-819
----------SEDYKMILKYLEKTYEPVK------VSATVERIYAVESSAL
-PSYDEIKK-------LN--------KVLLWCGTRSSN------LLRHLRDGFAVCHIPV
P-------------GYMFGKAIVCSDAAAEAA--RYGFTVDRPEGYLVLAVASLGKMGVK
GVGRKTTPCGKL-------------VPSTNKDGP---LEYNEYAVYDPKQVSIAFLVGVK
----
>K4D9Y2/595-798
-----------DDYKMIVKYLDKTYEPVS------IGVSVQNIFAVEASAC
-PSLDDIKK-------LN--------KVLLWCGTRSSN------LLRHLQLGFSTCSLPV
P-------------GYMFGRAIVCSDAAAEAA--RYGFTVDRPEGFLVLAVASLGEIGAK
GLGKKKTPCGKL-------------IPSEHKESP---LEYNEYAVYDPQQVSIRFLVEVK
----
>E9PYK3/382-558
----------TEEFSRVRKEVLQNNRSEQ-------PVDILQIFRVGRVNE
ATEFLSK---------LN--------VRLLFHGSPVRN------ILGILSRGLPKVAEDR
G-------------VQRLGSGIYFSDSLSTSI--KYAHAETDGSRLLVVCDVALGKDSVH
GVSETTSPTD---------------------------FQDDEFVVYKTNQVKMKYIVKFC
----
>A0A1I7SLQ2/168-354
-----------------LKSLEQTHGPTH------DTLKFKTLYSIEKDEN
---FIPE---------LN--------NRMLWHGSKTCS------YNAILKCSLPPKQAPV
S-------------GHLFGKGIYFADCSTKAA--QYCC-KRGETGYLMICQVALGKHSVK
GLGRRRAPFNNK--------------PKVIADGD---LEYHEYVVYDRRQVKMRFLVEVE
----
>A0A2B4SIY9/2339-2532
----------SDECQLILEYIHNSRG---------CSFEVDGIFRVSRSGE
AERFESCGV-------PN--------HRLLWHGTNTVN------MIGILKQGLAPPEASR
S-------------GWSLGKGIYTSDSLDKSM--GYVSRRRDGAAFVFLCEVALGNDSVL
LTSSEVPPAGVR--------------ITQNSEVY---NSHSEYVVYKESQVLIRYIVQLK
----
>B9SCR8/600-802
-----------DDYKMIVNYLERTYEPIR------VGVSVENIFAVESSAH
-PSLDEIKK-------LN--------KVLLWCGTRSSN------LLRHLQKGFAACSLPV
P-------------GYMFGKAIVCSDAAAEAA--RYGFTVDRPEGFLILAVASLGDIGVK
GLGRKKTPCGRL-------------MPSENKDGP---LEYNEYAVYDPKQTSIRFLVGIK
----
>A0A165PPF9/403-590
----------SMEFGALVAYARDTHGATH------WQVQVQHAFRVERQDE
TDAWMKAGHdk---laDE--------RLLLWHGSRSTN------FAGILKQGLAPPEAPV
T-------------GYMFGKGVYFADMMSKSA--DYCHALSDNTGILLLCEIAAKPRCTK
GLGRTQPPKGPG------------kDVDNVD-----------------------------
----
>D4A3V3/512-683
----------SEEYQKVWNLFNRTLP----------FYFVQKIERIQNLGL
WEVYQWQKG-------QQk------dERQLFHGTSTNF------VDAICQQNFDWRVCGL
H-------------GTSYGKGSYFARDAAYSH--HYSKS-DTHSHTMFLARVLVGD-FVR
GSTSFVRPAKEG------------qSNAFYDSCVnsmSDPTIFVVFEKHQVYPEYLIQYS
----
>A0A096UJY5/607-812
----------SDDYKMIVKYLEKTYEPVK------VGVSVDRIYAVESSAF
-PSYEEIKK-------LN--------KVLLWCGTRSSN------LLRHLHKGFAVCHLPV
P-------------GYMFGRAIVCSDAAAEAA--RYGYTVDRPEGYLVLAVASLGELGVK
GVGRKTTPCGKL-------------VPSGNEDGP---LEYNEFAVYDPKQVSIQFLVGVR
----
>M8AAE4/607-812
----------SDDYKMIVKYLEKTYEPVK------VGVSVDRIYAVESSAF
-PSYEEIKK-------LN--------KVLLWCGTRSSN------LLRHLHKGFAVCHLPV
P-------------GYMFGRAIVCSDAAAEAA--RYGYTVDRPEGYLVLAVASLGELGVK
GVGRKTTPCGKL-------------VPSGNEDGP---LEYNEFAVYDPKQVSIQFLVGVR
----
>G3GUJ8/146-357
----------THEYNEVASLFGKTMD----------RNRIKRIQRIQNLDL
WEFFCRKKAqlkrgvpQN--------EQMLFHGTSSEF------VEAICIHNFDWRINGV
H-------------GAVSVEGTYFARDAAYSS--RFCKDIKHGNTFMFLARVLIGD-YIN
GDSKYMRPSKDG------------sYVNLYDSCVddtWNPKIFVVFDANQIYPEYLIDF-
----
>A0A194YQ61/616-821
----------SEDYKMILKYLEKTYEPVK------VGVSVERIYAVESSAF
-PSYEKIKN-------LN--------KILLWCGTRSSN------LLRHLHKGFAVCHLPV
P-------------GYMFGKAIVCSDAAAEAA--RYGFTVDRPEGYLVLAVASLGEMGVK
GVGRKTTPCGKL-------------VPSANKDGP---LEYNEYAVYDPKQVSICFLVGVK
----
>K3W5K5/893-1062
----------SKETALLTKYFFNGIRKHE------KTYRVSNLFRVDRQGE
KARFLNFLDenp-kfkSH--------SHLLWHGTRRTN------LMGILSQGLAPPEAPH
H-------------GYAYGKGLYFADVTTKSL--DYCGSLIKGTSVILLCEVATGDESVK
ALSKYVP-----------------------------------------------------
----
>A0A287GCK3/247-452
----------SEDYKMIVKYLEKTYEPVK------VGVSVDRIYAVESSAF
-PSYNEIKK-------LN--------KVLLWCGTRSSN------LLRHLHRGFAVCHLPV
P-------------GYMFGRAIVCSDAAAEAA--RYGYTVDRPEGYLVLAVASLGEPGVK
GVGRKTTPCGKL-------------VPSGNEDGP---LEYNEFALYDPKQVSIQFLVGVR
----
>A0A287GCI1/248-453
----------SEDYKMIVKYLEKTYEPVK------VGVSVDRIYAVESSAF
-PSYNEIKK-------LN--------KVLLWCGTRSSN------LLRHLHRGFAVCHLPV
P-------------GYMFGRAIVCSDAAAEAA--RYGYTVDRPEGYLVLAVASLGEPGVK
GVGRKTTPCGKL-------------VPSGNEDGP---LEYNEFALYDPKQVSIQFLVGVR
----
>A0A0E0K0L7/520-725
----------SEDYKMILKYLEKTYEPVK------VGATVERIYAVESSAL
-PSYDEIKK-------LN--------KVLLWCGTRSSN------LLRHLRDGFAVCHIPV
P-------------GYMFGKAIVCSDAAAEAA--RYGFTVDRPEGYLVLAVASLGKMGVK
GVGRKTTPCGKL-------------VPSTNKDGP---LEYNEYAVYDPKQVSIAFLVGVK
----
>A0A2I4E344/598-800
-----------DDYKMIQKYLDRTYEPVK------VDVTVERIFAVESNAL
-PSYDEIKK-------LN--------KVLVWCGTRSSN------LLRHLHQGFAICQLPV
R-------------SYMFGPAIVCSDAAAEAA--RYGFTVDRPEGFLVLAIASLGNIGVK
GLGRTKTPCGRL-------------VPSGHQDSP---IEYNEYAVYDPKLVSIRFVVEVK
----
>A0A2G3DFE1/66-278
----------SDDYKMIVKYLEKTYEPVE------VGVSVENIFAVEVSAC
-PSLDEIKK-------LN--------KVLLWCGTRSSN------LLRHLQKGFSVCSLPV
S-------------GYMFGRSIVCSDAAAEAA--RYGFTIDRPEGFLVLAVASLGEIGVK
GLGRKKTPCGKL-------------IQSEHKDSI---LEYNEYAVYDPQQVSIRYLVAIK
----
>A0A139AVL4/1085-1134
----------SDEFAKIKQQLESTHAPSH------TSLEIENIFKVSRGQD
EERFASWKE-------NS--------R---------------------------------
------------------------------------------------------------
------------------------------------------------------------
----
>A0A139AVL4/1133-1261
---------------------------------------------------
------------------------------------------------------SRKAPV
T-------------GYMFGKGIYFADMVSKSA--NYCFAPTNPYGLLTLCEVALGDQSTK
GCGQIGPPTKQK-------------LPNNKRSTT---LLYNEFIVYSEAQQRMRYLVKTK
----
>B8AIZ7/614-819
----------SEDYKMILKYLEKTYEPVK------VSATVERIYAVESSAL
-PSYDEIKK-------LN--------KVLLWCGTRSSN------LLRHLRDGFAVCHIPV
P-------------GYMFGKAIVCSDAAAEAA--LYGFTVDRPEGYLVLAVASLGKMGVK
GVGRKTTPCGKL-------------VPSTNKDGP---LEYNEYAVYDPKQVSIAFLVGVK
----
>Q0E0Q3/614-819
----------SEDYKMILKYLEKTYEPVK------VSATVERIYAVESSAL
-PSYDEIKK-------LN--------KVLLWCGTRSSN------LLRHLRDGFAVCHIPV
P-------------GYMFGKAIVCSDAAAEAA--LYGFTVDRPEGYLVLAVASLGKMGVK
GVGRKTTPCGKL-------------VPSTNKDGP---LEYNEYAVYDPKQVSIAFLVGVK
----
>M5W1L8/597-800
----------SDDCKMILKYLETTYEPVK------VKVSVDNIFVVESSAC
-PSVDEIKK-------LN--------KVLLWCGTQSSN------LLRHLHRGFAICSLPV
P-------------GYMFGKAIVCSDAAAEAT--RYGFTVDRPEGFLVLAVASLGDVGVK
GMGRKKTPCGRL-------------VPSDNKDSI---LEYNEYAVYDPKQVSIRFLVGVK
----
>M1ABL8/602-804
-----------DDYKMIVKYLDKTYDPVR------IGVSVENIFAVEASAC
-PSLDDIRK-------LN--------KVLLWCGTRSSN------LLRHLQMGFSTCSLPV
P-------------GYMFGRAIVCSDAAAEAA--RYGFTVDRPEGFLVLAVASLGEIGAK
GLGKKKTPCGKL-------------IPSEHKESP---LEYNEYAVYDPQQVSIRFLVAVK
----
>A0A0L0D6A2/135-329
----------SDDYKLLAKYFNNTLAS---------RFKIADIFAVSRHSA
DERFAQHDA-------LE--------RHLLFHSTNVAV------VAAILKSGL----MPS
A-------------GGRVGKSLYHASMAQKSA--QYIRTAPDGEGFFFLDEVVMGRDSIR
AMGTIEPPAGKP-------------KSTKYSSSR---FHHSEYCVFDETRVRIRYLIKVC
----
>A0A091HZN4/23-191
----------SEEYRTVKMDFQRTMP----------KTIIQKIQRVQNPSL
WELFQWQKE-------QKk------dERLLFHGTSSRY------IEAICQQNFDWRICGL
H-------------GTVYGRGSYFARDASYSD--HYCKK-ESNGKIMFLARVLVGD-FTL
GKSSYVRPPFKD-------------QHNFYDSCVdnlSNPSIFVIFDKQQIYPEYLIEY-
----
>A0A2G8S6B0/187-310
----------SREFGALERYTRDTHGATH------RGVQVLNAFRVEREGE
TRAWEDAGYgg---leVE--------RLLLWHGSRTTN------FAGILKQGLAPPEAPV
T-------------GYMFGKGVYFADMMSKSA--NYCHALSDNTGILLLCEVAAG-----
------------------------------------------------------------
----
>A0A287GCL8/607-812
----------SEDYKMIVKYLEKTYEPVK------VGVSVDRIYAVESSAF
-PSYNEIKK-------LN--------KVLLWCGTRSSN------LLRHLHRGFAVCHLPV
P-------------GYMFGRAIVCSDAAAEAA--RYGYTVDRPEGYLVLAVASLGEPGVK
GVGRKTTPCGKL-------------VPSGNEDGP---LEYNEFALYDPKQVSIQFLVGVR
----
>A0A287GCI3/607-812
----------SEDYKMIVKYLEKTYEPVK------VGVSVDRIYAVESSAF
-PSYNEIKK-------LN--------KVLLWCGTRSSN------LLRHLHRGFAVCHLPV
P-------------GYMFGRAIVCSDAAAEAA--RYGYTVDRPEGYLVLAVASLGEPGVK
GVGRKTTPCGKL-------------VPSGNEDGP---LEYNEFALYDPKQVSIQFLVGVR
----
>A0A287GCJ1/497-702
----------SEDYKMIVKYLEKTYEPVK------VGVSVDRIYAVESSAF
-PSYNEIKK-------LN--------KVLLWCGTRSSN------LLRHLHRGFAVCHLPV
P-------------GYMFGRAIVCSDAAAEAA--RYGYTVDRPEGYLVLAVASLGEPGVK
GVGRKTTPCGKL-------------VPSGNEDGP---LEYNEFALYDPKQVSIQFLVGVR
----
>A0A1U8D7U9/152-340
-----------NEYNEVSGFFAKTMD----------SNRIKRIQRIQNLDL
WEFYCRKKAqlkrnvpAN--------EHMLFHGTSNEF------VEAICIHNFDWRINGM
H-------------ASIYGKGTYFAKDASYSS--RFCKEMKHGDTFMFLARVLTGD-YIN
GEPKYVRPSKDG------------sFVNLYDSCVdntWNPKIFVIFDANQIYPEYLIEF-
----
>A0A287GCH7/521-726
----------SEDYKMIVKYLEKTYEPVK------VGVSVDRIYAVESSAF
-PSYNEIKK-------LN--------KVLLWCGTRSSN------LLRHLHRGFAVCHLPV
P-------------GYMFGRAIVCSDAAAEAA--RYGYTVDRPEGYLVLAVASLGEPGVK
GVGRKTTPCGKL-------------VPSGNEDGP---LEYNEFALYDPKQVSIQFLVGVR
----
>A0A2K6EWX4/347-519
--------------------------------------T------LQHVWK
GDRFQDHSK-------LN--------RRLLWHGTNVAV------VAAILTSGL----MPH
S-------------GDHVGKGIYFASENSKSG--GYVTGGAHHIGYMFLGEVALGKDSVI
ARGLTEPPQGWP------------vPCPEFRNST---FSQSEYLIYQESQCRLRYLLEVR
----
>T1FS51/560-747
------------------------------------TGKVEAIFRLQSQLD
VGKFQSE-R-------SN--------RKLLFHGSSSTN------LISILTRGLAHNFATK
S-------------GSMFGEGIYTADMFTKSA--DYCYNHASNVKFMLICEVDLGKDSVL
GIGETAPPVGDL-------------INIKEKWKNpniVNRNEYIVYDANRVALKYLIQF-
----
>A0A226DT08/101-283
--------------AKVVKYVNNSQCHNN-------KLTVVNIHRVWRRGD
AQRLLH-----------N--------RKLLWHGTKRSN------IPAILQNGF----PNS
A-------------GQMFGSGIYFADRITKSS--NYSD---QDATFLLLCEVGLGRESTK
GNGTYVPPFGRT------------aRCTKYDSHA---VLYNEFIVYDPQRIIVRFLVEVR
----
>A0A1D6H9V4/617-822
----------SEDYKMVLKYLEKTYEPVE------VGVSVERIYAVESSAF
-PLYEEIRN-------LN--------KILLWCGTRSSN------LLRHLHKGFAVCHLPV
P-------------GYMFGKAIVCSDAAAEAA--RYGFTVDRPEGYLVLAVASLGEVGVK
GVGRKTTPCGKL-------------VPSANKDGP---LEYNEYAVYDPKQVSICFLVGVK
----
>A0A1I7U265/48-209
----------SEDWNHIIEYIHNTQGSTH------DKVDLVDILKLDRADE
STKFMKN---------IN--------RRLLWHGSGKMN------FAGILGQGLAPPEAPS
S-------------GYMFGKGVYFADMFSKSF---FCCRFPRNEAYLLLCDVALGNHSVK
AMSSDNNPQVAS------------tQA---------------------------------
----
>A0A165YIW9/414-607
----------SDEMATLKAYVSDSHGATH------GKINIEHAYRVARDAE
TVAFNEAGHnn---leDQ--------RLLLWHGSRATN------FAGILRQGLAPPEAPV
S-------------GWMFGRGAYFADIVSKSA--NYCHTLSNRHGLLLLCEVAAKPMSTQ
GLGQWQPPKGAS-------------QRRSDKQYS---LLYNE------------------
----
>A0A093JZW5/23-192
----------SDEYKKVQVDFQRTMP----------KTVIQRICRVQNPSL
WELYQWQKE-------QQk------dERFLFHGTSKKH------IEAICQQNFDWRICGL
H-------------GTVYGKGSYFARDASYSD--NYCRE-DSHIKTMFLARVLVGE-FTL
GRSSYVRPLKDN-------------QNSFYDSCVnspSNPSIFVIFEKQQIYPEYLIEY-
----
>A0A2H5QGB8/654-836
----------------------------Q------EGVSVDNIFVIESNDQ
-PSLDEIEK-------LN--------KVLLWCGTRSSN------LLRHLQKGFASCSLPV
P-------------GYMFGRAIVCSDAAAEAA--RYGFTADRPEGFLVLAVASLGDLGVK
GLGRKKTPCGRL-------------IPSEHKNSP---LEYNEYAVYDPKQTSIRFLVGVK
----
>A0A1Q5U9Q8/475-683
-----------KEYKGLYDYLQSSVGSLH------TYKEVINIFRIERRGE
SERYHKWRAan--gdkIQ--------RYLLWHGSACEK------FIGILSQGLNLFEKSA
--------------GGMFGAGIYFADMSGKAA--RYCRG-PANMALMLLCEVEIGHIAVM
AHGRSNHPDVAL-------------PREHRASKT---LAYNEYVVYNPAQVQQRYLFHLK
----
>A0A0P1AC66/234-440
------------DFALIQTYIRNSNCCGQ------TRLRLLSVFRVEKPDQ
ETRFEAFRE-------FN--------RRLLWHGSHLAN------WLGILSEGLAPPEIAS
N-------------GRTFGKGLYFTDKITKAQ--AYCHTSVNGHKLFVLSEVALGEHSCK
GVGLCRPPVGKP-------------IEPEER-AG---LHHSEYIIYNSNQTRMRFIV---
----
>H3BBE3/154-344
----------SNEFNEVAKLFGKTMD----------SNRIKAVLRIQNLDL
WEFYCRKKVqlkrgvpQN--------EEMLFHGTSNEF------VQAICVHNFDWRINGI
H-------------ATVYGKGTYFARDASYSS--RYCKDGKHGATFLFLARVLVGD-FTT
GDPKYIRPSKDG------------sLVNLFDSCVdntWDPKIFVIFDSNQIYPEYIIEF-
----
>A0A061GUD4/598-801
----------SDDYKMIVNYMEKTYEHVK------LGISVDNIFAVET-NE
GPSFDEVKK-------LN--------KILLWCGIRSSN------LLRHLHRGLASWSLPV
P-------------GYMFGRGIVCSDAAAEAA--RYGFTVDRPDGFLALAVASQGEVGVK
GLGRKKPPCGLL-------------IPSEHKDSP---LEYNEYTVYELKQVSIRFLVGVK
----
>A0A225VQJ0/498-704
------------DFALIQTYIRNSNCCGR------KRLQLLSVFRVEKPEQ
ETRFEPFRK-------FN--------RRILWHGSHLAN------WLGILSEGLAPPEVAS
N-------------GRTFGKGLYFTDKVTKAQ--AYCHCNGHNQCVFALSEVALGEHSCK
GVGSCRPPVGKP-------------VQPE-ERTG---LHHSEYIIYNPNQTRMRYVV---
----
>G4ZY20/509-715
------------DFALIQTYIRNSNCCGR------KRLQLLSVFRVEKPEQ
ETRFEPFRK-------FN--------RRILWHGSHLAN------WLGILSEGLAPPEVAS
N-------------GRTFGKGLYFTDKVTKAQ--AYCHCNGHNQCVFALSEVALGEHSCK
GVGSCRPPVGKP-------------VQPE-ERTG---LHHSEYIIYNPNQTRMRYVV---
----
>A0A1Q9F282/664-804
-------------------------------------------------GL
TDVLCDVDD-------SN--------EVYLWHGTQVRT------GLAIAQTDFNFAGSGA
--------------GTMYGKGLYFSESCTKAD--EYTLTHYEGVRALLLCRVCLGNKYAK
GECDSTI--------------------GDRTKAA---NTYREMVVYDRDQVYPEYLVLY-
----
>A0A1Q9F282/945-1071
---------------------------------------------------
----------------GN--------EMLLWHGTSQEA------AEAIAETGF--QTSGA
H-------------GRRFGDGVYLADDVSKSL--SYCTSENGNVKYVLLCRAVCGHHYTE
ERSHPEAKLGKQ--------------CVLAHPDR---SGPREYIVLKTAHVYPEYIVEF-
----
>A0A0B7NSQ5/2600-2802
------------QYQLISKYMNSTSK----------KFELIHLFEVNRANE
EERFRSFAK-------SN--------RKLLWHGSRIGN------IMGILKQGLTPRTTTT
N-------------GALMGYGVYFADTFSKSL--NYCTEYGSHRSAMFLCEVALGTDSKK
GQGLNIPPIGPC------------iPFVQSTSTEpanLNFNEWAVFNEDRIKIRYLLII-
----
>A0A093SCH7/25-196
----------SHEYGKIKRLFEKTMK----------DYCIIQLQRIQNPTL
WELFQWQKE-------KKk------dERLLFHGTNPSH------VSAICEQNFDWRLCGT
H-------------GTMYGKGSYFARDASYSH--EYCSS-RSGRYTMFVAQVLVGD-FVQ
GNSEYCRPARAG------------nSNRLYDSCVddpIDPSIFVIFEKQQIYPAYILEYS
----
>T0PWC3/391-586
------------EHATLLEYIAQTRG---------GGMDVAGIWAVKRSTE
DARFAPFQD-------VN--------HRLLWHGTNVAV------VAAILKSGL----MPS
S-------------GGRVGKGIYLANMLAKSR--SYVSPNYNGERLVFLVEAALGRDSVL
AKGNVHPNCGPQ-------------VQSEVSSSS---FYHDEYLVYREEQQRLRYIVTFK
----
>A0A226E6B4/88-289
-----------ENYTKIVQYVRNSQE--H------GGIQVVNIVRLVRNND
FEFQHEHKHsspstskTN-------fRMILWHGTKKNS------VSAILSNGFAKPPNKN
---------------QMFGTGCYFADRASKSA--NYCDGTPGKLGYMFLCDVKLGKDTVK
CVGAKIPPSGPT------------rDNLRFGAYS---VNFNEYVVYTPERIKAKYLVVVK
----
>A0A287GCH3/122-322
----------SEDYKMIVKYLEKTYEPVK------VGVSVDRIYAVESSAF
-PSYNEIKK-------LN--------KVLLWCGTRSSN------LLRHLHRGFAVCHLPV
P-------------GYMFGRAIVCSDAAAEAA--RYGYTVDRPEGYLVLAVASLGEPGVK
GVGRKTTPCGKL-------------VPSGNEDGP---LEYNEFALYDPKQVEPSY-----
----
>A0A091R6W9/23-191
----------SEEYQKVRMEFKRTMP----------ETAIIRISRVQNPSL
WELYQWQKE-------QQk------dERFLFHGTSEKY------IDAICQQNFDWRICGL
H-------------GTVYGKGSYFARDASYSD--NYCGK-DSETKTMFLARVLVGE-FTT
GSSSYVRPLKDS--------------HNFYDSCVnnfSNPSIFVIFEKQQVYPEYLIEY-
----
>H0WZG9/510-681
----------SEEYQKVWNLFNRTLP----------FYFVQKIERIQNLAL
WEVYQWQKG-------QQk------dERQLFHGTSASF------VDAICQQNFDWRVCGL
H-------------GTSYGKGSYFARDAAYSH--HYSKS-DTHSHMMFLARVLVGE-FVR
GSASFVRPAKEG------------qSNIFYDSCVnsvSDPSIFVVFEKHQVYPEYLIQYT
----
>A0A2K6F6V0/457-628
----------SEEYRKVWSLFNRTLP----------FYFVQKIERVQNLAL
WEVYQWQKG-------QQk------dERQLFHGTSANF------VDAICQQNFDWRVCGL
H-------------GTSYGKGSYFARDAAYSH--HYSKS-DTQSHMMFLARVLVGE-FVR
GNGTFVRPAKEG------------qSNVFYDSCVnsvSDPSIFVVFEKHQVYPEYLIQYT
----
>A0A0F8W5P6/436-644
----------SAEFKEISRYFFQSPRVTG-------HNQIIDIFRIQRRGE
EDRLKTCETgn---lnNN--------RRLLWHGSRIAN------FAGILSQGLSPPGVGA
N-------------GASFGKGLYFTDASNRSL--KFSPVKKSRRRLLMLCNVELGHISTL
ALGIRGPPDPND------------yFLPPSASSAlsgRYLNEYVVYDPAQVQLKYLVF--
----
>T0RIV7/391-586
------------EHATLLEYIAQTRG---------GGMDVAGIWAVKRSTE
DARFAPFQD-------VN--------HRLLWHGTNVAV------VAAILKSGL----MPS
S-------------GGRVGKGIYLANMLAKSR--SYVSPNYNGERLVFLVEAALGRDSVL
AKGNVHPNCGPQ-------------VQSEVSSSS---FYHDEYLVYREEQQRLRYIVTFK
----
>J9IR77/489-712
-------------YKLVENSFNNTQAESH------QNLEVSNIFTISKTSE
KLRFMPFEK------qLN--------KFLLWHGVKQSH------LASVLRNGLPPEAAPS
T-------------TYMFGKGIYFTDCASKAA--RESVSKKQGDGFAILCEVALGDHSVY
GVGLQKPPNMDL-------------QEKSSTMTQv-eHKLNDYVVYDEAQVRMSYLVQFK
----
>H2PNP2/287-458
----------SEEYQKVWNLFNRTLP----------FYFVQKIERVQNLAL
WEVYQWQKG-------QQk------dERQLFHGTSTIF------VDSICQQNFDWRVCGV
H-------------GTSYGKGSYFARDAAYSH--HYSKS-DTQTHTMFLARVLVGE-FVR
GNASFVRPAKEG------------wSNAFYDSCVnsvSDPSIFVIFEKHQVYPEYLIQYS
----
>A0A168SJG6/2563-2772
----------SRTFNVVSKYMTSTAKDSG-------GYEIAHLFSVDRDQE
KERFKPYAA-------DN--------RKLLWHGSQLGN------FMGILNQGLKPSAAEE
S-------------GSLFGNGIYFADMFCKSV--NFATNKNPAYGLLLLCEVALGEASFK
GCGKEGPPMGPA-------------VKLDAPEDTnsrTAYNEYIVHDENRVKLRYMVLV-
----
>A0A1S3J5B4/2106-2307
----------------ILKYIYNTEDTGS------YELNVEAIYRIEREGE
TERIQNC-T-------VN--------RMLLWHGTNTCN------LTSILHHGLDPPDVEK
H-------------GSLFGKGIYHADTFNKSQ--GYCRNSETESKYMLLDEVAVGKDSLL
GAGTQIPPLGKI-------------VNRPQKKEEyysLSYNEYVVYKANQVAMKYLVQFQ
----
>D0NKQ2/557-763
------------DFALIQTYIRNSNCCGR------KRLQLLSVFRVEKPEQ
ETRFEPFRT-------FN--------RRILWHGSHLAN------WLGILSEGLAPPEVAS
N-------------GRTFGKGLYFTDKVTKAQ--AYCHCNGHNQCVFALSEVALGEHSCK
GVGSCRPPVGKP-------------VQPE-ERTG---LHHSEYIIYNPSQTRMRYVV---
----
>A0A093QFN8/28-199
----------SHEYGKIKRLFEKTMK----------DYYIHQVQRIQNPAL
WQVFQWQKEqmknkpkQD--------ERLLFHGTNVSH------VPAICEQNFDWRICGT
H-------------GTMYGKGSYFARDASYSH--DYCSS-HNGRYSMFVALVLVGD-FVE
GKPEYVRPLKAR------------dSNRLYDSCVndlTDPSIFVIFEKHQIYPAYILEYS
----
>A0A091MSA2/23-191
----------SEEYQKVKVDFQHTMP----------RTAIKRICRVQNPSL
WELYQWQKK-------QQk------dERLLFHGTSKKY------VDAICQQNFDWRVCDL
H-------------GTVYGKGSYFARDASYSD--RYCEK-NSHTKSMFLARVLVGE-FIL
GSSDYVKPMKN--------------NQKFYDSCVndfLNPSIFVIFEKHQIYPEYVIEY-
----
>M7AI32/369-538
----------SDEYKKVQADFQRTMP----------KTVIQEIQRIQNPTL
WKVYQWQKEq----mlKNg------cERLLFHGTSKKH------IDAICQQNFDWRICGL
H-------------GTAYGKGSYFARDASYSD--NYSKT-SSNIKTMFLARVLVGD-FTL
GSSSYLRPAKDS-------------GNNFYDSCVnslSNPSIFVIFEKHQIYPEYLIEY-
----
>A0A091GX08/23-191
----------SEEYKKVKADFQRTMP----------KTIIERIRRVQNPSL
WELYQWQKE-------QQk------dERLLFHGTSKNY------IEAICQQNFDWRICGL
H-------------GTAYGKGSYFARDASYSN--NYCTG-ASYTKTMFLARVLVGE-FTL
GHSSYVRPLKDN--------------QNFYDSCVndsSNPSIFVVFEKHQIYPEYLIEY-
----
>I3M4I0/423-594
----------SEEYQKVWNLFNRTLP----------FYFVQKIERVQNLAL
WEVYQWQKG-------QQk------dERQLFHGTSTNF------VDAICQQNFDWRVCGL
H-------------GTSYGKGSYFARDAAYSH--HYSKS-ATQTHTMFLARVLVGD-FVR
GNASFVRPAKGG------------qSNAFYDSCVnsmSDPTIFVVFEKHQAYPEYLIQYS
----
>A0A091EZW8/23-191
----------SEEYKKVKVDFQRTMP----------RAAIKRICRVQNPSL
WELYQWQKDl----mqKTn------dERFLFHGTNKKD------IDAICQQNFDWRICGL
H-------------GTVYGKGSYFARDASYSD--NYCGT-DSHTKTMFLARVLVGE-FTV
GSSDYVRPMKDS--------------QNFYDSCVnnsSNPSIFVIFEKQQIYPEYLIEY-
----
>A0A287GCM5/247-447
----------SEDYKMIVKYLEKTYEPVK------VGVSVDRIYAVESSAF
-PSYNEIKK-------LN--------KVLLWCGTRSSN------LLRHLHRGFAVCHLPV
P-------------GYMFGRAIVCSDAAAEAA--RYGYTVDRPEGYLVLAVASLGEPGVK
GVGRKTTPCGKL-------------VPSGNEDGP---LEYNEFALYDPKQVEPSY-----
----
>A0A2I0MKN1/393-563
-----------SEYHKIKQMFQQTMG----------RYSVINIQRIQNPSL
WKVFQWQKE-------QKr------dEKLLFHGTKSSH------MDAICFHNFDWRICGT
N-------------GTNYGKGSYFARDASYSH--AYCPP-GLKTNIMFVARVLVGD-FVK
GHATYVRPAKSS------------nGLRFYDSCVdneFNPSIFVVFEKYQIYPEYLIEYK
----
>A0A0W8AYN5/462-668
------------DFALIQTYIRNSNCCGR------KRLQLLSVFRVEKPEQ
ETRFEPFRT-------FN--------RRILWHGSHLAN------WLGILSEGLAPPEVAS
N-------------GRTFGKGLYFTDKVTKAQ--AYCHCNGHNQCVFALSEVALGEHSCK
GVGSCRPPVGKP-------------VQPE-ERTG---LHHSEYIIYNPSQTRMRYVV---
----
>A0A182EXW6/2-100
---------------------------------------------------
---------------------------KLLWHGSRLTN------WYSILSQGLAPPEAPV
S-------------GYMFGKGIYFADLSTKSA--NYCSPQQNKPGFLILAEVALGESSTK
GVGSIVP-----------------------------------------------------
----
>G1KIW8/139-327
-----------NEYKAVASYFGKTMD----------SNQIRQIQRIQNIDL
WEFYCRKKAqlkrgtsFN--------ENMLFHGTSTEF------VEAICVHNFDWRINGM
H-------------AAVYGKGTYFARDALYSS--RFCKDLKHGSTLMFLARVLTGD-YIL
GESKYVRPSRDG------------sLINLYDSCVdsmCNPKIFVIFDANQIYPEYLIEF-
----
>A0A093F443/8-178
-----------SEYNKIKQLFRQTMR----------SYNVLKIQRIQNPSL
WKVFQWQKEqmknggkEN--------ERFLFHGTMSSS------VEAICVHNFDWRICGS
N-------------GTNYGKGSYFARDASYSH--AYSQS-AVKTNIMFVARVLVGD-SIK
GNATYVRPTKAA------------dGLRFYDSCVddeLNPSIFVVFEKHQIYPEYIIEYK
----
>A0A096MJR6/385-561
----------TEEFSRVRKEVLQSSRSEG-------PIDVLQIFKVGRVNE
AMEFVSN---------LN--------VQALFHGSPVRN------ILGILSRGLPKVAEDR
G-------------VQRLGSGIYFSNSLSTSI--KYAHAETDGSRLLVICDVALGKDSVH
GVSKTASPTD---------------------------FQDDEFVVYKTNQVKMKYIVKFC
----
>A0A287GCK5/345-545
----------SEDYKMIVKYLEKTYEPVK------VGVSVDRIYAVESSAF
-PSYNEIKK-------LN--------KVLLWCGTRSSN------LLRHLHRGFAVCHLPV
P-------------GYMFGRAIVCSDAAAEAA--RYGYTVDRPEGYLVLAVASLGEPGVK
GVGRKTTPCGKL-------------VPSGNEDGP---LEYNEFALYDPKQVEPSY-----
----
>A0A0L8H5D5/2243-2433
------------ETQYILKYIYSTDK----------SVKVHAIYRLSRAGE
EDRVQEL-N-------LN--------RMLLWHGSGVPN------FISILSRGLCPPEAPI
T-------------GHLFGEGIYTADTFTKAK--GYCSEGESNSMFALLCEVALGKNSVV
GVGMSVPPLGPL-------------INNPTAKSR--yVAYNEYIVYDPAQVCQRYLVQFS
----
>A0A0K9QZG2/595-800
----------SDDYKMILNYLEKTYEPIK------VDISVDNILAVDLSAG
-PSYEEIKK-------LN--------KVLLWCGTRSSN------LLRHLQKGFSICSLPA
P-------------GYMFGRAIVCSDASAEAA--RYGFTVDRPEGFLVLAVASLGNVGVK
GVGRKKTPCGKL-------------VPTSPEPKEs-iLDFNEYAVYDPNQVKISFLVAVK
----
>A0A024UGH9/654-849
----------------VTKYIQHSSSGLL------LHVALQDIWAVRRHAE
DKSFASFAA-------VN--------HRLLWHGTNVAV------VAAILKSGL----MPS
A-------------GGRVGKGIYLADMLAKSR--QYVHPQGTQTGCLFLVETALGDDSVL
AKGTTYPPVGPT-------------VTSHALATS---FTHNEFLVYQERQQRLRFIVTFK
----
>A0A1E5W3N3/619-823
----------SEDYKMILRYLERTYEPVK------VGVSVERIYAIESSAF
--PYEKIKN-------LN--------KILLWCGTRSSN------LLRHLHKGFAVCHLPV
P-------------GYMFGKAIVCSDAAAEAA--RYGFTVDRPEGYFVLAVASLGDMGVK
GVGRKTTPCGKL-------------VPSRNKNGP---LEYNEYAVYDPKQVSICFLVGVK
----
>A0A091T076/7-177
----------SSEYNLIKQLFLQTMK----------SYSILKIRRIQNPSL
WKVFQWQKE-------QKr------tEKLLFHGTKTSF------VEAICLHNFDWRICGS
N-------------GTVYGKGSYFARDASYSH--TYCQP-AVKPNLMFVARVLVGD-YVK
GNATYVRPTKSF------------dGLRFYDSCVdneLNPSIFVVFEKYQIYPEYIIEY-
----
>A0A091LT96/355-526
-----------SEYNRIKQLFHETMK----------SYKVLKIKRIQNPSL
WKVFQWQKE-------QKr------yEKLLFHGTKVSF------VEAICVHNFDWRICGS
N-------------GTNYGKGSYFARDASYSH--AYCQP-AVKTNIMFVARVLVGD-YVK
GNAAYVRPAKSV------------dRLRFYDSCVdneLNPSIFVVFEKYQIYPEYIIEYK
----
>A0A093CMM8/23-191
----------SEEYKKVKVDFKRTMP----------KTDIERIHRVQNPSL
WALYQWQKE-------QQk------dERFLFHGTSKKY------IDAICQQNFDWRICGL
H-------------GTVYGKGSYFARDASYSD--NYCRE-DSYTKTMFLARVLVGE-FTV
GKSHYVRPLKDN--------------QNFYDSCVnssSNPSIFVIFEKQQIYPEYLIEY-
----
>A0A091L0M3/8-179
-----------SEYQRIKQLFHQTMK----------NYCVLKIRRIQNPSL
WKVFQWQKEqmknggkEN--------ERFLFHGTKTSF------VEAICVHNFDWRICGS
N-------------GTNYGKGSYFARDASYSH--AYCQQPTVETHIMFVARVLVGE-YVK
GNAAYVRPTKSI------------dNLRFYDSCVdneLNPSIFVVFEKYQIYPEYLIEYK
----
>A0A091DFC1/388-564
----------TEEFFRIQKEVLQNNHSET-------PVDILQIFRVGRVNE
ATEFLSK---------LN--------VRSLLHGSPVQN------IVGILSRGLPKVVEDR
G-------------VQRLGSGIYFSDSLSTSI--KYSHPETDGSRLLIICDVALGKDSVH
GVSQTTSPTD---------------------------FEDDEFVVYKTNQVKMKYIIKFC
----
>A0A091TQ71/23-191
----------SEEYKKVKVNFQRTMP----------KTLIKRIRRVQNPSL
WELYQWQKE-------QQk------dERLLFHGTSEKY------IDAICLQNFDWRICGL
H-------------GTVYGKGSYFARDASYSD--NYCSE-DSYTKTMFLARVLVGE-FTL
GRSSYVRPLKDN--------------QNFYDSCVnssSNPSIFVIFEKQQIYPEYLIEY-
----
>T0Q672/2243-2408
--------------DAVRKYYVQGHC---------NGYRVANVFTLDRRDE
LDRDADTDV-------PH--------RTLLWHGTKRTN------LMSILHRGLAPADAPR
T-------------GLAFGKGVYFADAAAKSL--QYCTPNKKTKVYLLLCDVALGTHSTF
AVGCTQPPLGDL------------------------------------------------
----
>A0A1S3ERA4/387-563
----------TEEFSRVEKEVLQNHCSES-------LGEILQIFRVGRVNE
ATEFLSK---------LN--------VKPLLHGSPVQN------FVGILSRGLPKVVEDH
G-------------VQRLGSGIYFSNSLSTSS--KYSHPNTDGSRFLLICDVALGKDSVH
GVSKTASPTD---------------------------FEDDEFVVYKTNQIKMKYLIKFR
----
>A0A091LRP8/25-196
----------SREYEKIKRLFEKTMK----------DYCIHQLQRIQNPTL
WQVFQWQKE-------QKk------dERLLFHGTNPSH------VPAICEQNFDWRICGT
H-------------GTMYGKGSYFARDASYSH--EYCSS-RSGRYSMLVAHVLVGD-FVQ
GNSTYLRPPRAG------------nSNRLYDSCVddpTDPSIFVIFEKHQIYPAYILEYS
----
>A0A093CM75/25-196
----------SHEYGKIKRLFEKTMK----------DYCIHQLQRIQNPAL
WQVFQWQKE-------QKk------dERLLFHGTSPSH------VPAICEQNFDWRICGT
H-------------GTMYGKGSYFARDASYSH--EYCPS-HSGHYSMFVAHVLVGD-FVQ
GNPEYLRPPRPG------------nSNRLYDSCVddpTDPSIFVIFEKHQIYPAYILEYS
----
>A0A091UCW5/25-196
----------SHEYGKIKRLFEKTMK----------DYCIHQLQRIQNPTL
WQVFQWQKE-------QKk------dERLLFHGTSLSH------VPAICEQNFDWRICGT
H-------------GTMYGKGSYFARDASYSH--EYCSS-RSGCYSMFVAHVLVGD-FVQ
GSPEYLRPRASN-------------SNRLYDSCVddpADPSIFVIFEKHQVYPAYILEYS
----
>A0A1F5LPU6/34-147
--------------------ASNTRGATH------RPYKVVNIFRIERQGE
NDCFNTSPYas---iaND--------RRLLWHGSRSTN------FGGILNQGLASPEAPV
N-------------GYMFGKGVYLADTSSKSA--NYCCHNSGGMALLLLCDAEVGA----
------------------------------------------------------------
----
>A0A2I0MKP9/132-303
----------SCEYEKIKRLFEKTME----------GYCIEQLQRIQNPTL
WQVFQWQKE-------QEk------dERLLFHGTNPSH------VSAICEQNFDWRICGT
H-------------GTMYGKGSYFARDASYSH--QYCSS-RRGRYRIFVAQVLVGD-FVQ
GNEKYLRPPRPG------------cKNRLYDSCVddpTDPSIFVVFEKHQIYPAYILEYS
----
>A0A093Q6W6/23-190
----------SEEYKKVKVDFQRTMP----------KTAIKRICRVQNPSL
WELYQWQKEl----mqKSn------dERFLFHGTHKKD------IDAICQQNFDWRICGL
N-------------GTVYGKGSYFARDASYSD--KYCGT--DSSKTMFLARVLVGE-FTR
GSSDYVRPMKDS--------------QNFYDSCVndaLNPSIFVIFEKQQIYPEYLIEY-
----
>A0A094KUQ4/9-178
----------SEEYQKVKVDFQRTMP----------KTIIKRICRIQNPSL
WELYQWQKE-------QQk------dERFLFHGTSKKY------IEAICQQNFDWRICGL
H-------------GTVYGRGSYFARDASYSN--NYCRE-DSCIKTMFLARVLVGD-FTP
GKSSYVRPLKDN--------------QNFYDSCVdssSNPSIFVIFEKQQIYPEYLIEYT
----
>A0A091Q9E5/23-191
----------SEEYKKVKVDFQRTMP----------KTVIKRICRVQNPSL
WEQYQWQKE-------QQk------dERFLFHGTSRKY------IDAICQQNFDWRICGL
H-------------GTVYGKGSYFARDASYSD--NYCRE-DLYSKTMFLARVLVGE-FTL
GNSLYVRPLKDN--------------QNFYDSCVdnsSNPSIFVVFEKQQIYPEYLIEY-
----
>A0A091H8M6/8-178
-----------SEYNEIKQLFHQTMK----------NYKVLKIQRIQNPSL
WKVFQWQKE-------QKr------yEKLLFHGTEPSF------VEAICLHNFDWRICGS
N-------------GTNYGKGSYFARDASYSH--AYCQP-AVKANTMFVARVLVGD-YVR
GSAAYVRPTKSV------------dGLRFYDSCVdneLNPSIFVVFEKYQIYPEYIIEYK
----
>A0A091NGR1/28-199
----------SQEYGKIKKLFEQTMK----------AYCIHQLQRIQNPTL
WQVFQWQKE-------QKk------dERLLFHGTSPSH------MPAICEQNFDWRICGT
H-------------GTMYGKGSYFARDASYSH--EYCSP-RSGRYSMFVANVLVGD-FVQ
GNPEYLRPPKAS------------nSNRLYDSCVddpADPSIFVIFEKHQVYPAYILEYS
----
>A0A1Q9CN24/2173-2357
---------------------------------------IRRVLRAENSGS
WRRFVEKRArlqpvdsSN--------EVYLWHGTHVRA------ALNIAHEGFDIQMAGL
N-------------GTMYGKGMYFAENSTKAD--EYARD--EPHGFLLLCRVCLGKDSAG
GMAEAGTDSTVG----------------DRTRTA---NTFREFTAYDPHQVYPEYVIFYS
----
>A0A1Q9CN24/2503-2630
---------------------------------------------------
-----------------Q--------EHFLWHGTSRKA------AEAIVRADF--PKEIK
N-------------GARYGCGLYFAEDVGKSL--AYAPVGRTTSQFLLLCRVLCGQDAVI
SAHKVGKPLREG---------------------------PREFIVWHEMQVYPEYLLEVT
----
>A0A091LQ59/23-191
----------SEEYKKVKVDFQRTMP----------KTVIKMIRRVQNPSL
WELYQWQKE-------QQk------dERFLFHGTSKKY------IDAICQQNFDWRICGL
H-------------GTVYGKGSYFARDASYSD--NYCKE-DSYTKTMFLARVLVGE-FTL
GSSSYVRPLKDS--------------QNFYDSCVnssSNPSIFVIFEKQQIYPEYLIEY-
----
>G5B562/410-581
----------SEEYQKVWNLFNRTLP----------YCFVQKIERVQNLAL
WEVYQWQKG-------QQk------dERQLFHGTATSF------VDAICQQNFDWRICGL
H-------------GTSYGKGSYFARDAAYSH--HYSKS-DTHIQMMFLARVLVGD-FVR
GNPSLVRPAKDG------------qSNTFYDSCVnsvSDPSIFVVFEKHQAYPEYLIQYS
----
>U3IPJ5/161-352
-----------NEYIEVSGLFGKTMD----------THRIKKIKRIQNLDL
WEFFCRKKAqlkrgvpTN--------EHMLFHGTSNEF------VEAICIHNFDWRINGM
H-------------AAVYGKGTYFARDASYSS--RFCKEINHGNTFMFLARVLTGD-YIN
GDSKYMRPSKDG------------sFVNLYDSCVdntWNPKIFVIFDANQIYPEYLIEF-
----
>A0A091GWX0/25-196
----------SREYEKIKKLFEKTMK----------NYCIHQLQRIQNPTL
WQVFQWQKEqm---kkRNk------dERLLFHGTNPSH------KPAICEQNFDWRICGT
H-------------GTMYGKGSYFARDASYSH--EYCSS-HSGRYSMFVARVLVGD-FVQ
GNPEYLRPLRAI------------nSNRLYDSCVddpTDPSIFVIFEKHQIYPAYILEYS
----
>E3EKH1/260-406
----------SKEYKRLSDFVQSSKGHNH------HGFDIKEIFEVQDMVN
HDRFNPK---------KE--------IMELFHGSRNEN------ILSIMQNGLKPASAVH
T-------------GSMFGGGIYFASQSTKSA--NYCWGVASDENYLFVCEVATGKNSVR
GVKS--------------------------------------------------------
----
>A0A0K6GA92/414-617
----------------------SNGGNQ--------KASIHALFRVERKGE
QERWLSGGWdk---vdDQ--------RLLLWHGSRSTN------FAGILKQGLAPPEAPV
T-------------GYEFGKGVYFGDMLAISA--NYTHCQSAGMGLLLLCETVTNPVSTK
AMGKLQHPAGKA-------------EDVSSTFPTpveDNWNEYIVYDVAQIRTRYLLMVQ
----
>A0A091HZM5/25-196
----------SCEYEKIKRLFEKTMK----------DYCILQLQRIQNPTL
WQVFQWQKE-------KKk------dERLLFHGTSPSH------VPAICEQNFDWRICGT
H-------------GTMYGQGSYFARDASYSH--EYCSS-LRGRYSMFVARVLVGD-FVQ
GNPKYLRPARPG------------nSNRLYDSCVdhlTDPSIFIIFEKHQIYPAYILEYS
----
>A0A0L9V7B4/595-779
----------SNDYQMIVKYLENTYEPVK------VGVSVENIFSVQTGGC
-PSYEDIVK-------LN--------KVLLWCGTRSSN------LLRHLHKGFAICSLPV
P-------------GYMFGKAIVCSDAAAEAA--RYGFTVDRPEGFLDTSS-----LGVK
GLGKKKTPCGKL-------------VASDHQDSP---LEYNEYAVYDPKQARISYLVGVK
----
>A0A0F7TU27/468-677
----------SQEYDFLVDYLKLSVGSQH------TYKEIINIFRIQRPGE
AERYHKWREan--sdkIQ--------RCLLWHGADCEK------FIGILGQGLGLAQ-KS
S-------------GGMFGAGIYFADMSGKAA--RYCTS-HLLQVFMLLCEVEIGKVGVV
AHGRSTHPDVSK-------------GRGDRQAQS---LAYNEYVVYDPAQIQQRYLFHLR
----
>A0A2N5IB44/255-399
-----------KEYKRLVDYVTKSQSRSH------HNIDVQEIYQVEDMVG
HKNFNPY---------KS--------TMELFHGSRNEN------YLSIFQNGLKPQSAQH
T-------------GSMFGAGVYFADQSSKSA--NYCWGASHDSYFLLVCDVATGKNSVL
GKK---------------------------------------------------------
----
>F1P6K5/509-679
----------SDEYQKVWNLFNRTLP----------FYFVQKIERVQNLAL
WEVYQWQKG-------QQk------dERQLFHGTSASF------VDAICQQNFDWRVCGL
H-------------GTSYGKGSYFARDAAYSH--HYSKS-DTKSHTMFLARVLVGE-FIR
GNASFVRPAKEG------------lGNNFYDSCVnsmSDPSIFVIFEKHQVYPEYVIQY-
----
>A0A091G481/28-199
----------SKEYRKIKRLFEKTMK----------DYLIHRLQRIQNPTL
WQVFQWQKE-------QKk------dKRLLFHGTNPSH------MSAICEQNFDWRICGI
H-------------GTMYGKGSYFARDASYAH--QYCSS-NSGVYSMFVAHVLVGD-FVQ
GNAEYSRPPRHG------------nSNRLYDSCVndpTDPSIFVIFEKHQIYPAYILEYS
----
>Q9H0J9/507-678
----------SEEYQKVWNLFNRTLP----------FYFVQKIERVQNLAL
WEVYQWQKG-------QQk------dERQLFHGTSAIF------VDAICQQNFDWRVCGV
H-------------GTSYGKGSYFARDAAYSH--HYSKS-DTQTHTMFLARVLVGE-FVR
GNASFVRPAKEG------------wSNAFYDSCVnsvSDPSIFVIFEKHQVYPEYVIQYT
----
>L8HC40/433-605
------------------------------------SVKVLDAFEVEREGE
KERFQPFAA-------LN--------RSLLCHGTGVYN------ILGILRKGMAPKEANG
S-------------GTNFGKGLYFADFPEKSV--GYMSS-DHGKGCFFLCDVALGEHHCW
GVGRVITPMGED----------------KRAKGG---MGHNEFIVYNEGQVRIRYLLLV-
----
>A0A091QPG9/27-198
----------SHEYGKIKRLFEKTMK----------NYCIHQLQRIQNPTL
WQVFQWQKDqmmnklkRD--------ERLLFHGTNPSH------IPAICEQNFDWRICGT
H-------------GTMYGKGSYFARDASYSH--HYCSS-HSGRYSMIVAHVLVGD-FVQ
GYPQYLRPRASN-------------SNRLYDSCVdnpTDPSIFVVFEKHQIYPAYILEYS
----
>H3FMI4/48-237
----------SSEFSLIEKFFSNTKAEK--------IMDIVQIYRIRHPEM
SPQLSN-----------N--------RHLLWHGTSFRN------VGGILREGLAPDEATP
N-------------GSRHGKGCYFADMSAKAA--HYCGHRVGDEGILFLGDVALGTDSVK
ALGSCFPPMGQA-------------IVEGNYSR-----EFREYIVYRTKQVRLRYLVRAK
----
>A0A091LZZ5/25-196
----------SCEYGKIKRLFEKTMK----------DYCIHQLQRIQNPTL
WQVFQWQKE-------QKk------dERLLFHGTSPSH------VPAICEQNFDWRICGT
H-------------GTMYGKGSYFARDASYSH--EYCSS-RTGCYSMFVAHVLVGD-FVR
GNPKYLRPRGSN-------------SNRLYDSCVddpTDPSIFVIFEKHQIYPAYILEYS
----
>I3MUN6/121-297
----------TEEFSWVRKEILQNNHSKS-------SVDILQIFRVGRVNE
ATEFLSK---------LN--------VRSLLHGSPVQN------IVGILSRGLPKVVEDH
G-------------VQRLGSGIYFSDSLSTSI--KYSHPEVDGSRLLVICDVALGKDSVH
GVSDTASPTD---------------------------FKDDEFVIYKTNQVKMKYIVKFC
----
>A0A091F6C2/28-199
----------SQEYGKIKRLFEKTMK----------NYCINQLQRIQNPTL
WDIFQWQKE-------KKk------dERLLFHGTSPSH------VSAICEQNFDWRLCGA
H-------------GTMYGKGSYFARDASYSH--EYCSS-HRGCYSMFVAQVLVGD-FVR
GNPQYCRPPRAS------------nSNRLYDSCVddlTDPSIFVIFEKQQIYPAYILEYS
----
>A0A093ES32/28-199
----------SNEYGKIQRLFEKTMK----------DYYIHQVQRIQNPTL
WQVFQWQKE-------QKk------dERLLFHGTNPSH------MSAICEQNFDWRICGT
H-------------GTMYGKGSYFARDASYSH--EYCSS-RGGRYSMFVAQVLVGD-FVQ
GNPEYLRPPRAG------------nSNRLYDSCVddpTDPSIFVIFEKHQIYPAYILEYS
----
>W5NK20/67-236
-----------EEFTQVETLFRRTMA----------RNVIHSIQRIQNPSL
WKMFQWQKDk----mmKNg------lERFLFHGTEKSF------IEAICEQNFDWRVCGV
H-------------GSLYGKGSYFARDASYSH--SYSKP-TTGSRIMFVARVLVGD-FTQ
GNSGYLRPLKEG-------------NSVFYDSCVnstSNPSIFVIFEKHQIYPEYLIEYS
----
>A0A218V900/31-202
----------SQEYRKIKSLFQKTMK----------NYCINQLQRIQNPTL
WDIFRWQKEkmkhqlkGN--------ERLLFHGTSPSH------VSAICEQNFDWRLCGT
H-------------GTMYGKGSYFARDASYSH--EYCSP-LGGRYNMFVAQVLVGD-FVR
GNPEYCRPRDEN-------------SNRLYDSCVddlTDPSIFVIFEKQQIYPAYILEYS
----
>A0A094LEP1/23-194
----------SSEYGKIKRLFEKTMK----------DYCIHQLQRIQNPTL
WQVFQWQKE-------QQk------dERFLFHGTSLSH------MPAICEQNFDWRICGT
H-------------GTMYGKGSYFARDASYSH--EYCSS-HGGRYSMFVAQVLVGD-FVQ
GNPEYLRPRASN-------------SNRLYDSCVddpTDPSIFVIFEKHQIYPAYILEYS
----
>A0A1V4K805/153-321
----------SEEYNKVKVDFRRTMP----------KTVITRIRRVQNPSL
WELYQWQKE-------QQk------dERFLFHGTSEKY------VDAICQQNFDWRICGL
H-------------GTVYGKGSYFARDASYSD--NYCEE-DSYTKTMFLARVLVGE-FTL
GSSSYVRPLKDN--------------QNFYDSCVnscSNPSIFVIFEKQQIYPEYLIEY-
----
>M3X4F8/482-652
----------SDEYQKVWNLFNRTLP----------FYFVQKIERVQNLAL
WEVYQWQKG-------QQk------dERQLFHGTSASF------VDAICQQNFDWRVCGL
H-------------GTSYGKGSYFARDAAYSH--HYSKS-DTKSHTMFLARVLVGE-FVR
GSASFVRPAKEG------------hGNVFYDSCVnsmSDPSIFVIFEKHQIYPEYIIQY-
----
>A0A2K6V6G9/410-581
----------SEEYQKVWNLFNCTLP----------FYFVQKIERVQNLAL
WEVYQWQKG-------QQk------dERQLFHGTSAMF------VDAICQQNFDWRVCGL
H-------------GTSYGKGSYFARDAAYSH--HYSKS-DTQTHTMFLARVLVGE-FVR
GNASFVRPNKEG------------qSNAFYDSCVnsvSDPSIFVIFEKHQVYPEYLIQYT
----
>G5B1A8/389-564
-----------EEFLRIRKEILQNNHSET-------PVDILQIFRVGKVNE
ATEFLSK---------LN--------VRSLLHGSPVQN------IVGILSRGLPKLVEDR
G-------------VQRLGSGIYFSDSLSTSI--KYSPPETDGSRFLIICDVALGKDSVH
GVSQTASPTD---------------------------FEDDEFVVYKTNQVKMKYIIKFC
----
>A0A091RLT0/8-178
-----------PEYDRIKQLFHQTMK----------SYKVVKIKRIQNPSL
WKVFQWQKE-------QKr------cEMLLFHGTQASF------VEPICIHNFDWRICGS
N-------------GTNYGKGSYFARDASYSH--GYCQS-VVKTNTMFVARVLVGD-YVK
GNAAYVRPTKSF------------nGLRFYDSCVdneLNPSIFVVFEKYQIYPEYLIEYK
----
>W5K9I8/29-105
---------------------------------------------------
-----------------------------MYHGTSRPA------AESIMAHGFKQSVDG-
----------------MLGRGVYLSRDLNKAS--RYPLNLPENQRVVLRVKVNVGR----
------------------------------------------------------------
----
>W5K9I8/138-208
---------------------------------------IQVINAI-KPSL
SSREPEAPA-------DK--------RYLMYHGTSAVA------AAQIMAHGF-KPSAD-
---------------GMLGRGVYLSRDLNKAS--RYPLD---------------------
------------------------------------------------------------
----
>W5K9I8/320-398
---------------------------------------------------
--------------------------VYRMYHGTSRSA------AQMIMAHGF----KQS
A-------------GGMLGRGVYLSRDLNKAS--RYPLDLPENQRVVLRVKVNVGK----
------------------------------------------------------------
----
>W5K9I8/451-531
---------------------------------------------------
----------------DG--------VYLMYHGTSRSA------AEKIMASGFKQSKKG-
----------------MLGRGVYLSRDLNKAS--RYPLDPENQRVVLRL-KVNVGR----
------------------------------------------------------------
----
>A0A218UWZ2/363-532
----------SEEYKKVKVDFQRTMP----------KAPIKKICRVQNPSL
WELYQWQKDl----mqKSn------dERFLFHGTSKKD------IDAICQQNFDWRICGL
H-------------GTVYGKGSYFARDASYSD--NYCGT-DSNTKTMFLARVLVGE-FTL
GSSHYVRPMKDS--------------QKFYDSCVnnsTNPSIFVIFEKQQIYPEYLIEYQ
----
>A0A093ETS0/23-191
----------SEEYKKVKVDFQRTMP----------KTVIRSIRRVQNPSL
WELYQWQKE-------QQk------dERFLFHGTSKKY------IDAICQQNFDWRICGL
H-------------GTVYGKGSYFARDASYSD--NYCRE-DSCTKTMFLARVLVGE-FTL
GNSSYVRPLKDN--------------QNFYDSCVnsfSNPSIFVIFEKQQIYPEYLIEY-
----
>A0A183ALC6/301-486
-----------------AEWFENTKN----------NGVLLNIWKVKRRTE
PERLKRYAN-------VN--------HKLLWHGTNIGV------VAAILKTGL----MPR
S-------------GGLVGKGIYFASQAAKSM--CFCGYDPHGHRLMFLAEVVLGKDSVV
AFGTHESPYSSP-------------V-RRKVKSE---FYHSEYLVYNEAQACLRYLIEWK
----
>A0A091JSC6/23-191
----------SEEYQKVKVDFQRTMP----------KTVIKRIRRVQNPSL
WELYQWQKE-------QQk------dERFLFHGTSRKY------IDAICQQNFDWRICGL
H-------------GTVYGKGSYFARDASYSD--YYCGE-DSNTKTMFLARVLVGE-FTL
GRSSYVRPLKDN--------------QHFYDSCVnnsSNPSIFVIFEKQQIYPEYLIEY-
----
>A0A093JZW0/25-196
----------SSEYRKIERLFERTMK----------DYSIRRLQRIQNPAL
WQVFQWQKE-------QRk------dERLLFHGTSASH------LAAICEQNFDWRVCGA
H-------------GTLYGRGSYFARDASYSH--EYCPS-RTGHQSMFVARVLVGD-FVE
GNSEYLRPPRAG------------nANRLYDSCVddpEDPSIFVIFEKHQVYPAYILEYS
----
>A0A091UFX1/25-196
----------SHEYGKIKMLFEKTMK----------NYCIHQLKRIQNPTL
WQVFQWQKE-------QKk------dERFLFHGTSLSH------MSAICEQNFDWRICGT
H-------------GTMYGKGSYFARDASYSH--NYCSS-HGGRYSMFVAQVLVGD-FVQ
GDPGYLRPPRAG------------nSNRLYDSCVddpTDPSIFVVFEKHQIYPAYILEYS
----
>A0A093QV19/23-191
----------SEEYKKVKVDFQRTMP----------KTVIKRICRVQNPSL
WELYQWQKE-------QQk------dERFLFHGTSKKY------TDAICHQNFDWRICGL
H-------------GTVYGKGSYFARDASYSD--NYCLE-DSHCKTMFLARVLVGE-FTL
GSSSYVRPLKDN--------------QNFYDSCVnssSNPSIFVIFEKQQIYPEYLIEY-
----
>A0A091LJC8/23-191
----------SEEYKKVKVDFQRTMP----------KTVIKRICRVQNPSL
WELYQWQKE-------QQk------dERFLFHGTSKKY------VDAICQQNFDWRICGL
H-------------GTVYGKGSYFARDASYSD--NYCRE-GSYTKTMFLARVLVGE-FTL
GSSSYVWPLKDN--------------QNFYDSCVnnsSNPSIFVIFEKQQIYPEYLIEY-
----
>A0A094KUF9/435-604
-----------AEYNKIKQLFHQTMK----------NYTVLKIRRIQNPSL
WKVFQWQKEqmknggkEN--------EKLLFHGTKINF------VEAICVHNFDWRICGS
N-------------GTNYGKGSYFARDASYSH--AYCQP-AVRTNIMFVARVLVGE-YVK
GNAAYVRPAKSV------------dGLRFYDSCVdneLNPLIFVVFEKYQIYPEYLIEY-
----
>A0A091EJY4/425-595
-----------SEYNRIKQLFHQTME----------NYSILKIQRIQNPSL
WKVFQWQKEk----mkKEn------qEKLLFHGTDVMS------MKTICTQNFDWRICGN
N-------------GTNYGKGSYFARDASYSH--AYCQA-TQQGYFMFVARVLVGD-YVK
GNTTYVRPRKSA------------dRLWFYDSCVddeSNPSVFVVFEKHQIYPEYLIEYK
----
>U3IV66/716-887
----------SSEYKEIKKQFEQTMK----------TYNIVRVQRIQNPSL
WKVFQWKKEqmkagkkEN--------ERLLFHGTKDAR------LEDICINNFDWRTCGS
N-------------GANYGKGSYFARDASYSH--EYCQS-AVKANVMFMARVLVGD-YVR
GREDYVRPPKSV------------dGLCFYDSCVdnkLNPSIFVIFEKNQIYPEYLIEYK
----
>A0A1X2IS90/2-129
-------------------------------------YEITSLFEVQRQGE
RDRYEPFEN-------NN--------RKLLWHGSRMDN------YMGILNQGLKPSRAHN
S-------------GSMFGDGLYFADMFCKSV--NYCRSKRPAYSALLLCEVALGKLSVK
GRGRLAP-----------------------------------------------------
----
>U3JM26/61-232
----------SEEYRKIKTLFEKTMK----------NYCINQLQRIQNPTL
WDLFQWQKEkmkhqleGN--------ERLLFHGTDPSH------LSAICEQNFDWRLCGT
H-------------GTLYGKGSYFARDASYSH--EYCSP-HNGLYTMFVAQVLVGD-FVQ
GNRDYCRPARAG------------nSNRLYDSCVdnpTDPSIFVIFEKQQIYPAYILEYS
----
>U3K350/440-609
----------SEEYNKVKMDFQRTMP----------RAAIKKICRVQNPSL
WELYQWQKDl----mqKSn------dERFLFHGTSKKD------IEAICQQNFDWRICGL
H-------------GTVYGKGSYFARDASYSD--NYCGA-DSYTKTMFLARVLVGE-FTL
GSSDYVRPMKDS--------------QNFYDSCVnnySNPSIFVIFEKQQIYPEYLIEYQ
----
>A0A091SAZ6/23-191
----------SEEYDKVKVGFQRTMP----------KTVIKRIRRVQNPSL
WELYQWQKE-------QQk------dERSLFHGTSRKY------IDAICQQNFDWRICGI
H-------------GTVYGKGSYFARDASYSD--NYCRE-DSRTKTMFLARVLVGE-FTV
GNSSYVRPMKD--------------KHSFYDSCVnssSNPSIFVIFEKQQIYPEYLIEY-
----
>A0A091SFF6/25-196
----------SHEYGKIKRLFEKTMK----------DYYIHQLQRIQNPTL
WQVFQWQKE-------QKk------dERFLFHGTSLSH------MPAICEQNFDWRICGT
H-------------GTMYGKGSYFARDASYSH--EYCSL-HSGRYTMFVAQVLVGD-FVQ
GNPEYLRPRASN-------------SNRLYDSCVddpTDPSIFVIFEKHQIYPAYILEYS
----
>A0A1S3WDZ5/429-600
----------SEEYHKVWVHFNNTLP----------YYSVQKIERVQNLAL
WEVYQWQKA-------QQk------dERQLFHGTSASF------VDAICQQNFDWRVCGL
H-------------GTSYGKGSYFARDAAYSH--HYCKS-DMKSYTMFLARVLVGD-FVR
GNATFVRPAKEG------------qGNLFYDSCVnsmSDPSIFVVFEKHQVYPEYVIQYS
----
>A0A093FGW4/25-196
----------SREYGKIKRLFEKTMK----------DYCIHQLQRIQNPTL
WQVFQWQKE-------QKk------dERLLFHGTSPCH------VPAICEQNFDWRICGT
H-------------GTMYGKGSYFARDASYSH--EYCSS-RSGRYSMFVAHVLVGD-FVQ
GNSEYLRPPRAG------------nSNRLYDSCVddpTDPSIFVIFEKHQIYPAYILEYS
----
>H0ZPZ1/28-199
----------SQEYRKIKSLFQKTMK----------NYCINQLQRIQNPTL
WDIFRWQKEkmkhqlkGN--------ERLLFHGTSPSH------VSAICEQNFDWRLCGT
H-------------GTMYGKGSYFARDASYSH--EYCSS-LGGRYNMFVAQVLVGD-FVR
GSPEYCRPRDEN-------------SNRLYDSCVddpTDPSIFVIFEKQQIYPAYVLEYS
----
>A0A091MNB6/28-199
----------SSEYGKIKELFEQTMK----------GYYIHQLQRIQNPTL
WDLFQWQKEkmknkshKD--------ERLLFHGTNPSH------VSAICEQNFDWRLCGT
H-------------GTMYGKGSYFARDASYSH--GYCSS-RSGRYSMFVAQVLVGD-FVQ
GNSEYCRPPRAS------------nSNRLYDSCVdnpTDPSIFVIFEKQQIYPAYILEYR
----
>A0A091TSI1/388-558
-----------PEYNKIKHQFHQTMK----------SYNILKIQRIQNPSL
WKVFQWQKEmmknggkEN--------ERLLFHGTKISF------METICTYNFDWRTCES
N-------------GTNYGRGSYFARDASYSH--AYCQP-EAKTNIMFVARVLVGD-YVK
GNAAYVRPTKSL------------dGLQFYDSCVddeLNPSIFVVFEKHQIYPEYMIEYK
----
>A0A1U7RSN4/417-586
----------SEEYKKIQADFQRTMP----------KTAILCIQRIQNPSL
WEMYQWQKEq----mhKNa------aEKLLFHGTSKQY------VDAICQQNFDWRVCGL
N-------------GTVYGKGSYFARDASYSD--NYSKS-EHNVKTMFLARVLVGE-FTC
GNSSYRLPPKSG-------------QNSYYDSCVnstSNPSIFVIFEKYQIYPEYLIEY-
----
>K7G9M9/331-500
----------SDEYKKVQADFQRTMP----------KTVIRQIQRIQNPTL
WKVYQWQKE-------QQk------sERVLFHGTSKKH------IDAICQQNFDWRICGL
H-------------GTAYGKGSYFARDASYSD--NYSKT-DLDIKTMFLARVLTGD-FTL
GNSSYLRPAKDN-------------ENHFYDSCVnslSNPSIFVIFEKHQIYPEYLIEY-
----
>A0A091PM80/23-194
----------SQEYGKIKRLFEKTMK----------DYYIHQLQRIQNPTL
WQVFQWQKLqmknkskQD--------ERLLFHGTSPSH------MPAICEQNFDWRICGT
H-------------GTMFGRGSYFARDASYSH--DYCSS-RSGRYSMFVARVLVGD-FVQ
GDPEYLRPPRAG------------nSNRLYDSCVddpTDPSIFVIFEKHQIYPAYILEYS
----
>A0A1V4K8B5/463-633
-----------SEYHKIKHMFQQTMG----------SYSVIKIQRIQNPSL
WKVFQWQKE-------QKr------dEKLLFHGTKSSH------MDAICFHNFDWRICGT
N-------------GTNYGKGSYFARDASYSH--AYCLP-GLKTNIMFVARVLVGD-FVK
GNATYVRPAKSS------------nGLRFYDSCVddeFNPSIFVVFEKYQIYPEYLIEYK
----
>A0A0B5AXL3/252-421
-----------KEYKRLVEKVNNSHSSHH------RKVGVSEIFEVEDMVG
HNEFNPY---------NE--------TMELFHGSRNEN------ILSIMQSGLKPSSAVH
T-------------GSMFGSGIYFASEVTKSA--NYCWGASNDSYYMFICEVATGKDSAQ
SHLRSAPPYN---------------SVRGVKGRS---LYHDEYIVYKDNQVKIKYIVEFK
----
>A0A1Q9EDQ2/1458-1647
-------------------------------------YQIKRVIRVEDSSM
FTRYIDRREqikdvddSN--------EVYLWHGTQVRT------GLKIVQDDFNFAGSGA
--------------GTMYGKGLYFTESCTKAD--EYALDGGHYDGVLLLCRVCLGSKYTQ
GECDSTI---------------------DRAKAV---NTYREMVVYDRDQVYPEYLVLY-
----
>A0A1Q9EDQ2/1713-1910
------------------------------------APKVVRARRVEDSNL
WCRYIDWKRslgnmapGN--------EMLLWHGTSQKS------AEAISEIGFEVKTSGT
H-------------GRRFGHGVYLAEDLNKSL--SYCST-ANNVKYVLLCRAVCGHHSDA
TSEATSR--GKH--------------CVLANPDR---SGPREYIVLQESHVYPEYIVEF-
----
>A0A091P5W4/433-603
-----------AEYNRIKQLFHQTMK----------NYKVLKIQRIQNPSL
WKVFQWQKE-------QKr------sERLLFHGTKISF------VEAICVHNFDWRICGS
N-------------GTSYGKGSYFARDASYSH--AYCQP-VVKTKIMFVARVLVGD-YVK
GNAAYVRPTRSV------------dGLRFYDSCVdneLNPSIFVVFEKYQIYPEYTIEYK
----
>G5AS07/112-262
---------------------------------------------------
--------QlkkrgvpQN--------EQMLFHGTSSEF------VEAICIHNFDWRINGV
H-------------GAVFGKGTYFARDASYSS--RFCKDVKHGNTFMFLARVLIGD-YIN
GDSKYMRPSKDG------------sYVNLYDSCVddtWNPKVFVVFDANQIYPEYLIDF-
----
>A0A091VAM6/23-191
----------SEEYKKVKVDFQRTMP----------KTVIKRICRVQNPSL
WELYQWQKE-------QQk------dERFLFHGTSKKY------IDAICQQNFDWRICGL
H-------------GTVYGKGSYFARDASYSD--NYCGK-GSCPKTMFLARVLVGE-FTL
GSSSYVRPLKDD--------------QNFYDSCVnssSNPSIFVIFEKQQIYPEYLIEY-
----
>A0A091TL55/24-191
-----------EEYKKVKVDFQRTMP----------KTIIKRIHRVQNPSL
WELYQWQKE-------QQk------dERFLFHGTSKKY------IDAICQQNFDWRICGL
H-------------GTVYGKGSYFARDASYSD--NYCRE-DSYTKTMFLARVLVGE-FTL
GNSSYVRPLKDN--------------GNFYDSCVnscSNPSIFVVFEKQQIYPEYLIVY-
----
>A0A094MJM2/23-191
----------SEEYKKVKVDFQRTMP----------KTIIKRIRRVQNPSL
WELYQWQKE-------QQk------dERFLFHGTSKKY------IDAICQQNFDWRICGL
H-------------GTVYGKGSYFARDASYSD--YYCRE-DIDTKTMFLARVLVGE-FTL
GSSSYVRPLKDN--------------QNFYDSCVncsSNPSIFVIFEKQQIYPEYLIEY-
----
>A0A091RXW4/29-200
-----------LEYKKIKNLFEKTMK----------DFFIHQLHRIQNPTL
WQVFQWQKE-------QKk------dERLLFHGTSPSH------LPAICEQNFDWRMCGT
H-------------GTMYGKGSYFARDASYSH--KFCSS-QSGRYSMFVAHVLVGD-FVQ
GNPEYLRPRGAS------------nSNRLYDSCVddpTDPSIFVIFEKHQIYPAYILEYS
----
>H0ZM79/489-657
----------SEEYKKVKVDFQRTMP----------KAAIKKICRVQNPSL
WELYQWQKDl----mqKSn------dERFLFHGTSKKD------IDAICQQNFDWRICGL
H-------------GTVYGKGSYFARDASYSD--NYCGT-DSNTKTMFLARVLVGE-FTL
GSSHYVRPMKDS--------------QRFYDSCVnnsTNPSIFVIFEKQQIYPEYLIEY-
----
>Q9UKK3/389-565
----------TEEFLRVRKEVLQNHHSKS-------PVDVLQIFRVGRVNE
TTEFLSK---------LN--------VRPLLHGSPVQN------IVGILCRGLPKVVEDR
G-------------VQRLGSGIYFSDSLSTSI--KYSHPETDGTRLLLICDVALGKDSVH
GVSQTASTT------------------------D---FEDDEFVVYKTNQVKMKYIIKFS
----
>A0A1S3FMB0/645-816
----------SEEYRKVWNLFIRTLP----------FYFVQKIERVQNLAL
WEVYQWQKGq----mqKRn------dERQLFHGTSANL------VDAICQQNFDWRVCGL
H-------------GTSYGKGSYFARDSAYSH--HYSKS-DTNTYTMFLARVLVGN-YVR
GNAAFVRPAKEG------------qSNAFYDSCVnsmSDPSIFVVFEKHQIYPEYLIEYS
----
>G1T7L3/387-562
-----------EEFFKIKKEILQSSRRK--------PVNILQIFRVGKVNE
TTEFQST---------LN--------VRLLLHGSPVRN------LVGILSRGLPKVVEGR
G-------------VHRLGSGIYFSDSLSASI--KYSHPETEGTRVLVVCDVALGEHSVH
GVSRTAS-----------------------LNTD---FEDDEFVVYKTNQIKMKYIIKFC
----
>B6HNT4/419-608
----------STEFKMLRDYLEKSSSSKH------HQFGVIGVFRLERPGE
AERFTQWEKen--lasVD--------RRLLWHGSASSN------FAGILSQGL-DGIVSI
G-------------GKNFVSGVYFADISTKSA--GYCQQ--KGEALILLCEVELGKHTKW
RDAE---PDVRV-------------GTTAGTGSG---FYHSEYVVKDPAQIRQRYLFHVK
----
>H0VIN7/394-565
----------SEEYQKVWNLFNCTLP----------YCFVQKIERVQNLAL
WEVYQWQKG-------QQk------dERQLFHGTATSF------VDAICQQNFDWRICGL
H-------------GTSYGKGSYFARDAAYSH--HYSKS-DTHVQMMFLARVLVGD-FVR
GNPSLVRPAKEG------------qSNAFYDSCVnsvSDPGIFVVFEKHQAYPEYLIQYS
----
>A0A0G4IXW7/303-495
----------SPEYQTVRAYAEVNGN----------PWKVVAAWRIDRQDD
ARRFAAHDA-------IN--------RKLLWHGTEVAV------VAAIMKSGL----MPH
S-------------GGRVGRGVYLASLNEKSR--MYTRGNWNGKHAMFLAEAALGRDSVV
AKGRVDPDTGPP-------------RVTPFSHSS---FHHSEYLIYDESQHRLRYLV---
----
>L9L1J8/458-629
----------SAEYQKVSTLFHLTLP----------YYHIQKVERVQNLAL
WEVYQWQKG-------QQk------dERQLFHGTSASF------VDAICQQNFDWRVCGL
H-------------GTSYGKGSYFARDAAYSH--HYSKS-DTQSHTMFLARVLVGE-FVR
GSSSFVRPAKVG------------qSNTFYDSCVnsmSDPSIFVIFEKHQVYPEYLIQYS
----
>A0A093GQI9/389-559
-----------SEYNRIKHLFHQTMK----------NYKILKIQRIQNPSL
WKVFQWQKEqmknggkEN--------EKLLFHGTKTSF------VEAICVHNFDWRICGS
N-------------GTNYGKGSYFARDASYSH--RYCQP-AVKTNIMFVARVLVGE-YVK
GCTTYVRPAKSI------------dGLRFYDSCVdneLNPSIFVVFEKYQIYPEYKIEYK
----
>F6U266/399-570
----------SEEYQKVWNLFNCTLP----------FYFIQKIERVQNLAL
WEVYQWQKG-------QQk------dERQLFHGTSASF------VDAICQQNFDWRVCGL
H-------------GTSYGKGNYFARDAAYSH--HYSKP-DMKSHLMFLARVLVGE-FTR
GSSSFLRPAKGG------------qSNVFYDSCVnsmSDPSIFVVFEKHQVYPEYVIQYT
----
>A0A091NTB8/23-191
----------SEEYMKVKADFQRTMP----------RTVIKRISRVQNPSL
WELYQWQKE-------QQk------dERFLFHGTSRKY------IDAICQQNFDWRICGL
H-------------GTVYGRGSYFARDASYSD--NYCVE-DACTKTMFLARVLVGE-FTL
GSSSYVRPLKDN--------------QNFYDSCVnnsSNPSIFVIFEKQQIYPEYLIEY-
----
>A0A024UTU6/452-644
----------------IMQYIANSRR--I------GTMDVQHIWAVRRNPE
ESSFSKFAS-------TN--------HRLLWHGTNVAV------VAAILKSGL----MPS
S-------------GGRVGKGIYLANMLEKSQ--SYVRSRVDGIGCLFLVEAAMGTDSVL
AKGTLHPDVRVHv-----------rVHAENV--Rs-sFHHDEYLVYEESQQRLRYIITFK
----
>A0A087VG45/23-191
----------SEEYKKVKVGFQRTMP----------KTVIKRICRVQNPSL
WVLYQWQKE-------QQk------dERFLFHGTSNKY------IDAICHQNFDWRICGL
H-------------GTVYGKGSYFARDASYSD--NYCRE-DSYTKTMFLARVLVGE-FTL
GNSSYVRPLKDN--------------QNFYDSCVnsfSNPSIFVIFEKHQIYPEYLIEY-
----
>A0A093QID4/438-608
-----------SEYNTIKQLFHQTMK----------TYSILKIQRIQNPSL
WKVFQWQKEk----mkREn------qEKLLFHGTNISF------MESICTRNFDWRICGK
N-------------GSNYGMGSYFARDASYSH--AYCPA-AEKGHMMFVARVLVGD-YIK
GNAAYVRPRKSA------------dGLWFYDSCVddeLNPSVFVVFEKHQIYPEYIIEYK
----
>A0A1U7SP78/426-595
----------SEEYQKVWNLFHRTLP-----------FFVQKIERVQNLAL
WEVYQWQKG-------QQk------dERQLFHGTSANF------VDAICQQNFDWRVCGL
H-------------GTSYGKGSYFARDAAYSH--HYSKS-DTQCHTMFLARVLVGE-FVR
GSATFVRPAKEG------------rGNAFYDSCVnsvSDPSIFVVFEKHQVYPEYLIHY-
----
>A0A0Q3X168/505-673
----------SEEYKKVKEGFQRTMP----------TTVIKRIRRVQNPSL
WELYQWQKE-------QQk------dERSLFHGTSRKY------IDAICQQNFDWRICGL
H-------------GTVYGKGSYFARDASYSD--NYCRE-GSRTKIMFLARVLVGE-FTV
GDSSYVRPMKDS--------------YSFYDSCVnsfSNPSIFVIFEKQQIYPEYLIEY-
----
>W5JZU0/524-693
----------SEEYKKIIELFNQTMS----------GFSVKSIERVQNQDL
WNVFQWQEDvmkktvgRN--------EKLLFHGTEYKH------IDAICQQNFDWRICGV
H-------------GTAYGKGSYFARDANYSH--RYTND--SGPRCMFVCRVLVGE-YTT
GLPSHVRPLKDG------------gDTVFFDSCVndiNNPSIFVVFEKHQVYPEYLIQYE
----
>H3CSH7/447-617
----------SAEYNRIETLFKRTMP----------NSTIHQIQRIQNPSL
WRVFEWQKEqmtnegkSN--------QLYLFHGTDESL------VEAICEQNFDWRVCGT
H-------------GTVYGKGSYFAKDASYSD--QYSR-SSRRNKIMFVALVLVGD-STQ
GRSSYVRPPKGN-------------SKAFYDSCVnseSNPSIYVIFEKQQIYPEYLINY-
----
>W6TZ21/347-459
---------------VIKDYVDMTHAPTH------DKLEVLQTFELEKSGE
AEAFCDY----------T--------RRLLWHGSRITN------WMGILGRGLAPREAPC
T-------------GYMFGKGVYFADCASKSA--NYAYPSNDCVGIMALCEVGLGS----
------------------------------------------------------------
----
>L5KSL1/477-647
----------SEEYQKVQNLFNHTLP-----------FCIQKIERVQNLAL
WEVYQWQKG-------QQk------dERQLFHGTSASF------VEAICQQNFDWRVCGL
H-------------GTSYGKGSYFARDAAYSH--HYSKS-SSKVHTMFLARVLVGE-FTR
GNTSFVRPAKEG------------qGNVFYDSCVnsmSDPSIFVVFEKHQVYPEYVIQYT
----
>A0A226NDY3/275-446
----------SSEYQEIKKQFEQTMK----------SCDVIRVLRIQNPSL
WKVFQWHKE-------QKr------kEKLLFHGTMNCL------VKDICSHNFDWRICGS
N-------------GKLYGKGSYFARDASYSH--EYCQS-EGKSAVMFMARVLVGE-YAQ
GKADYVRPTKSV------------dGFQFYDSCVdnvADPSVYVVFEKNQVYPEYLIEYK
----
>A0A091PS23/23-191
----------SEEYKKVKVDFQRTMP----------KTVIKRIHRVQNPSL
WELYQWQKE-------QQk------dERFLFHGTSKKY------IDAICQQNFDWRICGV
H-------------GTVYGKGSYFARDASYSD--CYCRE-DPYIKTMFLARVLVGE-FTL
GNSSYVRPLKDN--------------QNFYDSCVnnsSNPSIFVIFEKQQIYPEYLIEY-
----
>G1NKA5/393-560
----------SEEYNKVKGDFQRTMP----------KTQIKRICRIQNPSL
WELYQWQKDqmqsnggKD--------ERFLFHGTSKKH------IDAICHQNFDWRICGL
N-------------GTVYGKGSYFARDASYSD--AYCRE-GSCSKTMFLARVLVGE-FTV
GRSNYVRPLKDN--------------QNFYDSCVnssSNPSIFVIFEKQQVYPEYLIEY-
----
>I3JUI3/505-674
----------SEEFKEVAALFYKTMK----------DCDNVNIERIQNKAL
WEAFQLQKK-------QKs------tEKKLFHGTDSRF------VDTICHHNFDWRICGT
H-------------GTAYGKGSYFARDASYSH--NYTGD--TDVRAMFISRVLVGD-FTK
GSSDYRRPSKDG------------gGINFYDSCVndvMDPSIYVVFEKQQIYPEYLIQY-
----
>A0A183AWS6/1-131
---------------------------------------------------
----------------------------------------------------LAPPEAPV
T-------------GYMFGKGIYFADMVSKSA--NYCCTPGQPEGLLLLCEVILGNHSRK
GIGSTHPPIGKP-------------EPSGVAGTS---LLYNEYIVYDVAQVKQKYLVRVK
----
>H0XEX8/390-565
-----------EEFFRVKKEVLQNNHSKS-------QVDILKIFRVGRVNE
TTEFLSN---------LN--------VRPLLHGSPVRN------IVGILSRGLPKVVEDR
G-------------VKRLGSGIYFSDSLSTSI--KYSHPETDGTRLLVICDVALGKDSVH
GVSGTAS-----------------------ATTD---FEDDEFVVYKTSQVKMKYIIKFC
----
>M3XX53/399-569
----------SDEYQKVWSLFNRTLP----------FYFVQKIERVQNLAL
WEVYQWQKG-------QQk------dERQLFHGTSANF------VDAICQQNFDWRVCGL
H-------------GTSYGKGSYFARDAAYSH--HYSKS-DTKLHTMFLARVLVGE-FIR
GNASFVRPAKEG------------lGNVFYDSCVnsmSDPSIFVVFEKHQVYPEYVIQY-
----
>A0A093EUH4/25-196
----------SHEYGKIKRLFEKTMK----------DYCIQQLHRIQNPTL
WQVFQWQRE-------QKk------dERLLFHGTSPSH------MPAICEQNFDWRICGT
H-------------GTMYGKGSYFARDACYSH--EYCSS-RHGRYSMFVAHVLVGD-FVQ
GNPEYLRPPRPG------------nPNRLYDSCVddpTDPSIFVIFEKHQIYPAYILEYS
----
>A0A1Q9DG99/1840-1969
---------------------------------------------------
----------------AN--------EVYLWHGTQVRT------GLKIAQDDFSFAGSGA
--------------GTMYGRGLYFSESCTKAD--EYAMDGGHYDGVLLLCRVCIGKHYTV
DREPSAIDST----------------IGDRAKAV---NTYREIVVYNEDQVYPEYLVLY-
----
>A0A1Q9DG99/2037-2232
--------------------------------------KVIRAKRVEDSSL
WCRYIDWKRslfnmamGN--------ETLLWHGTSKQA------AEAIAEEGFEVKESGT
H-------------GRRFGHGVYLAEDLSKSL--SYCKQ-AENVKYVLLCRAVCGHDVTK
EASRLGK----H--------------CVLANPDR---QGPREYIVLEEAHVYPEYIVEF-
----
>A0A1V4K7S7/207-379
----------SCEYGKIKRLFEKTME----------GYCIDQLQRIQNPTL
WQVFQWQKE-------QEk------dERLLFHGTNPSH------VSAICEQNFDWRICGT
H-------------GTVYGKGSYFARDAIYSH--QYCSS-QNGRYRMFVAQVLVGD-FVQ
GNKTYLRPPRPD------------nKNRLYDSCVddpTNPSIFVVFEKHQIYPAYILDYS
----
>A0A1Q9CTL2/2900-3087
-------------------------------------YVVRRVIRVEDSRM
WKRFMRKRDqirpldeGN--------EFYLWHGTHVRA------ALSIAHEDFDMAGSN-
A-------------GTMYGRGCYLAENCTKAD--EYARD--EPHGYLLLCRVCMGKDRYE
AAGDKVKDSTVG----------------DRTKKA---NTFREFVVYNADQVYPEYVVLY-
----
>A0A1Q9CTL2/3238-3367
---------------------------------------------------
----------------SQ--------EHLLWHGTSRAS------AEAIVTADF--PKDAK
H-------------GFRFGSGLYFAEDIGKSL--SYAPLGGSKSQFVLLCRVLCGQASAN
AKQVGKHPLAEG---------------------------PREFIVLTEMQVYPEYLVEVS
----
>E1BD56/305-503
-----------PEYKVVHAYLKQTSNSDR-------PPALQHVYSHLPPPQ
GDRFQVHAK-------LN--------RKLLWHGTNVAV------VAAILTSGL----MPH
S-------------GGRVGNGICFSSENHKSA--GCVIGGAHHIGYMFLGEVALGRDSVI
ARGHTEPPQGQP------------vLCPDFRSCN---FSQSEYLIYQESQRCLRYLLEIH
----
>A0A1D2NCA9/615-806
-------------FSDLNHYFKNSHSPVH------SRLRINRIIELKRFNE
NNS---DYK-------VN--------VRLLWHGTQTGN------VRGILTNGF-----PT
Q-------------QGMFGRGVYFADRVTKSA--QYCHPTSGNKGTLFLCAVNLGKDSVK
GCGSHVPPCGKT--------------FLKPGQVA---LEHNEYIVYDLAKIAILFLVEFE
----
>A0A226PLL7/417-588
----------SSEYQEIKKQFEQTMK----------SYDVIRVLRIQNPSL
WKVFQWHKE-------QKr------kEKLLFHGTMNCL------VKDICSHNFDWRICGS
N-------------GKLYGKGSYFARDASYSH--EYCQS-EGKPAVMFMARVLVGE-YAQ
GKADYVRPTKSV------------dGFQFYDSCVdnvADPSVFVVFEKNQVYPEYLIEYK
----
>A0A226E3K4/67-269
-----------STYNDIDTYFNNGQC--H------TRLRMTKLFRIRRFED
VNCFGDE---------SN--------RKLLWHGTKSEN------ITSILTRGF-TRPTPN
--------------GQMFGNGLYFADRTSKSA--QYCLPLMGSSSSLFLCAVSLGKDSIL
GAGKLIPPCGKT------------iSRPTSDSIQnppLKFNEYIVYDVDKITIKFLVEFQ
----
>I3JUI2/544-714
----------SEEFREVVALFSETMK----------GCDIINIERIQNKAL
WEAFQLQKN-------QKt------tEKKLFHGTHSKF------VDTICHHNFDWRICGL
N-------------GTAFGKGSYFARDARYSH--NYTGD--TDVRDMFISRVLVGD-FTK
GSSDYPRPSKDG------------gDINFFDSCVddvMNPSIYVVFEKHQIYPEYLIQYK
----
>A0A093IBT6/23-191
----------SEEYKKVMVDFQRTMP----------KTVIKRISRVQNPSL
WELFQWQRE-------QQk------dERFLFHGTSKKH------IDAICQQNFDWRISGL
H-------------GTVYGKGSYFARDASYSD--NYCRE-DMYIKTMFLARVLVGE-FTT
GSPSDVRPLKDD--------------QNFYDSCVnnpSNPSIFVIFEKQQIYPEYLIEY-
----
>A0A074SAQ5/1377-1588
--------------NGIGSCYSNGGH-AQ------RGANIHALFRVERKGE
QERWLSGGWdk---vdDQ--------RLLLWHGSRSTN------FAGILKQGLAPPEAPV
T-------------GYEFGKGVYFGDMLAISA--NYTHCQSAGMGLLLLCETVTKPVATK
AMGKLQHPGGKA-------------KDVSSTFPKpveDNWNEYIVYDVAQIRTRYLLMVQ
----
>A0A091Q1H6/437-607
-----------SEYNGIKQLFHQTMK----------HYKVLKIQRIQNPSL
WKMFQWQKEqmknggkKN--------EKLLFHGTKISL------METICVHNFDWRNCGS
N-------------GTNYGKGNYFARDASYSH--GYCQP-VGKTNIMFVARVLVGD-YVK
GNAAYVRPTKSV------------dGLRFYDSCVddeLNPSIFVVFEKYQIYPEYIIEYK
----
>A0A2I0MKA5/430-598
----------SEEYNKVKVDFQRTMP----------KTVIKRIRRVQNPSL
WELYQWQKE-------QQk------dERFLFHGTSEKY------IDAICQQNFDWRICGL
H-------------GTVYGKGSYFARDASYSD--NYCNE-DSYTKTMFLARVLVGE-FTL
GCSSYVRPLKDN--------------QNFYDSCVnnySNPSIFVIFEKQQIYPEYLIEY-
----
>Q55GU8/460-638
----------SAGYQIFIRNFLSNPHHQK------AEIKILNCYRLDKKLE
SDNFLDV----------N--------VQYLYHGSKPQN------LVGLLSRGIPDYVKQI
G-------------GKRLGSGIYFSDDV-VSS--TYTSPGEKGSRFIIMSSVSLGKHSCK
GLKSTPTPTD---------------------------FKNNEYVVFNPNQSKLSFLIEY-
----
>U3IH81/383-550
----------SDEYKKVKADFQRTMP----------KTVIKRIRRVQNPSL
WELYQWQKEkmqsnggKD--------ERFLFHGTSKKH------IDAICQQNFDWRICGL
H-------------GTVYGKGSYFARDASYSD--NYCRE-DSSPKTMFLARVLVGE-FTL
GNSSYVIPLKDG--------------QNFYDSCVnnfSNPSIFVIFEKQQIYPEYLIEY-
----
>A0A1L8GWH3/129-318
----------SNEYSEVASRFGKTMD----------RSCIKSVHRVQNLDL
WEFYCRKKAqlkkrvsEN--------EEMLFHGTDTAF------VDAICIHNFDWRINGM
H-------------AAAYGKGTYFARDASLSS--QFCKNGKHGDTLMFLARVLVGD-YAV
GNSKYIRPSKDG------------tLVNLYDSCVddpFCPRIYVIFDSTQIYPEYIIQF-
----
>F6TFR9/133-322
----------SNEYSEVANRFGKTLD----------RNCIKSVHRVQNLDL
WEFYCRKKAqlkkgasEN--------EEMLFHGTDTAF------VEAICIHNFDWRINGM
H-------------AAAYGKGTYFARDASLSS--QFCKNGKHGDTLMFLARVLVGD-YAV
GNSKYIRPSKDG------------tLLNLYDSCVddpFCPRIYVIFDSTQIYPEYIIQF-
----
>A0A1D2MNV1/227-432
------------EYPVILEYINNSQAHSN-------GIKVVSIIKICQRHV
-TEFRNRPGf----npTH--------RMMLWHGSKFSN------VRSILEHGLPEPDTAA
H-------------SQPFGNGIYFADRVTKSA--FYCNSTPTGSGCLFLCDVMLGNDSVK
GVGKFVPPLGKT------------vENPDPSQLRy-sINYNEFVVYDPDCVNIKYLVYFQ
----
>G3TVV0/253-428
-----------EEFFSVKKVILQNNHSKS-------PVDILQIYRVGRVNE
TTEFLSK---------LN--------VKSLLHGSPVRN------IVGILSRGLPKVVEDH
G-------------VKRLGSGIYFSDSLSTSI--KYSCPETDGTRLLVICDVALGKDSVH
GVSQTAAIT------------------------D---FEDDEFVVYKTNQIKMNYMIKFC
----
>A0A183PG47/300-437
-------------YSLLTDYMHETHGVTH------NTLEILDIFECQKSAE
QGEFKDY----------N--------RMLLWHGSRLTN------WVGILGRGLAPPEAPS
S-------------GYMFGKGVYFADCSSKSA--NYVYPQAN--------NVSLGKHSVK
GVGKWRT-----------------------------------------------------
----
>F1NWL9/533-704
----------SSEYQEIKKQFEQTMK----------SCNIIKILRIQNPSL
WKVFQWQKE-------QKr------kERLLFHGTMGCL------LEDICSHNFDWRVCGS
N-------------GNLYGKGSYFASDASYSH--GYCQS-AGKSTIMFMARVLVGD-YAQ
GKEHYVRPAKLV------------gGFQFYDSCVddvANPSIFVIFEKNQIYPEYLIEYK
----
>E1B7S1/507-677
----------SEEFQKVWSLFTSTMP----------LYSIQKIERVQNPAL
WEIYQWQKE-------QQk------dERQLFHGTSTGL------VDAICQQNFDWRVSGL
H-------------GTSYGKGSYFARDAAYSH--HYSKT-DSNTHTMFLARVLVGE-FVR
GSTAYVRPIKEA------------qGNILYDSCVnsmSEPSIFVIFEKHQAYPEYVIQY-
----
>A0A2D0T3M9/492-662
----------SSEYSAVERLFNATMH----------GFSIQQIERIQNRAL
WEVFQWQKDh----mkKNn------aEKQLFHGTDSKH------TDAICHNNFDWRICGT
H-------------GTAYGKGSYFARDAKYSH--SYTGD--SASRCMFVCRVLVGD-YTA
GHSSYTRPSKDG------------gDTVFYDSCVddvHNPSIFVVFEKHQIYPEYLIMYR
----
>V8PGK5/339-511
----------SSEYIKVQTNFQRTLP----------RVAILSIKRIQNLSL
WEVYQWQKE-------QKk------dERLLFHGTSKNH------VDAICQQNFDWRICGV
H-------------GTAYGKGSYFARDAAYSD--NYSGV-SSSTKTMFLAKVLVGD-FTT
GKSSYLRPAKNN------------qSNLFYNSCVnspQNPSIFVIFEKHQIYPEYLIEYK
----
>A0A091Q247/26-196
----------SYEYGKIKRLFEKTMK----------GYCIHQMQRIQNPTL
WQVFQWFEQ-------MKl------dERLLFHGTSSSH------MPAICEQNFDWRICGT
H-------------GTIYGKGSYFARDASYSH--EYCSS-RSGCHSMFVAHVLVGD-FVQ
GNPEYLRPPRDG------------nSNRLYDSCVddpTDPSIFVIFEKHQIYPAYILEYS
----
>A0A2G9RWN5/353-524
----------SEEYKTIQSMFQRTVP----------ATQIQSIERIQNLAL
WEVYQWQKQ-------QKk------dERKVFHGTSAGL------VDAICQQNFDWRMCGV
H-------------GTAYGKGSYFARDADYSH--RYCKHADSGQYAMFVARVLVGD-FIH
GSSSYLRPAKSS------------sQSSFYDSCVdsmSNPSIFVIFEKHQIYPEYLIRY-
----
>A0A2G8L773/326-518
-----------PEAQIILQQIEQTREKT--------PITIEAIYRLAREGE
EDALNKL-K-------VN--------HQLLWHGTKSSN------LISILKRGLQPESAGF
T-------------GNLFGQGIYTSSMVCKSM--NYCSNERAPSKFLLLCEVAVGKDSTL
GEGQQGPPMGRV-------------SERTNTTSW---LSYDEIVLYSEDQVCLRYLIQFK
----
>A0A091G0B0/9-177
----------SEEYKKVKLDFQRTMP----------KTVIKRISRVQNLSL
WELYQWQKE-------QQk------dERFLFHGTSGRY------IDAICHQNFDWRICGL
H-------------GTVYGKGSYFARDASYSH--NYCKE-DFFTKTMFQARVLVGE-FTI
GKSSYVRPLKDK--------------QNFYDSCVdstSNPSIFVIFEKQQIYPEYLIVY-
----
>A0A091NRL2/438-608
-----------SEYNRIKQLFLQTMQ----------KYSILKIERIQNPSL
WKVFQWQKE-------QKr------sEKLLFHGTNMSY------MKAICVHNFDWRICGS
N-------------GTSYGKGSYFARDASYSH--AYCQS-GTKTNTMFVARVLVGD-YIK
GNAAYVRPPKSS------------dGLRFYDSCVdneFSPSIFVVFEKYQIYPEYIIEYN
----
>A0A0D7A2N1/259-461
----------STEWDALAAYARDTHGSTH------SSVELNRCSE-SSGNA
SETEAWQNGgfd-klkAE--------RLLLWHGSRTTN------FAGILKQGLAPPEAPV
T-------------GYMFGKGVYFADMMSK-----VCAAAGNNTGLLLLCEVAVKPLATK
GLGRTQPPALAG------------cLMPDGPGDD--nADPKSYLQYNE--IRAKYLLMVH
----
>W6Q5G5/419-611
----------STEFKMLQEYIEKTSYSQH------IFKEIIGLFRLERPGE
AERFAQWEKen--lanID--------RRLLWHGSKASN------FAGILSQGL-DGIVST
D-------------GKRFLPGVYFADMSTKSA--QYCKG--NGEVLMLLCEVELGKTVHN
KWRDAGYPDVHA------------gRSTTTPNGR--rYYTSEYIAKNPAQIRQRYLFHVK
----
>F1SRP3/508-678
----------SEEFQKVWNLFTCTMP----------NHCIQKIERVQNVAL
WEVYQWQKG-------QQk------dERQLFHGTSTSL------VDAICQQNFDWRVNGL
H-------------GTSYGKGSYFARDAAYSH--HYSKS-NTKSHTMFLARVLVGE-FVR
GNTSFVRPAKEG------------qGTVLYDSCVnsvSDPSIFVIFEKHQAYPEYVIQY-
----
>A0A095A612/303-384
-------------YSLLTDYMHETHGVTH------NTLEILDIFECQKSAE
QGEFKDY----------N--------RMLLWHGSRLTN------WVGILGRGLAPPEAPS
S-------------GYMFGKGV--------------------------------------
------------------------------------------------------------
----
>A0A095A612/384-472
---------------------------------------------------
------------------------------------------------------------
---------------------------------------------------VSLGKHSVK
GVGKWRTPCGKL------------iQAPEIEANKc-iLQFNEYIVYCVNQIRLRYLLKVK
----
>F6YLF9/443-616
----------SEEYGKIETMFRRTLR----------TIRIHSIERIQNLAL
WEVYQWQKE-------QKk------dERQLFHGTADKL------IDAICQQNFDWRICGV
H-------------GTAYGKGSYFARDSSYSH--NYCKGSGSLTHTMFVARVLVGE-FTR
GRSAYLRPKSVL------------ePTSFYDSCVdseSNPSIFVIFEKHQIYPEYLIKYS
----
>A0A1D5PRH8/124-295
----------SSEYRRIESLFQKTMK----------DYSICRLQRIQNPTL
WQIFQWQKE-------QKk------dERLLFHGTNPSH------VPAICEQNFDWRICGT
H-------------GTMYGKGSYFARDASYSH--AYCSS-GISHYSMFVAQVLVGK-FVQ
GDSEYLRPPTPS------------nRNRLYDSCVddpENPSIFVIFEKLQIYPAYILEYS
----
>L9KXV8/344-519
-----------EEFFRVRKEILQNNRSKS-------PVDILQIFRVGRVNE
TTEFLSK---------LN--------VRRLLHGSPVQN------IVGILSRGLPKRVEDR
G-------------VQRLGSGIYFSDSLSTSV--KYSHPETDGTRLVVVCDVALGKDSVH
GVSEAASATD---------------------------FEDDEFVVYKTNQVKMKYIIKFC
----
>A0A1L8GQV4/124-313
----------SNEYSEVVGRFGKTLD----------RSCIISVHRVQNLDL
WEFYCRKKAqlkkgvsEN--------EEMLFHGTDTAF------VDAICIHNFDWRINGM
H-------------AAAYGKGTYFARDASLSS--QFCKNGKHGDTLMFLARVLVGD-CAV
GNSKYIRPSKDG------------tLVNLYDSCVddpVCPRIYVIFDSTQIYPEYVIQF-
----
>S7NFR4/389-565
----------SEEFLRVREEVLQNNCSKS-------PVDILQIFRVGRVNE
TTEFLSQ---------LN--------VKPLLHGSTVRS------FVGILSRGLPKVVEDR
G-------------VKRLGSGIYFSNSLSTSI--KYSHPETDGTRLLVMCDVALGKDSVH
GVPETATPTD---------------------------FEDDEFVVYKTSQVKMKYIIKFC
----
>A0A1U7TAH9/390-565
-----------EEFLRVRKEILQNNHSES-------PVDILQIFRVGRVNE
TTEFFSQ---------LN--------VRPLLHGSLVRN------IVGILCRGLPKVVEDR
G-------------VQRLGSGIYFSDSLSTSI--KYSHPETDGTRLLVICDVALGKDSVH
GVSKTASTT------------------------D---FEDDEFVVYKTNQVKMKYIIKFC
----
>G1P109/389-565
----------SEEFLRVREEVLQNNCSKS-------PVDILQIFRVGRVNE
TTEFLSQ---------LN--------VKPLLHGSPVRS------FVGILSRGLPKVVEDR
G-------------VKRLGSGIYFSNSLSTSI--KYSHPETDGTRLLVMCDVALGKDSVH
GVPETATPTD---------------------------FEDDEFVVYKTSQVKMKYIIKFC
----
>H0VRK5/389-564
-----------EEFFRIRKELLQNNHSET-------PVDILQIFSIGRVSE
ATEFLSK---------LN--------TRALLHGSLVRN------IVGILSRGLPKVVEDR
G-------------VQRLGSGIYFSDSLSTSI--KYSQPETDGSRLLVICDVALGRDSVH
GVSATASPTD---------------------------FEDDEFVVYKTNQVKMKYIIKFC
----
>A0A094KKS7/23-194
----------SSEYGKIKRLFEKTMK----------DYCIHQLQRIQNPTL
WQVFQWQKE-------QKk------dERLLFHGTSPSH------MPAICEQNFDWRICGT
H-------------GTNYGKGSYFARDASYSH--RYCSS-RSGLYSMFVARVLVGN-FVQ
GNPKYLRPPRPS------------nTNRLFDSCVddlKDPSIFVIFEKHQIYPAYILEYS
----
>A0A091GB21/427-597
-----------SEYNQIKQMFHQTMK----------SYSILNIKRIQNPSL
WKVFRWQKDhmknggkEN--------ERLLFYGTNSSF------VETICNHNLDWRICGT
N-------------GNNYGQGSYFATDASYSH--AYCQP-AVETYTMFVARVLVGE-YIK
GKADYVRPAKPI------------hKLQFYDSCVndeLNPSVFVVYEKNQIYPEYIIEYK
----
>A0A099Z7B1/28-199
----------SSEYRKIEGLFGRTMK----------DYSIRRLQRIQNPTL
WQVFQWQKE-------QKk------dERFLFHGTSQSH------LAAICEQNFDWRVCGA
H-------------GTMYGKGSYFARDASYSH--QFCPS-SIGHQSMFVAHVLVGD-FVL
GNSEYLRPPRPD------------nPNRLYDSCVddaEDPSIFVIFEKLQIYPAYILEYR
----
>G1NKF4/121-292
----------SSEYRRIESLFQKTMK----------DYSICRLQRIQNPTL
WQIFHRQKE-------QKk------dERLLFHGTNPSH------VPAICEQNFDWRICGT
H-------------GTMYGKGSYFARDASYSH--EYCSS-KISRYSMFVAQVLVGK-FVQ
GDSEYLRPPTPN------------nRNRLYDSCVdnpENPSIFVIFEKLQIYPAYILEYS
----
>B8PGN2/379-571
----------SKEFTALEMYTRDTHGATH------QQVQVQNAFRVERQEE
TDAWMKAGHdk---vaDD--------RLLLWHGSRTTN------FAGILSQGL----APP
E-------------GYMFGKGVYFADS----A--NYCHALSDNTGIMLLCEVAAKPMCTK
GLGRTQPPKGPG-------------KDVADANVS---LQYNE--------IRVRYL----
----
>F6Y9D5/596-767
----------SEEYQTVQNQFFRTLP----------SYTIHKIERIQNPSL
WEVYQWYKV-------QKk------aEKFLFHGTSPEY------VDAICHQNFDWRICGL
H-------------GTSYGKGSYFARDAAYSH--HYSKA-TQGLQPMFLARVLVGD-YTR
GSSSYLRPPKEG------------qRNVFYNSCVnslLNPSIFVIFEKQQIYPEYLIWYS
----
>A0A1L8GQL5/476-647
-----------EEYSKIEAMFRRTLS-----------IRIHSIERIQNLAL
WEVYQWQKE-------QKk------dERQLFHGTSDKL------IDAICQQNFDWRICGD
H-------------GTAYGKGSYFARDASYSH--NYCRRSGSQTLVMFVARVLVGD-FTR
GNSSYLRPSNSEh-----------lSTSFYDSCVdseSNPSIFVIFEKHQIYPEYLIKYS
----
>G3SWS1/396-567
----------SEEYQKVHELFSRTLP----------SYLIQKIERVQNLAL
WEIYQWQKG-------QQk------dERRLFHGTSSCF------VDAICQQNFDWRICGL
H-------------GTSYGKGSYFALDAAYSH--HYSKA-SGQSHMMFLARVLVGE-FVR
GCATYVRPAKEG------------qSDVFYDSCVnrmSDPTIFVVFEKHQVYPEYLIQYT
----
>A0A1I7U7A0/180-258
----------SEDWNHIIEYIHNTQGSTH------DKVDLVDILKLDRADE
STKFMKN---------IN--------RRLLWHGSGKMN------FAGILGQGLAPPEAPS
S-------------GY--------------------------------------------
------------------------------------------------------------
----
>A0A1I7U7A0/261-356
---------------------------------------------------
------------------------------------------------------------
-------------------------------------------EAYLLLCDVALGNHSVK
GIGRECPPKGKKh-----------iQLQGYLNRDy-fLLYNEYVVYNVNQIQMKYLVRVK
----
>A0A1U7S9V6/506-678
----------SSEYATIAKLFQQTMK----------GYVIHCMKRIQNPSL
WQVFQWQKE-------QKk------yERLLFHGTSSSF------LESICTQNFDWRICGV
H-------------GTSYGKGSYFARDASYSH--AYSQSPTTKMNMMFVARVLVGD-FIR
GNATYVRPSKST------------nTINLYDSCVdkeSDPSIFVIFEKHQIYPEYIIEYH
----
>M4BVP0/533-776
------------DFALIQTYIRNSNCCGR------KRLQLLSVFSVEKSEQ
ETRFKPFRK-------FNr------iAQILWHGSHLAN------WSGILSEGLAPPEVAS
N-------------GRIFGKGLYFTDKVTKAQ--AYCHCNGHNQCVLALSEVALGAHSCK
GVGSCRPPLGKS-------------V-QPEKRTG---LHHSEYIIYNPNQTRMRYVV---
----
>A0A183E928/1-119
---------------------------------------------------
------------------------------------------------------------
----------------MFGKGIYFADMATKSA--NYCYPQPSKPGLLVLAQVALGEHSTK
GLGSVGPPCGKP------------iTVNRSEQCS---LNYNEYIVYNVKQVWIRYLVEVD
----
>S7S584/272-458
-----------SEFAALEKYARDTHGATH------RQAKVLNIFAVERQSE
TEAWHNAGFdk---leQK--------RRLLWHGSRSTN------FAGILSQGL----APP
E-------------GYMFGKGVYFAD----SA--GYCYTLSNGVGILLLCEVAVKPLCTL
GLGRTQPPELKG------------cEMPKGGGQD--vNSPNAYLQYNEAS----------
----
>G0NM99/185-384
-----------PDYEWIEKYVRNSERSEH------KRVQLKNVLKLERAGE
AAVFNDT---------IN--------MKALWHGTRTEN------IASILRHGLAPPGAVH
T-------------GSMFGKAMYFADFFGESL--QYCRRTPGEDAFLLICIVALGRDSLV
ALGRFRPPLGPP-------------IVQTEGRMDllnIKFNEYMVQQTDQVKLEFLVRVN
----
>A0A1F5LVE2/466-657
----------SKEYAELCKYLHGSARKAH------ALKQVVGVFRLKRPGE
MQRFARWEKen--tskID--------RRLLWHGSSTVN------FAGILSQGL-GGLCSA
N-------------GKRFCQGIYFADMSTKSL--GYCQG--QKQALMALCEVELGRHSKW
RDAGCIHPDVRV-------------PPAQMHASG---LYYPEYIVQDPAQVRLQYLFHVQ
----
>A0A226E002/51-249
-----------ENYIKIVEYVRNGQE--H------AGIQVVNIIQIDRNND
-PEFGPVIDgs--ltaSF--------RMILWHGTKKNF------VGPILENGFAPPPDKQ
---------------QMFGRGIYFADRCSKSS--QYCDGSPGTEGYLFLCDVKVGRDSVK
CVGKFIPPSGET------------kVNTRFKSFA---VQYNEHCVYEPERIKAKYLVVVK
----
>A0CWK3/2321-2538
------------EYKMIQTYIQRTQS-----------VTIANIFAIERKGE
AQKFDKF-N-------QP--------RILLWHGSKISN------FMSLLALGLAPSWAVN
T-------------GAMFGKGIYFADQFSKSY--NYTQDSINHRYNLLLCEVSCMNYTLK
AVGSKGPPIGQI------------vSNSIPHQIQefyTQNSEYIVYDESRVKMRYLVQI-
----
>W5MCF3/305-395
------------TYRHIYKLFHKTVPETS--------ACITAIHQIQNPWL
WGKYENQRDfmagegsLN--------EMHLFHGTTQSA------VEAICRMNF-RLSGSK
N-------------GHVYGQG---------------------------------------
------------------------------------------------------------
----
>W5MCF3/871-1049
----------SESYQHIHELFHRTMPETQ--------FFIVAVEQIQNPQL
WSKFESKRDfmasggtLN--------EMHLFHGTTERA------VDAICRLNFDPSLAGR
N-------------GHIYGKGTYFARDASFAA--KYTTL-ETGERHMLIATVLAGQ-WVK
GHNFVTQSSGEL-----------------YDSCVnseDEPTMFVIFDSCQCYPYYLIRYK
----
>A0A091L2G8/28-198
----------SSEFGKIKRLFEKTMK----------DCCIHKLKRIQNPTL
WQIFQWQKE-------QKk------dERLLFHGTSSFN------VPAICEQNFDWRICGS
Q-------------GTTYGKGSYFARDASYSH--AYCSA-HRGYYRMFVAHVLVGD-FVQ
GKSKYRRPPRPG------------nSNRLYDSCVddpTDPSIFVIFEKHQIYPAYVLKY-
----
>L5LRI8/389-565
----------SEEFLRVREEVLQNNCSKS-------PVDILQIFRVGRVNE
TTEFLSQ---------LN--------VKPLLHGSPVRS------FVGILSRGLPKVVEDR
G-------------VKRLGSGIYFSNSLSTSI--KYSHPETDGTRLLVICDVALGKDSVH
GVPETATPTD---------------------------FEDDEFVVYKTSQVKMKYIIKFC
----
>A0A151P7N4/506-678
----------SSEYATIAKLFQQTMK----------GYVIHCMKRIQNPSL
WQIFQWQKE-------QKk------yERLLFHGTSSSF------LESICTQNFDWRICGV
H-------------GTSYGKGSYFARDASYSH--AYSQSPTTKMNMMFVARVLVGD-FIR
GNATYVRPSKST------------nTINLYDSCVdkeSDPSIFVIFEKHQIYPEYIIEYR
----
>A0A091MZF8/398-568
-----------PEYNQIKQLFHQTMR----------DYSILKIQRIQNPSL
WKVFQWQKEk----meKNg------qEKLLFHGTRISF------MEAICVENFDWRICGK
N-------------GYKYGIGSYFARDASYSH--AYCQA-VGKESMMFLARVLVGQ-YVK
GNAAYVRPAKSV------------dGLWFYDSCVddeLNPSVFVVFEKYQIYPEYIIEYK
----
>A0A2D4CE47/375-549
-----------AEXSLLKNYFFAGVRPRD------HRYAITNXFSVERRNE
SERFMNLVRsdx-afmSH--------SKLLWHGTRRNN------LMGXLSEGLAPPEAPH
H-------------GXAYGKGIYFADVSGKSL--NYCGTYHIPKPGMLLCDVALGNNSIC
ALGKHVP-----------------------------------------------------
----
>A0A287GCJ5/247-481
----------SEDYKMIVKYLEKTYEPVK------VGVSVDRIYAVESSAF
-PSYNEIKK-------LN--------KVLLWCGTRSSN------LLRHLHRGFAVCHLPV
P-------------GYMFGRAIVCSDAAAEAA--RYGYTVDRPEGYLVLAVASLGEPGVK
GVGRKTTPCGKL-------------VPSGNEDGP---LEYNEFALYDPKQVSIQFLVGVR
----
>F6YLN9/737-907
----------SHEYTQILGLFNKTMSG-----------QTVKIQRIQNKSL
WEVYQWQKV-------QQk------sEMQLFHGTDPSH------RAAICHQNFDWRVCGT
N-------------GTVYGQGSYFARDASYSH--NYSVPTATGRRMMFVARVLVGD-YVR
GDPTMKRPLRPG------------sATQCYDSCVdtfYNPSIFVVFEKHQIYPEYLLEY-
----
>G1KT60/493-662
----------SNEYRKVQVNFQRTMP----------KATIVEIKRIQNRAL
WEVYQWQKE-------QKk------dERQLFHGTNKSH------VDAICQQNFDWRICGV
H-------------GTAYGKGSYFARDASYSD--NYSDS---TNKIMFLARVLVGE-FTI
GMSSYLRPQKEV------------qSTGFYNSCVndlRNPSIFVIFEKHQIYPEYVIKYR
----
>A0A1D2NBK0/94-281
----------SSLYQDIDYYFRNSHSVTH------GNLRMTRVIELKRYNE
NNS---DYK-------VN--------VRLLWHGTQTGN------VAGILTNGF-----PT
H-------------HGMFGPGVYFADRVSKSA--QYCRVTGRGKGILFLCAVNLGRDSVM
GRGTHVPPCGRT---------------ITAVGGG---LFHNEFIVYDLSKIAILFLIEFE
----
>W6NAZ5/642-829
---------------KILRYIHTTGG----------GWKVKGILQITPREA
TLNFADFIG-------DN--------QMFLWHGTKAVN------LLSILKDGFNPRNSSI
T-------------GRLFGDGIYLADSFEKST--HYCQSSANGYNYMLLCRVALGKDSLH
AVGQKHPPLADF-------------VDRSSRC-Yg-aLEFSEYIVRDSNRILPQYLVIY-
----
>A0A158QL91/1710-1897
---------------KILRYIHTTGG----------GWKVKGILQITPRDA
TLNFADFIG-------DN--------QMFLWHGTKAVN------LLSILKDGFNPRNSSI
T-------------GRLFGDGIYLADSFEKST--HYCQSSANGYNYMLLCRVALGKDSLH
AVGQKHPPLADF-------------VDRSSRC-Yg-aLEFSEYIVRDSNRILPQYLVIY-
----
>A0A183E6F4/1-119
---------------------------------------------------
------------------------------------------------------------
----------------MFGKGIYFADMATKSA--NYCYPQPSKPGLLVLAQVALGEHSTK
GLGSVGPPCGKP------------iTINRSEQCS---LNYNEYIVYDVKQVWIRYLVEVD
----
>A0A0R4IH74/481-650
-----------AEFIKIQELFNRTMR----------GFTIQNIERIQNKAL
WEVFQWQKDc-----mKNs------sEKQLFHGTDSKF------VDTICLNNFDWRICGV
N-------------GTAYGKGSYFARDAKYSH--SYTNN--SGTRSMFVCRILVGD-YTK
GDSSYLRPSKDG------------gDTVFYDSCVndvCDPSIFVVFEKHQIYPEYLIQYR
----
>A0A158QA23/2126-2309
---------------------QNS------------QVTVKGIFSVRCKEA
TNLFNENSL------dLN--------HMYLWHGTKPEN------LLSILKLGLAPASALQ
T-------------GQTFGKGIYLADVFAKSQ--EYCTSSSAGLKYALLCQVALGEDTLK
IVGREAPPSGQV-------------KEQKCENQPyiyAPHTEYVVANKAHVLVRYLVAF-
----
>H0ZNG7/534-704
-----------SEYNEIKQLFHQTMK----------NYSIHKIQRIQNPSL
WKVFQWQKE-------KKr------qEKRLFHGTDVTS------METICNLNFDWRICGS
N-------------GTNYGKGIYFARDACYSH--AYCQA-TLQGHFMFVARVLVGD-YVK
GKTTYVRPVKCA------------dKLWLYDSCVddeLNPSVFVVFEKHQIYPEYIIEYK
----
>A0A158P5W0/251-437
----------SSEFEIIKTYMANTRGATH------TSILVHTVIRVNRAGE
KDKFKAE---------LN--------RRLLWHGSSTTN------YGGILSQGLAPPEAPA
T-------------GYMFGKGVYFADLVSKSA--NYCKVEELHAIDHSLKSLKTFNVFSL
GIGKTEPPLGKP------------vKADKGDGSS---LLYNEYGLY--------------
----
>G1NM58/538-709
----------SSEYQEIKKQFEQTMK----------NYIIIKVLRIQNPSL
WKVFQWQKEqlksggkEK--------ESLLFHGTMGCL------LEDICRHNFDWRTCGS
N-------------GTLYGKGSYFARDASYSH--GYCQS-AGKSTVMFMARVLVGD-YAQ
GKADYVRPAKLG------------dRFRFYDSCVdnvASPSIFVVFEKNQIYPEYLIEYK
----
>A0A1I8I096/350-516
----------SQEFKVIETYQKQTGG----------VGKILQAWRVDREGE
EERHVKAGDv-----kLN--------RKLLWHGTNVAV------VAAILKSGL----MPH
S-------------GGRVGRGIYFASEQGKSA--CYTSRATGNQGIMFLNEVALGKDTTL
AVGSRVVPQGKP-------------KPIGPSSSH---FSQSEYLVYKESQCRIRYLLRMQ
----
>E2QWJ0/387-563
----------TEEFLRVRKEVLQNNHSQV-------PVDILQIFRVGKVNE
ATEFLSQ---------LN--------VKPLLHGSPVQS------FIGILSRGLPKVVEDR
G-------------TKRLGSGIYFSDSLSTSV--KYSHSEIDGSRLLVVCDVALGKDSVH
GVQTTATT------------------------TD---FEDDEFVVYKTNQIKMKYIIKFC
----
>A0A0N8JWW2/452-619
-----------SEYKDILGLFRKTML----------GFSVRLIERVQNRAL
WEVFQWQRD-------QEk------vEKLLFHGTDSKH------VDAICLQNFDWRICGT
H-------------GTAFGKGSYFARDAKYSH--SYTGS--SGMRTMFVCRVLVGD-YTK
GCSSYVRPSKDG------------gDVNFYDSCVddvYNPSIFVVFEKHQVYPEYLIQY-
----
>A0A1X7SL87/1-72
---------------------------------------------------
---------------------------MLLWHGSRLTN------FVGILSQGLAPPEAPV
T-------------GYMFGKGVYFADMVSKSA--NYCWTPQSPVGLMLLCEVALGN----
------------------------------------------------------------
----
>A0A1B8Y217/755-925
----------SHEYTQILGLFNKTMSG-----------QTVKIQRIQNKSL
WEVYQWQKV-------QQk------sEMQLFHGTDPSH------RAAICHQNFDWRVCGT
N-------------GTVYGQGSYFARDASYSH--NYSVPTATGRRMMFVARVLVGD-YVR
GDPTMKRPLRPG------------sATQCYDSCVdtfYNPSIFVVFEKHQIYPEYLLEY-
----
>A0A0F8AFS0/74-262
-----------YEFKEVARLYERTMD-----------HPIKSIQRIQNLDL
WEFFCRKKTqlrkrtlDE--------ERMLFHGTGHSN------IQAICTFNFDWRLTGS
H-------------GDVYGKGSYFARDAKYSS--NFCHTGKHNTTLMFLARVLVGE-YTV
GHSMYCRPSKDA------------sFTNFYDSCVddlANPKIYVIFDSNQIYPEYLIEF-
----
>A0A0M0K0K1/37-230
------------EYMQVVDRAERYAQSDH------GAIVVSRIEKVTNPLL
EEKFLAAKLrlksgvlDK--------MQSLFHGTGPEG------VEGIPKTGFPAWSEDN
----------------MFGQAVYFATDSSKSF--QHIYT--KGSGCLLLCDVLLGNKSSK
GR----LDSVYA-------------SRDSRDKAG---VQFDEMMVYDTDQAIPRYILHI-
----
>A0A0M0K0K1/272-375
----------------FNKAVGHYMRLMG------QSRKVTQVDVYDSPNV
EKTFQDKEAdfhakkvDK--------RIWVFHGTAEDN------IEKICCGGFAHGDQIK
N-------------GAVYGHGVYTATGPQTPM--SYADR--T------------------
------------------------------------------------------------
----
>A0A2H2HZR0/643-779
---------------------------------------------------
-----------------------------------------------CIMTGLAPPEAPV
S-------------GYMFGKGVYFADMFTKSF--FYCRANNHEEAYLLLCDVALGSSSVK
GMGREFPPKGIP-------------MSQKKQGLS---LIYNEYIVYDVNQIQLKYLVRVR
----
>M3ZL64/534-702
------------DYNMIEMLFKRTLP----------NANIESIQRIQNPSL
WKVFQWQKEqmqnggkLN--------QQYLFHGTDESL------VDAICEQNFDWRMCGV
H-------------GTAYGKGSYFARDATYSD--RYSRVGGSRTKNMFVALVLVGE-STT
GSSNYVRPPKAG-------------SKALYDSCVnstSNPSIYVIFEKQQIYPEYLIKY-
----
>A9B244/242-411
------------RYRQICDYVDRTSV--H------GKVRVNSIFTINIAAE
RRTFEQSQL------gRN--------TQLLFHGTAGQN------VRHILRSGLVCPRTPS
N-------------GRMFGHGIYFANKATKST--NYCSVRRNRPMFLFLADVALGNDSVW
GKAQHTV-----------------------WAGK---LQYDEFIVYQSAQQTLRYLVL--
----
>F7G174/715-888
----------SEEYQKVWNLFNCTLP----------FYVVQKIERVQNLAL
WEVYQCSRQkg--qmqKQn------dERQLFHGTSAMF------VDAICQQNFDWRVCGL
H-------------GTSYGKGSYFARDAAYSH--HYSKS-DTQTHTMFLARVLVGE-FAR
GNACFVRPNKEG------------qSNAFYDSCVnsvSDPSIFVIFEKHQVYPEYLIQYT
----
>A0A077ZVP2/397-614
-----------------ETAFENTQAEAH------LNLKLRGIYTTKKLSE
QLRFIPFEK------qLN--------KFLLWHGVKQVN------LASNLREGLPVNEAPS
T-------------TYMFGKGIYFTDSSSKAA--RESLTTKVGDGFLFLCEVALGDHSVY
GVGLQKPPNPDL------------qENKGSNKID---HKLNDYIVYDEAQVKISYLVHF-
----
>A0A1L8GQT5/905-1074
----------SPEYTRVLGLFNRTMS-----------GQTVKIQRIQNKSL
WEVYQWQKVqmqnpgkGN--------EKQLFHGTHPSH------RIAICHHNFDWRVCGT
N-------------GTVYGQGSYFARDASYSH--NYSVT-STGKNMMFVARVLVGD-YVT
GNSTLKRPMKPG------------sSTQCYDSCVdtlLNPSIFVVFEKHQIYPEYLLEY-
----
>G3VU45/389-560
----------SKEFSDVKNQFEKTMT----------GFIIQRILRIQNLAL
WQVFQWQKE-------QKk------dERRLFHGTKYIH------LNDICSHNFDWRICGT
H-------------ATVYGKGSYFARDASYSH--NYSES-ETNVKIMFLARVLVGV-FTQ
GDSKYVRPMRQG------------tKNTFYDSCVnnrLDPTIFVIFEKHQIYPEYVIEYT
----
>A0A077ZD56/1868-2048
------------------------------------QVDVRAIYKVYRENL
ANSFCSE---------TN--------RMLLWHGTRSTN------LMSILTAGLQSVVAIH
T-------------GTLFGEGIYTSNVFSKSM--GYCDQ--EAMRYVLLCEVALGRDSLQ
AIGRYCPPLGEV------------iCRPEYKDKEc-yLEHDEFVVYNEKRIIVRYVVVF-
----
>G3WM53/383-550
------------EYLKVQEQFCRTMP----------KYTIHKIERIQNPAL
WEVYQWQKA-------QKk------dERFLFHGTGPKY------IEAICHQNFDWRICGL
H-------------GTSYGKGSYFARDAAYSH--HYCKS-SVKPQPMFLARVLVGE-FTR
GSSSYLRPAKEG------------qSNTFYNSCVnslSDPSIFVIFEKHQIYPEYLIW--
----
>A0A1I7U799/677-755
----------SEDWNHIIEYIHNTQGSTH------DKVDLVDILKLDRADE
STKFMKN---------IN--------RRLLWHGSGKMN------FAGILGQGLAPPEAPS
S-------------GY--------------------------------------------
------------------------------------------------------------
----
>A0A1I7U799/758-853
---------------------------------------------------
------------------------------------------------------------
-------------------------------------------EAYLLLCDVALGNHSVK
GIGRECPPKGKKh-----------iQLQGYLNRDy-fLLYNEYVVYNVNQIQMKYLVRVK
----
>A0A183AZS7/65-176
-------------YDVLRRYLETNHGVTH------NTLELLDVFECAKPDL
DNLFLDH----------N--------RMLLWHGSRLTN------WVGILGRGLAPPEAPS
T-------------GYMFGKGIYFADSSSKSA--NYIYPQKKNVGLVALCEVS-------
------------------------------------------------------------
----
>E1BD73/391-566
-----------EEFLRVREEVLQNNHS-K-------PVDILQIFRVGRVSE
TTEFQGH---------LN--------VRHLLHGSPVQS------FMGILSRGLPKVVEDR
G-------------MKRLGSGIYFSDSISTSI--KYSHPQTDGARLLVVCDVALGRDSVH
GVRGTDM------------------------SSD---FEDDEFVVYKTNQVKMKYLVKFS
----
>A0A1S3SHE5/451-620
----------SVEFKEIQGLFQNTMR----------GFSIRQIQRIQNKSL
WEVFQWQRDl----mkKNn------tEKQLFHGTDSKY------LDAICLNNFDWRICGL
N-------------GTAYGKGSYFARDAKYSN--SYTGQ--SNMRSMFVCRVLVGD-YTK
GHSHYLRPSKDG------------gDTIFYDSCVddvSNPSIFVVFEKHQVYPEYLIHY-
----
>A0A1S3MZS8/153-323
----------SEEYQKVQALFNKTMR----------GFQITSIERVQNRDL
WEVFQWKRNlmknggkNK--------ELYLFHGTDPKH------VDAICRDNFDWRLCGT
N-------------GTVYGEGSYFARDAKYSH--IFTSH--SGVRSMFVCRVLVGD-YTL
GNSNLRRPKGEG-------------SPTLYDSCVdnvLKPSIYVVFEKHQVYPEFLIKYD
----
>A0A1Q9EMK4/609-749
-------------------------------------------------GL
TEVLCDVDD-------GN--------EVYLWHGTQVRT------GLAIAQDDFNFAGSGA
--------------GTMYGKGLYFSESCTKAD--EYAMDGGHYDGVLLLCRVCLGNKYTN
GECDSTIDR---------------------AKAV---NTYREMVVYDRDQVYPEYLVLY-
----
>A0A1Q9EMK4/862-983
---------------------------------------------------
-----------------N--------ETLLWHGTSQQA------ADAIAEIGFEVKKSGT
H-------------VRRFGHGVYLAEDLSKSL--SYCSS-SGNVKYVLLCRAVCGHHCVL
ANP-----------------------------ER---SGPREYIVLETGHVYPEYIVEF-
----
>A0A2G8L8U1/369-557
----------SAKFEIIDAYVKATGN----------PKELMNVWKVDRHGE
DQLFSAHNA-------EN--------RRLLWHGTNVAD------VAAILKAGL----MPH
S-------------G-----GFYFASEHSKSA--GDVG-TNEGFGFMFLNEVVLGEDSIV
AKGRQEPPQGEP------------vKQQNFMHST---FCQSEYLICKESQNRIRYLLQFK
----
>A0A1X7V1S2/413-592
----------SKEYSDVKEHIMSSLTNDS------NDPEILSIYSVQRPVE
ESQFSHS---------LN--------RKLLFHSSQLQN------FVGILSRGLPKIVVDF
G-------------GSRLGSGIYFADSASLSV--KFSGPKRHGTRLMLVNEVALGNHSVK
GVKGTTEPSD---------------------------FKENEYVVYKTEQQRMRYLIEFR
----
>H3BFX2/510-681
-----------EEYKKVQTFFQRTMP----------NVSIQNISRIQNLAL
WEVYQWQKE-------QKk------sEKQLFHGTDRNL------IDAICQHNFDWRICGA
H-------------GTAYGKGSYFARDASYSH--NYARS-GSSSRVMFVARVLVGQ-STQ
GKSSFLRPSKDG------------nGNLFYDSCVdneSNPSIFVIFEKHQIYPEYLIEYK
----
>A0A2I4CKZ7/653-824
----------SDEFKKLQALFTSTLR----------AVEIIQIERIQNRAL
WEVFQWQKKv----mkTNg------tEKQLFHGTDSKH------VNAICLNNFDWRICGT
H-------------GTAFGKGSYFARDAKYSN--SYTDN--TDIRNMFIARVLLGS-YTK
GASEYVRPSKDG------------gDVNFYDSCVndvANPSVFVVFEKHQIYPEYLVQYK
----
>W5JZU4/67-234
-----------DEFRRIFELFSQTMS----------GFSVRRIERVQNRSL
WSVFQWQADvlrknagKN--------KKLLFHGTLSRH------VDAICQQNIDWRICGV
H-------------GTAYGKGSYFARDASYSH--SYTDQ--SETRCMFVCRVLVGE-YTT
GHSSHVRPLMDG------------eDTIFFDSCVndiNNPSIFVVFEKTQIYPEYFIQY-
----
>U3JJM1/235-405
-----------PEYNEIKQLFHQTMK----------NYSILKILRIQNPSL
WKVFQWQKEk----mkREn------qEKLLFHGTDITS------MKTICTQNFDWRICGS
N-------------GTNYGKGSYFARDACYSH--AYCQA-TLQGYLMFVARVLVGD-YVK
GNAAYVRPKKCA------------dKLWFYDSCVdneLNPSVFVVFEKHQIYPEYIVEYK
----
>A0A226E202/62-243
-------------YQHINNYATKSSG---------GNVGIKNIYKISRRNE
RRPFSES----------Y--------RMLLWHGTKPGN------VPGIIQTGF----RPG
S-------------GGLFGGGIYFADRIGKSL--GYTGKTGSNVGYLFIAEVNLGKHTVK
GNGSQIPPCGET------------rQNSRFPSFD---LSYSEYIVYDPDRVILRFLVEC-
----
>A0A218UQM8/560-730
-----------SEYNEIKQLFHQTMK----------NYSILKIQRIQNPSL
WKVFQWQKE-------KKr------qEKRLFHGTDVTS------METICKLNFDWRICGS
N-------------GTNYGKGSYFARDACYSH--AYCQA-TLQGHFMFVARVLVGD-YVK
GKATYVRPVKCA------------dKLWLYDSCVddeLNPSVFVVFEKHQIYPEYIIEYK
----
>G3PJ32/539-709
-----------KEYVMIEKLFKRTMP----------RRNINNIQRIQNPSL
WKVFQWQKQqmknkvtSN--------EQYLFHGTDASL------IDAICEQNFDWRMCGV
H-------------GTSYGKGSYFARDASRSD--CYVQVKSGQHRIMFVALVLVGE-HAK
GSSSFVRPPKGN-------------GKTLYDSCVdsqSDPSIYVVFEKQQIYPEYLIDYS
----
>W5NJM4/156-345
-----------YEYKEVARLFERTMA-----------AHIRAIKRIQNIDL
WEFFCRRKKaqlkrvqDE--------ERMLFHGTSYNV------IQAICTHNFDWRLSGS
H-------------GDVYGKGTYFARDAGYSS--KFCRSGNHLTSLMFIARVLVGD-YTV
GNSTYCRPSKDK------------sFVNLYDSCVddiTNPKIFVIFDSNQVYPEYLIEF-
----
>S7PX92/452-622
----------SEEYQKVCNLFNNTLP----------YYYVQKIERVQNLAL
WEVYQWQKG-------QQk------dERQLFHGTSTGL------VDAICQQNFDWRVCGL
H-------------GTSYGKGSYFARDAAYSH--HYTKP-DSKCYTMFLARVLVGE-FTR
GNASLVRPAKED------------qGNVLYDSCVnsmSDPSIFVIFEKHQVYPEYVIQY-
----
>L5KD86/515-691
----------TEEFFRVRKEVLQNNRSQS-------PVDILQIFRVGRASE
TTAFLSQ---------LN--------VTSLLHGSPVRS------FVGILSRGLPKVVEDR
G-------------VTRLGSGIYFSDSLSTST--KYSHPDTDGTRLLVVCDVALGKDSVH
GVPGTATT------------------------TD---FEDDEFVVYKTNQIKMKYIIKFC
----
>I3JW36/493-660
------------DYNLIESLFRRTMP----------VKKIKSIQRIQNPSL
WRVFQWQKE-------QKg------sMMYLFHGTDESL------IEAICEQNFDWRMCGV
H-------------GTAYGKGSYFARDASYSD--RYASVRATPKKIMFVALVLVGE-YTK
GRSTYVRPLKSD-------------GRTLYDSCVdseDNPSIYVVFEKQQIYPEYIINY-
----
>A0A085N7K2/1868-2050
----------------------RS------------EVDIRAIYKVYREDL
ANSFYSE---------AN--------RMLLWHGTRSTN------LMSILTTGLQSAVAIR
A-------------GATFGEGIYTSNVFSKSM--GYCDE--EATRYVLLCEVALGRDSLQ
AVGQSCPPLGEV------------tCRPQYKDQDc-yLNHDEFVVYDEKRIIVRYVVVF-
----
>A0A0N4X1E9/272-376
---------------------------------------------------
-KKFKAD---------IN--------RRLLWHGSGTAN------YGGILSQGLAPPEAPV
T-------------GYMFGKGVYFADMASKSA--NYCRVDDNADGLMLLCDVALGKNSVQ
GM----------------------------------------------------------
----
>G3PJ34/501-671
-----------KEYVMIEKLFKRTMP----------RRNINNIQRIQNPSL
WKVFQWQKQqmknkvtSN--------EQYLFHGTDASL------IDAICEQNFDWRMCGV
H-------------GTSYGKGSYFARDASRSD--CYVQVKSGQHRIMFVALVLVGE-HAK
GSSSFVRPPKGN-------------GKTLYDSCVdsqSDPSIYVVFEKQQIYPEYLIDYS
----
>M3YPG2/250-425
-----------EEFFRVKEEVLQNNYS-K-------PVDILQIFRVGKVNE
TTEFLNK---------FN--------VKSLLHGSPVQS------FVGILSRGLPKVVEDR
G-------------TKRLGSGIYFSDSISTST--KYSHSETDGTRLLVVCDVALGKDSVH
GVRATATT------------------------TD---FEDDEFVVYKTNQIKMKYIIKFC
----
>A0A2K1L9A8/616-818
----------SEDYKMISNYLAKTIAPVK------FSVNLQEACLIDSAAT
-PSLKDIKK-------MN--------KQLLWCGTRTCN------LLACMKVGMASIEAPA
S-------------GYMFGEGWYCSDSAARAA--QFGFTVDRPEGYLILAVVGLGDVAIK
GLGKMTTPCGPL--------------IPGKEDSP---LDFNEFCVYDSMQVKPHYLLRVR
----
>G1P1U8/401-571
----------SEEYQKVCNLFNNTLP----------YYYVQKIERVQNLAL
WEVYQWQKG-------QQk------dERQLFHGTSTGL------VDAICQQNFDWRVCGL
H-------------GTSYGKGSYFARDAAYSH--HYTKS-DSKCYTMFLARVLVGE-FTR
GNASLVRPAKED------------qGNILYDSCVnsmSDPSIFVIFEKHQVYPEYVIQY-
----
>W4Z049/524-660
---------------------------------------------------
-----------------------------------------------------QMKPIDK
T-------------SETFGKGVYFADMSSKSA--NYCFARTNPTGMLTLCEVALGNQSVK
GLGSIAPPLGKG-------------MNTKVVNPNgytLNYNEYVVYNTNQIRMRYLVKLK
----
>G3SPN7/403-580
-----------EEFFSVKKVILQNNHSKS-------PVDILQIYRVGRVNE
TTEFLSK---------LN--------VKSLLHGSPVRN------IVGILSRGLPKVVEDH
G-------------VKRLGSGIYFSDSLSTSI--KYSCPETDGTRLLVICDVALGKDSVH
GVSQTAAIT------------------------D---FEDDEFVVYKTNQIKMNYMIKFC
----
>A0A0N8JW87/419-586
------------EFRQVEQLFKQTMP----------HSTIYSIQRIQNTSL
WRVFQWQKE-------QEq------dERLLFHGTDPSL------KEAICEQNFDWRICGV
H-------------GMMYGKGSYFARDASYSD--RYSKP-RGGTKIMFVALVLVGE-FCR
GNSSYLRPAKGI-------------NGSFYDSCVdseSNPAIFVIFEKHQIYPQFLIEY-
----
>A0A1Y2CCB3/105-255
---------------------LSTWIAQS------KNVEILNILKVDRAGE
SEAFLEE---------KN--------KKLLFHGSKLSN------MLGILKNGLAPIEAQA
T-------------GYMFGKGIYFADVFAKSW--GYVHD-----GTMFVCEVALGDSSTK
GLGMREP-----------------------------------------------------
----
>A0A1D2MJ59/90-282
----------------ILKYINNSQD--H------DGIQVLNILQLVRVDD
VDYEKGWNW------eCS--------RMLLWHGTLETK------VASILLNGFQLPEPAW
---------------QMFGTGLYFADRASKSA--NYCDIKSNTKGYLLLCDVLIGQDSVI
ANGSNVPPLGKT-------------VQNVYTFPTl-kLLFNEYVVYHPEKVKPLYLVKFE
----
>W5NI63/512-681
-----------AEYQKIENLFKKTMI----------GFTISRLERIQNKSL
WEVFQWQKEqmknarqNN--------EKLLFHGTDTAY------VDAICRQNFDWRICGT
H-------------GTAYGKGSYFARDAKYSH--SYTGS--SATKTMFVSWVLVGQ-YAK
GSSSYLRPSKDG------------gDTIFYDSCVdniYDPSIFVVFEKHQIYPEYLVQYS
----
>K7FWI1/508-679
----------SSEYTDIESLFKKTMN----------NFAIQRIRRIQNPSL
WQVFQWQKE-------QKk------dERLLFHGTNSSY------LEAICNHNFDWRICGV
H-------------GTKYGKGSYFATDAKYSH--SYSQS-AAKGNTVFVARVLVGD-FVR
GDPSYVRPQKPV------------nGLSFYDSCVdstMVPSIFVIFEKHQIYPEYMIDYS
----
>W5NI60/455-624
-----------AEYQKIENLFKKTMI----------GFTISRLERIQNKSL
WEVFQWQKEqmknarqNN--------EKLLFHGTDTAY------VDAICRQNFDWRICGT
H-------------GTAYGKGSYFARDAKYSH--SYTGS--SATKTMFVSWVLVGQ-YAK
GSSSYLRPSKDG------------gDTIFYDSCVdniYDPSIFVVFEKHQIYPEYLVQYS
----
>H3HD44/1399-1568
--------------QLIHRYFFGGLRSHD------RRYRISNVFEVERRGE
TQRFNELMEerp-dlrAQ--------THLLWHGTKRTN------LMGILSQGLAPPEAPH
H-------------GYAYGKGLYFANVAEKSL--NYCDA---PYALMLLCEVALGKDSVK
ALAVHNP-----------------------------------------------------
----
>A0A1D5PKJ3/10-155
---------------------------------------------------
--------Krg---vtTN--------EQMLFHGTSNEF------VEAICIHNFDWRINGM
H-------------AAVYGKGTYFARDASYSS--RFCKEMKHGDTFMFLARVLTGD-YIN
GDSKYMRPSRDG------------sFVNLYDSCVdntWNPKIFVIFDANQIYPEYLIEF-
----
>G1NMA8/10-155
---------------------------------------------------
--------Krg---vtTN--------EQMLFHGTSNEF------VEAICIHNFDWRINGM
H-------------AAVYGKGTYFARDASYSS--RFCKEMKHGDTFMFLARVLTGD-YIN
GDSKYMRPSRDG------------sFVNLYDSCVdntWNPKIFVIFDANQIYPEYLIEF-
----
>I3K0A5/156-344
-----------YEFKEVARLYERTMD-----------HPIKSIQRIQNLDL
WEFFCRKKTqlrkrtlDE--------ERMLFHGTGHSN------IQAICTFNFDWRLTGS
H-------------GDVYGKGSYFARDAKYSS--KFCHTGKHNTTLMFLARVLVGE-YTV
GHPMYCRPSKDA------------sFTNFYDSCVddmANPKIYVIFDSNQIYPEYLIEF-
----
>V4BW02/146-317
------------QFHTVKNNILQSLDSD--------KVEIQNIYEVHRPIE
DDSFAHK---------LP--------KQLLYHSSRVEN------FVGLLSRGLPKVVVDY
G-------------GKRLGSGIYFANSASKSA--RYSSAKVIGSRFMLVCEVALGNNSVH
GVSSVDS--------------------------D---FKDDEYVIYNTNQQRIQYLVEF-
----
>I3JUI4/438-612
----------SEEFKTVETHFCKTMK----------GFDIVKIERIQNKAL
WEVFQWQKN-------QKt------tEKKLFHGTHSKF------VDTICHHNFDWRICGL
N-------------GTAFGKGSYFARDARYSH--NYTGD--TDVRDMFISRVLVGD-FTK
GSSDYPRPSKDG------------gDINFFDSCVddvMNPSIYVVFEKHQIYPEYLIQYK
----
>A0A091NAG3/3-180
-----------KSYRTIYNLFHKTVPET--------KYRILKILRVQNQFL
WEKYKRKKEymsglarLN--------ERHLFHGTSQDV------VDGICKHNFDPRVCGK
H-------------ATMFGQGSYFARKASYSH--NFSKRSPKGLHFMFLAKVLTGR-YTV
GNHTMRRPVDPSs-----------iTSDLYDSCVdnyFEPQIFVIFNDDQSYPYFIIQYE
----
>A0A165FF89/387-571
----------SGEFTALEAYARDTHGESH------RKVDIHHAFRVERQEE
TDAWIRAGHdd---lpDH--------RLLLWHGSRTTN------FAGILSQGL----APP
E-------------GYMFGKGVYFADSA------GYCHSLSDNTGLLLLCEVAAKPKCTK
GLGRTQPPKGKG-------------KDTS---------DPQAGLFY--------------
----
>G3Q5Y2/484-654
----------SDDFKELESLFRKTMR----------GFDIVKIERIQNKAL
WDVFQWQKN-------QKn------sEKQLFHGTDPKY------VDGICHTNFDWRICGL
N-------------GTVFGQGSYFARDAKYSH--CYTGD--SDVRSMFVSRVLVGD-YTK
GNSSYRRPSKDG------------gDINFYHSCVddvLDPSIFVVFEKFQIYPEYLLQYK
----
>A0A226E243/212-366
---------------------------------------------------
-------RS-------KY--------RMLLWHGTQKQY------VPSILIDGF----PPI
K-------------NQMFGTGVYFADRSSKSA--GYCGGTAGSEGYLFLCDVKLGKDTVK
CCGKRIPPSGRT------------iDNSKFPNYT---LIFNEYIAYETERIKTKYLVVVK
----
>A0A2I4CLE7/827-996
----------SEEYLKIAALFYSTMW----------KFEIIKIEXIQNKAL
WEVFQWQKNl----mkNNx------aEKQLFHGTDSEH------VDDICRENFDWRICGI
H-------------GTVYGKGSYFARDASYSH--AYTGN--TNVRSMFIARVLVGS-YTK
GAPSYLKPLKDG------------rNKIFYDSCVdsvIDPSIFVVFEKHQIYPEYLIQY-
----
>A0A287GCH4/247-476
----------SEDYKMIVKYLEKTYEPVK------VGVSVDRIYAVESSAF
-PSYNEIKK-------LN--------KVLLWCGTRSSN------LLRHLHRGFAVCHLPV
P-------------GYMFGRAIVCSDAAAEAA--RYGYTVDRPEGYLVLAVASLGEPGVK
GVGRKTTPCGKL-------------VPSGNEDGP---LEYNEFALYDPKQVEPSY-----
----
>A0A0M0K8N2/785-983
------------EYLSVVDRVEKYVQADH------KPIHVIKIEKVFNREL
EERFRTAKAsrlcppkDT--------TLQLFHGTSKEG------VDGITKAGF-PSWSDK
---------------NMFGQGVYFATDSTKSA--QELYT--KGSNQLLLCDVHLGKHVKQ
AQSASTADLAKV-------------RGAGYDSVCaagVKFDEYVVYDPDQAIPRYIVHF-
----
>A0A0M0K8N2/1035-1142
----------------------------H-------GKRLVKVEYIVNPPL
IRQFEKQLKdferahiPN--------MVLAFHATRERS------VDNIVQHNFSRIGSQT
D-------------SGWWGRGFYFSEYPATSL--GYGSN-------MLLCRVLPGK----
------------------------------------------------------------
----
>M3ZTE8/138-326
-----------YEFKEVARLYDRTMD-----------HPIKSIQRIQNLDL
WEFFCRKKTqlrkrtlDE--------ERMLFHGTGHSN------IQAICTFNFDWRLTGS
H-------------GDVYGKGSYFARDAKYSS--KFCHTGKHNTTLMFLARVLVGE-YTV
GHPMYCRPSKDA------------sFTNFYDSCVddmANPKIYVIFDSNQIYPEYLIEF-
----
>W5LGJ7/500-670
----------SAEYMEIQNMFTSTLH----------GFSIQQIERIQNKAL
WEVFQWQKDy----mkKNn------eERKLFHGTDSKY------IDAICLNNFDWRICGT
H-------------GTAYGKGSYFARDAKYSH--SYTGD--STTRNMFVCRILVGD-YTV
GDSSYVRPSKDG------------gDTHFYDSCVnnlHSPSIFVVFEKHQIYPEYLIQYR
----
>I3LDB1/388-564
----------TEEFSRVKEEVLRNDHRK--------PVNILQIFRVGRASE
AAEFLSQ---------LT--------VRRLLHGSPAQS------FVGILSRGLPKVVEDR
G-------------VKRLGSGIYFSDSLSTSI--KYSSPATDGTRLLVVCDVALGKDSVH
GVRGTAS------------------------TSD---FEDDEFVVYKTNQVKMKYVIKFC
----
>A0A1D2MJ91/66-250
-----------EVYQNIEEYVRNSAG---------RTVEVHRIYKVDRNGE
RDPFDES----------Y--------RLLLWHGTSPAA------VAGILKNGF----RNG
S-------------GGCFGPGVYFADRIAKSL--GYAARSRNRNKFFILAEVAPGKDIVK
GMGRKIPPCGVT------------kRNTRHQSYC---LAYSEYIVYDPQRIIVRFIVECS
----
>A0A1S3N007/503-672
----------SVEFKEIQGLFQNTMR----------GFSIHQIERIQNKAL
WEVFQWQRDl----mkKNn------tEKQLFHGTDSKY------LDAICLNNFDWRICGL
N-------------GTSFGKGSYFARDAKYSN--SYTGK--LNTRSMFVCRVLAGD-YIK
GHSSYLRPSKDG------------gDTIFYDSCVddvSNPSIFVVFEKHQVYPEYLIHY-
----
>B5X282/502-671
----------SVEFKEIQGLFQNTMR----------GFSIHQIERIQNKAL
WEVFQWQRDl----mkKNn------tEKQLFHGTDSKY------LDAICLNNFDWRICGL
N-------------GTSFGKGSYFARDAKYSN--SYTGK--LNTRSMFVCRVLAGD-YIK
GHSSYLRPSKDG------------gDTIFYDSCVddvSNPSIFVVFEKHQVYPEYLIHY-
----
>A7S5J9/131-308
----------SPEYKKIEAQFLSSLD----------SRRIVKIERIQNPDL
WMQFAQKKE-------REk------eERSLFHGTASDI------VTAICQQGFDWRLCGK
H-------------GTVYGQGSYFASTAAYSH--RYSSSSNRASQQMFVAKVLVGS-YTV
GSSSYTRPHG-----------------ELYDSCVndeQNPGIFVVFDNSQVYPEFLISY-
----
>A0A099Z5G0/10-179
-----------SKYREIEDLFKRTMK----------DCKIHALHRIQNPTL
WQHFQLQKE-------QKk------dERLLFHGTNQSH------LAAICEQNFDWRVCGA
H-------------GTFYGKGSYFARDASYAD--RFCPS-SSGHQSMFVAHVLVGD-FVR
GNSGYVRPPRPE------------nPNRLYDSCVddpNNPSIFVIFEKLQVYPAYILEY-
----
>L8H393/172-346
-----------EDYQQIKEQVLSTQI--K------GKLEVKNVYTVRREVE
RQLFTKQ---------MN--------QRLLFHGSRISN------WVGILSRGVPHIVTQS
G-------------GTRLGAGIYFGDCSSTAA--QYTTPGQQGTRMMLVCNVALGKDSVH
GVRSTES-----------------------QQTD---FVDDEYVVYRTAQQHMSYLVEFA
----
>A0A2C9KT93/1534-1722
----------------ILKYISLTGT----------GVKVYGIYKLQRNGE
SDRLKST-G-------LD--------HRLLWHGTNTSN------LLSILNRGLCPPEAQM
T-------------GWAYGKGIYFSDAFNKSA--SYIAT-DGDSSYMLLCEVALGDKRMK
EAHNSVVPKGVC------------lPQESLKNTYnhnSYYTQYVILDPEQVCLRYLVEFS
----
>M3X1E2/390-566
----------TEEFFRVRKEVLQNNHSTG-------PVDILKIFRVGRVNE
ATEFLSR---------LN--------VKSLLHGSPVQS------FVGILSRGLPKVVEDR
G-------------TKRLGSGIYFSDSLSTGI--KYSHPETDGTRLLAVCDVALGKDSVH
GVRATATT------------------------TD---FEDDEFVVYKTNQIKLKYIIKFC
----
>A0A2H3IUC3/398-593
----------SKEFAALQTYARDTHGATH------GQVNVKHAYRVERQSE
TDAWMKSGHdk---avDE--------RLLLWHGSRTTN------FAGILSQGL----APP
E-------------GYMFGKGVYFADSA------GYCHSLSNHTGLLLLCEVVAKPKATK
GLGRTQPPKGPA------------------KDVD---TPLGLYLQYN--EIRVRYLLM--
----
>A0A2K6G5Y5/390-565
-----------EEFFRVKEVALQNNRSTS-------PVEILEIFRVGRVNE
MTEFLSG---------LN--------VRPLLHGCPVRN------VVGILSRGLPKVVEDR
G-------------VKRLGSGIYFGDSLSTSV--KYSHPETDGSRLLVVCDVALGKDSVH
GVSETAS------------------------STD---FEDDEFVVYKTNQVKMKYVVKFC
----
>A0A1D2MJL0/133-335
------------------TYINNGQR--H------SGIEVMDIVRVIRDED
NVEFDQDPN-------FNq------fRMLLWHGTTDDA------VSSILMDGF----PDL
N-------------GQMFGTGIYFADRASKST--NYCTFHTIHQKALLLCDVLLGKDSVK
CTGEYIPPIGKT------------vDNTTFQTYS---VVHNEYVVYSGDKVKPKYLVKIK
----
>H2MNA5/413-582
-----------QDYVNIEKLFRTTMS----------TSTIKSIQRVQNPSL
WKVFQWQKE-------QQg------dQRYLFHGTDRTL------IQAICEQNFDWRVCGV
H-------------GTAYGKGSYFARDASFSN--RYAKAGGGLTKVMFVALVLVGE-YTQ
GQGSYVRPPKRG-------------SGDLYDSCVdreRDPTIFVVFEKQQIYPEYIIKY-
----
>M4A6T9/478-648
----------SDEFQKIETLFRTTLR----------GFDIMKLERIQNKAL
WEVFQWQKT-------QKn------eEKQLFHGTDSKH------IGAICLNNFDWRICGV
N-------------GTAYGKGSYFARDAKYSH--SYTGD--SDVKTMFVSRVLVGS-YTR
GDSSYVRPSKDG------------gDINFYDSCVndiANPSIFVVFEKHQIYPEYLLTYK
----
>A0A093CG04/24-201
-----------KSYRTIYNLFHKTVPET--------KYKILKILRVQNQFL
WEKYKRKKEymsgldrIN--------ERHLFHGTSQDV------VDGICKHNFDPRVCGK
H-------------ATMFGQGSYFARKASYSH--NFSKRSPKGVHYMFLAKVLTGR-YTV
GNHTMRRPVNPGs-----------iTSDLYDSCVdncFEPQIFVIFNDDQSYPYFIIQYE
----
>A0A0C2GGG9/494-681
--------------QKILRYIHSTGG----------GTKIKGILALTPRKA
TLNFEKFVD-------DN--------QKFLWHGTKAVN------LLSILKDGFDPRNTSI
T-------------GRLFGDGVYLSDAFEKSS--HYCQTSAKNNKYMMLCRTALGKDSLH
VFGQQYPPLCDF------------gNHSQNRYAP---LQFSEYIVKDSARVLPQYLVI--
----
>A0A023BAS0/859-1068
-----------DIYKLLKLYVLRGHGLTH------DTIKIHSIYELDGGAT
TPAISTR-A-------IH--------RKLLWHGTRVSN------LASIFSSGFAPPEAPK
S-------------GYMFDKGVYFTDTCSKAA--QYCHSIYGDKSVLFLCEIILGNQSVL
GYGRLQPPIGAQ------------kKVNRKPLPQ---LMYNEFVVYNTQQVIPRFAV---
----
>G3Q896/74-262
-----------YEFKEVARLYDRTMD-----------HPIKSIQRIQNLDL
WEFFCRKKTqlrkrtlDE--------ERMLFHGTGHSN------IQAICTFNFDWRLTGS
H-------------GDVYGKGSYFARDAKYSS--KFCHTGKHNTILMFLARVLVGE-YTV
GLPMYCRPSKDA------------cFTNFYDSCVddmTNPKIYVIFDSNQIYPEYLVEF-
----
>A0A093Q6L2/3-179
-----------KSYRTIYNLFHKTVPET--------KYKILKILRVQNQFL
WEKYKRKKEymsgldrLN--------ERHLFHGTSQDV------VDGICKHNFDPRVCGK
H-------------ATMFGQGSYFARKASYSH--NFSKRSPRGVHYMFLAKVLTGR-YTV
GNHTMRRPVEPGs-----------iTSDLYDSCVdnyFEPQIFVIFNDDQSYPYFIIQY-
----
>F0VJA2/773-934
---------------------------------------------------
------------------------------------TN------WASILSQGLAPAEAPS
S-------------GYMFDKGVYFADLASKSS--QYCFASKNPEGILLLCEVALGKQSLF
GVGKSCPANKQA------------lEEAKKDEAAgaaLLYNEYVVYNPNQVIMRYVLRVK
----
>A0A091FBQ1/3-180
-----------KSYRTIYNLFHKTVPET--------KYKILKILRVQNQFL
WEKYKRKKEymsgldrIN--------ERHLFHGTSQDV------VDGICKHNFDPRVCGK
H-------------ATMFGQGSYFARKASYSH--NFSKRSPRGIHFMFLAKVLTGR-YTV
GNHTMRRPVEPGs-----------iTSDLYDSCVdnyFEPQIFVIFNDDQSYPYFIIQYE
----
>A0A091NU27/3-180
-----------KSYRTIYNLFHKTVPET--------KYRILKILRVQNQFL
WEKYKRKKEymsgldrIN--------ERHLFHGTSQDV------VDGICKHNFDPRVCGK
H-------------ATMFGQGSYFARKASYSH--NFSKRSPKGVHYMFLAKVLTGR-YTV
GNHTMRRPVNPGs-----------iTSDLYDSCVdnyFEPQIFVIFNDDQSYPYFIIQYE
----
>A0A093HWL1/10-185
-----------SKYRGTENLFQQTVN----------NYSIRRLQRIQNPML
WQHFSSFFFpwqspgqED--------QQLLFHGTSASH------LAAICEQNFDWRVCGA
H-------------GTLYGRGSYFARDASYSH--EYCPS-RTGHQSMFVARVLVGD-FVE
GNSEYLRPPRAG------------nANRLYDSCVddpEDPSIFVIFEKHQVYPAYILEYT
----
>A0A0N7L6Y1/2504-2660
------------------------FRPSD------RMYRISNVFEVERRGE
TQRFNDMME-------KPd------qTHLLWHGTKRTN------LMGILSQGLAPPEAPH
H-------------GYLYGKGLYFSNVAKKSF--NYCDE---PYALMLLCEVSLGDDSVK
ALALHNP-----------------------------------------------------
----
>H3D0C8/140-329
----------THEFKEVARLYERTMD-----------HPIKSIQRIQNLDL
WEFFCRKKTqlqkrtlDE--------ERMLFHGTGYSN------IQAICTFNFDWRLTGS
H-------------GGVYGKGSYFARDAKYSS--KFCHTGKHNVTLMFLARVLVGE-YSV
GHHMYCRPSKDT------------sFTSFYDSCVddmANPKIYVIFDSNQIYPEYMIEF-
----
>A0A2G9SIL3/888-1060
----------SGEFSNIVKMFSKTVS----------GHVVKKLWRVQNPSL
WQVYQWQKD-------QKk------dERQLFHGTNGAN------NEAICRENFDWRVCGT
N-------------GTVYGQGSYFARDASYSH--NYSVPTSAGTRIMFVARVLVGD-FAV
GDSKMRRPQKHN-------------KTESYDSCVdniHAPSIFVVFEKFQIYPEYILEYE
----
>A0A091K039/24-201
-----------KSYRTIYNLFHKTVPET--------KYKILKILRVQNQFL
WEKYKRKKEymsgldrMN--------ERHLFHGTSQDV------VDGICKHNFDPRVCGK
H-------------ATMFGQGSYFARKASYSH--NFSKRSPKGVHYMFLAKVLTGR-YTV
GNHTMRRPVNPSs-----------iTSDLYDSCVdnyFEPQIFVIFNDDQSYPYFIIQYE
----
>A0A099Z161/24-201
-----------KSYRTIYNLFHKTVPET--------KYKILKILRVQNQFL
WEKYKRKKEymsgldrVN--------ERHLFHGTSQDV------VDGICKHNFDPRVCGK
H-------------ATMFGQGSYFARKASYSH--NFSKRSPKGVHYMFLAKVLTGR-YTV
GNHTMRRPVNPGs-----------iTSDLYDSCVdnyFEPQIFVIFNDDQSYPYFIIQYE
----
>H2T0A8/523-693
----------SKEYDMIVTLFQRTMP----------KSKINTIHRIQNPFL
WKVFQWQKEemmndgkAN--------QMYLFHGTDESL------SDAICEQNFDWRMCGA
H-------------GTAYGKGSYFARDASYSD--MYSRRSKSQSKIMFVALVLVGD-YTQ
[truncated: 807,654 more chars]
