# Supplementary material for: A novel predicted ADP-ribosyltransferase-like family conserved in eukaryotic evolution
Source: PeerJ. 2021 Mar 10;9:e11051. doi: 10.7717/peerj.11051 (PMC7955679; doi:10.7717/peerj.11051)
Supplement: Supplemental Information 9 — The alignment is trimmed by deleting positions with gaps in human LRRC9. [file peerj-09-11051-s009.fas]

>LRRC9_HUMAN/389-626
NFHFEEGTRSDDWFNFCYELILSRFCAWDFRTYGITGVKVKRIIKVNNRILRLKFEE
KFQKFLENEDMHDSESYRRMLECLFYVFDPEVSVKKKHLLQILEKGFKDSETSKLPLKKE
AIIVSNSLSISECPRIEFLQQKHKDEKKISLKHELFRHGILLITKVFLGQSVQAHEKESI
SQSNYPMVNSVFIPRKYLLNSVMGQRNCDCSVRQCKWFVFDHDLVLPEYVVEFEYITM
>A0A2K6FQY8_PROCO/366-603
NIHFEEGTRSDDWFNSCYELILSRFCTWDFRTYGITGIKVKRVIKVNNRILRLKFEE
KFQKFLDNEDMHDPESYRKMLECLFYVFDPEVTVKKKHLLQILEKGFKESQTSKLPLRKE
AVILANSLSMCECPRIEFLQQKYKDEKKNSLEHELFRHGILLITKVFLGQSVQAHEQESI
NQANYPMVNSVFIPQKYLLNSIIGQRNCDCSVRQCKWFVFDHELVLPEYVVEFEYITV
>A0A2Y9DAU9_TRIMA/389-626
NIHFEEGTRSDDWFNSCYELILSRFCTWDFRMYGITGVKVKRVIKVNNRILRLKFED
KFQKFLDNEDMHDSESYRKMLECLFYVFDPEVTVKKKHLLQILEKGFKENETSKLHLGKE
AVILTNSLSLCECPRIEFLQQKCKDQKKNSLDHELFRHGILLITKVFLGQSVQAREADSI
SRANYPMVNSVFIPRKYLLNSVTGQRNCDCSFRQCKWFVFDHDLVLPEYIVEFEYITM
>H2NLE4_PONAB/389-626
NFHFEEGTRSDDWFNFCYELILSRFCAWDFRTYGITGVKVKRVIKVNNRILRLKFEE
KFQKFLENEDMHDSESYRRMLECLFYVFDPEVSVKKKHLLQILEKGFKDSETSKLPLKKE
AIILSNSLSISECPRIEFLQQKHKDEKKNSLKHQLFRHGILLITKVFLGQSVQAHEKESI
SQSNYPMVNSVFIPRKYLLNSVMGQRNCDCSVRQCKWFVFDHDLVLPEYVVEFEYITM
>G1P416_MYOLU/389-626
NIHFEEGTRSDEWFNSCYELILARFCSWDFRTYGITGVKVKRVIKVNNRILRLKFED
KFQTFLDNEDIHDSESHRKMLECLFYVFDPEVALKKKHLLQILEKGFKDNETSKLPLRKE
AVTLANSLSMCECPRIEFLQQKHKDDKKNSFDHELYRHGILLITKVFLGQSVQAREQDSI
SQANYPMVNSVFVPRKCALNSIVGQRNCDCSFRQCKWFVFDHDLVLPEYIVEFEFVTV
>G5C5H2_HETGA/269-506
NIYFEQGTRSDDWYNSCYELILSRFCTWDFRTYGITGVKVKRVIKVNNRILRLKFEK
KFQKFLDVGDMHDSKSYRKMLECLFYVFDPEVTVKEKHLLQIIEKGFKESERSKLPLRKE
AVILANSLSMCECPRIEFLQQKYKDEKRSSFNPDLFRHGILVITKVFLGQSVQAREQESI
SQANYPMVNSVFIPQKYLQNSIMGQRNCDCGFRQCKWFVFDHDLVLPEYIVEFEYITV
>A0A1S3W664_ERIEU/389-626
NIHFEEGTCSDDWFNSCYELILSRFCTWEFRPYGIMGVKVKRVLKVNNRILRLKFEE
KFQKFLDSEDMHDSENSRKMLECLFYVFDPEITVKKKHLLQILEKGFKDGETSKLPLRKE
AAILSNSLSICECPRIEFLQQKHKDEKKNSVEYEFFRHGILLIAKVFLGQSVEVQEQDSI
SQANYPTVNSVFIPRKYLLNSIIGQRSCDCSMRQCKWFVFDHDLVLPEYIVEFEYITL
>J9P1N9_CANLF/389-635
NIHFEEGTRSDDWFNSCYELILSRFCTWDFRTYGITGVKVKRVIKVNNRILRLKFEE
KFQKFFDNEEMHDSERYRKMLECLFYVFDPEVTVKKKHLLQILEKGFKDSETSKVPLRKE
AVILANSLSMCECPRIEFLQQKYKDE-KNSPELELFRHGILLITKVFLGQSVQAREQDSI
NQANYPMVNSVFVPRKYINNSVMGRRNCDCSIRQCKWFVFDHDLVLPEYIVEFEYITV
>A0A1U7U848_TARSY/388-624
NIHFEAGTRSDDWFNSCYELILSRFCTWDFRTYGITGIKVKRIIKVNNRILRLKFEE
KFQKFLDNEDMHDSESYRKRLECLFYVFDPAATVKKKHLLQILEKGFKESETSKLPLRKE
AVILANSLSICECPRMEFLWQKYKDEKKTSLEHELFRHGILLVTKVFLGHSIQAQEQESI
SQVN-SMVNSVFIPRKYLPNSVTEKRNCDCSFRQCKWFVFDHELVLPEYIVEFEYITM
>A0A1S3FAB1_DIPOR/389-626
NIHFEEGTRANDWFNSCYELILSRFCTWDFKAYGITGVKVKRVIKVNNRILRLKFEE
KFQSFIDREDLHNSKNYQKMLECLFYVFDPEVTVKKKQLLQILEKGFKDSDASKLPPTKE
AVILANSLSVCECPRFELLQQKHKDDKKSSVEHELFRHGILLITKVFLGRTVQAHEQDSI
TQANYPLVNSVYIPQKYILNSVSGQRNCDCGFRQYKWFVFDHELVLPEYIVEYEYITM
>A0A3Q0CW79_MESAU/384-621
NVHFEEGTRADDWFNSCYELILSRFCTWDFRAYGITGVKVKRVIKVNNRILRLKFEE
KFQKCLDHEDIHDPENYRKMLECLFYVFDPEMTVKKKHLLQILERGFEESDTSKLPSRKE
AVTLVNSLSMCECPRIEFLQQKYKEEMKSPAECDLLRHGTILIAKVFLGQSVQAREQEPI
SKANYPMVNSVFMPQRHLLNSIIGQRSCGCSYRQYKWFVFDHDLVLPEYIVEFEYITV
>H0VA59_CAVPO/381-612
NIHFEQGTRSDDWYNSCYELILSRFCTWDFRAYGITGVKVKRVIKVNNRILRLKFEE
KFQKFLCDEDMHDSD-YRKMMDCLFYVFDPEVTVKKKHLLQILERGFKESKT-----KKE
AVILTNSLSMCECPRIEFLQQKHKSEKKNSFDHELFRHGILLITKVFLGRSVQAHEQESI
NQANYPTVNSVFIPQKYLQSSIVGQTNCDCGFRQCKWFVFDHDLVLPEYIVEFEYITV
>D4AAU7_RAT/384-617
NIHFEEGTRADEWFNSCYELILSRFCTWDFRAYGITGVKVKRVIKVNNRILRLRFEE
KFQKCLDLEDIQDSESYRKMLECLFYVFDPEVTVKKKHLLQILERGFKDSDTSKPPLRKE
AVTLVNSLSMCECPRIEFLQQKYKEEKKSPSESDLYRHGTILIAKVFLGQSIQARDQEPI
SKANYPMVNSVFVPQRHMLR----QRTCDCGYRQYKWFVFDHDLVLPEYIVEFEYTTV
>G1TJ02_RABIT/389-626
NIHFEEGSRSDDWFTSCYELIRSRFCSRDFRTYGITGLKVKRVIKVNNRILRLKYEE
KFRKFLDSEEMHGSESYRKMMECLFYMFDPEVTVKKKRLLQILEKGFRESETSKLPLRKE
AVILSNSLSMCEGPRIDFLKQKYQDKKQNTLENELFRHGILLLTKVFLGHSVQAPEQESI
SQANFPMANSVFIPQKHFLNSIMEPRSCDCGFRQCKWFVFDPDLVLPEYVVEFEYLTV
>A0A151M1T4_ALLMI/396-644
NTCFEEGSSTDSWFNSCSDLILSRFCAWDFKVYGITGVKINRIFRVHNRILGLKFEE
KLQMLLDKENVNETENYRKMLDYLFYVFDPKLPVKKKQLLQILEDGFQRMEEHKQPNGEE
AVLLSNSLSISECPRIEFLQQQAEAEGKNSRDEEPFRHGKLILAKAFLGRSAPAREKDSI
SQVNYPGVNSVFRPWKHLQSSSLEHTSCDCSLRRCEWFVFDHELVLPEYLIEFEYITL
>G3WHY1_SARHA/389-626
NIQFEEGTPSHVWFNCCYELILSRFCTWDFRAYGITGVKINRIFKMNNRILRLKFEE
KLQKFLDSEDTNDSEIYRKMMEYLFYIFDPEVPLKKRHLLQILEKGFKETETNRISHKKE
AISLANSLSLCECPRIEFIQKQIKEEKKNSVDPEMYRHGILLMTKVFLGHSIQAREQDPI
CKVNYPMYNSVYMPRKCLLSSFISHKNCNCNLRQNKWFVFDHDFVLPEYIIEFEYITL
>G3U8Y1_LOXAF/351-603
NIHFEEGTRSDDWFNSCYELILSRFCTWDFRMYGITGVKVKRVVKVNNRILRLKFED
KFQKFLDNEDMNFTKSYRKMLECLFCVFDPEVTVKKKHLLQTLEKGFKDSETSKLPLRKE
AVILTNSLSLCECPRIEFLQQNICHCAIYNFQISSLRLGILLITKVFLGRSVQAQEVDSI
SQANYPMVNSVFIPRKYLLSSVVGQRNCDCSFRQCKWFVFDHELVLPEYVVEFEYITM
>U3ID12_ANAPL/391-632
NVRFEEGLSNHPWFSSCCELIQSRFCTWDFRAYGIMGVKINRIFRVHNQILRLKFEE
KFQTFLEKEVFRVAENHKEKMDYLFYVFNPKLPVKEKQLLHILEDGFQDLEVYTQSEKNE
AVPLCNSLSICECPRIKFLKQQAKAEGKNKRDDESFRHGTVIIAKVFLGCSAPVRAASPI
CQSNYPEANSVFRPWKFLG-ASLEQKSCDCSSWQCEWFVFDHELVLPEYIAEFEYITL
>A0A093H933_STRCA/395-635
NVCFEEGLSNNPWFSYCCDLIHSRYCFWDFRAYGIMGVKINRIFRVHNQILRLKFEE
KFQMFVEKEVFSAAENYKENVDYLFYVFNPELPVKEKQMLQMLEEGVQSLEVHTLPNTKE
APLLCNSLSICECPRIEFLKRQAKAEGKKSSDAESFKHGKVVIAKVFLGHSVPACAMSPI
CQGNYPEANSVFRPWKCLGKSSLKQRRCDCRLRQREWFVFDHELVLPEYVVEFEYVTR
>F6ZZ66_ORNAN/386-625
NIRFEQGTPSDAWFNSCHELVLSRFCAWDFRAYGITGVKINRIIKMHNQVLRLKFEE
KFQVFLDNDFANDSENCRKMLDCLFYVFDPEIPLEEKTLLHILENGFPESGTNELSSKQE
AVVLANSLSLCERPRMEFFLQQAKAGKGNPIDLEVLMHGKLIITKAFLGHSVQACEQDPI
SQVNYPMANSVFKPEKHFQSTKEEQRNCDCSLRQRTWFVFDHDLVLPEYVVEFEYTTM
>F7CXA0_MONDO/387-626
NIQFEEST-SHDWFNCCYELILSRFCTWDFRAYGITGIKINRIFKMNNRILRLKFEE
KFQKFVENDDANDSENHRKMMEYLFYVFDPEVPLKKKQLLQMLEKGFKESETNRVSHKRE
AVILANSLSLCECPRIEFIQKQMKDEKKNSLDPELYRHGILIMAKVFLGRSIQAREQDSI
CKVNYPLVNSVFMPRKCVLSSLLSHRNCNCNLRQSKWFVFDHDFVLPEYIIEFEYISL
>K7FDY3_PELSI/22-267
NTRFEEGSPSDSWFNSCYDLILSRFCAWDFKTYGITGVKINRIFRVHNRILRMIFEE
KFQMFLDKEEVL--NETEKMLECLFYVFDPHMPVKKKQILQVLEDGFQAVEEHKL-LRRD
AVLLSNSLSVCERPRIEFLLQQTKDECKNSNDEESFIHGKLIIAKVFLGRSVPARERDPI
HQINYPGANSVFRPQKHLPSSSMEHRNCGCHHRQCEWFVFDHELVLPEYFVEFEYTTL
>A0A1S3SPE2_SALSA/272-520
NIRFEEGCSTDPWFTSCYDLLLSRFCAWDYKAHGITGIKINRIIRIHNRSLRLRFED
KLHTLLASEESTFSQNYKRWLEYLFYVSDPERTSEKNEMLHIPEDGFKTADMYKALGRER
AVPLSNSLSVTDSPRIEYTQRQANQGTSKSIDPLLFRHGQLIVSKVFLGRSFPIHEGDSV
DALNYPKAHSVYRNVSPEQVSSKIHSGCDCSQRQSQWFVFDRELVLPEYLIDFEYITQ
>A0A1L8FAB7_XENLA/397-643
NVRFEEGTAADSWFKSCYDLIVSRFCAMNFRAYGISGIKIHRIIRVHNRMLRLKFEE
KVQNCMDNEDQ-NTESYKKKLEYLFYMFDPKLPIDKKELLCVLENGFDITKLSQLPEQEE
AVLLTNSMSLCEGPRLEFLQKQAMD----NCSPEAFKDGILVIAKVFLGRSVQARDDLPI
KPNNYTTANSVYRLQKFSNSSSKEHGNCDCSLRQCEWFVFDHELILPEYVVEFEYIST
>A0A091CW74_FUKDA/273-502
N-------KKLDEYNSCYELILSRFCTWDFRTFGITGVKIKRVIKVTNRILRLKFEE
KFHKFLDDGDMHDSD-YRKMLECLFYVFDPEVTVKKKHVLQILEKGFKESETSKLPLKKE
AVILANSLSMCECPRIEFLQQKYKDEKKSSLNPELFRHGILLLTKVFLGQSIQAREQESI
SQANYPMVNSVFIPQKYLRNSVTGQRNCDCGFRQCKWFVFDHDLVLPEYIVEFEYITV
>H3BH59_LATCH/395-643
NVRFEEGNPSDIWFTSCYDLILSRFCAWDFKAYGVTGVKINRIIRVHNRILRHKFEE
KFHMLLDNEPS-ISQNYRKLLEYLFYVIDSKLPGSKNKILRVLEEGFQEPKKSKLKSEDE
AVPLCNSLSLCERPRIEYLQQQACD---QNIDLVPFRHGSLIIAKVFLGRIVQARDHIII
SQKNYPRAHSVFRPRTTEKTSSKQHGNCDCSLRQSEWFMFDHELVLPEYVIDFEYIML
>G1NLG7_MELGA/254-509
NIHVEEGLSNSLWFSSCCDLIQSRFCSRDFRAYDIIGVKINRAFRVHNQILRLKFEE
KLQTFLEKETFSVAENYKEKMEYLFYVFNPEWSVKEKQLLQILEDGFHDMETRVQPGKNE
AVLLCNSLNICECPRIEFLKQQAKAEGNNRSDEESFRHGTVIIAKVFLGHSAPVCPMNPI
CQDNYPEANSVFRPWKCLERASWEQRNCDSNGWQCEWFVFDHGLVLPEYIADLEYITL
>H9GLX7_ANOCA/396-648
NIRFEEGSPSDAWFNSCYELILSRFCAWDFKAYGITGVKVNRVIRVHNRMLRLRFED
KFQQFLDREDLTETMNYRKMLEYLFYKYPPETSLKKKQLIQILEEGFQE--TKKASECEE
AVLLTNSLSICECPRIEYLQKEARSRGEP---EDLSRHGRLIISKVFLGHRAQARDMDPI
TRVNYARADSVFRPRKPSQNSSMEFRDCDCSLRQCEWFLFDHELVLPEYIVEFEYITL
>LRRC9_XENTR/396-642
NVRFEEGTAADSWFKSCYDLIVSRFCAMNFRAYGISGIKIHRIVRVHNRILRLKFED
KVQYWMDNEDL-TTESYKKKLEYLFYIFDPKLPIDKKELLHVLENGCNITRSSQLPEQEE
AVLLTNSMSLCEGPRLEFLQKQAMN----SCDPEAFKDGIIVIAKVFLGRSVKARDDLPI
KPNNYAKVNSVYRLQKFANSSSKEHGNCDCSLRQCEWLVFDHEFILPEYVVEFEYISM
>W5MV73_LEPOC/400-649
NIRFEEGSSADTWFNPCCDLILSRFCAWDFKAFGITGIKINQIIRIHNRVLRLMFED
KLHCLLANEESTFSQNYKRGLEYLFYVSDPEHCDEKNELLSIPENGFKTADSYKALGRER
AVPLSNSLSVCDKLRMRYLQSQAKACRMSGTDPVPFRYGQIVVAKAFLGRSVSARHGEAV
DPDNYPKAHSVFRSVTMDRESSTQHGTCDCSLRQSEWFVFDHELVLPEYLIDFEYVTP
>F1NH24_CHICK/329-576
NIHFEEGLSNNPWFISCCDLIQSRFCSRDFRAYDIIGVKINRAFRVHNQILKLKFEE
KLQMFLGKETFIFLRNYKEKMEYLFYVFNPELSVKEKQMLQILEDGFHDMETHQ-PGRNE
AVLLCNSLNICECPRIEFLKQQAKVEGKNRSDEESFRHGTVIIAKVFLGRSAPVCPMNPI
CQVNYPEANSVFRPWKCLER----DRNCDSNGWHCEWVVFDHDLVLPEYIAELEYITL
>A0A099ZFP7_TINGU/395-636
NIHFEEGLSNNPWFNCCCDLIQSRYCFWDFRSYGIIGMKINRIFRVHNHILRLKYEE
KFQMFLEKEVFSTAEHYKEKVDYLFYVFNPELPVNEKQLLQLLEDGLQSLAGHTLPNTKE
AVLLCNSLSTCECPRIEFLKNQANTEGKNSSEVESFRQGKVIIAKVFLGHSVPFCAMNPI
CQVNYPGANSVFRPWKCLEKSRLEWRKCDCRLQQYEWFVFDHELVLPEYVAEFEYTTL
>C3Z3W8_BRAFL/418-671
NVRFEDGRSTDVWFNSCHDLILSRFCAGDYKGQGILGIKIHRITRVHNRILRTRFEE
KLTAAISDKSDNKTNAFKKYLEYLFYVWDPELPGAGTDPHRVLEEGFMDSHTYQQLGRDG
AIPLSNSLSLAEQHRINFHLKVAKG---RAADSCPFRHGQLIVCKVYMGKSSPAKDSKSI
CKENYPEADSVFRPRKQEEPSGGPHTECDCSGRQCEWFVFDHELVMPEYVIDFEYITR
>B8A4F8_DANRE/117-365
NIRFEEGNTGDLWFTSCYDLLLSRFCAWDYKLYHISGLKINRIIRIHNRALRQRFQD
KVHTLLCRQESSFAQNYKRNMEYLFYVPDPEHSCENDEMLQIPENGFKSADAYKALGRER
AVPFSNSMSVSDRLRMTFMQRMSCS---TNRELLPFRYGQLIISKVFLGRSVAVKDGLPI
DCDHYPKANSVYLSTSSKQQSSSLPNSCDCKQQQRLWYMFDHEMVLPEYLVDFEYVTQ
>A0A2D0QMS7_ICTPU/384-634
NIRFEEGTTSHAWFKPCYDLLLSRFCVWDYKAYNITGIKINRIVRVHNRILRLRFED
KLHAMQANNESSLSQKYRRHLEYLFNVFDPEEIQRNNEILNILENGFTSADSCKAMGRDC
AVPLSNSVSACEEPRIRCVQRKATSGGTGTENPLPFTQGRLIISKAFLGHSVPLRAEVPV
DAKFYPKAHSVYCKASAKQHYSELQGCCDCSQRQSLWYVFDRELVLPEYLIDFEYITQ
>A0A1S3IEP9_LINUN/392-635
NVRYEDGKPTDVWFTSCHDLILSRFCAVDYREFGIQGIMIHRITRVHNRILRTRFDD
KLSTLLDDDDS-RSGSHKKLIEYLFWVWDPELPGGTSEPARVLEEGFLDSDTYRQLGKDA
AVPLTNSLSLADRLRIDHLKKAARS---KYKEPCPFRHGHVVVCKVYLGRNSQALD-TKI
QRGHYPKVDSVFKPRKISGKEALHGQACECSTRQCEWFIFDHELVVPEYVIDFEYITR
>A0A210QFD0_MIZYE/453-693
NVRFEEGTTSDVWFSSCHDLVLSRFCATDFKDHGISGVKIHRIIRVHNRMLRTQFDE
KLVTIVDDGDGERNTSYKKQLEYLFWMWDPLLLGGVQEPMRVLEEGYMDSNTYKDLGRDG
AVPLSNSLSLADRHRIKHLTKTSNK-----VDACPFRYGHLIISKVYLGKSVKAMDDRQI
TRSSYPKIDAVFKPRKMCQGHGDGSNSCECSARQCEWYIFDNELVLPEYIVEFEYVTK
>I3KW56_ORENI/403-649
NIRLEEGCSTDPWFTSCCDLLLSRFSPSDYKTYGITDIRVDRVICIHNSALRLCFED
KIHSLLASEDLSSHRNYRRQLEYLFYVVDPEK-CEKDETLQILQEGFKTTEQQKANGKEG
AIPFSNSLSVSERSRIEYALRQTSQGCTKSMDTMPFRHGEVIVSKVFVGKSMPIRDGEPV
DRSNYPGVYSVYRSVETKHRSTKTHADLESSPRRRQWFVFDRELVLPEYIIYYEYITQ
>K1R4J9_CRAGI/274-516
NVRFEEGTTSDVWFSSCHDLVLSRFCATDYKEHGIAGLKIHRILRVHNRMLRKRFDD
KLTGIVDNTEGERNTAYKKLLEYLFWIWDPQLPGGFHETTRVLEEGYMDAISYKALGKDG
AVPLSNSLSLADRHRIGALTKESRE---KYSDTCPFRYGHLVISKVFLGKSVKAIDERPI
NRSNYPKIDAVFKPRKMCVPGGDSIHNCECSARQCEWYLFDNELILPEYIVEFEYVTK
>A0A0P7V4P0_SCLFO/422-666
NIRFEEGCSADPWFTSCCDLIQSRFCTRDYKVHGITGVQITRIIRVHNRALRLRFEE
KLHTLLNSVEFSLSQNYKRWLEYLFYVPDPEHSSGGNEFLQVPVEGFQPASAYKALGRVG
AVELSNSLSVSDKHVLENMQNQAKAEGIKSINPTSPLHSQVIVAKVFLGVSLPAQEGMEI
EPENYLKAHSVYRSVTTESCSSNLQSNCECGLRQRQWFVFDRDLVLPEYLVDLEYIMQ
>A0A3B1JSI9_ASTMX/377-624
NIRFEEGNTSDAWFSSCYDLLLSRFCALDHKPHNITGIKINRIIRVHNRVLRLRFED
KLHSMLTSEEPPISQNYKRFLDYLFYAPDPERSSEGSEVLCILENGFKSAESYKDLDMDG
AVPLTNSVSVYHQP-----WKHATKHGTKPAEPPPLTPGQLIVSKVFLGHSVPARDGVPV
SSEFYPRTHSVYRKISTKQNSSDLQGSCDCSQKQTMWFVFDHELVLPEYLIDFDFIRQ
>F6ULZ0_CIOIN/400-637
NVRFEQGAASDVWYTTCHDLVLSRFCAWDYRAYGVTGIKMHGITRVNNRVLRARFDD
KVHSIAAEENGTVPKNYKKLVDYLFFVWNPKRPSSKQLFNRILEEGFGCTNNTNAQPSKE
AIPLSNSLFICEKPRLEHLIDSCKG---QFADPFPFRHGQVIVSKVYLGKSAPAQGNAKI
TSDRYYKINSVYKPRKEGEK----KDDCECSTRQCEWFVFDPDLVLPEYIINFEYFGK
>G3P0G6_GASAC/338-575
NICLEEGCSTDPWFTSCCNLLHSRFSHSDFKVYNIAGITITRVMRIHNRALRLRFGD
KFHTLLENEESDSSRNYRRRLEHLFYVADPEKGNEREDILSILAEGFKTTEQNEASEREG
AIPLSNSLSLAEEPRIEHALRCASQDGFNCTDTIRFRHGQIIVSKVFVGHSMPLREGDPL
DRSLYPRAYSVYHNGQN---STKTQTGPECSPRRRQWFVFDRELVLPEYIIYFEYITT
>A0A2U9CIU5_SCOMX/411-659
NIRLEEGCSTDPWFNACRDLLLSRFSHSDYRIHGITGIKIDRVIRVFNCTLRLRFED
KLQSLLASTDPDLSLDYRRRLDHLFYAADPEKTCEKEDILGILEEGFKTADQYEALGREG
AISLSNSLGVTEQPRIEHALRQASQHDSESVDAIPFRHGQIIISKVYVGHSMAVQEGDPV
DRGSYDRICSVYRKVNTKHKSFKTQTGPECSPRRRQWFVFDNELVLPEYIVYFQYITG
>R7V4G4_CAPTE/377-615
NIRFEDGKPSDLWYSSCHDLLMSRFCALDFKEHNITGINVLKVTRIHNRILHSAFDN
ALTKVLDEDES-VSLAYKKQIEYLFWVWDPAVPGGMTEPHRVLEEGFTDAATCKQMGKDN
AVPLCNSLYLADRFRIQHCIKQNKG---RFVDNCPFRTGQIVIAKSFLGETMQCDDSKLI
DQDNWPKADSVFRPRKDHGS----KPNCECNGRQCEWFVFNSELVIPEYIVQFEYATR
>A0A369RUT8_9METZ/412-656
NIRFEEGSPSDIWYSSCRDLLLSRFCASDYMQHGINGLIVHRVTRIHNRFLQSRFDE
RLTKVSERGEIPKESSYKQLLEFLFYIKHPTVA--GNDIVSIAQQGFPDASMHKKQTKIE
AVPFTNSLNLCDTPRIHYLQERS------SKDGCPFRTGQIIIAKVFLGKSAAVSDSKSI
CQSDWSKFDCVFRPRSHDRHGSQTTNSCDCNARQCEWFFFDNEIIVPEYIVDFEYVTQ
>A0DCV0_PARTE/341-583
NIRLEEGKASEKWYVSCVDLITSRFYSENMAKYGIKDIQIKRVVRIHNKFIRNKFEE
KMESLVDVSN----QSHKKSLEYLFYGVDPNFQ---SEIYNVIEEGFRGCQESKSIGLSA
YTPLVNSILAADASRIQYILNGQEHNQKLFIKRRLFYQGVLLICKVLMIKSVPDSKKQSI
DGRQYQDEYTVYRQME-------------NDPKHRLWFVLDNNLVLPEYFVEFEYVMQ
>M4AGF1_XIPMA/395-640
NIRLEEGCPIDSWYTSCRNLLLSRFSPSDYASFRIADIKINRVFRIHNSALRLRFED
KLHSLLSTEESVVLQNCRRRLEYLFYVAGPET-SEIKETLCILEEGFKTTNQMKGLERKA
AVSLSNSLAVSEQPRIQFLLQQASQCDSKMSDKIPFRHGHVIVCKVFVGNSLPNPGELGN
S---FPNVYSVYQYLDPMGSSARMPRSAEGPHHRRQWFVFDHELILPEYVIHFEYITT
>A0A2I4BNH9_9TELE/310-553
NIKLEEGYSTDTWFTSCCNLLLSRFSPSDFSSFNVTDIKINKVFRINNSALRLRFED
KLQSHLKSKKSAVS---PHWLDYLFYIADPEK-CEKEGTLCVLEEGFKTTQQQKTLQRED
AIPLSNYINLTEQPRIEHKLHQADECNPKSKDTVPFRHGHVIVCKVFVGNCMPVCD-EQL
DRTSHLNICSVYRNVDAKLSVATTHTDPECVHQQRQWFVFDHELVLPEYIVFFEYITA
>H2MM52_ORYLA/439-684
NIRLEAGCPTDLWFNSCCNLLVSRFAPSEYKTLDVIDIKVDRVFRIHNSALRHRFVE
KLHSLMGNEDAAFLQHHRKRLEYLFYIADPEK-CEKEETFCILQEGFTTTQQ-KSTEREA
AVPLSNSLAVAEQPRIEFLLQQDRQGDLRRTEAI--RHGQVIVSKVFIGNSMPFRDGDLG
DISRYPKVYSVYRNLDVKSKSGKTHTGTEMNPPRRQWFVFQHELVLPEYIIYFEYILE
>F6UQX4_XENTR/396-643
NVRFEEGTAADSWFKSCYDLIVSRFCAMNFRAYGISGIKIHRIVRVHNRILRLKFED
KVQYWMDNEDL-TTESYKKKLEYLFYIFDPKLPIDKKELLHVLENGCNITRSSQLPEQEE
AVLLTNSMSLCEGPRLEFLQKQAMN----SCDPEAFKDGIIVIAKVFLGRSVKARDDLPI
KPNNYAKVNSVYRLQKFANSSFSSYSKCDSKPNKCSCVVFLYVTIFPSYILYFSE---
>A0A087XCN3_POEFO/29-265
NVRVEEGCPLDSWYASCRNLLLSRFSPSDYTSFRIADIKINRVFRIHNSALRLRFED
KLHSLLSTEESVALQNYRRRLEYLFYIADPEI-SETEETLFILEEGFKTTNQVKGLGRKA
AVPLSNSLAVSEQPRIQFLLQQPNQCDSKMLDKIPFRHGHVIVCKVFVGNSLPVPGDLPV
SFCGSPCVCSLERPKS-----ARMPRSAEGLHHRRQWFVFDHELILPEYIIHFEYITT
>A0D339_PARTE/341-583
NIRLEEGKTNEKWYGSCVDLINSRFHAETMGKYGIKDIQIKRVVRIHNKFIRNKFEE
KMESLVDVSS----QSHKKSLEYLFYGVDPNFP---SEIYNVIEEGFRGCQESQSIGLSP
YTPLVNSILGADASRIQHLLNGQDHAQKLFIKRRLYYQGVILICKVLMIKSVADQKKYPI
DGKQYQDEYTVYRELE-------------SDSKHKLWFVLDNNLVLPEYFAEFEYVMQ
>A0CMI9_PARTE/342-584
NIRLEEGKTNEKWYGSCVDLIHSRFHADQMGKFGIKDIQIKRVVRIHNKFIRNKFEE
KMESLVDVSN----QSHKKSLEYLFYGVDPNFP---SEIYNVIEEGFRSYKDSQSIGLSP
YTPLVNSILGADAPRIQHHLNGQEHAQKLFIKRRLYYQGIILICKVLMIKSVSDLKKFPL
DGKQYQDEYTVLRVME-------------NDQKHKLWFVLDNNLILPEYLAEFEYVMQ
>H3DIZ5_TETNG/335-579
NIRLEEGCPAERWFASCCDLLLSRFSLADFKAHGVSGIQINRGVRIHNTAVRLRFED
KFDSLRVGNDGP-GQNYRCQLEHLFYVSDPEK-NEKKEILGIIEEGFKGVKELRLSQRQG
LLPFSNSLFLSEQPRISHALRHTCNADS---DPVPFRHGQVIISKVFVGQSVPVLAGIPV
SRSHYPKAYSVYQNVESKLESSKTPGVPECSPGQRRWFVFDHELVLPEYILFFDYVFG
>L1JP51_GUITC/339-582
NIRLEDGKPSDVWYSSCVDLVNSRFFQQDFQSYGVSDLRVVRVTRIHNRFLRNRFEE
RLEQLVDTSD----GSYKRSLEYLFYGQDPRLP---GEILRVAEEGFRAADFYGEIGMEA
AVSLSNSLSIADIPRIQDALKKQGIACNPKMRGIELGNGQLLITKVFLARCTAEKSPLPL
NRNSYPKHDSVYRVKP-------------ADTKQRTWFVFDHYLVLPEYLVEFEYVMK
>I7M321_TETTS/361-602
NIRLEEGKSNEKWYISCEDLIKSRFHKEDMIGYGIQDLQIKRVVRIHNRFLRNKFEE
KMESLVDVSN----SNYKKSLEYLFYGVDPNTP---QEIYHVLEEGFRPYNECKQLGLCG
YTPLVNSILGADSARLMSFLKNKRNHEKFFIKRR-FQDGMLLICKVLMIKSVSDNKNAPI
DSKLFSEENTIYRVKE-------------NDPKHKLWFVIDNNLVLPEYLVEFNYILA
>G0QS60_ICHMG/277-517
NIRLEEGKSNEKWYISCEDLIKSRFNADDMIGYGIQDLQIKRVVRIHNRFLRNKFEE
KMESLVDISN----SNYKKNLEYLFYGIDPNAP---QEIYHVIEEGFRPFSECKQLGLCG
YTPLVNNILGADSARLMSFLKKSATNLQ-FMKKK-FKHGLLLICKVLMIKSVQDTKNYPI
DNTLVQEENAVFRTKE-------------NDNKHKLWFVIDNNLVLPEYLVEYNYILK
>L5KE37_PTEAL/358-520
---------------------------------------------------------
---------------RYQKMLECLFYVFDPEVKVKKKHLLQILETGFKDSEISKQPLRKE
AVILANSLSVCECPRIEFLQQKYKDEKKISFEHELFRHGILLITKVFLGQSVQAREQDSI
SQANYPMVNSVFIPRKYLLNSIVGQRNCDCSFRQCKWFVFDHDLVLPEYIVEFEYITV
>H2TLV9_TAKRU/46-276
NIRLEEGCPADR-FTSCCDLLLSRFRQLDFEVHSISGIKVNRVIRISNSALRLRFED
KFDN-------------RCQLEHLFYLSDPEK-DEKREILGIIEEGFQRVEEREISQGEG
FIPFSNSLFLTEQPRIAHALTQACKADSENIDPIPFRH-QVIVSKVFVGQSVPLVVGSPL
DQNHYPNAYSVYQNVENRFRSSPTHSVPECSLGQRRWFVFDPELVLPEYIIFFEYVFE
>R1DPT6_EMIHU/755-983
NIRLEDGKPSDVWYSSCVDLVLSRFVRKEYGPYGIDGLRVTRVTRIHNRQLRNLFEE
ALESQVNTTN----GGYKRSLEYLFYGEHPRLP---GELARVMEDGFRPAVEYAPSHLNA
AVPLSNSVGLCDLPRLRAAIAAEDSAPLQPAEPNRKLHAQLIVAKVFLARCAPETGRIPI
RREDYEGLSSVYRCVE-------------AEGKQREWFVFEPSLVLPEYLVEIEYLEA
>A0A2G8LG14_STIJA/374-575
NVRFEDGSSADVWFTSCHDLILSRFCVADYRVHGILGIKIHRITRVHNRMLRFRFES
KLTKVTEDEDSPKSPTVKKLQEYLFFVVDPALPGGENQLMSLLEEGPMDPQTYQQLGCDS
AIPLSNSLSLCEKPRISHLINRAKK---EWSDPCPFRHGHIVVCKVYLGKSLPVLDTKHR
NSTTLRQIPSFVPSLPVC-----------C----------------PL----------
>H2TLV8_TAKRU/341-457
NIRLEEGCPADRWFTSCCDLLLSRFRQLDFEVHSISGIKVNRVIRISNSALRLRFED
KFDSLRTSNDGSV-QYNRCQLEHLFYLSDPEK-DEKREILGIIEEGFQRIVDNSQ-----
------------------------------------------------------------
-----------------------------------------HTLV-------------
>A0A2B4SE92_STYPI/405-640
NVRFEDGKQTDPWYKSCHDLVFSRFCVGDYSGLGISGIKVHRITRIHNRILRTRFDD
KLDQILHRDD--QGRSYKRLLEYLFFMWNPALLDGNGEPIRVLEEGFRPAQVYEKD----
-----WAQVWCR--------------------KEPIRNGRLIVAKVFVGKVVPAKNENKI
TRTTYRGADSVFRARKHENCKPVMGTICECIARQCAWFVFDHEMVKPKSTFIYYYGDL
>A0A2B4SE92_STYPI/517-623
---------AQVW------------C-------------------------------
-----------R------------------------------------------------
--------------------------------KEPIRNGRLIVAKVFVGKVVPAKNENKI
TRTTYRGADSVFRARKHENCKPVMGTICECIARQCAWFVFDHEMVKPKSTFIYYYGDL
>A0A1Y1I0Q3_KLENI/382-650
NTRLEDGKPSDLWFSSCSDLVTSRFFPADYSRYGITGVRVTGVTRVHNRSLRNRFEA
TLEEKVDTSD----PNYKRALEYLFTGNEFSNP---EHLQLIAEDGFDT----------E
AVTLTNSLGLADLPRLQACTRADVSGRGDSADNLKMKQGRLLVSKVFLGKTQAAGENGLV
SGLDYPGADSVYVPDP-------------SDEKQCTWAVFDTALVLPEYVVEFEYTVD
>D8T0V7_SELML/384-598
NIRMEIGNPRDVWFKNCDNLVTSRFSLLDYSPFGITGVRVLKVIRIHNRFLQDRWEK
SFEGK-------VVKSRKKHVEYLLYGETLQCA---DEFQCIVEEGFPYLPGQSNHGCHG
PVLLSNSIGLADVRRLQVIAEQLQTES-----PWNIKAGWVLVVKAYLGCSVQDLTSPAA
KKSTYPGADSVYRLHP-------------SDPVQRSWFVFESTLVVPEYLVEFQYTYH
>A0A2K1L944_PHYPA/88-321
NIRMEVGNSKDAWFKSCVELVVSRFFLADFVPFSITGMQVLKVTRIHNRFLEDRFQR
TLDGH-------TRINSKMHVEYLLYGETLQAP---DELQCIIEEGFPFVVENSPNNSSG
PVLLSNSIGLADMCRLQAIAEQSSNISCR---------GWLLVVKTCLGASVRDVTFPPA
TKASYPHADSVFRTHP-------------QDSSQRSWSVFNATTVVPEYLVEFEYSFK
>W4XPH2_STRPU/11-188
NKVFKVMKLT-VW--------------------------------------------
-------------PQSVKKLQEYLFFVWDPELPGGENQPMKVLEDGPMDQETYRQLGRDG
AVPLSNSLSLSEKPRIQYLTTKSRT---DAHDPCPFRHGQLVVCKVYLGKSLPALDSTGV
HQKFYPNCDSVFRPKCFTGG-----SACECSSRQCEWFVFNHELVLPEYVIDFEYVTR
>Q4DMC6_TRYCC/390-623
NIRLEEGSQEENWFVNAKELISTRFDPKLYESLGVTGVKVNRVFRIMSQGLRERFDN
RMRELIDLAE----TRNRRALVRLFSAIPKHLSEQRCFLREVMINGFSG------YAEDD
GVPLTNSLYYADQERLMSMTKKNHD----AHE------GQLVVSRLFLGKCVSEMGRRRC
SRRQGEEVFSIYRGAP-------------HDASVKAWHVFDKSLVLPEYVIEFTYTTK
>A0A2P6NPX9_9MYCE/360-571
NIRLELGESQDVWFTSCVELLHSRFFPQDYKGTGIHGLRVDRVMRIHNRHLRRRFEK
QLKPL-------DPDVYRRNIEYLFFGEDSTSV---GEIARVVERGFLSPEEYEW----N
SVRMSNSVSALDALKWKREEEKGEG----AASVVPMK-GTLILVKLYTGNIANLEEKASI
SHRDFKDYDTVYRAKR-------------DDPKQRQYFVFNHWLALPEYIIDYQYLPT
>A0A383WN48_TETOB/354-546
NIRLEEARADEPWLASCQELLRSRLLQAGEGVHGITDVQVVSAARIHNRHLRLHIDK
LQSSGSGCGSGSHEESKRQCTDYLFYGEHPAMP---GELMHVVQHGFRPCSNYRQQGLDG
AVRLANCVNLADQLRMHVAIEQASSTSGSSGSSNCVLEGQLLVCKVDLGGVLQEAEAVQI
SART------------------------------------------------------
>U3U3P6_CHLRE/385-655
NIRLEDGRPSDLWYASCTDLVASRFSAADFASLGVSGMHVTGVTRIHNRWLRTRFEG
GLALAADTSD----PGHKRALEYLFLGEHPGLP---GLLDAAVEEGLPEAEQLAAQGLDG
AVVLSNSVFLADRLRLAAALDPAAPAATASAAGNNRGRGRVMIVKAYLGRTTQDMSAGRV
TAAAHPEADAVCRVRP-------------GDMKQKLWYVFNHVLVLPEYIVDFTYQLE
>A7SWZ8_NEMVE/1-172
---------------------------------------------------------
------------RGRSHKKLLEYLFFMWEPDALNGENEPITVLENGFRQPSVYEDAGLDG
GVPLANSVGVSDKPRLEHVTKLAKQ---RSVDPYPYRHGQLIVAKVFVGRAVPARAPVKI
TERAYPCADSVFRPRSHEACITKPGNQCECSSRQCSWFVFDQELVLPEYVVDFEYVTK
>A0A329T0R9_9STRA/532-753
TTQQEQGSPQNL----C----------------------------------------
-----------P-GSTLETAMEYLFYAQSTSLEPADSEQLFIAENGFCGFSGLSTTDFGA
AIKLSNSIALLDTPRVTATLQQVQG----NGETQASQLGVLLVAKVFPGYTKCVSNDVTL
AKASFTGVQSLQVMHG----AAATTTG-DAANRQKLYYVFDGALVLPEYFVEYQYVLD
>W2R2M5_PHYPN/529-743
NVQQEQGQPS-----------------------------------------------
--------------STLETSMEYLFYAQSMSLDPVDSEQLFIAENGFCGFSGVSPTDFGA
AIKLSNSVALLDTSRITATLQQVQG----NGDTQASQLGVLLVAKVFPGYTKCISNDVTL
AKASVTGIQSLQVIHG----TATTTDG--AVNKQKVYYVFDGALVLPEYFVEYQYVFN
>Q385P9_TRYB2/394-631
SIRLEEGSEADSWYVNAGELLTSRFDADLYEGMGVTGVKVNRVFRITCQGLRERFDN
RIRELVDLAD----TRNRRALIRLFSAIPRHAKDQRSFLYEVMTNGFPG------YAEDE
GVPLTNSLFYADQERLLSL-KRNRN----QPD------AQLLVSRLFLGKCVAEMGRRKV
TRRHGDGVFSVYRASE-------------HNPAVKVWHVFDKCLLLPEYVIDFTYTTK
>D0N7G3_PHYIT/224-429
TNDQEQINPSNI----C----------------------------------------
-----------P-VSTLETAMEYLFYTQSTSLEPADSEQLFIAENGFCGYSGLSTTDFGA
AIKLTNSIALLDTPRVTATLQQVQG----NGETRPSQLGLLLVAKVFPGYTKCINNDVTL
AKASYTGIQSLQVTHG----AATS--------KQKVYYVFDGALVLPEYFVEYH---N
>C1MKI5_MICPC/328-549
NVRIEVCTPTDSWYAPCADFVYSRFFVEDYSNVPISGIQVNGVLRVHNRYLRNRFEL
RLPPLQDK------VDLDDTLEYVMIGECPELP---GELHNCMEHGFRSPIEHT-LERAG
LLTLCDSLSLADLPRLLAVKPTSCSGT--SGD------SEVLIAKVYLGRQIRLSGLLNS
LPGAYPGYDSVYWCQS-------------KRNNNRAWYIFDQSLILPEFLVKFEYKSS
>G4YVP7_PHYSP/244-448
--------PQNP----C----------------------------------------
-----------P-GSTLETSMEYLFYAQSPLLEPADTEQLFIAENGFRGFSGLGTTDFGA
AIKLSNSIALLDAPRVTAALQQAVS----SVDTAPSQQGVLLVAKVFPGYTKCISNDVAL
AKATFTGVQSLQVMHG----AATTTAGGEATNKQKLYYVFDSALVLPEYFVEYH---N
>A0A067CTU8_SAPPC/501-693
---------------------------------------------------------
-----------STTVAIENTLEYLFYMQPPILDDGVKEQYHVIEHGFRAADEYAVLGPHH
GMKLTNSLALLDVPRIATALHRGAEP---DADVASYMHGVLVIAKAFVGHTRIVEPSASF
PLQKPDDVQCLQAIKP-------------TDPKQRMYFLLDAALALPEYIVEYEYTPL
>T0Q9U9_SAPDV/403-688
NIRLEDGSEADVWYASCVDLLRSRAFLADLAPLGIRDLKVNRVTRINNRFLRNRFQD
RVEALLSGPDEHTTVAIENTLEYLFYMQPPILDDGVKEQYHVIEHGFRAVDDYAVLGPHH
GMKLTNSLALLDVPRIATALHLGAEP---DADVSAYAHGVLVIAKAFVGHTRIVEQGTSF
PLQKPDDVQCLQAIKP-------------TDPKQRMYFLLDAALALPEYIVEYEYTPL
>W4H0H8_9STRA/416-702
NIRLEDGTSADVWYTSCVDLVKSRAFVADLHVFGVRDVHVLRVARINNRYLRNRFQE
RMDQVLDGPDDHDGRVLENALEYLFYSQPPILDVTMREQEHAVECGLRAVDEYAGVAD-G
GIKLSNSLAALDLPRLATALHVKGTN---RIDLAPFDAGVVLIAKVFLGHTRQVPSMSKL
AQVQGGDLQCLQVTKP-------------ADPKQKCYFVLDEALILPEYLVEYEYTSS
>A0A1V9Y5Q1_9STRA/400-678
NIRLEDGSDADVWYASCVDLLKSRAFLTDLAPLGIRELKVTRVTRVNNRYLRNRFAE
RVEALLTGPDENEGVTMESTLEYLFYMQPPVLDNGTQEQLHAIEHGFRSADEYAVLGPHH
GMKLTNSLALLDLPRIAAVLHSHAEP---NTDLGPFAHGVLVIAKAFVGRTRVLEN-ATF
PLPKPDDVDCIQVVKP-------------GDPKQRMYFLLDSALALPEYIVEYEYVPT
>K1R0I0_CRAGI/399-531
NVRFEEGTTSDVWFSSCHDLVLSRFCATDYKEHGIAGLKIHRILRVHNRMLRKRFDD
KLTGIVDNTEGERNTAYKKLLEYLFWIWDPQLPGGFHETTRVLEEGYMDAISYKV-----
----------------------------------QIRVINLWI-----------------
---------------MICI---------------------------------------
>A0A024UIV4_9STRA/411-709
NIRVEDGTAADVWYTSCVDLLKSRAFVHDLSIFGVKELKVLRVARINNRFLRNRFQE
RMDELLDGPDEQDGVSLENSLEYLFYAQPPILDRGMREQEYAVECGLRSVDAYAGVSD-G
GIKLSNSLATLDLSRLATALHVKGTG---HVDVANFDAGMVLIAKVFLGHTRHVSSAATV
SQVRVGELQCLQVSKP-------------TDPKQKCYYVLDSALILPEYLVEYEYRCL
>A0A0L8I5L1_OCTBM/256-367
----KELEKKHCWYDCCCDMILDNFCKWDFQQLDICGIDVLSVFKVTNRAVNLRFDN
YLMSLVSLPDEGQLHEFKNKQDYLFWM--PNENSDGYLLEKILQDGFSF-----------
--------------------------------------SR--------------------
----YAQV--------------------------------------------------
>D8UDB9_VOLCA/383-607
NIRLEDARPSDLWYPSCIDLVTTRFNSADYTSLGVSGMQVTGVTRIHNRWLRSRFDS
ALSALIDTTD----PTHKRNMEYLFLGEHPALP---GLLDVAVEEGVPEGDQLAAQVHRY
ED-----MFTRAI-RTASAS------------EGNRARGRVMVVRTYLGRTAHDLSGSRV
LPSSWPDTDAVYRARP-------------GDMRPKLWYVFNNVLVLPEYIVDFTYDVL
>D8UDB9_VOLCA/532-652
---------------------------------------------------------
------------------------------------------------------------
--------------------------RTASASEGNRARGRVMVVRTYLGRTAHDLSGSRV
LPSSWPDTDAVYRARP-------------GDMRPKLWYVFNNVLVLPEYIVDFTYDVL
>V4B9L3_LOTGI/1-129
---------------------------------------------------------
-----------------------------------------------------MKLGRHA
AVPLSNSLSLADKRKMKYYDDENKK---RYLDACPYQYGQVVICKAYLGKNATMMEDREV
SQSVYPEIDSVIRPRKTCLSDIDLTATCECSVRQCEWYVFDQDFVLPEYIIEYEYIKR
>A0A074TBH8_HAMHA/442-723
NVFFEIGTPAHDWYNDVAQLVTSRFHLKEFQPLSLKGVQVKAVTKIHNRLLKHRFNE
HHARLVEDGGS--------RSEVLFYGVDPAAP---QEMHWVCRRGFLSAEKANERGIHP
FVPLCTSLYGADAPRLRAFFKTESSSAGATEDDWVFEKGELLICRAIIHQPTLSCLYSDV
TEETARSSTASYRYRE-------------GQPHDKYWWILSPDVVLPLYHVVIGYETE
>A0A1X7UY43_AMPQE/360-567
NVRYIQGTDEFSWYRPCVELVMSRFIAT--CASGITHLNIKSVLRIENSLLHNQFMD
TLRSLLEAKSLS-KTAFRDLLDYLFIVWSPGTD-----LVAMGNSGCGP------ITLDP
YVVLTNSVGIAESARFIDSGRGQ---------NGGVLEGELLLCKVYIGNMAELVGEMPV
KQED---THCLYRNIS----SVSV-----KSLPLREYYVYDSRLILPEYLVTVTYDRG
>A0A0G4EK14_VITBC/448-618
NVRFEPGTTDEAWYQWIVQMVESRFVSRDFTLFAVNKIKVTGVTRVHNRFLRLKFDE
IWEYCSNLTNNGATSCSGPQDPYLFYLKQTDNP---KEVYRILEEGFGAPPDGSDEGADP
FVPLTNSVASSEIPSLRSYLASSVG----AAS--------LRVAQ---------------
----------------------------------------------------------
>T1FF15_HELRO/262-419
------------YYAACKDLVQSRFCSLDYARQSYDSIAVTKVTKVENGSLTYKFHH
SIGQKCSGSDVSRQLAYKKDLEYLFYVWEDGDD-VSSELMTIVKDGVTRRRKKKMSGRRA
KMTMTDKNNSAKNSSAKNSS------------------AK----------------PIKI
PAND------------------------------------------TEM---------
>A0A3Q0KKP4_SCHMA/367-576
YLEIQEIDIKDDLYNDCYQFLESRFCYHDEIGSMINGIKILHLYKINNKVLQQNHNH
NKKDV------SVSIKSSTFSDYLFLVC-PEKIDELNIYMNIIRNGLQM----------N
KYKLTNSLNLADDKNLQVMHRSISEGN-----FNQYDHARLVLMNVSM--------HNMM
NDNNNDKEDETFVENA----EK--QSSCHCLSQVQRPDLFHSKLLYPEFLVEIEYLLK
>Q4QAT2_LEIMA/589-887
NVRLEHLAPDHEAYGAAVELVQERFDSALFERFGIAEVEVTGVRRILNRGLRLRFDD
RVKELVDLAN----PQLRSRFVGLFGIVPVTQQGQSACLQHVLVNGMAALAAPSEVPAEE
GVPLTNSLFYADEERLLSCCATTGGSRGCGSEASTLCRGQVVLYRVYLGKTVHALGNGRV
WRKDGADTCAAYRLLP----GESGSASAQPSPSPYVWYCFDRALLLPDCVVDYTYSMR
>A4HDA6_LEIBR/446-741
NVRLENLSPDHEVYVAAVEMMQERFDSALFERFGIAGVEVTCVRRIVNRGLRVRFDE
RVKELVDLAN----PQLRSRFVGLFGIVPVTQQGQSACLQHALLNGTTALAAPRGVPAEE
GIPLTNSLFYADEERLLSCGAAARGSRGCESEASPPFGGQVVVYRVYLGKTVHALGNGRV
WCKDSTDTCAAYRLLP----GESGSASAQPLPSSYMWYCFDRALLLPDCVVDYTYSLQ
>A0A177WKL4_BATDL/357-575
NVRFEDEQKDDPWVSECENLVK-VFIKRAVSKNSPRTIQIHRISRLHNRNMKLQFDD
RLMKA---------GDTDTPLPLCYHGRE----SSSDDVFSVVEHGCELIPGTTR----E
SVVLSNVLDCYDGQTSENNENEPQMST-----KKSLRQ--AVIIRGLLKNSANVSNIKQC
KVNEYPKMDAVYQKIS----LFKNKDTPTTGDIPKEYCVFSRNVLLPEYFIEYSLESD
>A0A2V0NQ94_9CHLO/456-623
---VEAAA-------------------------------------------------
--------------PLAEARAEYLFAGEDPGQP---LGLTAAAQAGLQP-RHCGEVGVDA
AVPLHSSVLGADGERLRACLRQKRHG-GSGPD------GRLLVCRAQLGGGVQRAAAAAP
MQWRFPGASALCVAES------DWQQQPE-ASGDRAYYLQDLAAALPEFLVTFEYEAA
>A0A1S8VRQ4_9FUNG/395-611
NVRFEEEEKNALWVSECENLVK-MFIKRGASKNSPRAIQIHRISRLHNRHMKLRFSE
TYERL---------GDLETPLPLCVQGYQ----SNPDDAFSVIEHGFQLTWDTAE----N
NLLLANFLNFQEEKNGDNNTSESHMGK-----KRVLRQ--VIIVQALVKNSKMISNIHTV
KEKAYPGQSAVYQNAP----HTKIKENIEDDDIPKEYCVFNRDILLPEFYIEYSIE--
>A0A1Y2BYI2_9FUNG/453-664
NVRFEDDQSNETWFEICESLVKSMILRSNHVSEN-KRIQIHRISKIHNRHLKNTFET
KVKAM---------TEPLHSLEICFQGVPFEGGAATEDIFQSVEHGFTANSSLESSGIQL
TPAFTNFLDFADSESRED--------------RKKLRQ--AIILRTVANRCARISERNGI
NLADYPNVDLFFYDLG--------PKSAQGDVPCRHYFVANKELATPEFFVEFSLEC-
>D8SGF3_SELML/328-471
DMHIVKAKEKAV---------------------------VDRVIRVHNRFLQDRWEK
SFEGK-------VVKSRKKHVEYLLYGETLQFA---NEFQCIVAEGFPYLPGQSNHGCHG
PVLLSNAIGLADVRRLQSFSTLVEESFHRFEDGRGLAVGRGVHTRIRLGRSEHERS----
----------------------------------------------------------
>A0A0G4IJV5_PLABS/369-506
NVRVEQGAAADQWYASC---------------FAVDRVDVTGVARVYNRHLRTRFDA
AVEKV-DGDR----LQARHGVFYVFVGIDGADYTYQKRCMDMCKFGMRA----------D
DTFLTNSLAIADRTRLTARA------------DPQFRH--ALLCKAYH------------
----------------------------------------------------------
>A0A1Y2DDM2_9FUNG/373-486
NIRLEKTMIGSDWYNFGSKFLLSEILSSN-ANIRCENIKINRISLIYNRHIYRVFDK
FINKL---------PRLKKEQPVMFTTVNKKHNSAEQEIFSIIENGFCQS----------
------------------------------------------------------------
----------------------------------GYQWIINGNTVT------------
>A0A1Y2BZY3_9FUNG/372-486
NIRLEKTIIGSDWYNFGSKFLLSEILSSN-NNIKCENIKINRISLIYNRHIYRIFDS
FVKNY---------PKLKKEKPVMFTAVNRKYNSAESEIFSIIENGFINS----------
------------------------------------------------------------
----------------------------------NYKWTINGNTITH-----------
>A0A1Y1UW59_9FUNG/364-478
NIRLEKTMIGSSWYNFGSKFLLSEILNSN-SSIKCENIKINRISLIYNRHIFKIFDN
FINQY---------SKVKKEEPAMYTVVNKKHNSAEPEIFSVIENGFTQN----------
------------------------------------------------------------
----------------------------------NYKWVLNGNIITH-----------
>A0A1Y1XN26_9FUNG/363-476
NIRLEKMMIGSEWYNFGSKFLLSEVLSSS-ANIRCENIKINRISLIYNRHIYKMFDN
FVNQY---------PKIKKETPVTFTVVNKKHNSAEPEIFSIIENGFTQS----------
------------------------------------------------------------
----------------------------------NYKWTINGNIIT------------
>D2VN22_NAEGR/18-219
--------------------------RDQVSRIMYSKLIVSSVSRIENSTLFTSFKS
RMNQLISYQDSNENSKTSKTFEYLWHGTKP------EFVNTIAEHGFDE----RVANLNA
GIYFAEYCSKSDQYCTP---------D--HSN--------LLLCRVVMGRQIHFTKPPEI
SGSNNRVYDSVIGQSN-------TSTNS-----YREFIVYDKCQCYPEFIIKYKR---
>F4Q1E4_CAVFA/391-624
-------------------LFSKTIATMTLSPIIFKDLKVTRVVRIQNASLWLRYNH
RKEKIIQDNNGKKISNLSNGPDFLFHGLNV------SSITGITKFGFDP----RFCSLEA
GLYFAENSSKSNQYCHAGACFKANN----QKD--------LLVCRVILGETLVENVRTEP
KRPDVNIYNSVVGESK--------NHGSKATLQLREYIVYESGQVYPEYKVYYKRIK-
>A0A152A2B9_9MYCE/368-613
--------SHEKW---MSDLFTQTISGSSLSPITFNSLKVTRVIRVQNPSIWTRYHH
RKQKILDDNKGSMVTDIPNGPEFLFHGLNV------SSITGISKFGFDP----RFCSLEA
GLYFAENSSKSNQYCHAGACFQATS----AKD--------LLVCRVILGDSLVENVRTEP
KKADISIHNSVIGESK--------NYGSKASLQLREYIVYESSQVYPEYKVYFKRVK-
