# Supplementary material for: A novel predicted ADP-ribosyltransferase-like family conserved in eukaryotic evolution
Source: PeerJ. 2021 Mar 10;9:e11051. doi: 10.7717/peerj.11051 (PMC7955679; doi:10.7717/peerj.11051)
Supplement: Supplemental Information 13 [file peerj-09-11051-s013.txt]

>ORY39828.1_Rhizoclosmatium
TGGNVRFED-DQSNETW--FEICESLVKSMILRSNHVSEN-KRIQIHRISKIHNRHLKNTFETKV-KAMT----------
--------------------------------EPLHSLEYICFQGVPFEGGAATEDIFQ---SVEHGFTANSSLESTPSG
IQK----TVLTPAFTNF-----LD-FADSE---SREDRKK----------------------------------------
-----LRQAIILRT-------VANRCARI--SEDAA------------------RNGINLADYP-NVDLFFYD-------
--------------LGPKSAQGDVPCRHYFVANKELATPEFFVEF-------

>VDP84994.1_Echinostoma
--GYFEFME-GSTSDEW--FHRCSKLVASRFCLHHLYAIPVSGIRVHNVYKVNNKLLLQKFENWI-KKHT----------
-----------EFDELISPRTEEIPLDSD---LFRSYQDYL-L-VVCPKNKDKTKYFPE---LLKSGIKIP---------
-NQ----GAPLSNSLSIADEENLG---------DLLRSCSTNKHWTPAR-------------------------------
-----FTTILLIRANTKYGLELLTKTNAD--DDKEV---------------------LLLKN-PKKFNCT----------
----------------GKGCSCRFVNKSFSFSEENCLLPEFIVELEYLT---

>RNF26502.1_Trypanosoma
SCGNIRLEE-GSPEDAW--CANAKELVASRFDAALYESLGVTGVKVNRVFRIMCQGLRERFDNRMRELDV----------
-----------DLVDT----------------RNRRALVRL-FSAVPKNLTEQRRFLHE---VMINGFSGLYA-------
-ED--D-GVPLTNSLYYADQERL--MLTKT---KHRDVYGVRVPLESF--------------------------------
-----SGQLVVSRL-------FLGKCVSE--MGASR----EQEANGEVPFMKSERRRCTRRQYGDEVFSIYRAAP-----
---------------------HDASVKVWHMFEKSLVLPEYVIDFTYTT---

>XP_014670685.1_Priapulus
--GNITFED-GTSNNPW--YTVCEHFVSSRFNPDDFKPYGFNKLRVKNVTRVQNPLLISNFENHL-HREV----------
-----------QDDDIEVSCN-----------IEENTLDYL-FYVFDPTITN--EQIME---AVVDGFHYPDYYQKVR--
-GD--A-GVPLASTLYLCDRKRLDHALEQV---GCDNEASGYIS------------------------------------
-----NVTVLVCEV-------LLGERITQ--HFPKR--------------------AIKLEEYP-VTECVYRVNQV----
------------DRLGVDECSCENKGVEWFIFNPEQVLPEYLVQVEY-----

>RNA27847.1_Brachionus
--GNIRFDFSNSKNDSW--FKLCNDLVTSRFCSSDYAAKSISGIRIKRAVRVTNRVLVSKYEEKL-LANI----------
-----------DENDYINNKP-----------SVRKKVDYL-MYSWRPKMGSQIDELFN---IVRNGFQEPAFYKSKG--
-YE--E-GIPFTNNLFTSDAVRIE-NIRKS---SNSKINLTNK-------------------------------------
-----NGYILLCKI-------FTHKFDDH--FGGI----------------------ISPSNYK-ESFGVKRSVPF----
------SFTPNEDNGDFKKCDCKSKQNEWFLFIKDLALPEYIIEYEYLN---

>XP_024365262.1_Physcomitrella
TGGNIRMEV-GNSKDAW--FKSCVELVVSRFFLADFVPFSITGMQVLKVTRIHNRFLEDRFQRTL---------------
-----------DGHTRI---------------NSKMHVEYL-LYGETLQAPD---ELQC---IIEEGFPFSVVENSPN--
-NS--SGPVLLSNSIGLADMCRLQ-AIAEQ---SSNISCRGKT-------------------------------------
-----TGWLLVVKT-------CLGASVRDVTHAHTRNPRTAIIVNGVLQRERADFPPATKASYP-HADSVFRTHP-----
---------------------QDSSQRSWSVFNATTVVPEYLVEFEY-----

>GAX93116.1_Pythium
TGGNIRLED-GKPTDPW--YSSCIELVRSRLCLDDLRVFGICDVKINRVTRVNNRHLRNRFHSRM-EEILVVNAEKVKDN
VSKKGVTVPVTDDTDGAEAKERPDKQMTYSVLAAENSLEYL-FYGQPPALERMRRNELEQFYAAEHGFRDVEDYRAMG--
-LD--G-AVKLSNSVSLVDTGRLLATVASK---GIENHTGELPANEILRLSNLTVREQLREVQHEMTKEMREAINLAKSG
EWEFPSSVLLVVKV-------FPGFTKTV--TDAAD-----------------IRSPIDRADFG-SLHSLQVTRET----
---------VSKHPLLLTHQDEAMKQKMYYIFDKSLILPEYLVEYQYVS---

>CDW87771.1_Stylonychia
TGGNIRFEE-GKPTDKW--FQSCNELAKGRFNPEQMKFFGITGINVTRVTRIHNRFLRNRFEEKL-EQLV----------
-----------DLSDI----------------SYKRSLEYL-FYGLDPHLP---NEMQR---AMEEGFRTPQEYQQEC--
-GL--PLCVSLVNSIASAEIARINSFFQAEDGYAHIRTAAKAQKQTQFRMSSELTLQKGLVQIP----------------
-----SGQVLVCKV-------FLSKCVPD--SNYPY------FNPSHSPSEIWRYAPVDVKQYT-GMQSIYRTKE-----
---------------------NDQRQRMWFVLDNALILPEYLVEFEYTTNIK

>XP_005837049.1_Guillardia
TGGNIRLED-GKPSDVW--YSSCVDLVNSRFFQQDFQSYGVSDLRVVRVTRIHNRFLRNRFEERL-EQLV----------
-----------DTSDG----------------SYKRSLEYL-FYGQDPRLPG---EILR---VAEEGFRAADFYGEIG--
-ME--A-AVSLSNSLSIADIPRIQDALKKQGIACNPDGTPKMRFGIELG-------------------------------
-----NGQLLITKV-------FLARCTAE--KSSSKTNAETGQDEPEDDLDAQKPLPLNRNSYP-KHDSVYRVKP-----
---------------------ADTKQRTWFVFDHYLVLPEYLVEFEYV----

>KOO29137.1_Chrysochromulina
TGGNIRLED-GKPADVW--YMSCVDLVTSRFVAADYAELGIGGLRVTRVTRIHNRHLRNQFEQRL-EELV----------
-----------STADG----------------SYKRSLEYL-FYAEPPEMPG---ELAR---TMEDGFRDVESYRRPC--
-GH--S-AVPLSNSVALCDLPRLTRQVNAL---PLDERTALLAGQPPARHAPHL--------------------------
-----HAQLLITKV-------FLSRCAQE--KGGAPAGAAGGDCKGDDEADRA---PIKRADYI-GFASVYRASS-----
---------------------RDPKQRRWFVFEPALVLPEYLVELEYL----

>NP_001107274.2_Danio
TVGNIRFEE-GNTGDLW--FTSCYDLLLSRFCAWDYKLYHISGLKINRIIRIHNRALRQRFQDKV-HTLL----------
-----------CRQESSPFAQ-----------NYKRNMEYL-FYVPDPEHSCENDEMLQ---IPENGFKSADAYKALG--
-RE--R-AVPFSNSMSVSDRLRMT-FMQRM---SCSTSNREL---LPFR-------------------------------
-----YGQLIISKV-------FLGRSVAV--KDGLP---------------------IDCDHYP-KANSVYLSTSS-KQQ
SHTAQTTPDMLCSSSLPNSCDCKQQQRLWYMFDHEMVLPEYLVDFEYVT---

>XP_018086159.1_Xenopus
TVGNVRFEE-GTAADSW--FKSCYDLIVSRFCAMNFRAYGISGIKIHRIIRVHNRMLRLKFEEKV-QNCM----------
-----------DNEDQYNTE------------SYKKKLEYL-FYMFDPKLPIDKKELLC---VLENGFDITKLSQLPE--
-QEQSE-AVLLTNSMSLCEGPRLE-FLQKQ---AMDKNCSP----EAFK-------------------------------
-----DGILVIAKV-------FLGRSVQA--RDDLP---------------------IKPNNYT-TANSVYRLQKFSNST
FHS---SNDEICSSKEHGNCDCSLRQCEWFVFDHELILPEYVVEFEYIS---

>NP_001136200.1_Mus
TVGNIHFEE-GTQADDW--FNSCCELILSRFCTWDFRAYGITGVKVKRVIKVNNRILRLKFEEKF-QKCL----------
-----------DLEDTQDP-------------DYRKMLECL-FYVFDPEVTVKKKHLLQ---ILERGFKDSDTSKPSL--
-KK--E-AVTLVNSLSMCECPRIE-FLQQK---YKEEKKGPSES-ELYR-------------------------------
-----HGTILIAKV-------FLGQSIQA--RDQEP---------------------INKANYP-MVNSVFVPQRH----
-------------VLRQRTCDCGYRQYKWFVFDHDLVLPEYIVEFEYTTVVK

>XP_024305343.1_Homo
TVGNFHFEE-GTRSDDW--FNFCYELILSRFCAWDFRTYGITGVKVKRIIKVNNRILRLKFEEKF-QKFL----------
-----------ENEDMHDSE------------SYRRMLECL-FYVFDPEVSVKKKHLLQ---ILEKGFKDSETSKLPL--
-KK--E-AIIVSNSLSISECPRIE-FLQQK---HKDEKKISLKH-ELFR-------------------------------
-----HGILLITKV-------FLGQSVQA--HEKES---------------------ISQSNYP-MVNSVFIPRKY----
---------LLNSVMGQRNCDCSVRQCKWFVFDHDLVLPEYVVEFEYITMVK

>XP_024853844.1_Bos
TVGNIHFEE-GTRSDDW--FNSCYELILSRFCTWDFRTYGITGVKVKRVIKVNNRILRLKFEEKF-QKFL----------
-----------DNEHMHDSE------------SYRKMLECL-FYVFDPEITVKKKHLLQ---ILEKGFKDSETSKLPL--
-RK--E-AVILANSLSICECPRIE-ILQQK---YKDEKKNSLEH-ELFR-------------------------------
-----HGILLITKV-------FLGQSVQA--HDHDS---------------------ISQANYP-MINSVFIPRKY----
---------LLNSIMGQRNCDCSVRQCKWFVFDHDLVLPEYIVEFEYITVVK

>XP_026967201.1_Lagenorhynchus
TVGNIYFEE-GTRSDDW--FNSCYELILSRFCTWDFRTYGITGVKVKRVIKVNNRILRLKFEEKF-QKFL----------
-----------DNEDMHDSE------------SYRQMLECL-FYVFDPEVTVKKKHLLQ---ILEKGFKDSETSKLPL--
-RK--E-AVILANSLSICECPRIE-FLQQK---YKNEKKNSLEH-ELFR-------------------------------
-----HGILLITKV-------FLGQSVQA--HDQDS---------------------ISQANYP-MINSVFIPRKY----
---------LLNSIMGQRNCDCSIRQYKWFVFDHDLVLPEYIVEFEYITVVK

>XP_025007078.1_Gallus
TVGNIHFEE-GLSNNPW--FISCCDLIQSRFCSRDFRAYDIIGVKINRAFRVHNQILKLKFEEKL-QMFL----------
-----------GKETFSEAE------------NYKEKMEYL-FYVFNPELSVKEKQMLQ---ILEDGFHDMETHAQPG--
-RN--E-AVLLCNSLNICECPRIE-FLKQQ---AKVEGKNRSDPEESFR-------------------------------
-----HGTVIIAKV-------FLGRSAPV--CPMNP---------------------ICQVNYP-EANSVFRPWKX----
----------MWASLEQRNCDSNGWHCEWVVFDHDLVLPEYIAELEYITLVK

>XP_019335551.1_Alligator
TVGNTCFEE-GSSTDSW--FNSCSDLILSRFCAWDFKVYGITGVKINRIFRVHNRILGLKFEEKL-QMLL----------
-----------DKENVNETE------------NYRKMLDYL-FYVFDPKLPVKKKQLLQ---ILEDGFQRMEEHKQPN--
-GE--E-AVLLSNSLSISECPRIE-FLQQQ---AEAEGKNSRDPEEPFR-------------------------------
-----HGKLILAKA-------FLGRSAPA--REKDS---------------------ISQVNYP-GVNSVFRPWKHLQSG
TSA---FDTEACSSLEHTSCDCSLRRCEWFVFDHELVLPEYLIEFEYITLVK

>RDD37593.1_Trichoplax
TGGNIRFEE-GSPSDIW--YSSCRDLLLSRFCASDYMQHGINGLIVHRVTRIHNRFLQSRFDERL-TKVS----------
-----------ERGEIPELSKE--S-------SYKQLLEFL-FYIKHPTVAG--NDIVS---IAQQGFPDASMHKKQT--
-KI--E-AVPFTNSLNLCDTPRIH-YLQER---SSKDYG------CPFR-------------------------------
-----TGQIIIAKV-------FLGKSAAV--SDSKS---------------------ICQSDWS-KFDCVFRPRSHDRHL
SSAS--SGDLINGSQTTNSCDCNARQCEWFFFDNEIIVPEYIVDFEYVTQIK

>KXJ29291.1_Exaiptasia
TGGNVRFED-GKPTDLW--YKSCHDLVTSRFCAGDYMKHGITGIKIHRITRVQNRILRTRFDEAL-DEKL----------
-----------DNDDIANVTKG--R-------SHKKLLEYL-FFVWNPNILDGVNEPIR---VLEKGFRKYHEYENAG--
-QD--G-GVPMSNSIGVGDESRIQ-HCVKK---WKERGSTNP---CPFR-------------------------------
-----HGQLIISKV-------FVGKTVAA--NVGEK--------------------RVTKSKYP-GVDSVYRPRSHDDCE
------AKTILGITRPVKPCDCTSRQCAWFVFDESMVLPEYVVDFEYIT---

>ELU11246.1_Capitella
TGGNIRFED-GKPSDLWYKYSSCHDLLMSRFCALDFKEHNITGINVLKVTRIHNRILHSAFDNAL-TKVL----------
-----------DEDESVSL-------------AYKKQIEYL-FWVWDPAVPGGMTEPHR---VLEEGFTDAATCKQMG--
-KD--N-AVPLCNSLYLADRFRIQ-HCIKQ---NKGRDFVDN---CPFR-------------------------------
-----TGQIVIAKS-------FLGETMQC--DDHSK--------------------LIDQDNWP-KADSVFRPRKD----
--------HGSGRKPEKPNCECNGRQCEWFVFNSELVIPEYIVQFEYATRV-

>XP_022332451.1_Crassostrea
--GNVRFEE-GNTSDVW--FSSCHDLVLSRFCATDYREQGIAGIKIHRILRVHNRMLRKRFDDKL-TGIV----------
-----------DNTEGEYFPSNRNT-------AYKKMLEYL-FWTWDPHLPGGVHETTR---ILEEGFMDAISYKALG--
-KD--G-AVPLSNSLSLADRHRIS-YLTKE---SREKEYTDT---CPFR-------------------------------
-----YGHLVISKV-------FLGKSVKA--IDERP---------------------INRSNYP-KIDAVFKPRKM----
-------CVPPSGGDSIHNCECSARQCEWYLFDNELILPEYIVEFEYVT---

>XP_013396331.1_Lingula
TGGNVRYED-GKPTDVW--FTSCHDLILSRFCAVDYREFGIQGIMIHRITRVHNRILRTRFDDKL-STLL----------
-----------DDDDSYLPSTR-SG-------SHKKLIEYL-FWVWDPELPGGTSEPAR---VLEEGFLDSDTYRQLG--
-KD--A-AVPLTNSLSLADRLRID-HLKKA---ARSKPYKEP---CPFR-------------------------------
-----HGHVVVCKV-------YLGRNSQA--LDTK----------------------IQRGHYP-KVDSVFKPRKISGKG
T--------PKSEALHGQACECSTRQCEWFIFDHELVVPEYVIDFEYITRVK

>XP_019627493.1_Branchiostoma
TGGNVRFED-GRSTDVW--FNSCHDLILSRFCAGDYKGQGILGIKIHRITRVHNRILRTRFEEKLTAAIS----------
-----------DKSDNASYTNK-TN-------AFKKYLEYL-FYVWDPELPGAGTDPHR---VLEEGFMDAHTYQQLG--
-RD--G-AIPLSNSLSLAEQHRID-FHQKV---AKGRAAADS---CPFR-------------------------------
-----HGQLIVCKV-------YMGKSSPA--KDSKS---------------------ICKENYP-EADSVFRPRKLEDPQ
SPKKDVVSSILNSGGPHTECDCSGRQCEWFVFDHELVMPEYVIDFEYITRQK

>XP_011673505.1_Strongylocentrotus
TGGNVRFED-GSASDIW--FTSCHDLILSRFCSSDYQAHGITGLKIHRITRIHNRMLRYRFDTCL-ATFS----------
-----------EEDDTPTLARP--Q-------SVKKLQEYL-FFVWDPELPGGENQPMK---VLEDGPMDQETYRQLG--
-RD--G-AVPLSNSLSLSEKPRIQ-YLTTK---SRTDPTAHDP--CPFR-------------------------------
-----HGQLVVCKV-------YLGKSLPA--LDIST--------------------GVHQKFYP-NCDSVFRPKCF----
----------TGGTQKESACECSSRQCEWFVFNHELVLPEYVIDFEYVT---

>XP_006814178.1_Saccoglossus
TGGNVRFED-GRSADVW--FTSCHDLILSRFCAADYKDYGVLGIKIHRITKVHNRILRLKFDEKL-SALL----------
-----------DKDDSPTLSKXVNK-------SVKKLLEYL-FFVWDPELPGGKNELMR---VLEEGPMDPETYQIVEET
WRD--G-AVPLSNSLCVSERPRID-FMLRE---AKSKSLSDP---CPFR-------------------------------
-----HGQLVVCKV-------YIGKSTPA--LDVKM---------------------IHKQMYP-RADSVFRPKKHEK--
------CSPSSGTSGTSPVCECTARQCEWFHFDHDLVLPEYVIDFEYITKTK
