# Supplementary material for: A novel predicted ADP-ribosyltransferase-like family conserved in eukaryotic evolution
Source: PeerJ. 2021 Mar 10;9:e11051. doi: 10.7717/peerj.11051 (PMC7955679; doi:10.7717/peerj.11051)
Supplement: Supplemental Information 14 [file peerj-09-11051-s014.pdb]

EXPDTA    THEORETICAL MODEL, MODELLER 9.21 2019/04/19 18:30:46
REMARK   6 MODELLER OBJECTIVE FUNCTION:       548.7056
REMARK   6 MODELLER BEST TEMPLATE % SEQ ID:  14.508
REMARK   6 MODELLER BLK RESIDUE  235:
HELIX    1   1 ASP     12  PHE     25  1                                  14
HELIX    2   2 ARG     49  ASN     65  1                                  17
HELIX    3   3 GLN     98  GLU    101  1                                   4
HELIX    4   4 LYS    139  GLU    143  1                                   5
HELIX    5   5 HIS    219  LEU    221  1                                   3
SHEET    1   1 1 PHE     4  GLU     6  0
SHEET    2   2 1 LYS    39  VAL    46  0
SHEET    3   3 1 PHE    82  PHE    85  0
SHEET    4   4 1 ILE   133  LEU   136  0
SHEET    5   5 1 GLY   156  VAL   163  0
SHEET    6   6 1 SER   168  GLN   170  0
SHEET    7   7 1 ARG   203  CYS   205  0
SHEET    8   8 1 LYS   213  VAL   216  0
SHEET    9   9 1 VAL   222  GLU   231  0
ATOM      1  N   ASN     1       8.750  36.342  11.490  1.00 68.56           N
ATOM      2  CA  ASN     1       9.415  37.535  12.060  1.00 68.56           C
ATOM      3  CB  ASN     1       9.212  37.589  13.584  1.00 68.56           C
ATOM      4  CG  ASN     1       9.887  36.369  14.199  1.00 68.56           C
ATOM      5  OD1 ASN     1       9.650  35.235  13.786  1.00 68.56           O
ATOM      6  ND2 ASN     1      10.759  36.607  15.215  1.00 68.56           N
ATOM      7  C   ASN     1      10.877  37.492  11.783  1.00 68.56           C
ATOM      8  O   ASN     1      11.530  36.470  11.995  1.00 68.56           O
ATOM      9  N   PHE     2      11.438  38.610  11.286  1.00109.44           N
ATOM     10  CA  PHE     2      12.837  38.577  11.002  1.00109.44           C
ATOM     11  CB  PHE     2      13.239  39.313   9.713  1.00109.44           C
ATOM     12  CG  PHE     2      14.579  38.793   9.307  1.00109.44           C
ATOM     13  CD1 PHE     2      15.739  39.361   9.776  1.00109.44           C
ATOM     14  CD2 PHE     2      14.672  37.714   8.457  1.00109.44           C
ATOM     15  CE1 PHE     2      16.969  38.874   9.399  1.00109.44           C
ATOM     16  CE2 PHE     2      15.898  37.221   8.075  1.00109.44           C
ATOM     17  CZ  PHE     2      17.051  37.803   8.543  1.00109.44           C
ATOM     18  C   PHE     2      13.512  39.246  12.153  1.00109.44           C
ATOM     19  O   PHE     2      13.049  40.261  12.671  1.00109.44           O
ATOM     20  N   HIS     3      14.614  38.630  12.603  1.00 62.38           N
ATOM     21  CA  HIS     3      15.400  39.041  13.724  1.00 62.38           C
ATOM     22  ND1 HIS     3      15.304  35.682  13.703  1.00 62.38           N
ATOM     23  CG  HIS     3      15.749  36.683  14.540  1.00 62.38           C
ATOM     24  CB  HIS     3      16.404  37.950  14.068  1.00 62.38           C
ATOM     25  NE2 HIS     3      14.854  35.021  15.778  1.00 62.38           N
ATOM     26  CD2 HIS     3      15.465  36.262  15.803  1.00 62.38           C
ATOM     27  CE1 HIS     3      14.779  34.714  14.496  1.00 62.38           C
ATOM     28  C   HIS     3      16.142  40.316  13.449  1.00 62.38           C
ATOM     29  O   HIS     3      16.255  41.168  14.331  1.00 62.38           O
ATOM     30  N   PHE     4      16.680  40.483  12.223  1.00 64.97           N
ATOM     31  CA  PHE     4      17.477  41.650  11.960  1.00 64.97           C
ATOM     32  CB  PHE     4      18.799  41.356  11.236  1.00 64.97           C
ATOM     33  CG  PHE     4      19.538  40.306  11.984  1.00 64.97           C
ATOM     34  CD1 PHE     4      19.279  38.984  11.714  1.00 64.97           C
ATOM     35  CD2 PHE     4      20.475  40.623  12.938  1.00 64.97           C
ATOM     36  CE1 PHE     4      19.946  37.986  12.377  1.00 64.97           C
ATOM     37  CE2 PHE     4      21.148  39.631  13.608  1.00 64.97           C
ATOM     38  CZ  PHE     4      20.883  38.314  13.323  1.00 64.97           C
ATOM     39  C   PHE     4      16.725  42.530  11.011  1.00 64.97           C
ATOM     40  O   PHE     4      15.954  42.059  10.177  1.00 64.97           O
ATOM     41  N   GLU     5      16.920  43.855  11.134  1.00 79.43           N
ATOM     42  CA  GLU     5      16.294  44.767  10.226  1.00 79.43           C
ATOM     43  CB  GLU     5      15.240  45.656  10.917  1.00 79.43           C
ATOM     44  CG  GLU     5      14.320  46.425   9.965  1.00 79.43           C
ATOM     45  CD  GLU     5      14.995  47.732   9.581  1.00 79.43           C
ATOM     46  OE1 GLU     5      16.089  48.021  10.136  1.00 79.43           O
ATOM     47  OE2 GLU     5      14.423  48.463   8.730  1.00 79.43           O
ATOM     48  C   GLU     5      17.391  45.642   9.708  1.00 79.43           C
ATOM     49  O   GLU     5      18.060  46.330  10.474  1.00 79.43           O
ATOM     50  N   GLU     6      17.614  45.637   8.381  1.00 29.31           N
ATOM     51  CA  GLU     6      18.673  46.436   7.842  1.00 29.31           C
ATOM     52  CB  GLU     6      18.995  46.105   6.376  1.00 29.31           C
ATOM     53  CG  GLU     6      20.127  46.949   5.789  1.00 29.31           C
ATOM     54  CD  GLU     6      20.324  46.509   4.346  1.00 29.31           C
ATOM     55  OE1 GLU     6      19.579  45.595   3.900  1.00 29.31           O
ATOM     56  OE2 GLU     6      21.221  47.079   3.670  1.00 29.31           O
ATOM     57  C   GLU     6      18.234  47.859   7.897  1.00 29.31           C
ATOM     58  O   GLU     6      17.052  48.161   7.743  1.00 29.31           O
ATOM     59  N   GLY     7      19.187  48.780   8.130  1.00 16.68           N
ATOM     60  CA  GLY     7      18.814  50.160   8.180  1.00 16.68           C
ATOM     61  C   GLY     7      19.322  50.793   6.929  1.00 16.68           C
ATOM     62  O   GLY     7      20.405  50.463   6.449  1.00 16.68           O
ATOM     63  N   THR     8      18.539  51.737   6.372  1.00 84.80           N
ATOM     64  CA  THR     8      18.944  52.392   5.165  1.00 84.80           C
ATOM     65  CB  THR     8      17.836  53.146   4.488  1.00 84.80           C
ATOM     66  OG1 THR     8      18.263  53.611   3.216  1.00 84.80           O
ATOM     67  CG2 THR     8      17.428  54.331   5.380  1.00 84.80           C
ATOM     68  C   THR     8      20.011  53.368   5.527  1.00 84.80           C
ATOM     69  O   THR     8      20.019  53.923   6.624  1.00 84.80           O
ATOM     70  N   ARG     9      20.959  53.588   4.598  1.00125.20           N
ATOM     71  CA  ARG     9      22.055  54.470   4.862  1.00125.20           C
ATOM     72  CB  ARG     9      23.086  54.508   3.722  1.00125.20           C
ATOM     73  CG  ARG     9      24.258  55.451   4.001  1.00125.20           C
ATOM     74  CD  ARG     9      25.400  55.317   2.993  1.00125.20           C
ATOM     75  NE  ARG     9      25.971  53.951   3.156  1.00125.20           N
ATOM     76  CZ  ARG     9      27.010  53.543   2.371  1.00125.20           C
ATOM     77  NH1 ARG     9      27.530  54.389   1.435  1.00125.20           N
ATOM     78  NH2 ARG     9      27.528  52.289   2.523  1.00125.20           N
ATOM     79  C   ARG     9      21.530  55.852   5.057  1.00125.20           C
ATOM     80  O   ARG     9      21.960  56.557   5.968  1.00125.20           O
ATOM     81  N   SER    10      20.571  56.283   4.217  1.00123.09           N
ATOM     82  CA  SER    10      20.095  57.618   4.409  1.00123.09           C
ATOM     83  CB  SER    10      19.658  58.307   3.102  1.00123.09           C
ATOM     84  OG  SER    10      18.613  57.577   2.475  1.00123.09           O
ATOM     85  C   SER    10      18.925  57.548   5.330  1.00123.09           C
ATOM     86  O   SER    10      17.768  57.540   4.910  1.00123.09           O
ATOM     87  N   ASP    11      19.225  57.496   6.640  1.00 86.85           N
ATOM     88  CA  ASP    11      18.219  57.466   7.654  1.00 86.85           C
ATOM     89  CB  ASP    11      17.795  56.045   8.068  1.00 86.85           C
ATOM     90  CG  ASP    11      16.511  56.145   8.880  1.00 86.85           C
ATOM     91  OD1 ASP    11      15.973  57.278   8.998  1.00 86.85           O
ATOM     92  OD2 ASP    11      16.050  55.091   9.392  1.00 86.85           O
ATOM     93  C   ASP    11      18.844  58.119   8.843  1.00 86.85           C
ATOM     94  O   ASP    11      20.061  58.081   9.012  1.00 86.85           O
ATOM     95  N   ASP    12      18.023  58.758   9.692  1.00 22.98           N
ATOM     96  CA  ASP    12      18.548  59.423  10.848  1.00 22.98           C
ATOM     97  CB  ASP    12      17.462  60.148  11.660  1.00 22.98           C
ATOM     98  CG  ASP    12      16.969  61.325  10.832  1.00 22.98           C
ATOM     99  OD1 ASP    12      17.598  61.602   9.776  1.00 22.98           O
ATOM    100  OD2 ASP    12      15.963  61.964  11.241  1.00 22.98           O
ATOM    101  C   ASP    12      19.167  58.404  11.753  1.00 22.98           C
ATOM    102  O   ASP    12      20.221  58.642  12.341  1.00 22.98           O
ATOM    103  N   TRP    13      18.516  57.229  11.870  1.00 94.76           N
ATOM    104  CA  TRP    13      18.907  56.170  12.761  1.00 94.76           C
ATOM    105  CB  TRP    13      17.939  54.976  12.652  1.00 94.76           C
ATOM    106  CG  TRP    13      18.194  53.879  13.655  1.00 94.76           C
ATOM    107  CD2 TRP    13      17.614  53.865  14.970  1.00 94.76           C
ATOM    108  CD1 TRP    13      18.975  52.767  13.563  1.00 94.76           C
ATOM    109  NE1 TRP    13      18.941  52.070  14.752  1.00 94.76           N
ATOM    110  CE2 TRP    13      18.099  52.731  15.631  1.00 94.76           C
ATOM    111  CE3 TRP    13      16.743  54.719  15.572  1.00 94.76           C
ATOM    112  CZ2 TRP    13      17.704  52.445  16.914  1.00 94.76           C
ATOM    113  CZ3 TRP    13      16.363  54.446  16.865  1.00 94.76           C
ATOM    114  CH2 TRP    13      16.835  53.329  17.527  1.00 94.76           C
ATOM    115  C   TRP    13      20.274  55.677  12.395  1.00 94.76           C
ATOM    116  O   TRP    13      21.156  55.543  13.243  1.00 94.76           O
ATOM    117  N   PHE    14      20.478  55.403  11.098  1.00 63.05           N
ATOM    118  CA  PHE    14      21.714  54.888  10.585  1.00 63.05           C
ATOM    119  CB  PHE    14      21.618  54.739   9.054  1.00 63.05           C
ATOM    120  CG  PHE    14      22.970  54.549   8.462  1.00 63.05           C
ATOM    121  CD1 PHE    14      23.534  53.300   8.358  1.00 63.05           C
ATOM    122  CD2 PHE    14      23.671  55.637   7.995  1.00 63.05           C
ATOM    123  CE1 PHE    14      24.781  53.138   7.804  1.00 63.05           C
ATOM    124  CE2 PHE    14      24.919  55.482   7.439  1.00 63.05           C
ATOM    125  CZ  PHE    14      25.476  54.230   7.344  1.00 63.05           C
ATOM    126  C   PHE    14      22.813  55.860  10.875  1.00 63.05           C
ATOM    127  O   PHE    14      23.858  55.489  11.410  1.00 63.05           O
ATOM    128  N   ASN    15      22.581  57.144  10.549  1.00 35.75           N
ATOM    129  CA  ASN    15      23.590  58.153  10.673  1.00 35.75           C
ATOM    130  CB  ASN    15      23.113  59.528  10.163  1.00 35.75           C
ATOM    131  CG  ASN    15      22.904  59.459   8.653  1.00 35.75           C
ATOM    132  OD1 ASN    15      23.729  58.914   7.921  1.00 35.75           O
ATOM    133  ND2 ASN    15      21.769  60.032   8.171  1.00 35.75           N
ATOM    134  C   ASN    15      23.981  58.330  12.106  1.00 35.75           C
ATOM    135  O   ASN    15      25.166  58.412  12.425  1.00 35.75           O
ATOM    136  N   PHE    16      22.991  58.375  13.014  1.00 46.22           N
ATOM    137  CA  PHE    16      23.274  58.668  14.389  1.00 46.22           C
ATOM    138  CB  PHE    16      21.983  58.794  15.220  1.00 46.22           C
ATOM    139  CG  PHE    16      22.360  59.147  16.615  1.00 46.22           C
ATOM    140  CD1 PHE    16      22.600  60.454  16.973  1.00 46.22           C
ATOM    141  CD2 PHE    16      22.469  58.163  17.567  1.00 46.22           C
ATOM    142  CE1 PHE    16      22.947  60.774  18.265  1.00 46.22           C
ATOM    143  CE2 PHE    16      22.813  58.485  18.856  1.00 46.22           C
ATOM    144  CZ  PHE    16      23.057  59.786  19.211  1.00 46.22           C
ATOM    145  C   PHE    16      24.151  57.612  14.995  1.00 46.22           C
ATOM    146  O   PHE    16      25.161  57.930  15.622  1.00 46.22           O
ATOM    147  N   CYS    17      23.799  56.324  14.807  1.00 67.69           N
ATOM    148  CA  CYS    17      24.524  55.225  15.386  1.00 67.69           C
ATOM    149  CB  CYS    17      23.791  53.914  15.142  1.00 67.69           C
ATOM    150  SG  CYS    17      22.141  53.930  15.911  1.00 67.69           S
ATOM    151  C   CYS    17      25.895  55.164  14.788  1.00 67.69           C
ATOM    152  O   CYS    17      26.878  54.883  15.465  1.00 67.69           O
ATOM    153  N   TYR    18      26.007  55.441  13.486  1.00156.89           N
ATOM    154  CA  TYR    18      27.278  55.367  12.836  1.00156.89           C
ATOM    155  CB  TYR    18      27.139  55.662  11.330  1.00156.89           C
ATOM    156  CG  TYR    18      28.416  55.364  10.627  1.00156.89           C
ATOM    157  CD1 TYR    18      28.751  54.061  10.342  1.00156.89           C
ATOM    158  CD2 TYR    18      29.261  56.375  10.230  1.00156.89           C
ATOM    159  CE1 TYR    18      29.920  53.766   9.684  1.00156.89           C
ATOM    160  CE2 TYR    18      30.433  56.087   9.570  1.00156.89           C
ATOM    161  CZ  TYR    18      30.763  54.780   9.298  1.00156.89           C
ATOM    162  OH  TYR    18      31.961  54.471   8.621  1.00156.89           O
ATOM    163  C   TYR    18      28.184  56.397  13.447  1.00156.89           C
ATOM    164  O   TYR    18      29.374  56.159  13.630  1.00156.89           O
ATOM    165  N   GLU    19      27.656  57.584  13.795  1.00 86.45           N
ATOM    166  CA  GLU    19      28.536  58.625  14.248  1.00 86.45           C
ATOM    167  CB  GLU    19      27.778  59.895  14.669  1.00 86.45           C
ATOM    168  CG  GLU    19      27.129  60.637  13.503  1.00 86.45           C
ATOM    169  CD  GLU    19      28.251  61.272  12.699  1.00 86.45           C
ATOM    170  OE1 GLU    19      29.109  61.955  13.319  1.00 86.45           O
ATOM    171  OE2 GLU    19      28.270  61.074  11.455  1.00 86.45           O
ATOM    172  C   GLU    19      29.332  58.209  15.447  1.00 86.45           C
ATOM    173  O   GLU    19      30.561  58.251  15.419  1.00 86.45           O
ATOM    174  N   LEU    20      28.665  57.770  16.528  1.00154.54           N
ATOM    175  CA  LEU    20      29.392  57.444  17.722  1.00154.54           C
ATOM    176  CB  LEU    20      28.551  57.587  19.019  1.00154.54           C
ATOM    177  CG  LEU    20      29.115  57.076  20.363  1.00154.54           C
ATOM    178  CD1 LEU    20      28.105  57.368  21.487  1.00154.54           C
ATOM    179  CD2 LEU    20      29.463  55.576  20.335  1.00154.54           C
ATOM    180  C   LEU    20      30.200  56.187  17.562  1.00154.54           C
ATOM    181  O   LEU    20      31.209  56.016  18.245  1.00154.54           O
ATOM    182  N   ILE    21      29.793  55.240  16.694  1.00106.25           N
ATOM    183  CA  ILE    21      30.658  54.101  16.543  1.00106.25           C
ATOM    184  CB  ILE    21      30.125  53.019  15.634  1.00106.25           C
ATOM    185  CG1 ILE    21      31.048  51.794  15.680  1.00106.25           C
ATOM    186  CG2 ILE    21      29.948  53.561  14.215  1.00106.25           C
ATOM    187  CD1 ILE    21      30.468  50.561  14.990  1.00106.25           C
ATOM    188  C   ILE    21      31.969  54.592  16.000  1.00106.25           C
ATOM    189  O   ILE    21      33.037  54.194  16.465  1.00106.25           O
ATOM    190  N   LEU    22      31.923  55.492  15.002  1.00 95.68           N
ATOM    191  CA  LEU    22      33.122  56.029  14.422  1.00 95.68           C
ATOM    192  CB  LEU    22      32.860  56.907  13.185  1.00 95.68           C
ATOM    193  CG  LEU    22      32.549  56.091  11.918  1.00 95.68           C
ATOM    194  CD1 LEU    22      33.815  55.402  11.385  1.00 95.68           C
ATOM    195  CD2 LEU    22      31.417  55.083  12.160  1.00 95.68           C
ATOM    196  C   LEU    22      33.868  56.848  15.423  1.00 95.68           C
ATOM    197  O   LEU    22      35.094  56.808  15.466  1.00 95.68           O
ATOM    198  N   SER    23      33.152  57.599  16.278  1.00 90.78           N
ATOM    199  CA  SER    23      33.808  58.510  17.172  1.00 90.78           C
ATOM    200  CB  SER    23      32.824  59.200  18.133  1.00 90.78           C
ATOM    201  OG  SER    23      32.244  58.248  19.012  1.00 90.78           O
ATOM    202  C   SER    23      34.829  57.802  18.013  1.00 90.78           C
ATOM    203  O   SER    23      35.992  58.199  18.046  1.00 90.78           O
ATOM    204  N   ARG    24      34.416  56.733  18.715  1.00170.71           N
ATOM    205  CA  ARG    24      35.254  56.010  19.633  1.00170.71           C
ATOM    206  CB  ARG    24      34.470  55.174  20.651  1.00170.71           C
ATOM    207  CG  ARG    24      35.210  55.049  21.984  1.00170.71           C
ATOM    208  CD  ARG    24      34.269  54.702  23.137  1.00170.71           C
ATOM    209  NE  ARG    24      34.953  55.018  24.423  1.00170.71           N
ATOM    210  CZ  ARG    24      34.812  56.255  24.982  1.00170.71           C
ATOM    211  NH1 ARG    24      34.032  57.196  24.374  1.00170.71           N
ATOM    212  NH2 ARG    24      35.444  56.550  26.156  1.00170.71           N
ATOM    213  C   ARG    24      36.226  55.148  18.893  1.00170.71           C
ATOM    214  O   ARG    24      37.118  54.534  19.480  1.00170.71           O
ATOM    215  N   PHE    25      36.007  55.005  17.580  1.00160.62           N
ATOM    216  CA  PHE    25      36.787  54.122  16.776  1.00160.62           C
ATOM    217  CB  PHE    25      36.231  54.023  15.356  1.00160.62           C
ATOM    218  CG  PHE    25      36.620  52.655  14.966  1.00160.62           C
ATOM    219  CD1 PHE    25      37.902  52.412  14.558  1.00160.62           C
ATOM    220  CD2 PHE    25      35.714  51.621  15.044  1.00160.62           C
ATOM    221  CE1 PHE    25      38.271  51.146  14.207  1.00160.62           C
ATOM    222  CE2 PHE    25      36.086  50.349  14.691  1.00160.62           C
ATOM    223  CZ  PHE    25      37.371  50.124  14.269  1.00160.62           C
ATOM    224  C   PHE    25      38.227  54.560  16.766  1.00160.62           C
ATOM    225  O   PHE    25      39.122  53.717  16.742  1.00160.62           O
ATOM    226  N   CYS    26      38.496  55.882  16.718  1.00126.32           N
ATOM    227  CA  CYS    26      39.839  56.380  16.860  1.00126.32           C
ATOM    228  CB  CYS    26      40.681  55.628  17.908  1.00126.32           C
ATOM    229  SG  CYS    26      42.223  56.492  18.309  1.00126.32           S
ATOM    230  C   CYS    26      40.569  56.417  15.547  1.00126.32           C
ATOM    231  O   CYS    26      40.153  57.071  14.597  1.00126.32           O
ATOM    232  N   ALA    27      41.742  55.764  15.479  1.00 55.53           N
ATOM    233  CA  ALA    27      42.554  55.817  14.295  1.00 55.53           C
ATOM    234  CB  ALA    27      43.912  55.125  14.486  1.00 55.53           C
ATOM    235  C   ALA    27      41.891  55.147  13.129  1.00 55.53           C
ATOM    236  O   ALA    27      41.931  55.647  12.005  1.00 55.53           O
ATOM    237  N   TRP    28      41.277  53.979  13.410  1.00274.64           N
ATOM    238  CA  TRP    28      40.868  53.006  12.434  1.00274.64           C
ATOM    239  CB  TRP    28      39.914  53.377  11.223  1.00274.64           C
ATOM    240  CG  TRP    28      39.987  54.658  10.381  1.00274.64           C
ATOM    241  CD2 TRP    28      38.969  55.691  10.349  1.00274.64           C
ATOM    242  CD1 TRP    28      40.958  55.072   9.512  1.00274.64           C
ATOM    243  NE1 TRP    28      40.646  56.303   8.987  1.00274.64           N
ATOM    244  CE2 TRP    28      39.421  56.691   9.478  1.00274.64           C
ATOM    245  CE3 TRP    28      37.759  55.789  10.981  1.00274.64           C
ATOM    246  CZ2 TRP    28      38.670  57.808   9.231  1.00274.64           C
ATOM    247  CZ3 TRP    28      37.014  56.922  10.731  1.00274.64           C
ATOM    248  CH2 TRP    28      37.456  57.913   9.877  1.00274.64           C
ATOM    249  C   TRP    28      42.137  52.221  12.242  1.00274.64           C
ATOM    250  O   TRP    28      42.725  51.844  13.258  1.00274.64           O
ATOM    251  N   ASP    29      42.625  51.929  11.028  1.00211.24           N
ATOM    252  CA  ASP    29      43.928  51.310  11.073  1.00211.24           C
ATOM    253  CB  ASP    29      44.167  50.282   9.976  1.00211.24           C
ATOM    254  CG  ASP    29      45.237  49.254  10.322  1.00211.24           C
ATOM    255  OD1 ASP    29      45.948  49.434  11.346  1.00211.24           O
ATOM    256  OD2 ASP    29      45.363  48.278   9.534  1.00211.24           O
ATOM    257  C   ASP    29      44.950  52.408  10.887  1.00211.24           C
ATOM    258  O   ASP    29      44.709  53.570  11.224  1.00211.24           O
ATOM    259  N   PHE    30      46.122  52.031  10.338  1.00201.44           N
ATOM    260  CA  PHE    30      47.268  52.849  10.029  1.00201.44           C
ATOM    261  CB  PHE    30      48.251  51.958   9.240  1.00201.44           C
ATOM    262  CG  PHE    30      49.679  52.354   9.370  1.00201.44           C
ATOM    263  CD1 PHE    30      50.264  53.263   8.520  1.00201.44           C
ATOM    264  CD2 PHE    30      50.440  51.771  10.356  1.00201.44           C
ATOM    265  CE1 PHE    30      51.592  53.593   8.667  1.00201.44           C
ATOM    266  CE2 PHE    30      51.765  52.095  10.507  1.00201.44           C
ATOM    267  CZ  PHE    30      52.341  53.008   9.660  1.00201.44           C
ATOM    268  C   PHE    30      46.736  53.875   9.062  1.00201.44           C
ATOM    269  O   PHE    30      46.671  53.593   7.866  1.00201.44           O
ATOM    270  N   ARG    31      46.321  55.083   9.546  1.00300.31           N
ATOM    271  CA  ARG    31      45.624  55.984   8.658  1.00300.31           C
ATOM    272  CB  ARG    31      44.112  55.734   8.617  1.00300.31           C
ATOM    273  CG  ARG    31      43.698  54.565   7.742  1.00300.31           C
ATOM    274  CD  ARG    31      43.280  55.021   6.362  1.00300.31           C
ATOM    275  NE  ARG    31      43.264  53.803   5.523  1.00300.31           N
ATOM    276  CZ  ARG    31      42.191  53.604   4.722  1.00300.31           C
ATOM    277  NH1 ARG    31      41.111  54.425   4.822  1.00300.31           N
ATOM    278  NH2 ARG    31      42.207  52.593   3.823  1.00300.31           N
ATOM    279  C   ARG    31      45.730  57.431   9.027  1.00300.31           C
ATOM    280  O   ARG    31      46.487  57.861   9.899  1.00300.31           O
ATOM    281  N   THR    32      44.914  58.202   8.269  1.00325.88           N
ATOM    282  CA  THR    32      44.662  59.616   8.287  1.00325.88           C
ATOM    283  CB  THR    32      45.138  60.272   7.010  1.00325.88           C
ATOM    284  OG1 THR    32      46.509  59.967   6.795  1.00325.88           O
ATOM    285  CG2 THR    32      44.979  61.800   7.101  1.00325.88           C
ATOM    286  C   THR    32      43.150  59.671   8.319  1.00325.88           C
ATOM    287  O   THR    32      42.516  58.616   8.289  1.00325.88           O
ATOM    288  N   TYR    33      42.542  60.880   8.423  1.00228.30           N
ATOM    289  CA  TYR    33      41.110  61.060   8.426  1.00228.30           C
ATOM    290  CB  TYR    33      40.604  62.344   9.118  1.00228.30           C
ATOM    291  CG  TYR    33      40.622  62.222  10.605  1.00228.30           C
ATOM    292  CD1 TYR    33      41.789  62.343  11.324  1.00228.30           C
ATOM    293  CD2 TYR    33      39.444  62.015  11.286  1.00228.30           C
ATOM    294  CE1 TYR    33      41.782  62.237  12.694  1.00228.30           C
ATOM    295  CE2 TYR    33      39.426  61.908  12.656  1.00228.30           C
ATOM    296  CZ  TYR    33      40.599  62.017  13.360  1.00228.30           C
ATOM    297  OH  TYR    33      40.589  61.909  14.767  1.00228.30           O
ATOM    298  C   TYR    33      40.660  61.191   7.008  1.00228.30           C
ATOM    299  O   TYR    33      41.333  61.819   6.190  1.00228.30           O
ATOM    300  N   GLY    34      39.512  60.565   6.686  1.00 41.90           N
ATOM    301  CA  GLY    34      39.001  60.647   5.355  1.00 41.90           C
ATOM    302  C   GLY    34      37.633  60.037   5.350  1.00 41.90           C
ATOM    303  O   GLY    34      37.067  59.734   6.401  1.00 41.90           O
ATOM    304  N   ILE    35      37.092  59.834   4.130  1.00 96.66           N
ATOM    305  CA  ILE    35      35.788  59.286   3.866  1.00 96.66           C
ATOM    306  CB  ILE    35      35.474  59.290   2.385  1.00 96.66           C
ATOM    307  CG1 ILE    35      35.406  60.737   1.864  1.00 96.66           C
ATOM    308  CG2 ILE    35      34.185  58.488   2.108  1.00 96.66           C
ATOM    309  CD1 ILE    35      34.292  61.573   2.498  1.00 96.66           C
ATOM    310  C   ILE    35      35.713  57.873   4.368  1.00 96.66           C
ATOM    311  O   ILE    35      34.728  57.499   5.003  1.00 96.66           O
ATOM    312  N   THR    36      36.767  57.062   4.127  1.00263.79           N
ATOM    313  CA  THR    36      36.753  55.676   4.501  1.00263.79           C
ATOM    314  CB  THR    36      37.490  54.799   3.531  1.00263.79           C
ATOM    315  OG1 THR    36      38.848  55.195   3.455  1.00263.79           O
ATOM    316  CG2 THR    36      36.819  54.885   2.151  1.00263.79           C
ATOM    317  C   THR    36      37.334  55.487   5.869  1.00263.79           C
ATOM    318  O   THR    36      37.096  56.266   6.789  1.00263.79           O
ATOM    319  N   GLY    37      38.077  54.389   6.047  1.00273.49           N
ATOM    320  CA  GLY    37      38.601  54.005   7.332  1.00273.49           C
ATOM    321  C   GLY    37      38.037  52.653   7.442  1.00273.49           C
ATOM    322  O   GLY    37      37.654  52.136   6.391  1.00273.49           O
ATOM    323  N   VAL    38      37.938  51.998   8.632  1.00110.52           N
ATOM    324  CA  VAL    38      37.202  50.820   8.336  1.00110.52           C
ATOM    325  CB  VAL    38      37.357  49.769   9.368  1.00110.52           C
ATOM    326  CG1 VAL    38      36.408  48.614   9.053  1.00110.52           C
ATOM    327  CG2 VAL    38      38.826  49.347   9.273  1.00110.52           C
ATOM    328  C   VAL    38      35.786  51.233   8.142  1.00110.52           C
ATOM    329  O   VAL    38      35.220  51.959   8.956  1.00110.52           O
ATOM    330  N   LYS    39      35.198  50.790   7.012  1.00136.89           N
ATOM    331  CA  LYS    39      33.879  51.208   6.634  1.00136.89           C
ATOM    332  CB  LYS    39      33.585  51.151   5.128  1.00136.89           C
ATOM    333  CG  LYS    39      34.315  52.185   4.283  1.00136.89           C
ATOM    334  CD  LYS    39      34.174  51.903   2.789  1.00136.89           C
ATOM    335  CE  LYS    39      32.718  51.766   2.341  1.00136.89           C
ATOM    336  NZ  LYS    39      32.658  51.507   0.886  1.00136.89           N
ATOM    337  C   LYS    39      32.869  50.299   7.221  1.00136.89           C
ATOM    338  O   LYS    39      33.148  49.140   7.526  1.00136.89           O
ATOM    339  N   VAL    40      31.647  50.833   7.408  1.00132.54           N
ATOM    340  CA  VAL    40      30.606  49.970   7.856  1.00132.54           C
ATOM    341  CB  VAL    40      29.567  50.624   8.735  1.00132.54           C
ATOM    342  CG1 VAL    40      28.781  51.674   7.932  1.00132.54           C
ATOM    343  CG2 VAL    40      28.678  49.520   9.332  1.00132.54           C
ATOM    344  C   VAL    40      29.945  49.448   6.623  1.00132.54           C
ATOM    345  O   VAL    40      29.526  50.207   5.748  1.00132.54           O
ATOM    346  N   LYS    41      29.918  48.112   6.489  1.00130.22           N
ATOM    347  CA  LYS    41      29.283  47.495   5.367  1.00130.22           C
ATOM    348  CB  LYS    41      29.565  45.984   5.295  1.00130.22           C
ATOM    349  CG  LYS    41      29.145  45.319   3.980  1.00130.22           C
ATOM    350  CD  LYS    41      27.643  45.365   3.690  1.00130.22           C
ATOM    351  CE  LYS    41      27.264  44.691   2.368  1.00130.22           C
ATOM    352  NZ  LYS    41      25.801  44.768   2.155  1.00130.22           N
ATOM    353  C   LYS    41      27.812  47.678   5.515  1.00130.22           C
ATOM    354  O   LYS    41      27.123  48.052   4.567  1.00130.22           O
ATOM    355  N   ARG    42      27.296  47.428   6.735  1.00113.81           N
ATOM    356  CA  ARG    42      25.880  47.512   6.926  1.00113.81           C
ATOM    357  CB  ARG    42      25.182  46.211   6.505  1.00113.81           C
ATOM    358  CG  ARG    42      23.669  46.306   6.335  1.00113.81           C
ATOM    359  CD  ARG    42      23.058  44.942   6.017  1.00113.81           C
ATOM    360  NE  ARG    42      23.901  44.345   4.944  1.00113.81           N
ATOM    361  CZ  ARG    42      24.213  43.016   4.977  1.00113.81           C
ATOM    362  NH1 ARG    42      23.700  42.218   5.958  1.00113.81           N
ATOM    363  NH2 ARG    42      25.080  42.498   4.058  1.00113.81           N
ATOM    364  C   ARG    42      25.619  47.684   8.389  1.00113.81           C
ATOM    365  O   ARG    42      26.450  47.339   9.226  1.00113.81           O
ATOM    366  N   ILE    43      24.451  48.263   8.732  1.00146.30           N
ATOM    367  CA  ILE    43      24.050  48.369  10.105  1.00146.30           C
ATOM    368  CB  ILE    43      24.113  49.780  10.635  1.00146.30           C
ATOM    369  CG1 ILE    43      23.250  50.755   9.814  1.00146.30           C
ATOM    370  CG2 ILE    43      25.598  50.176  10.706  1.00146.30           C
ATOM    371  CD1 ILE    43      21.758  50.749  10.140  1.00146.30           C
ATOM    372  C   ILE    43      22.665  47.803  10.195  1.00146.30           C
ATOM    373  O   ILE    43      21.796  48.124   9.388  1.00146.30           O
ATOM    374  N   ILE    44      22.430  46.887  11.159  1.00153.89           N
ATOM    375  CA  ILE    44      21.112  46.324  11.220  1.00153.89           C
ATOM    376  CB  ILE    44      21.007  44.925  10.668  1.00153.89           C
ATOM    377  CG1 ILE    44      21.844  43.910  11.464  1.00153.89           C
ATOM    378  CG2 ILE    44      21.375  44.999   9.177  1.00153.89           C
ATOM    379  CD1 ILE    44      21.218  43.468  12.788  1.00153.89           C
ATOM    380  C   ILE    44      20.606  46.334  12.622  1.00153.89           C
ATOM    381  O   ILE    44      21.354  46.115  13.576  1.00153.89           O
ATOM    382  N   LYS    45      19.301  46.630  12.763  1.00 90.42           N
ATOM    383  CA  LYS    45      18.660  46.651  14.040  1.00 90.42           C
ATOM    384  CB  LYS    45      17.377  47.500  14.070  1.00 90.42           C
ATOM    385  CG  LYS    45      16.694  47.558  15.438  1.00 90.42           C
ATOM    386  CD  LYS    45      15.572  48.597  15.502  1.00 90.42           C
ATOM    387  CE  LYS    45      14.435  48.300  14.521  1.00 90.42           C
ATOM    388  NZ  LYS    45      13.503  49.448  14.444  1.00 90.42           N
ATOM    389  C   LYS    45      18.281  45.245  14.357  1.00 90.42           C
ATOM    390  O   LYS    45      17.899  44.464  13.490  1.00 90.42           O
ATOM    391  N   VAL    46      18.387  44.876  15.638  1.00167.33           N
ATOM    392  CA  VAL    46      18.075  43.534  16.002  1.00167.33           C
ATOM    393  CB  VAL    46      19.256  42.898  16.517  1.00167.33           C
ATOM    394  CG1 VAL    46      20.150  42.441  15.361  1.00167.33           C
ATOM    395  CG2 VAL    46      19.852  44.077  17.285  1.00167.33           C
ATOM    396  C   VAL    46      17.046  43.556  17.060  1.00167.33           C
ATOM    397  O   VAL    46      17.039  44.430  17.925  1.00167.33           O
ATOM    398  N   ASN    47      16.122  42.583  17.006  1.00109.16           N
ATOM    399  CA  ASN    47      15.117  42.621  18.010  1.00109.16           C
ATOM    400  CB  ASN    47      13.807  43.278  17.550  1.00109.16           C
ATOM    401  CG  ASN    47      13.260  42.455  16.399  1.00109.16           C
ATOM    402  OD1 ASN    47      13.983  42.122  15.463  1.00109.16           O
ATOM    403  ND2 ASN    47      11.947  42.112  16.471  1.00109.16           N
ATOM    404  C   ASN    47      14.806  41.242  18.486  1.00109.16           C
ATOM    405  O   ASN    47      14.774  40.285  17.715  1.00109.16           O
ATOM    406  N   ASN    48      14.659  41.121  19.820  1.00 96.62           N
ATOM    407  CA  ASN    48      14.123  39.955  20.461  1.00 96.62           C
ATOM    408  CB  ASN    48      15.067  39.132  21.349  1.00 96.62           C
ATOM    409  CG  ASN    48      14.325  37.865  21.760  1.00 96.62           C
ATOM    410  OD1 ASN    48      14.798  37.092  22.591  1.00 96.62           O
ATOM    411  ND2 ASN    48      13.125  37.642  21.158  1.00 96.62           N
ATOM    412  C   ASN    48      13.151  40.539  21.426  1.00 96.62           C
ATOM    413  O   ASN    48      13.559  41.189  22.389  1.00 96.62           O
ATOM    414  N   ARG    49      11.844  40.319  21.205  1.00129.02           N
ATOM    415  CA  ARG    49      10.883  40.962  22.050  1.00129.02           C
ATOM    416  CB  ARG    49       9.410  40.698  21.673  1.00129.02           C
ATOM    417  CG  ARG    49       8.935  41.258  20.328  1.00129.02           C
ATOM    418  CD  ARG    49       9.126  40.322  19.130  1.00129.02           C
ATOM    419  NE  ARG    49      10.570  40.267  18.777  1.00129.02           N
ATOM    420  CZ  ARG    49      10.980  39.418  17.790  1.00129.02           C
ATOM    421  NH1 ARG    49      10.068  38.629  17.150  1.00129.02           N
ATOM    422  NH2 ARG    49      12.297  39.355  17.441  1.00129.02           N
ATOM    423  C   ARG    49      11.021  40.491  23.464  1.00129.02           C
ATOM    424  O   ARG    49      11.059  41.300  24.387  1.00129.02           O
ATOM    425  N   ILE    50      11.133  39.167  23.676  1.00135.45           N
ATOM    426  CA  ILE    50      11.116  38.660  25.020  1.00135.45           C
ATOM    427  CB  ILE    50      11.085  37.149  25.066  1.00135.45           C
ATOM    428  CG1 ILE    50      10.707  36.625  26.466  1.00135.45           C
ATOM    429  CG2 ILE    50      12.416  36.608  24.520  1.00135.45           C
ATOM    430  CD1 ILE    50      11.716  36.933  27.573  1.00135.45           C
ATOM    431  C   ILE    50      12.303  39.176  25.766  1.00135.45           C
ATOM    432  O   ILE    50      12.197  39.611  26.912  1.00135.45           O
ATOM    433  N   LEU    51      13.467  39.157  25.108  1.00117.64           N
ATOM    434  CA  LEU    51      14.711  39.559  25.676  1.00117.64           C
ATOM    435  CB  LEU    51      15.765  39.323  24.608  1.00117.64           C
ATOM    436  CG  LEU    51      17.207  39.623  24.962  1.00117.64           C
ATOM    437  CD1 LEU    51      18.022  39.155  23.773  1.00117.64           C
ATOM    438  CD2 LEU    51      17.468  41.094  25.319  1.00117.64           C
ATOM    439  C   LEU    51      14.608  41.012  26.030  1.00117.64           C
ATOM    440  O   LEU    51      15.061  41.438  27.093  1.00117.64           O
ATOM    441  N   ARG    52      13.979  41.807  25.145  1.00 40.99           N
ATOM    442  CA  ARG    52      13.838  43.218  25.368  1.00 40.99           C
ATOM    443  CB  ARG    52      13.120  43.938  24.209  1.00 40.99           C
ATOM    444  CG  ARG    52      12.949  45.447  24.420  1.00 40.99           C
ATOM    445  CD  ARG    52      12.234  46.152  23.262  1.00 40.99           C
ATOM    446  NE  ARG    52      12.086  47.593  23.618  1.00 40.99           N
ATOM    447  CZ  ARG    52      10.937  48.040  24.205  1.00 40.99           C
ATOM    448  NH1 ARG    52       9.924  47.166  24.475  1.00 40.99           N
ATOM    449  NH2 ARG    52      10.796  49.362  24.516  1.00 40.99           N
ATOM    450  C   ARG    52      13.021  43.451  26.602  1.00 40.99           C
ATOM    451  O   ARG    52      13.364  44.303  27.419  1.00 40.99           O
ATOM    452  N   LEU    53      11.916  42.699  26.778  1.00 76.81           N
ATOM    453  CA  LEU    53      11.073  42.901  27.924  1.00 76.81           C
ATOM    454  CB  LEU    53       9.799  42.035  27.920  1.00 76.81           C
ATOM    455  CG  LEU    53       8.661  42.566  27.024  1.00 76.81           C
ATOM    456  CD1 LEU    53       8.003  43.807  27.648  1.00 76.81           C
ATOM    457  CD2 LEU    53       9.132  42.829  25.588  1.00 76.81           C
ATOM    458  C   LEU    53      11.826  42.592  29.175  1.00 76.81           C
ATOM    459  O   LEU    53      11.728  43.329  30.155  1.00 76.81           O
ATOM    460  N   LYS    54      12.601  41.492  29.183  1.00 29.12           N
ATOM    461  CA  LYS    54      13.324  41.142  30.371  1.00 29.12           C
ATOM    462  CB  LYS    54      14.091  39.814  30.244  1.00 29.12           C
ATOM    463  CG  LYS    54      13.177  38.586  30.273  1.00 29.12           C
ATOM    464  CD  LYS    54      13.871  37.283  29.871  1.00 29.12           C
ATOM    465  CE  LYS    54      13.000  36.042  30.074  1.00 29.12           C
ATOM    466  NZ  LYS    54      13.714  34.836  29.599  1.00 29.12           N
ATOM    467  C   LYS    54      14.315  42.224  30.663  1.00 29.12           C
ATOM    468  O   LYS    54      14.496  42.619  31.813  1.00 29.12           O
ATOM    469  N   PHE    55      14.977  42.736  29.612  1.00 73.63           N
ATOM    470  CA  PHE    55      15.974  43.762  29.740  1.00 73.63           C
ATOM    471  CB  PHE    55      16.600  44.108  28.374  1.00 73.63           C
ATOM    472  CG  PHE    55      17.652  45.162  28.514  1.00 73.63           C
ATOM    473  CD1 PHE    55      18.963  44.826  28.767  1.00 73.63           C
ATOM    474  CD2 PHE    55      17.329  46.493  28.377  1.00 73.63           C
ATOM    475  CE1 PHE    55      19.931  45.799  28.883  1.00 73.63           C
ATOM    476  CE2 PHE    55      18.291  47.470  28.493  1.00 73.63           C
ATOM    477  CZ  PHE    55      19.597  47.126  28.747  1.00 73.63           C
ATOM    478  C   PHE    55      15.338  45.010  30.280  1.00 73.63           C
ATOM    479  O   PHE    55      15.886  45.652  31.173  1.00 73.63           O
ATOM    480  N   GLU    56      14.157  45.388  29.752  1.00 89.39           N
ATOM    481  CA  GLU    56      13.528  46.613  30.161  1.00 89.39           C
ATOM    482  CB  GLU    56      12.278  46.975  29.336  1.00 89.39           C
ATOM    483  CG  GLU    56      11.155  45.939  29.381  1.00 89.39           C
ATOM    484  CD  GLU    56       9.952  46.558  28.683  1.00 89.39           C
ATOM    485  OE1 GLU    56       9.400  47.549  29.233  1.00 89.39           O
ATOM    486  OE2 GLU    56       9.573  46.057  27.592  1.00 89.39           O
ATOM    487  C   GLU    56      13.137  46.544  31.602  1.00 89.39           C
ATOM    488  O   GLU    56      13.274  47.528  32.327  1.00 89.39           O
ATOM    489  N   GLU    57      12.633  45.386  32.065  1.00 73.73           N
ATOM    490  CA  GLU    57      12.231  45.309  33.438  1.00 73.73           C
ATOM    491  CB  GLU    57      11.574  43.970  33.821  1.00 73.73           C
ATOM    492  CG  GLU    57      12.482  42.749  33.674  1.00 73.73           C
ATOM    493  CD  GLU    57      11.695  41.534  34.145  1.00 73.73           C
ATOM    494  OE1 GLU    57      11.088  41.617  35.246  1.00 73.73           O
ATOM    495  OE2 GLU    57      11.685  40.509  33.411  1.00 73.73           O
ATOM    496  C   GLU    57      13.448  45.490  34.283  1.00 73.73           C
ATOM    497  O   GLU    57      13.408  46.162  35.311  1.00 73.73           O
ATOM    498  N   LYS    58      14.573  44.891  33.854  1.00 73.01           N
ATOM    499  CA  LYS    58      15.804  44.974  34.580  1.00 73.01           C
ATOM    500  CB  LYS    58      16.893  44.100  33.936  1.00 73.01           C
ATOM    501  CG  LYS    58      18.113  43.878  34.825  1.00 73.01           C
ATOM    502  CD  LYS    58      18.939  42.651  34.437  1.00 73.01           C
ATOM    503  CE  LYS    58      18.375  41.351  35.017  1.00 73.01           C
ATOM    504  NZ  LYS    58      19.184  40.194  34.575  1.00 73.01           N
ATOM    505  C   LYS    58      16.238  46.410  34.598  1.00 73.01           C
ATOM    506  O   LYS    58      16.712  46.912  35.614  1.00 73.01           O
ATOM    507  N   PHE    59      16.047  47.122  33.472  1.00 97.00           N
ATOM    508  CA  PHE    59      16.451  48.494  33.354  0.50 97.00           C
ATOM    509  CB  PHE    59      16.075  49.098  31.989  0.50 97.00           C
ATOM    510  CG  PHE    59      16.491  50.528  32.000  0.50 97.00           C
ATOM    511  CD1 PHE    59      17.804  50.878  31.789  1.00 97.00           C
ATOM    512  CD2 PHE    59      15.565  51.522  32.215  1.00 97.00           C
ATOM    513  CE1 PHE    59      18.194  52.196  31.798  1.00 97.00           C
ATOM    514  CE2 PHE    59      15.949  52.842  32.224  1.00 97.00           C
ATOM    515  CZ  PHE    59      17.264  53.182  32.017  0.50 97.00           C
ATOM    516  C   PHE    59      15.744  49.305  34.390  1.00 97.00           C
ATOM    517  O   PHE    59      16.368  50.112  35.077  1.00 97.00           O
ATOM    518  N   GLN    60      14.419  49.103  34.534  1.00119.61           N
ATOM    519  CA  GLN    60      13.661  49.875  35.477  1.00119.61           C
ATOM    520  CB  GLN    60      12.162  49.527  35.496  1.00119.61           C
ATOM    521  CG  GLN    60      11.368  50.142  34.347  1.00119.61           C
ATOM    522  CD  GLN    60      11.194  51.621  34.664  1.00119.61           C
ATOM    523  OE1 GLN    60      10.709  52.395  33.841  1.00119.61           O
ATOM    524  NE2 GLN    60      11.604  52.026  35.896  1.00119.61           N
ATOM    525  C   GLN    60      14.170  49.608  36.852  1.00119.61           C
ATOM    526  O   GLN    60      14.346  50.533  37.643  1.00119.61           O
ATOM    527  N   LYS    61      14.440  48.331  37.170  1.00 81.51           N
ATOM    528  CA  LYS    61      14.885  47.994  38.489  1.00 81.51           C
ATOM    529  CB  LYS    61      15.055  46.480  38.699  1.00 81.51           C
ATOM    530  CG  LYS    61      13.746  45.769  39.050  1.00 81.51           C
ATOM    531  CD  LYS    61      12.687  45.781  37.946  1.00 81.51           C
ATOM    532  CE  LYS    61      11.398  45.059  38.350  1.00 81.51           C
ATOM    533  NZ  LYS    61      10.432  45.071  37.229  1.00 81.51           N
ATOM    534  C   LYS    61      16.193  48.661  38.762  1.00 81.51           C
ATOM    535  O   LYS    61      16.421  49.147  39.866  1.00 81.51           O
ATOM    536  N   PHE    62      17.093  48.706  37.765  1.00105.01           N
ATOM    537  CA  PHE    62      18.375  49.315  37.968  1.00105.01           C
ATOM    538  CB  PHE    62      19.379  49.053  36.833  1.00105.01           C
ATOM    539  CG  PHE    62      19.892  47.674  37.077  1.00105.01           C
ATOM    540  CD1 PHE    62      19.254  46.568  36.571  1.00105.01           C
ATOM    541  CD2 PHE    62      21.017  47.486  37.845  1.00105.01           C
ATOM    542  CE1 PHE    62      19.740  45.305  36.816  1.00105.01           C
ATOM    543  CE2 PHE    62      21.508  46.225  38.093  1.00105.01           C
ATOM    544  CZ  PHE    62      20.868  45.127  37.576  1.00105.01           C
ATOM    545  C   PHE    62      18.233  50.780  38.207  1.00105.01           C
ATOM    546  O   PHE    62      18.960  51.349  39.020  1.00105.01           O
ATOM    547  N   LEU    63      17.298  51.446  37.509  1.00 41.91           N
ATOM    548  CA  LEU    63      17.148  52.853  37.734  1.00 41.91           C
ATOM    549  CB  LEU    63      15.990  53.477  36.934  1.00 41.91           C
ATOM    550  CG  LEU    63      16.123  53.366  35.404  1.00 41.91           C
ATOM    551  CD1 LEU    63      14.950  54.075  34.708  1.00 41.91           C
ATOM    552  CD2 LEU    63      17.495  53.850  34.910  1.00 41.91           C
ATOM    553  C   LEU    63      16.785  53.016  39.177  1.00 41.91           C
ATOM    554  O   LEU    63      17.251  53.934  39.850  1.00 41.91           O
ATOM    555  N   GLU    64      15.921  52.113  39.676  1.00 98.28           N
ATOM    556  CA  GLU    64      15.439  52.129  41.028  1.00 98.28           C
ATOM    557  CB  GLU    64      14.472  50.952  41.273  1.00 98.28           C
ATOM    558  CG  GLU    64      13.386  50.774  40.202  1.00 98.28           C
ATOM    559  CD  GLU    64      12.216  51.709  40.457  1.00 98.28           C
ATOM    560  OE1 GLU    64      11.538  51.531  41.503  1.00 98.28           O
ATOM    561  OE2 GLU    64      11.976  52.603  39.601  1.00 98.28           O
ATOM    562  C   GLU    64      16.604  51.879  41.950  1.00 98.28           C
ATOM    563  O   GLU    64      16.810  52.589  42.934  1.00 98.28           O
ATOM    564  N   ASN    65      17.399  50.847  41.600  1.00 88.74           N
ATOM    565  CA  ASN    65      18.500  50.270  42.324  1.00 88.74           C
ATOM    566  CB  ASN    65      19.030  48.969  41.701  1.00 88.74           C
ATOM    567  CG  ASN    65      18.030  47.862  41.964  1.00 88.74           C
ATOM    568  OD1 ASN    65      17.479  47.752  43.058  1.00 88.74           O
ATOM    569  ND2 ASN    65      17.792  47.014  40.930  1.00 88.74           N
ATOM    570  C   ASN    65      19.707  51.146  42.421  1.00 88.74           C
ATOM    571  O   ASN    65      20.434  51.057  43.409  1.00 88.74           O
ATOM    572  N   GLU    66      19.987  52.012  41.430  1.00132.32           N
ATOM    573  CA  GLU    66      21.239  52.719  41.500  1.00132.32           C
ATOM    574  CB  GLU    66      22.149  52.375  40.327  1.00132.32           C
ATOM    575  CG  GLU    66      23.459  53.149  40.350  1.00132.32           C
ATOM    576  CD  GLU    66      23.887  53.265  38.900  1.00132.32           C
ATOM    577  OE1 GLU    66      22.981  53.453  38.044  1.00132.32           O
ATOM    578  OE2 GLU    66      25.113  53.180  38.626  1.00132.32           O
ATOM    579  C   GLU    66      21.056  54.186  41.375  1.00132.32           C
ATOM    580  O   GLU    66      20.315  54.615  40.505  1.00132.32           O
ATOM    581  N   ASP    67      21.738  54.969  42.246  1.00111.70           N
ATOM    582  CA  ASP    67      21.771  56.413  42.268  1.00111.70           C
ATOM    583  CB  ASP    67      22.377  56.966  43.564  1.00111.70           C
ATOM    584  CG  ASP    67      22.473  58.475  43.405  1.00111.70           C
ATOM    585  OD1 ASP    67      21.531  59.077  42.824  1.00111.70           O
ATOM    586  OD2 ASP    67      23.509  59.044  43.842  1.00111.70           O
ATOM    587  C   ASP    67      22.601  57.004  41.157  1.00111.70           C
ATOM    588  O   ASP    67      22.269  58.056  40.616  1.00111.70           O
ATOM    589  N   MET    68      23.734  56.367  40.805  1.00129.45           N
ATOM    590  CA  MET    68      24.622  56.975  39.851  1.00129.45           C
ATOM    591  CB  MET    68      26.091  56.525  39.972  1.00129.45           C
ATOM    592  CG  MET    68      26.282  55.044  40.294  1.00129.45           C
ATOM    593  SD  MET    68      25.966  54.641  42.040  1.00129.45           S
ATOM    594  CE  MET    68      27.277  55.704  42.717  1.00129.45           C
ATOM    595  C   MET    68      24.167  56.780  38.442  1.00129.45           C
ATOM    596  O   MET    68      23.260  55.999  38.154  1.00129.45           O
ATOM    597  N   HIS    69      24.794  57.559  37.532  1.00179.04           N
ATOM    598  CA  HIS    69      24.508  57.549  36.126  1.00179.04           C
ATOM    599  ND1 HIS    69      23.784  60.406  37.640  1.00179.04           N
ATOM    600  CG  HIS    69      23.220  59.668  36.624  1.00179.04           C
ATOM    601  CB  HIS    69      24.035  58.916  35.617  1.00179.04           C
ATOM    602  NE2 HIS    69      21.583  60.634  37.839  1.00179.04           N
ATOM    603  CD2 HIS    69      21.873  59.817  36.761  1.00179.04           C
ATOM    604  CE1 HIS    69      22.762  60.963  38.336  1.00179.04           C
ATOM    605  C   HIS    69      25.841  57.367  35.464  1.00179.04           C
ATOM    606  O   HIS    69      26.867  57.713  36.050  1.00179.04           O
ATOM    607  N   ASP    70      25.886  56.826  34.227  1.00128.05           N
ATOM    608  CA  ASP    70      24.734  56.372  33.508  1.00128.05           C
ATOM    609  CB  ASP    70      24.847  56.566  31.984  1.00128.05           C
ATOM    610  CG  ASP    70      24.787  58.059  31.682  1.00128.05           C
ATOM    611  OD1 ASP    70      24.519  58.846  32.628  1.00128.05           O
ATOM    612  OD2 ASP    70      25.012  58.432  30.499  1.00128.05           O
ATOM    613  C   ASP    70      24.638  54.905  33.771  1.00128.05           C
ATOM    614  O   ASP    70      25.650  54.214  33.867  1.00128.05           O
ATOM    615  N   SER    71      23.674  54.651  32.793  1.00 52.30           N
ATOM    616  CA  SER    71      23.240  53.342  32.428  1.00 52.30           C
ATOM    617  CB  SER    71      24.201  52.479  31.554  1.00 52.30           C
ATOM    618  OG  SER    71      25.526  52.402  32.057  1.00 52.30           O
ATOM    619  C   SER    71      23.175  52.988  33.797  1.00 52.30           C
ATOM    620  O   SER    71      22.346  53.592  34.484  1.00 52.30           O
ATOM    621  N   GLU    72      23.964  52.049  34.303  1.00141.80           N
ATOM    622  CA  GLU    72      23.742  52.469  35.603  1.00141.80           C
ATOM    623  CB  GLU    72      22.763  51.435  36.321  1.00141.80           C
ATOM    624  CG  GLU    72      21.274  51.539  35.958  1.00141.80           C
ATOM    625  CD  GLU    72      20.979  50.820  34.641  1.00141.80           C
ATOM    626  OE1 GLU    72      21.921  50.252  34.034  1.00141.80           O
ATOM    627  OE2 GLU    72      19.781  50.796  34.259  1.00141.80           O
ATOM    628  C   GLU    72      24.896  53.460  36.185  1.00141.80           C
ATOM    629  O   GLU    72      24.612  54.587  36.569  1.00141.80           O
ATOM    630  N   SER    73      26.262  53.310  36.175  1.00147.51           N
ATOM    631  CA  SER    73      27.198  54.186  36.884  1.00147.51           C
ATOM    632  CB  SER    73      28.187  53.469  37.786  1.00147.51           C
ATOM    633  OG  SER    73      29.180  52.866  36.969  1.00147.51           O
ATOM    634  C   SER    73      28.090  55.088  36.096  1.00147.51           C
ATOM    635  O   SER    73      28.068  55.183  34.864  1.00147.51           O
ATOM    636  N   TYR    74      29.029  55.715  36.861  1.00330.57           N
ATOM    637  CA  TYR    74      29.932  56.809  36.538  1.00330.57           C
ATOM    638  CB  TYR    74      30.902  57.196  37.700  1.00330.57           C
ATOM    639  CG  TYR    74      31.991  56.200  38.019  1.00330.57           C
ATOM    640  CD1 TYR    74      31.742  55.036  38.717  1.00330.57           C
ATOM    641  CD2 TYR    74      33.291  56.452  37.620  1.00330.57           C
ATOM    642  CE1 TYR    74      32.768  54.160  39.000  1.00330.57           C
ATOM    643  CE2 TYR    74      34.317  55.582  37.899  1.00330.57           C
ATOM    644  CZ  TYR    74      34.056  54.430  38.594  1.00330.57           C
ATOM    645  OH  TYR    74      35.104  53.530  38.896  1.00330.57           O
ATOM    646  C   TYR    74      30.716  56.497  35.303  1.00330.57           C
ATOM    647  O   TYR    74      31.148  57.376  34.556  1.00330.57           O
ATOM    648  N   ARG    75      30.893  55.199  35.062  1.00357.13           N
ATOM    649  CA  ARG    75      31.667  54.608  34.034  1.00357.13           C
ATOM    650  CB  ARG    75      31.567  53.085  34.181  1.00357.13           C
ATOM    651  CG  ARG    75      31.843  52.680  35.636  1.00357.13           C
ATOM    652  CD  ARG    75      32.149  51.204  35.880  1.00357.13           C
ATOM    653  NE  ARG    75      33.623  51.102  35.832  1.00357.13           N
ATOM    654  CZ  ARG    75      34.370  51.266  36.957  1.00357.13           C
ATOM    655  NH1 ARG    75      33.824  51.150  38.199  1.00357.13           N
ATOM    656  NH2 ARG    75      35.650  51.708  36.847  1.00357.13           N
ATOM    657  C   ARG    75      31.220  55.065  32.675  1.00357.13           C
ATOM    658  O   ARG    75      32.050  55.265  31.790  1.00357.13           O
ATOM    659  N   ARG    76      29.912  55.259  32.453  1.00304.57           N
ATOM    660  CA  ARG    76      29.544  55.627  31.120  1.00304.57           C
ATOM    661  CB  ARG    76      28.133  55.209  30.733  1.00304.57           C
ATOM    662  CG  ARG    76      28.058  53.701  30.634  1.00304.57           C
ATOM    663  CD  ARG    76      28.893  53.126  29.499  1.00304.57           C
ATOM    664  NE  ARG    76      28.838  51.644  29.646  1.00304.57           N
ATOM    665  CZ  ARG    76      27.736  50.935  29.267  1.00304.57           C
ATOM    666  NH1 ARG    76      26.497  51.508  29.236  1.00304.57           N
ATOM    667  NH2 ARG    76      27.897  49.620  28.946  1.00304.57           N
ATOM    668  C   ARG    76      29.704  57.087  30.849  1.00304.57           C
ATOM    669  O   ARG    76      29.431  57.944  31.692  1.00304.57           O
ATOM    670  N   MET    77      30.185  57.354  29.620  1.00232.89           N
ATOM    671  CA  MET    77      30.410  58.660  29.088  1.00232.89           C
ATOM    672  CB  MET    77      31.910  59.017  29.116  1.00232.89           C
ATOM    673  CG  MET    77      32.837  58.194  28.227  1.00232.89           C
ATOM    674  SD  MET    77      34.515  58.003  28.931  1.00232.89           S
ATOM    675  CE  MET    77      34.223  56.382  29.703  1.00232.89           C
ATOM    676  C   MET    77      29.842  58.586  27.708  1.00232.89           C
ATOM    677  O   MET    77      29.442  59.582  27.110  1.00232.89           O
ATOM    678  N   LEU    78      29.757  57.341  27.198  1.00248.64           N
ATOM    679  CA  LEU    78      29.050  57.020  25.995  1.00248.64           C
ATOM    680  CB  LEU    78      29.581  55.851  25.167  1.00248.64           C
ATOM    681  CG  LEU    78      30.911  56.046  24.470  1.00248.64           C
ATOM    682  CD1 LEU    78      31.137  54.859  23.532  1.00248.64           C
ATOM    683  CD2 LEU    78      31.002  57.405  23.757  1.00248.64           C
ATOM    684  C   LEU    78      27.789  56.419  26.499  1.00248.64           C
ATOM    685  O   LEU    78      27.606  56.310  27.713  1.00248.64           O
ATOM    686  N   GLU    79      26.894  56.059  25.547  1.00405.66           N
ATOM    687  CA  GLU    79      25.654  55.355  25.775  1.00405.66           C
ATOM    688  CB  GLU    79      24.691  55.442  24.564  1.00405.66           C
ATOM    689  CG  GLU    79      25.337  55.580  23.173  1.00405.66           C
ATOM    690  CD  GLU    79      26.104  54.329  22.770  1.00405.66           C
ATOM    691  OE1 GLU    79      27.322  54.253  23.088  1.00405.66           O
ATOM    692  OE2 GLU    79      25.474  53.424  22.162  1.00405.66           O
ATOM    693  C   GLU    79      25.829  53.915  26.229  1.00405.66           C
ATOM    694  O   GLU    79      25.325  53.576  27.296  1.00405.66           O
ATOM    695  N   CYS    80      26.561  53.034  25.487  1.00205.10           N
ATOM    696  CA  CYS    80      26.741  51.693  25.995  1.00205.10           C
ATOM    697  CB  CYS    80      25.574  50.728  25.732  1.00205.10           C
ATOM    698  SG  CYS    80      25.367  50.336  23.961  1.00205.10           S
ATOM    699  C   CYS    80      27.907  51.035  25.336  1.00205.10           C
ATOM    700  O   CYS    80      28.402  51.515  24.320  1.00205.10           O
ATOM    701  N   LEU    81      28.351  49.900  25.927  1.00199.15           N
ATOM    702  CA  LEU    81      29.371  49.015  25.351  1.00199.15           C
ATOM    703  CB  LEU    81      29.789  47.962  26.385  1.00199.15           C
ATOM    704  CG  LEU    81      30.361  48.649  27.628  1.00199.15           C
ATOM    705  CD1 LEU    81      30.717  47.664  28.747  1.00199.15           C
ATOM    706  CD2 LEU    81      31.498  49.611  27.250  1.00199.15           C
ATOM    707  C   LEU    81      29.253  48.249  24.015  1.00199.15           C
ATOM    708  O   LEU    81      28.193  48.109  23.406  1.00199.15           O
ATOM    709  N   PHE    82      30.428  47.808  23.473  1.00 92.63           N
ATOM    710  CA  PHE    82      30.526  47.064  22.231  1.00 92.63           C
ATOM    711  CB  PHE    82      31.427  47.699  21.158  1.00 92.63           C
ATOM    712  CG  PHE    82      30.725  48.896  20.628  1.00 92.63           C
ATOM    713  CD1 PHE    82      29.692  48.759  19.729  1.00 92.63           C
ATOM    714  CD2 PHE    82      31.109  50.154  21.019  1.00 92.63           C
ATOM    715  CE1 PHE    82      29.038  49.860  19.230  1.00 92.63           C
ATOM    716  CE2 PHE    82      30.457  51.252  20.520  1.00 92.63           C
ATOM    717  CZ  PHE    82      29.421  51.116  19.629  1.00 92.63           C
ATOM    718  C   PHE    82      31.087  45.706  22.500  1.00 92.63           C
ATOM    719  O   PHE    82      31.922  45.533  23.386  1.00 92.63           O
ATOM    720  N   TYR    83      30.597  44.687  21.759  1.00152.47           N
ATOM    721  CA  TYR    83      31.169  43.380  21.897  1.00152.47           C
ATOM    722  CB  TYR    83      30.262  42.308  22.520  1.00152.47           C
ATOM    723  CG  TYR    83      31.018  41.015  22.697  1.00152.47           C
ATOM    724  CD1 TYR    83      31.409  40.191  21.662  1.00152.47           C
ATOM    725  CD2 TYR    83      31.370  40.618  23.958  1.00152.47           C
ATOM    726  CE1 TYR    83      32.099  39.021  21.907  1.00152.47           C
ATOM    727  CE2 TYR    83      32.061  39.460  24.222  1.00152.47           C
ATOM    728  CZ  TYR    83      32.429  38.648  23.185  1.00152.47           C
ATOM    729  OH  TYR    83      33.138  37.453  23.430  1.00152.47           O
ATOM    730  C   TYR    83      31.456  42.913  20.529  1.00152.47           C
ATOM    731  O   TYR    83      30.604  42.876  19.642  1.00152.47           O
ATOM    732  N   VAL    84      32.702  42.511  20.338  1.00125.39           N
ATOM    733  CA  VAL    84      33.101  42.085  19.067  1.00125.39           C
ATOM    734  CB  VAL    84      34.298  42.796  18.683  1.00125.39           C
ATOM    735  CG1 VAL    84      34.977  41.876  17.747  1.00125.39           C
ATOM    736  CG2 VAL    84      33.841  44.061  17.942  1.00125.39           C
ATOM    737  C   VAL    84      33.230  40.610  19.035  1.00125.39           C
ATOM    738  O   VAL    84      33.743  39.994  19.966  1.00125.39           O
ATOM    739  N   PHE    85      32.735  40.003  17.938  1.00164.01           N
ATOM    740  CA  PHE    85      32.680  38.578  17.942  1.00164.01           C
ATOM    741  CB  PHE    85      31.321  38.109  18.514  1.00164.01           C
ATOM    742  CG  PHE    85      31.529  36.678  18.760  1.00164.01           C
ATOM    743  CD1 PHE    85      32.387  36.300  19.755  1.00164.01           C
ATOM    744  CD2 PHE    85      30.909  35.739  17.974  1.00164.01           C
ATOM    745  CE1 PHE    85      32.605  34.971  19.958  1.00164.01           C
ATOM    746  CE2 PHE    85      31.130  34.406  18.175  1.00164.01           C
ATOM    747  CZ  PHE    85      31.980  34.035  19.169  1.00164.01           C
ATOM    748  C   PHE    85      32.914  38.042  16.547  1.00164.01           C
ATOM    749  O   PHE    85      33.059  38.802  15.592  1.00164.01           O
ATOM    750  N   ASP    86      33.048  36.700  16.428  1.00222.37           N
ATOM    751  CA  ASP    86      33.192  35.952  15.213  1.00222.37           C
ATOM    752  CB  ASP    86      33.699  34.513  15.473  1.00222.37           C
ATOM    753  CG  ASP    86      34.108  33.798  14.184  1.00222.37           C
ATOM    754  OD1 ASP    86      33.233  33.563  13.310  1.00222.37           O
ATOM    755  OD2 ASP    86      35.312  33.442  14.074  1.00222.37           O
ATOM    756  C   ASP    86      31.833  35.868  14.585  1.00222.37           C
ATOM    757  O   ASP    86      30.802  35.976  15.247  1.00222.37           O
ATOM    758  N   PRO    87      31.823  35.710  13.295  1.00113.56           N
ATOM    759  CA  PRO    87      30.580  35.617  12.584  1.00113.56           C
ATOM    760  CD  PRO    87      32.851  36.335  12.482  1.00113.56           C
ATOM    761  CB  PRO    87      30.899  35.916  11.114  1.00113.56           C
ATOM    762  CG  PRO    87      32.436  35.989  11.047  1.00113.56           C
ATOM    763  C   PRO    87      29.766  34.378  12.803  1.00113.56           C
ATOM    764  O   PRO    87      28.577  34.424  12.496  1.00113.56           O
ATOM    765  N   GLU    88      30.395  33.338  13.396  1.00137.94           N
ATOM    766  CA  GLU    88      29.809  32.066  13.726  1.00137.94           C
ATOM    767  CB  GLU    88      28.300  32.132  14.045  1.00137.94           C
ATOM    768  CG  GLU    88      27.945  32.701  15.424  1.00137.94           C
ATOM    769  CD  GLU    88      27.391  31.581  16.291  1.00137.94           C
ATOM    770  OE1 GLU    88      28.182  30.683  16.686  1.00137.94           O
ATOM    771  OE2 GLU    88      26.161  31.608  16.568  1.00137.94           O
ATOM    772  C   GLU    88      30.002  31.167  12.548  1.00137.94           C
ATOM    773  O   GLU    88      29.184  31.144  11.631  1.00137.94           O
ATOM    774  N   VAL    89      31.102  30.381  12.551  1.00234.35           N
ATOM    775  CA  VAL    89      31.368  29.467  11.468  1.00234.35           C
ATOM    776  CB  VAL    89      32.749  29.652  10.878  1.00234.35           C
ATOM    777  CG1 VAL    89      32.767  30.988  10.121  1.00234.35           C
ATOM    778  CG2 VAL    89      33.804  29.636  12.003  1.00234.35           C
ATOM    779  C   VAL    89      31.227  28.054  11.967  1.00234.35           C
ATOM    780  O   VAL    89      32.136  27.519  12.602  1.00234.35           O
ATOM    781  N   SER    90      30.072  27.410  11.659  1.00144.47           N
ATOM    782  CA  SER    90      29.741  26.059  12.045  1.00144.47           C
ATOM    783  CB  SER    90      29.688  25.809  13.567  1.00144.47           C
ATOM    784  OG  SER    90      30.983  25.822  14.145  1.00144.47           O
ATOM    785  C   SER    90      28.340  25.815  11.572  1.00144.47           C
ATOM    786  O   SER    90      27.788  26.595  10.798  1.00144.47           O
ATOM    787  N   VAL    91      27.738  24.693  12.019  1.00153.62           N
ATOM    788  CA  VAL    91      26.356  24.426  11.746  1.00153.62           C
ATOM    789  CB  VAL    91      26.086  22.985  11.379  1.00153.62           C
ATOM    790  CG1 VAL    91      26.563  22.070  12.521  1.00153.62           C
ATOM    791  CG2 VAL    91      24.598  22.820  11.025  1.00153.62           C
ATOM    792  C   VAL    91      25.681  24.746  13.041  1.00153.62           C
ATOM    793  O   VAL    91      26.130  24.314  14.100  1.00153.62           O
ATOM    794  N   LYS    92      24.616  25.562  13.030  1.00445.55           N
ATOM    795  CA  LYS    92      24.084  25.845  14.323  1.00445.55           C
ATOM    796  CB  LYS    92      24.448  27.238  14.872  1.00445.55           C
ATOM    797  CG  LYS    92      24.326  27.293  16.397  1.00445.55           C
ATOM    798  CD  LYS    92      25.223  28.345  17.043  1.00445.55           C
ATOM    799  CE  LYS    92      26.656  27.860  17.237  1.00445.55           C
ATOM    800  NZ  LYS    92      27.439  28.122  16.008  1.00445.55           N
ATOM    801  C   LYS    92      22.615  25.630  14.281  1.00445.55           C
ATOM    802  O   LYS    92      22.167  24.525  13.986  1.00445.55           O
ATOM    803  N   LYS    93      21.816  26.676  14.582  1.00310.02           N
ATOM    804  CA  LYS    93      20.392  26.505  14.703  1.00310.02           C
ATOM    805  CB  LYS    93      19.799  27.170  15.967  1.00310.02           C
ATOM    806  CG  LYS    93      20.273  26.530  17.282  1.00310.02           C
ATOM    807  CD  LYS    93      19.737  27.212  18.542  1.00310.02           C
ATOM    808  CE  LYS    93      18.343  26.732  18.924  1.00310.02           C
ATOM    809  NZ  LYS    93      17.817  27.447  20.101  1.00310.02           N
ATOM    810  C   LYS    93      19.645  27.024  13.503  1.00310.02           C
ATOM    811  O   LYS    93      20.162  27.074  12.387  1.00310.02           O
ATOM    812  N   LYS    94      18.366  27.394  13.751  1.00427.40           N
ATOM    813  CA  LYS    94      17.345  27.826  12.818  1.00427.40           C
ATOM    814  CB  LYS    94      16.050  28.317  13.528  1.00427.40           C
ATOM    815  CG  LYS    94      15.158  27.308  14.290  1.00427.40           C
ATOM    816  CD  LYS    94      15.551  26.919  15.733  1.00427.40           C
ATOM    817  CE  LYS    94      15.140  27.917  16.828  1.00427.40           C
ATOM    818  NZ  LYS    94      15.393  27.339  18.173  1.00427.40           N
ATOM    819  C   LYS    94      17.779  29.015  11.997  1.00427.40           C
ATOM    820  O   LYS    94      17.811  28.951  10.770  1.00427.40           O
ATOM    821  N   HIS    95      18.160  30.128  12.658  1.00253.17           N
ATOM    822  CA  HIS    95      18.579  31.323  11.978  1.00253.17           C
ATOM    823  ND1 HIS    95      15.914  31.735  13.851  1.00253.17           N
ATOM    824  CG  HIS    95      17.112  32.410  13.755  1.00253.17           C
ATOM    825  CB  HIS    95      17.826  32.604  12.443  1.00253.17           C
ATOM    826  NE2 HIS    95      16.551  32.175  15.936  1.00253.17           N
ATOM    827  CD2 HIS    95      17.477  32.688  15.036  1.00253.17           C
ATOM    828  CE1 HIS    95      15.630  31.611  15.176  1.00253.17           C
ATOM    829  C   HIS    95      20.046  31.456  12.208  1.00253.17           C
ATOM    830  O   HIS    95      20.645  30.625  12.889  1.00253.17           O
ATOM    831  N   LEU    96      20.670  32.485  11.606  1.00227.01           N
ATOM    832  CA  LEU    96      22.091  32.674  11.747  1.00227.01           C
ATOM    833  CB  LEU    96      22.711  33.347  10.491  1.00227.01           C
ATOM    834  CG  LEU    96      24.244  33.221  10.242  1.00227.01           C
ATOM    835  CD1 LEU    96      24.689  34.206   9.149  1.00227.01           C
ATOM    836  CD2 LEU    96      25.109  33.314  11.508  1.00227.01           C
ATOM    837  C   LEU    96      22.266  33.601  12.923  1.00227.01           C
ATOM    838  O   LEU    96      21.523  34.572  13.050  1.00227.01           O
ATOM    839  N   LEU    97      23.245  33.272  13.800  1.00190.36           N
ATOM    840  CA  LEU    97      23.691  33.931  15.007  1.00190.36           C
ATOM    841  CB  LEU    97      23.690  35.497  15.053  1.00190.36           C
ATOM    842  CG  LEU    97      24.719  36.334  14.238  1.00190.36           C
ATOM    843  CD1 LEU    97      26.160  35.857  14.465  1.00190.36           C
ATOM    844  CD2 LEU    97      24.310  36.562  12.774  1.00190.36           C
ATOM    845  C   LEU    97      22.925  33.430  16.212  1.00190.36           C
ATOM    846  O   LEU    97      21.760  33.748  16.435  1.00190.36           O
ATOM    847  N   GLN    98      23.603  32.681  17.099  1.00148.97           N
ATOM    848  CA  GLN    98      23.047  32.155  18.312  1.00148.97           C
ATOM    849  CB  GLN    98      23.998  31.219  19.076  1.00148.97           C
ATOM    850  CG  GLN    98      23.315  30.411  20.179  1.00148.97           C
ATOM    851  CD  GLN    98      22.601  29.249  19.503  1.00148.97           C
ATOM    852  OE1 GLN    98      22.249  28.261  20.144  1.00148.97           O
ATOM    853  NE2 GLN    98      22.393  29.363  18.163  1.00148.97           N
ATOM    854  C   GLN    98      22.750  33.308  19.176  1.00148.97           C
ATOM    855  O   GLN    98      21.742  33.362  19.881  1.00148.97           O
ATOM    856  N   ILE    99      23.664  34.283  19.129  1.00173.01           N
ATOM    857  CA  ILE    99      23.413  35.434  19.901  1.00173.01           C
ATOM    858  CB  ILE    99      24.598  36.310  20.111  1.00173.01           C
ATOM    859  CG1 ILE    99      25.114  35.939  21.522  1.00173.01           C
ATOM    860  CG2 ILE    99      24.280  37.767  19.765  1.00173.01           C
ATOM    861  CD1 ILE    99      26.538  36.329  21.886  1.00173.01           C
ATOM    862  C   ILE    99      22.160  36.036  19.422  1.00173.01           C
ATOM    863  O   ILE    99      21.405  36.509  20.257  1.00173.01           O
ATOM    864  N   LEU   100      21.861  35.996  18.105  1.00183.84           N
ATOM    865  CA  LEU   100      20.657  36.580  17.568  1.00183.84           C
ATOM    866  CB  LEU   100      20.320  36.047  16.162  1.00183.84           C
ATOM    867  CG  LEU   100      19.309  36.898  15.364  1.00183.84           C
ATOM    868  CD1 LEU   100      18.669  36.075  14.234  1.00183.84           C
ATOM    869  CD2 LEU   100      18.331  37.690  16.248  1.00183.84           C
ATOM    870  C   LEU   100      19.494  36.038  18.344  1.00183.84           C
ATOM    871  O   LEU   100      18.689  36.795  18.889  1.00183.84           O
ATOM    872  N   GLU   101      19.357  34.703  18.357  1.00133.43           N
ATOM    873  CA  GLU   101      18.222  34.090  18.981  1.00133.43           C
ATOM    874  CB  GLU   101      18.136  32.581  18.695  1.00133.43           C
ATOM    875  CG  GLU   101      16.935  31.890  19.345  1.00133.43           C
ATOM    876  CD  GLU   101      17.081  30.401  19.073  1.00133.43           C
ATOM    877  OE1 GLU   101      18.093  30.026  18.423  1.00133.43           O
ATOM    878  OE2 GLU   101      16.194  29.619  19.509  1.00133.43           O
ATOM    879  C   GLU   101      18.280  34.234  20.461  1.00133.43           C
ATOM    880  O   GLU   101      17.317  34.671  21.087  1.00133.43           O
ATOM    881  N   LYS   102      19.429  33.874  21.059  1.00326.65           N
ATOM    882  CA  LYS   102      19.552  33.939  22.483  1.00326.65           C
ATOM    883  CB  LYS   102      19.889  32.595  23.147  1.00326.65           C
ATOM    884  CG  LYS   102      18.768  31.561  23.034  1.00326.65           C
ATOM    885  CD  LYS   102      19.219  30.156  23.426  1.00326.65           C
ATOM    886  CE  LYS   102      20.493  29.729  22.700  1.00326.65           C
ATOM    887  NZ  LYS   102      20.245  29.702  21.243  1.00326.65           N
ATOM    888  C   LYS   102      20.682  34.853  22.726  1.00326.65           C
ATOM    889  O   LYS   102      21.709  34.802  22.073  1.00326.65           O
ATOM    890  N   GLY   103      20.602  35.689  23.738  1.00182.25           N
ATOM    891  CA  GLY   103      21.583  36.705  23.699  1.00182.25           C
ATOM    892  C   GLY   103      22.957  36.370  24.184  1.00182.25           C
ATOM    893  O   GLY   103      23.475  35.293  23.910  1.00182.25           O
ATOM    894  N   PHE   104      23.616  37.375  24.822  1.00161.18           N
ATOM    895  CA  PHE   104      24.977  37.262  25.289  1.00161.18           C
ATOM    896  CB  PHE   104      25.544  38.477  26.055  1.00161.18           C
ATOM    897  CG  PHE   104      26.107  39.571  25.216  1.00161.18           C
ATOM    898  CD1 PHE   104      27.389  39.498  24.733  1.00161.18           C
ATOM    899  CD2 PHE   104      25.386  40.706  24.956  1.00161.18           C
ATOM    900  CE1 PHE   104      27.900  40.531  23.983  1.00161.18           C
ATOM    901  CE2 PHE   104      25.890  41.742  24.210  1.00161.18           C
ATOM    902  CZ  PHE   104      27.162  41.654  23.711  1.00161.18           C
ATOM    903  C   PHE   104      25.057  36.213  26.336  1.00161.18           C
ATOM    904  O   PHE   104      24.345  36.255  27.338  1.00161.18           O
ATOM    905  N   LYS   105      25.977  35.259  26.130  1.00148.85           N
ATOM    906  CA  LYS   105      26.224  34.245  27.105  1.00148.85           C
ATOM    907  CB  LYS   105      25.392  32.963  26.922  1.00148.85           C
ATOM    908  CG  LYS   105      23.952  33.066  27.433  1.00148.85           C
ATOM    909  CD  LYS   105      23.857  33.297  28.944  1.00148.85           C
ATOM    910  CE  LYS   105      22.431  33.211  29.495  1.00148.85           C
ATOM    911  NZ  LYS   105      22.060  31.796  29.723  1.00148.85           N
ATOM    912  C   LYS   105      27.646  33.857  26.937  1.00148.85           C
ATOM    913  O   LYS   105      28.288  34.206  25.950  1.00148.85           O
ATOM    914  N   ASP   106      28.210  33.181  27.946  1.00 51.79           N
ATOM    915  CA  ASP   106      29.533  32.694  27.742  1.00 51.79           C
ATOM    916  CB  ASP   106      30.128  32.052  29.006  1.00 51.79           C
ATOM    917  CG  ASP   106      30.378  33.156  30.025  1.00 51.79           C
ATOM    918  OD1 ASP   106      30.366  34.350  29.622  1.00 51.79           O
ATOM    919  OD2 ASP   106      30.580  32.819  31.222  1.00 51.79           O
ATOM    920  C   ASP   106      29.415  31.629  26.702  1.00 51.79           C
ATOM    921  O   ASP   106      30.215  31.552  25.772  1.00 51.79           O
ATOM    922  N   SER   107      28.382  30.777  26.855  1.00 52.89           N
ATOM    923  CA  SER   107      28.153  29.666  25.978  1.00 52.89           C
ATOM    924  CB  SER   107      27.056  28.723  26.499  1.00 52.89           C
ATOM    925  OG  SER   107      26.872  27.645  25.594  1.00 52.89           O
ATOM    926  C   SER   107      27.727  30.119  24.619  1.00 52.89           C
ATOM    927  O   SER   107      28.291  29.701  23.609  1.00 52.89           O
ATOM    928  N   GLU   108      26.705  30.993  24.567  1.00 67.07           N
ATOM    929  CA  GLU   108      26.118  31.408  23.328  1.00 67.07           C
ATOM    930  CB  GLU   108      24.797  32.159  23.574  1.00 67.07           C
ATOM    931  CG  GLU   108      23.737  31.175  24.090  1.00 67.07           C
ATOM    932  CD  GLU   108      22.602  31.899  24.802  1.00 67.07           C
ATOM    933  OE1 GLU   108      22.700  33.139  24.989  1.00 67.07           O
ATOM    934  OE2 GLU   108      21.620  31.208  25.183  1.00 67.07           O
ATOM    935  C   GLU   108      27.091  32.202  22.509  1.00 67.07           C
ATOM    936  O   GLU   108      27.192  31.989  21.301  1.00 67.07           O
ATOM    937  N   THR   109      27.846  33.139  23.118  1.00125.48           N
ATOM    938  CA  THR   109      28.829  33.807  22.313  1.00125.48           C
ATOM    939  CB  THR   109      29.184  35.205  22.721  1.00125.48           C
ATOM    940  OG1 THR   109      29.972  35.801  21.701  1.00125.48           O
ATOM    941  CG2 THR   109      29.988  35.163  24.029  1.00125.48           C
ATOM    942  C   THR   109      30.067  32.992  22.446  1.00125.48           C
ATOM    943  O   THR   109      30.045  31.952  23.100  1.00125.48           O
ATOM    944  N   SER   110      31.185  33.387  21.804  1.00111.48           N
ATOM    945  CA  SER   110      32.305  32.550  22.099  1.00111.48           C
ATOM    946  CB  SER   110      33.455  32.405  21.077  1.00111.48           C
ATOM    947  OG  SER   110      34.320  31.333  21.423  1.00111.48           O
ATOM    948  C   SER   110      32.888  33.039  23.359  1.00111.48           C
ATOM    949  O   SER   110      32.507  34.078  23.897  1.00111.48           O
ATOM    950  N   LYS   111      33.845  32.260  23.860  1.00105.22           N
ATOM    951  CA  LYS   111      34.460  32.557  25.096  1.00105.22           C
ATOM    952  CB  LYS   111      35.488  31.479  25.479  1.00105.22           C
ATOM    953  CG  LYS   111      36.096  31.614  26.871  1.00105.22           C
ATOM    954  CD  LYS   111      36.841  30.351  27.301  1.00105.22           C
ATOM    955  CE  LYS   111      37.881  29.893  26.275  1.00105.22           C
ATOM    956  NZ  LYS   111      38.481  28.607  26.698  1.00105.22           N
ATOM    957  C   LYS   111      35.166  33.852  24.971  1.00105.22           C
ATOM    958  O   LYS   111      35.735  34.194  23.934  1.00105.22           O
ATOM    959  N   LEU   112      35.095  34.623  26.061  1.00156.25           N
ATOM    960  CA  LEU   112      35.881  35.798  26.205  1.00156.25           C
ATOM    961  CB  LEU   112      35.803  36.316  27.665  1.00156.25           C
ATOM    962  CG  LEU   112      36.300  35.339  28.783  1.00156.25           C
ATOM    963  CD1 LEU   112      35.993  35.883  30.184  1.00156.25           C
ATOM    964  CD2 LEU   112      35.748  33.908  28.684  1.00156.25           C
ATOM    965  C   LEU   112      37.241  35.213  25.991  1.00156.25           C
ATOM    966  O   LEU   112      37.473  34.089  26.435  1.00156.25           O
ATOM    967  N   PRO   113      38.148  35.884  25.338  1.00102.84           N
ATOM    968  CA  PRO   113      39.419  35.283  25.065  1.00102.84           C
ATOM    969  CD  PRO   113      37.808  36.825  24.291  1.00102.84           C
ATOM    970  CB  PRO   113      40.169  36.282  24.174  1.00102.84           C
ATOM    971  CG  PRO   113      39.173  37.444  23.956  1.00102.84           C
ATOM    972  C   PRO   113      40.086  34.896  26.334  1.00102.84           C
ATOM    973  O   PRO   113      39.694  35.390  27.389  1.00102.84           O
ATOM    974  N   LEU   114      41.039  33.952  26.282  1.00200.32           N
ATOM    975  CA  LEU   114      41.552  33.532  27.542  1.00200.32           C
ATOM    976  CB  LEU   114      41.230  32.062  27.852  1.00200.32           C
ATOM    977  CG  LEU   114      39.720  31.836  28.056  1.00200.32           C
ATOM    978  CD1 LEU   114      39.447  30.472  28.707  1.00200.32           C
ATOM    979  CD2 LEU   114      39.069  33.009  28.810  1.00200.32           C
ATOM    980  C   LEU   114      43.028  33.727  27.642  1.00200.32           C
ATOM    981  O   LEU   114      43.801  33.203  26.842  1.00200.32           O
ATOM    982  N   LYS   115      43.440  34.525  28.649  1.00269.52           N
ATOM    983  CA  LYS   115      44.823  34.705  28.972  1.00269.52           C
ATOM    984  CB  LYS   115      45.566  35.740  28.105  1.00269.52           C
ATOM    985  CG  LYS   115      45.075  37.179  28.280  1.00269.52           C
ATOM    986  CD  LYS   115      46.075  38.228  27.778  1.00269.52           C
ATOM    987  CE  LYS   115      45.596  39.676  27.910  1.00269.52           C
ATOM    988  NZ  LYS   115      46.730  40.608  27.717  1.00269.52           N
ATOM    989  C   LYS   115      44.865  35.215  30.376  1.00269.52           C
ATOM    990  O   LYS   115      44.180  36.181  30.709  1.00269.52           O
ATOM    991  N   LYS   116      45.654  34.564  31.252  1.00242.94           N
ATOM    992  CA  LYS   116      45.763  35.064  32.591  1.00242.94           C
ATOM    993  CB  LYS   116      44.996  34.240  33.644  1.00242.94           C
ATOM    994  CG  LYS   116      45.525  32.819  33.848  1.00242.94           C
ATOM    995  CD  LYS   116      44.970  32.134  35.101  1.00242.94           C
ATOM    996  CE  LYS   116      45.574  32.654  36.408  1.00242.94           C
ATOM    997  NZ  LYS   116      44.981  31.940  37.562  1.00242.94           N
ATOM    998  C   LYS   116      47.211  35.033  32.951  1.00242.94           C
ATOM    999  O   LYS   116      47.915  34.069  32.652  1.00242.94           O
ATOM   1000  N   GLU   117      47.698  36.110  33.593  1.00303.71           N
ATOM   1001  CA  GLU   117      49.076  36.168  33.981  1.00303.71           C
ATOM   1002  CB  GLU   117      49.842  37.375  33.423  1.00303.71           C
ATOM   1003  CG  GLU   117      51.307  37.392  33.865  1.00303.71           C
ATOM   1004  CD  GLU   117      51.911  38.726  33.456  1.00303.71           C
ATOM   1005  OE1 GLU   117      51.169  39.555  32.863  1.00303.71           O
ATOM   1006  OE2 GLU   117      53.121  38.936  33.735  1.00303.71           O
ATOM   1007  C   GLU   117      49.108  36.326  35.457  1.00303.71           C
ATOM   1008  O   GLU   117      48.172  36.860  36.049  1.00303.71           O
ATOM   1009  N   ALA   118      50.183  35.842  36.104  1.00269.75           N
ATOM   1010  CA  ALA   118      50.230  36.009  37.521  1.00269.75           C
ATOM   1011  CB  ALA   118      48.997  35.454  38.256  1.00269.75           C
ATOM   1012  C   ALA   118      51.411  35.274  38.053  1.00269.75           C
ATOM   1013  O   ALA   118      52.270  34.790  37.319  1.00269.75           O
ATOM   1014  N   ILE   119      51.458  35.219  39.391  1.00135.66           N
ATOM   1015  CA  ILE   119      52.429  34.520  40.169  1.00135.66           C
ATOM   1016  CB  ILE   119      53.178  35.395  41.131  1.00135.66           C
ATOM   1017  CG1 ILE   119      54.357  34.634  41.760  1.00135.66           C
ATOM   1018  CG2 ILE   119      52.173  35.950  42.152  1.00135.66           C
ATOM   1019  CD1 ILE   119      55.312  35.537  42.540  1.00135.66           C
ATOM   1020  C   ILE   119      51.556  33.618  40.962  1.00135.66           C
ATOM   1021  O   ILE   119      50.424  33.371  40.552  1.00135.66           O
ATOM   1022  N   ILE   120      52.034  33.051  42.080  1.00109.56           N
ATOM   1023  CA  ILE   120      51.079  32.241  42.767  1.00109.56           C
ATOM   1024  CB  ILE   120      51.728  31.170  43.610  1.00109.56           C
ATOM   1025  CG1 ILE   120      50.673  30.221  44.198  1.00109.56           C
ATOM   1026  CG2 ILE   120      52.676  31.820  44.631  1.00109.56           C
ATOM   1027  CD1 ILE   120      51.271  28.933  44.763  1.00109.56           C
ATOM   1028  C   ILE   120      50.249  33.181  43.593  1.00109.56           C
ATOM   1029  O   ILE   120      50.357  33.260  44.816  1.00109.56           O
ATOM   1030  N   VAL   121      49.365  33.910  42.875  1.00 72.54           N
ATOM   1031  CA  VAL   121      48.459  34.913  43.355  1.00 72.54           C
ATOM   1032  CB  VAL   121      49.152  36.236  43.594  1.00 72.54           C
ATOM   1033  CG1 VAL   121      48.164  37.279  44.150  1.00 72.54           C
ATOM   1034  CG2 VAL   121      50.356  35.986  44.517  1.00 72.54           C
ATOM   1035  C   VAL   121      47.470  35.021  42.215  1.00 72.54           C
ATOM   1036  O   VAL   121      47.426  34.118  41.381  1.00 72.54           O
ATOM   1037  N   SER   122      46.633  36.081  42.130  1.00196.15           N
ATOM   1038  CA  SER   122      45.666  36.134  41.060  1.00196.15           C
ATOM   1039  CB  SER   122      44.216  36.080  41.571  1.00196.15           C
ATOM   1040  OG  SER   122      43.996  34.869  42.279  1.00196.15           O
ATOM   1041  C   SER   122      45.812  37.417  40.281  1.00196.15           C
ATOM   1042  O   SER   122      46.317  38.412  40.799  1.00196.15           O
ATOM   1043  N   ASN   123      45.382  37.401  38.991  1.00222.30           N
ATOM   1044  CA  ASN   123      45.426  38.546  38.108  1.00222.30           C
ATOM   1045  CB  ASN   123      46.806  38.764  37.467  1.00222.30           C
ATOM   1046  CG  ASN   123      47.762  39.183  38.580  1.00222.30           C
ATOM   1047  OD1 ASN   123      47.486  40.121  39.326  1.00222.30           O
ATOM   1048  ND2 ASN   123      48.912  38.467  38.704  1.00222.30           N
ATOM   1049  C   ASN   123      44.400  38.343  37.011  1.00222.30           C
ATOM   1050  O   ASN   123      43.660  37.360  37.047  1.00222.30           O
ATOM   1051  N   SER   124      44.296  39.271  36.016  1.00244.56           N
ATOM   1052  CA  SER   124      43.273  39.107  34.999  1.00244.56           C
ATOM   1053  CB  SER   124      41.948  39.792  35.379  1.00244.56           C
ATOM   1054  OG  SER   124      41.447  39.252  36.593  1.00244.56           O
ATOM   1055  C   SER   124      43.681  39.683  33.652  1.00244.56           C
ATOM   1056  O   SER   124      44.558  40.542  33.566  1.00244.56           O
ATOM   1057  N   LEU   125      43.030  39.167  32.568  1.00255.81           N
ATOM   1058  CA  LEU   125      43.114  39.505  31.154  1.00255.81           C
ATOM   1059  CB  LEU   125      44.401  38.978  30.511  1.00255.81           C
ATOM   1060  CG  LEU   125      45.627  39.703  31.118  1.00255.81           C
ATOM   1061  CD1 LEU   125      46.949  39.233  30.495  1.00255.81           C
ATOM   1062  CD2 LEU   125      45.452  41.232  31.064  1.00255.81           C
ATOM   1063  C   LEU   125      41.824  38.949  30.570  1.00255.81           C
ATOM   1064  O   LEU   125      40.980  38.695  31.396  1.00255.81           O
ATOM   1065  N   SER   126      41.542  38.690  29.259  1.00230.89           N
ATOM   1066  CA  SER   126      40.209  38.311  28.789  1.00230.89           C
ATOM   1067  CB  SER   126      40.185  38.069  27.272  1.00230.89           C
ATOM   1068  OG  SER   126      38.846  37.917  26.831  1.00230.89           O
ATOM   1069  C   SER   126      39.620  37.117  29.556  1.00230.89           C
ATOM   1070  O   SER   126      38.395  37.055  29.638  1.00230.89           O
ATOM   1071  N   ILE   127      40.394  36.152  30.152  1.00222.63           N
ATOM   1072  CA  ILE   127      39.741  35.061  30.881  1.00222.63           C
ATOM   1073  CB  ILE   127      40.631  34.002  31.548  1.00222.63           C
ATOM   1074  CG1 ILE   127      41.513  34.491  32.712  1.00222.63           C
ATOM   1075  CG2 ILE   127      41.485  33.341  30.474  1.00222.63           C
ATOM   1076  CD1 ILE   127      42.114  33.346  33.530  1.00222.63           C
ATOM   1077  C   ILE   127      39.014  35.738  31.953  1.00222.63           C
ATOM   1078  O   ILE   127      37.912  35.366  32.360  1.00222.63           O
ATOM   1079  N   SER   128      39.771  36.661  32.537  1.00395.70           N
ATOM   1080  CA  SER   128      39.119  37.798  32.979  1.00395.70           C
ATOM   1081  CB  SER   128      37.759  38.061  32.247  1.00395.70           C
ATOM   1082  OG  SER   128      37.433  39.430  32.030  1.00395.70           O
ATOM   1083  C   SER   128      39.201  38.213  34.335  1.00395.70           C
ATOM   1084  O   SER   128      39.805  37.664  35.251  1.00395.70           O
ATOM   1085  N   GLU   129      38.649  39.402  34.341  1.00191.83           N
ATOM   1086  CA  GLU   129      38.309  40.129  35.439  1.00191.83           C
ATOM   1087  CB  GLU   129      38.047  41.584  35.086  1.00191.83           C
ATOM   1088  CG  GLU   129      38.855  42.431  36.067  1.00191.83           C
ATOM   1089  CD  GLU   129      39.169  43.737  35.396  1.00191.83           C
ATOM   1090  OE1 GLU   129      38.667  43.937  34.258  1.00191.83           O
ATOM   1091  OE2 GLU   129      39.929  44.534  36.007  1.00191.83           O
ATOM   1092  C   GLU   129      37.158  39.309  35.963  1.00191.83           C
ATOM   1093  O   GLU   129      36.779  39.403  37.118  1.00191.83           O
ATOM   1094  N   CYS   130      36.534  38.474  35.101  1.00106.68           N
ATOM   1095  CA  CYS   130      35.524  37.560  35.556  1.00106.68           C
ATOM   1096  CB  CYS   130      34.133  38.200  35.654  1.00106.68           C
ATOM   1097  SG  CYS   130      33.932  39.401  36.996  1.00106.68           S
ATOM   1098  C   CYS   130      35.337  36.490  34.516  1.00106.68           C
ATOM   1099  O   CYS   130      35.890  36.509  33.428  1.00106.68           O
ATOM   1100  N   PRO   131      34.605  35.495  34.878  1.00229.92           N
ATOM   1101  CA  PRO   131      34.186  34.549  33.882  1.00229.92           C
ATOM   1102  CD  PRO   131      35.088  34.781  36.051  1.00229.92           C
ATOM   1103  CB  PRO   131      33.903  33.242  34.614  1.00229.92           C
ATOM   1104  CG  PRO   131      34.898  33.282  35.779  1.00229.92           C
ATOM   1105  C   PRO   131      33.042  35.017  33.031  1.00229.92           C
ATOM   1106  O   PRO   131      32.330  34.152  32.532  1.00229.92           O
ATOM   1107  N   ARG   132      32.775  36.330  32.865  1.00171.40           N
ATOM   1108  CA  ARG   132      31.587  36.620  32.108  1.00171.40           C
ATOM   1109  CB  ARG   132      30.596  37.558  32.809  1.00171.40           C
ATOM   1110  CG  ARG   132      31.087  38.990  32.956  1.00171.40           C
ATOM   1111  CD  ARG   132      31.430  39.456  34.372  1.00171.40           C
ATOM   1112  NE  ARG   132      30.203  40.079  34.941  1.00171.40           N
ATOM   1113  CZ  ARG   132      30.265  40.826  36.082  1.00171.40           C
ATOM   1114  NH1 ARG   132      31.463  41.047  36.689  1.00171.40           N
ATOM   1115  NH2 ARG   132      29.132  41.385  36.599  1.00171.40           N
ATOM   1116  C   ARG   132      31.904  37.183  30.748  1.00171.40           C
ATOM   1117  O   ARG   132      32.919  36.855  30.134  1.00171.40           O
ATOM   1118  N   ILE   133      30.976  38.019  30.227  1.00199.71           N
ATOM   1119  CA  ILE   133      31.052  38.565  28.899  1.00199.71           C
ATOM   1120  CB  ILE   133      29.692  38.648  28.249  1.00199.71           C
ATOM   1121  CG1 ILE   133      29.753  39.099  26.779  1.00199.71           C
ATOM   1122  CG2 ILE   133      28.822  39.558  29.127  1.00199.71           C
ATOM   1123  CD1 ILE   133      30.069  40.583  26.595  1.00199.71           C
ATOM   1124  C   ILE   133      31.664  39.933  28.973  1.00199.71           C
ATOM   1125  O   ILE   133      31.297  40.742  29.823  1.00199.71           O
ATOM   1126  N   GLU   134      32.627  40.210  28.061  1.00161.96           N
ATOM   1127  CA  GLU   134      33.383  41.438  28.036  1.00161.96           C
ATOM   1128  CB  GLU   134      34.848  41.234  27.680  1.00161.96           C
ATOM   1129  CG  GLU   134      35.003  40.309  26.492  1.00161.96           C
ATOM   1130  CD  GLU   134      36.133  39.396  26.895  1.00161.96           C
ATOM   1131  OE1 GLU   134      36.703  39.595  28.001  1.00161.96           O
ATOM   1132  OE2 GLU   134      36.437  38.478  26.097  1.00161.96           O
ATOM   1133  C   GLU   134      32.869  42.389  27.028  1.00161.96           C
ATOM   1134  O   GLU   134      32.652  42.034  25.878  1.00161.96           O
ATOM   1135  N   PHE   135      32.708  43.657  27.443  1.00177.31           N
ATOM   1136  CA  PHE   135      32.230  44.673  26.557  1.00177.31           C
ATOM   1137  CB  PHE   135      30.912  45.297  27.029  1.00177.31           C
ATOM   1138  CG  PHE   135      29.826  44.281  27.094  1.00177.31           C
ATOM   1139  CD1 PHE   135      29.658  43.504  28.218  1.00177.31           C
ATOM   1140  CD2 PHE   135      28.967  44.111  26.036  1.00177.31           C
ATOM   1141  CE1 PHE   135      28.653  42.567  28.286  1.00177.31           C
ATOM   1142  CE2 PHE   135      27.962  43.177  26.100  1.00177.31           C
ATOM   1143  CZ  PHE   135      27.797  42.407  27.225  1.00177.31           C
ATOM   1144  C   PHE   135      33.247  45.780  26.591  1.00177.31           C
ATOM   1145  O   PHE   135      33.962  45.949  27.579  1.00177.31           O
ATOM   1146  N   LEU   136      33.333  46.565  25.496  1.00 82.82           N
ATOM   1147  CA  LEU   136      34.297  47.625  25.391  1.00 82.82           C
ATOM   1148  CB  LEU   136      35.163  47.500  24.148  1.00 82.82           C
ATOM   1149  CG  LEU   136      36.164  46.377  24.346  1.00 82.82           C
ATOM   1150  CD1 LEU   136      36.767  45.913  23.028  1.00 82.82           C
ATOM   1151  CD2 LEU   136      37.232  46.762  25.382  1.00 82.82           C
ATOM   1152  C   LEU   136      33.617  48.945  25.284  1.00 82.82           C
ATOM   1153  O   LEU   136      32.598  49.096  24.612  1.00 82.82           O
ATOM   1154  N   GLN   137      34.195  49.941  25.979  1.00137.63           N
ATOM   1155  CA  GLN   137      33.721  51.287  25.917  1.00137.63           C
ATOM   1156  CB  GLN   137      34.496  52.215  26.872  1.00137.63           C
ATOM   1157  CG  GLN   137      34.073  53.685  26.810  1.00137.63           C
ATOM   1158  CD  GLN   137      32.741  53.840  27.529  1.00137.63           C
ATOM   1159  OE1 GLN   137      32.232  54.948  27.686  1.00137.63           O
ATOM   1160  NE2 GLN   137      32.155  52.699  27.978  1.00137.63           N
ATOM   1161  C   GLN   137      33.960  51.784  24.528  1.00137.63           C
ATOM   1162  O   GLN   137      33.069  52.377  23.924  1.00137.63           O
ATOM   1163  N   GLN   138      35.159  51.507  23.966  1.00102.80           N
ATOM   1164  CA  GLN   138      35.500  52.048  22.678  1.00102.80           C
ATOM   1165  CB  GLN   138      36.949  52.565  22.578  1.00102.80           C
ATOM   1166  CG  GLN   138      37.325  53.652  23.583  1.00102.80           C
ATOM   1167  CD  GLN   138      37.682  52.958  24.889  1.00102.80           C
ATOM   1168  OE1 GLN   138      37.888  53.603  25.916  1.00102.80           O
ATOM   1169  NE2 GLN   138      37.762  51.601  24.847  1.00102.80           N
ATOM   1170  C   GLN   138      35.421  50.978  21.638  1.00102.80           C
ATOM   1171  O   GLN   138      35.790  49.831  21.879  1.00102.80           O
ATOM   1172  N   LYS   139      34.947  51.348  20.430  1.00161.50           N
ATOM   1173  CA  LYS   139      34.876  50.421  19.335  1.00161.50           C
ATOM   1174  CB  LYS   139      34.233  50.899  18.016  1.00161.50           C
ATOM   1175  CG  LYS   139      32.713  50.990  17.970  1.00161.50           C
ATOM   1176  CD  LYS   139      32.139  52.341  18.380  1.00161.50           C
ATOM   1177  CE  LYS   139      32.800  52.971  19.599  1.00161.50           C
ATOM   1178  NZ  LYS   139      31.875  53.944  20.213  1.00161.50           N
ATOM   1179  C   LYS   139      36.266  50.091  18.919  1.00161.50           C
ATOM   1180  O   LYS   139      36.498  49.096  18.238  1.00161.50           O
ATOM   1181  N   HIS   140      37.232  50.961  19.251  1.00 94.31           N
ATOM   1182  CA  HIS   140      38.565  50.708  18.800  1.00 94.31           C
ATOM   1183  ND1 HIS   140      41.436  51.944  17.608  1.00 94.31           N
ATOM   1184  CG  HIS   140      40.968  51.504  18.826  1.00 94.31           C
ATOM   1185  CB  HIS   140      39.574  51.744  19.323  1.00 94.31           C
ATOM   1186  NE2 HIS   140      43.120  50.871  18.586  1.00 94.31           N
ATOM   1187  CD2 HIS   140      42.009  50.850  19.410  1.00 94.31           C
ATOM   1188  CE1 HIS   140      42.728  51.539  17.516  1.00 94.31           C
ATOM   1189  C   HIS   140      39.009  49.360  19.294  1.00 94.31           C
ATOM   1190  O   HIS   140      39.655  48.627  18.548  1.00 94.31           O
ATOM   1191  N   LYS   141      38.702  49.010  20.563  1.00138.52           N
ATOM   1192  CA  LYS   141      39.122  47.747  21.123  1.00138.52           C
ATOM   1193  CB  LYS   141      39.011  47.741  22.656  1.00138.52           C
ATOM   1194  CG  LYS   141      39.688  46.537  23.312  1.00138.52           C
ATOM   1195  CD  LYS   141      41.212  46.550  23.180  1.00138.52           C
ATOM   1196  CE  LYS   141      41.894  45.348  23.835  1.00138.52           C
ATOM   1197  NZ  LYS   141      43.360  45.436  23.653  1.00138.52           N
ATOM   1198  C   LYS   141      38.417  46.577  20.502  1.00138.52           C
ATOM   1199  O   LYS   141      39.059  45.602  20.116  1.00138.52           O
ATOM   1200  N   ASP   142      37.082  46.643  20.348  1.00135.35           N
ATOM   1201  CA  ASP   142      36.370  45.479  19.900  1.00135.35           C
ATOM   1202  CB  ASP   142      34.868  45.503  20.263  1.00135.35           C
ATOM   1203  CG  ASP   142      34.115  46.591  19.519  1.00135.35           C
ATOM   1204  OD1 ASP   142      34.700  47.681  19.303  1.00135.35           O
ATOM   1205  OD2 ASP   142      32.932  46.347  19.160  1.00135.35           O
ATOM   1206  C   ASP   142      36.622  45.225  18.439  1.00135.35           C
ATOM   1207  O   ASP   142      36.587  44.086  17.980  1.00135.35           O
ATOM   1208  N   GLU   143      36.903  46.283  17.658  1.00150.27           N
ATOM   1209  CA  GLU   143      37.098  46.136  16.243  1.00150.27           C
ATOM   1210  CB  GLU   143      37.150  47.456  15.479  1.00150.27           C
ATOM   1211  CG  GLU   143      36.939  47.238  13.980  1.00150.27           C
ATOM   1212  CD  GLU   143      38.306  47.066  13.346  1.00150.27           C
ATOM   1213  OE1 GLU   143      39.305  47.501  13.979  1.00150.27           O
ATOM   1214  OE2 GLU   143      38.372  46.486  12.230  1.00150.27           O
ATOM   1215  C   GLU   143      38.336  45.340  15.958  1.00150.27           C
ATOM   1216  O   GLU   143      38.487  44.801  14.862  1.00150.27           O
ATOM   1217  N   LYS   144      39.277  45.282  16.920  1.00164.83           N
ATOM   1218  CA  LYS   144      40.501  44.550  16.741  1.00164.83           C
ATOM   1219  CB  LYS   144      41.327  44.410  18.032  1.00164.83           C
ATOM   1220  CG  LYS   144      41.895  45.731  18.555  1.00164.83           C
ATOM   1221  CD  LYS   144      42.867  46.408  17.587  1.00164.83           C
ATOM   1222  CE  LYS   144      44.211  45.688  17.467  1.00164.83           C
ATOM   1223  NZ  LYS   144      44.928  45.735  18.761  1.00164.83           N
ATOM   1224  C   LYS   144      40.176  43.166  16.260  1.00164.83           C
ATOM   1225  O   LYS   144      39.166  42.575  16.640  1.00164.83           O
ATOM   1226  N   LYS   145      41.054  42.618  15.396  1.00154.78           N
ATOM   1227  CA  LYS   145      40.850  41.344  14.765  1.00154.78           C
ATOM   1228  CB  LYS   145      41.945  41.001  13.734  1.00154.78           C
ATOM   1229  CG  LYS   145      43.374  40.989  14.282  1.00154.78           C
ATOM   1230  CD  LYS   145      43.685  39.814  15.209  1.00154.78           C
ATOM   1231  CE  LYS   145      45.135  39.796  15.694  1.00154.78           C
ATOM   1232  NZ  LYS   145      45.423  41.022  16.471  1.00154.78           N
ATOM   1233  C   LYS   145      40.768  40.246  15.785  1.00154.78           C
ATOM   1234  O   LYS   145      40.038  39.276  15.584  1.00154.78           O
ATOM   1235  N   ILE   146      41.498  40.355  16.913  1.00139.13           N
ATOM   1236  CA  ILE   146      41.477  39.285  17.871  1.00139.13           C
ATOM   1237  CB  ILE   146      42.408  39.524  19.037  1.00139.13           C
ATOM   1238  CG1 ILE   146      42.022  40.751  19.888  1.00139.13           C
ATOM   1239  CG2 ILE   146      43.827  39.615  18.456  1.00139.13           C
ATOM   1240  CD1 ILE   146      40.937  40.488  20.934  1.00139.13           C
ATOM   1241  C   ILE   146      40.072  39.086  18.349  1.00139.13           C
ATOM   1242  O   ILE   146      39.622  37.952  18.508  1.00139.13           O
ATOM   1243  N   SER   147      39.350  40.185  18.630  1.00108.49           N
ATOM   1244  CA  SER   147      37.991  40.089  19.081  1.00108.49           C
ATOM   1245  CB  SER   147      37.509  41.371  19.782  1.00108.49           C
ATOM   1246  OG  SER   147      36.162  41.219  20.206  1.00108.49           O
ATOM   1247  C   SER   147      37.058  39.833  17.935  1.00108.49           C
ATOM   1248  O   SER   147      36.103  39.068  18.074  1.00108.49           O
ATOM   1249  N   LEU   148      37.275  40.515  16.784  1.00167.63           N
ATOM   1250  CA  LEU   148      36.372  40.401  15.670  1.00167.63           C
ATOM   1251  CB  LEU   148      35.986  41.748  15.043  1.00167.63           C
ATOM   1252  CG  LEU   148      34.741  41.724  14.145  1.00167.63           C
ATOM   1253  CD1 LEU   148      34.709  43.017  13.320  1.00167.63           C
ATOM   1254  CD2 LEU   148      34.568  40.415  13.349  1.00167.63           C
ATOM   1255  C   LEU   148      37.149  39.843  14.527  1.00167.63           C
ATOM   1256  O   LEU   148      37.595  40.609  13.671  1.00167.63           O
ATOM   1257  N   LYS   149      37.226  38.516  14.399  1.00174.93           N
ATOM   1258  CA  LYS   149      37.930  37.996  13.269  1.00174.93           C
ATOM   1259  CB  LYS   149      38.259  36.497  13.394  1.00174.93           C
ATOM   1260  CG  LYS   149      37.025  35.607  13.566  1.00174.93           C
ATOM   1261  CD  LYS   149      36.206  35.923  14.821  1.00174.93           C
ATOM   1262  CE  LYS   149      36.852  35.445  16.123  1.00174.93           C
ATOM   1263  NZ  LYS   149      35.990  35.798  17.273  1.00174.93           N
ATOM   1264  C   LYS   149      37.063  38.188  12.063  1.00174.93           C
ATOM   1265  O   LYS   149      35.840  38.073  12.134  1.00174.93           O
ATOM   1266  N   HIS   150      37.691  38.504  10.913  1.00117.57           N
ATOM   1267  CA  HIS   150      36.965  38.722   9.697  1.00117.57           C
ATOM   1268  ND1 HIS   150      38.923  37.391   7.349  1.00117.57           N
ATOM   1269  CG  HIS   150      38.992  38.456   8.219  1.00117.57           C
ATOM   1270  CB  HIS   150      37.825  39.328   8.577  1.00117.57           C
ATOM   1271  NE2 HIS   150      41.026  37.490   8.065  1.00117.57           N
ATOM   1272  CD2 HIS   150      40.284  38.502   8.647  1.00117.57           C
ATOM   1273  CE1 HIS   150      40.166  36.849   7.293  1.00117.57           C
ATOM   1274  C   HIS   150      36.467  37.399   9.210  1.00117.57           C
ATOM   1275  O   HIS   150      37.073  36.358   9.458  1.00117.57           O
ATOM   1276  N   GLU   151      35.317  37.428   8.513  1.00122.79           N
ATOM   1277  CA  GLU   151      34.689  36.274   7.936  1.00122.79           C
ATOM   1278  CB  GLU   151      33.167  36.455   7.750  1.00122.79           C
ATOM   1279  CG  GLU   151      32.413  35.200   7.297  1.00122.79           C
ATOM   1280  CD  GLU   151      32.380  34.210   8.452  1.00122.79           C
ATOM   1281  OE1 GLU   151      33.406  34.107   9.176  1.00122.79           O
ATOM   1282  OE2 GLU   151      31.326  33.541   8.625  1.00122.79           O
ATOM   1283  C   GLU   151      35.326  36.073   6.596  1.00122.79           C
ATOM   1284  O   GLU   151      36.294  36.748   6.248  1.00122.79           O
ATOM   1285  N   LEU   152      34.809  35.109   5.814  1.00 94.95           N
ATOM   1286  CA  LEU   152      35.366  34.798   4.535  1.00 94.95           C
ATOM   1287  CB  LEU   152      34.558  33.693   3.816  1.00 94.95           C
ATOM   1288  CG  LEU   152      35.160  33.113   2.514  1.00 94.95           C
ATOM   1289  CD1 LEU   152      34.235  32.029   1.937  1.00 94.95           C
ATOM   1290  CD2 LEU   152      35.496  34.183   1.463  1.00 94.95           C
ATOM   1291  C   LEU   152      35.311  36.053   3.718  1.00 94.95           C
ATOM   1292  O   LEU   152      36.261  36.361   3.000  1.00 94.95           O
ATOM   1293  N   PHE   153      34.209  36.824   3.807  1.00104.73           N
ATOM   1294  CA  PHE   153      34.149  37.992   2.975  1.00104.73           C
ATOM   1295  CB  PHE   153      32.712  38.397   2.603  1.00104.73           C
ATOM   1296  CG  PHE   153      32.172  37.363   1.677  1.00104.73           C
ATOM   1297  CD1 PHE   153      31.604  36.209   2.166  1.00104.73           C
ATOM   1298  CD2 PHE   153      32.231  37.551   0.315  1.00104.73           C
ATOM   1299  CE1 PHE   153      31.107  35.255   1.309  1.00104.73           C
ATOM   1300  CE2 PHE   153      31.735  36.601  -0.546  1.00104.73           C
ATOM   1301  CZ  PHE   153      31.169  35.452  -0.050  1.00104.73           C
ATOM   1302  C   PHE   153      34.760  39.166   3.680  1.00104.73           C
ATOM   1303  O   PHE   153      34.427  40.309   3.375  1.00104.73           O
ATOM   1304  N   ARG   154      35.710  38.917   4.602  1.00157.59           N
ATOM   1305  CA  ARG   154      36.451  39.973   5.237  1.00157.59           C
ATOM   1306  CB  ARG   154      37.271  40.753   4.193  1.00157.59           C
ATOM   1307  CG  ARG   154      38.323  41.720   4.738  1.00157.59           C
ATOM   1308  CD  ARG   154      39.377  42.042   3.673  1.00157.59           C
ATOM   1309  NE  ARG   154      40.282  43.107   4.184  1.00157.59           N
ATOM   1310  CZ  ARG   154      40.127  44.380   3.720  1.00157.59           C
ATOM   1311  NH1 ARG   154      39.140  44.661   2.821  1.00157.59           N
ATOM   1312  NH2 ARG   154      40.975  45.367   4.131  1.00157.59           N
ATOM   1313  C   ARG   154      35.546  40.906   5.988  1.00157.59           C
ATOM   1314  O   ARG   154      35.897  42.062   6.218  1.00157.59           O
ATOM   1315  N   HIS   155      34.374  40.420   6.443  1.00 58.76           N
ATOM   1316  CA  HIS   155      33.482  41.269   7.180  1.00 58.76           C
ATOM   1317  ND1 HIS   155      30.340  41.267   4.943  1.00 58.76           N
ATOM   1318  CG  HIS   155      31.574  41.525   5.497  1.00 58.76           C
ATOM   1319  CB  HIS   155      31.990  41.056   6.860  1.00 58.76           C
ATOM   1320  NE2 HIS   155      31.463  42.478   3.455  1.00 58.76           N
ATOM   1321  CD2 HIS   155      32.248  42.265   4.575  1.00 58.76           C
ATOM   1322  CE1 HIS   155      30.327  41.859   3.722  1.00 58.76           C
ATOM   1323  C   HIS   155      33.651  40.952   8.628  1.00 58.76           C
ATOM   1324  O   HIS   155      33.889  39.805   9.005  1.00 58.76           O
ATOM   1325  N   GLY   156      33.538  41.982   9.487  1.00 45.51           N
ATOM   1326  CA  GLY   156      33.694  41.741  10.886  1.00 45.51           C
ATOM   1327  C   GLY   156      32.461  42.219  11.589  1.00 45.51           C
ATOM   1328  O   GLY   156      31.845  43.205  11.191  1.00 45.51           O
ATOM   1329  N   ILE   157      32.094  41.543  12.696  1.00118.16           N
ATOM   1330  CA  ILE   157      30.904  41.893  13.400  1.00118.16           C
ATOM   1331  CB  ILE   157      29.981  40.738  13.628  1.00118.16           C
ATOM   1332  CG1 ILE   157      28.624  41.238  14.153  1.00118.16           C
ATOM   1333  CG2 ILE   157      30.704  39.742  14.546  1.00118.16           C
ATOM   1334  CD1 ILE   157      27.491  40.224  14.004  1.00118.16           C
ATOM   1335  C   ILE   157      31.244  42.508  14.713  1.00118.16           C
ATOM   1336  O   ILE   157      31.997  41.956  15.516  1.00118.16           O
ATOM   1337  N   LEU   158      30.695  43.717  14.929  1.00228.91           N
ATOM   1338  CA  LEU   158      30.869  44.434  16.153  1.00228.91           C
ATOM   1339  CB  LEU   158      31.383  45.871  15.954  1.00228.91           C
ATOM   1340  CG  LEU   158      32.546  46.052  14.959  1.00228.91           C
ATOM   1341  CD1 LEU   158      33.027  47.511  14.946  1.00228.91           C
ATOM   1342  CD2 LEU   158      33.681  45.051  15.182  1.00228.91           C
ATOM   1343  C   LEU   158      29.477  44.663  16.584  1.00228.91           C
ATOM   1344  O   LEU   158      28.682  45.324  15.915  1.00228.91           O
ATOM   1345  N   LEU   159      29.158  44.097  17.732  1.00231.25           N
ATOM   1346  CA  LEU   159      27.867  44.173  18.269  1.00231.25           C
ATOM   1347  CB  LEU   159      27.776  42.963  19.195  1.00231.25           C
ATOM   1348  CG  LEU   159      26.370  42.953  19.588  1.00231.25           C
ATOM   1349  CD1 LEU   159      26.177  43.853  20.808  1.00231.25           C
ATOM   1350  CD2 LEU   159      25.735  43.496  18.303  1.00231.25           C
ATOM   1351  C   LEU   159      27.786  45.486  18.992  1.00231.25           C
ATOM   1352  O   LEU   159      28.759  45.967  19.572  1.00231.25           O
ATOM   1353  N   ILE   160      26.589  46.093  18.940  1.00174.96           N
ATOM   1354  CA  ILE   160      26.230  47.288  19.624  1.00174.96           C
ATOM   1355  CB  ILE   160      25.332  48.162  18.789  1.00174.96           C
ATOM   1356  CG1 ILE   160      26.107  48.930  17.703  1.00174.96           C
ATOM   1357  CG2 ILE   160      24.453  48.992  19.733  1.00174.96           C
ATOM   1358  CD1 ILE   160      26.659  48.042  16.588  1.00174.96           C
ATOM   1359  C   ILE   160      25.365  46.792  20.720  1.00174.96           C
ATOM   1360  O   ILE   160      24.254  46.366  20.434  1.00174.96           O
ATOM   1361  N   THR   161      25.811  46.885  21.990  1.00251.37           N
ATOM   1362  CA  THR   161      25.139  46.117  22.995  1.00251.37           C
ATOM   1363  CB  THR   161      26.055  45.036  23.519  1.00251.37           C
ATOM   1364  OG1 THR   161      25.459  44.459  24.659  1.00251.37           O
ATOM   1365  CG2 THR   161      27.450  45.543  23.888  1.00251.37           C
ATOM   1366  C   THR   161      24.718  46.846  24.200  1.00251.37           C
ATOM   1367  O   THR   161      25.582  47.303  24.943  1.00251.37           O
ATOM   1368  N   LYS   162      23.378  46.822  24.443  1.00229.60           N
ATOM   1369  CA  LYS   162      22.721  47.337  25.609  1.00229.60           C
ATOM   1370  CB  LYS   162      21.267  46.859  25.874  1.00229.60           C
ATOM   1371  CG  LYS   162      20.032  47.555  25.279  1.00229.60           C
ATOM   1372  CD  LYS   162      19.586  48.811  26.044  1.00229.60           C
ATOM   1373  CE  LYS   162      18.249  49.402  25.576  1.00229.60           C
ATOM   1374  NZ  LYS   162      17.851  50.549  26.429  1.00229.60           N
ATOM   1375  C   LYS   162      23.351  46.683  26.750  1.00229.60           C
ATOM   1376  O   LYS   162      23.315  45.460  26.847  1.00229.60           O
ATOM   1377  N   VAL   163      23.940  47.458  27.660  1.00191.04           N
ATOM   1378  CA  VAL   163      24.322  46.720  28.795  1.00191.04           C
ATOM   1379  CB  VAL   163      25.788  46.429  28.914  1.00191.04           C
ATOM   1380  CG1 VAL   163      26.373  47.287  30.036  1.00191.04           C
ATOM   1381  CG2 VAL   163      26.000  44.915  29.032  1.00191.04           C
ATOM   1382  C   VAL   163      23.895  47.587  29.913  1.00191.04           C
ATOM   1383  O   VAL   163      23.836  48.806  29.754  1.00191.04           O
ATOM   1384  N   PHE   164      23.477  46.972  31.033  1.00170.56           N
ATOM   1385  CA  PHE   164      23.207  47.770  32.182  1.00170.56           C
ATOM   1386  CB  PHE   164      22.145  47.258  33.173  1.00170.56           C
ATOM   1387  CG  PHE   164      20.806  47.135  32.548  1.00170.56           C
ATOM   1388  CD1 PHE   164      20.074  48.254  32.238  1.00170.56           C
ATOM   1389  CD2 PHE   164      20.295  45.890  32.267  1.00170.56           C
ATOM   1390  CE1 PHE   164      18.837  48.123  31.661  1.00170.56           C
ATOM   1391  CE2 PHE   164      19.055  45.757  31.693  1.00170.56           C
ATOM   1392  CZ  PHE   164      18.324  46.879  31.392  1.00170.56           C
ATOM   1393  C   PHE   164      24.463  47.633  32.962  1.00170.56           C
ATOM   1394  O   PHE   164      24.609  46.697  33.741  1.00170.56           O
ATOM   1395  N   LEU   165      25.408  48.555  32.743  1.00164.52           N
ATOM   1396  CA  LEU   165      26.681  48.541  33.398  1.00164.52           C
ATOM   1397  CB  LEU   165      27.540  49.692  32.838  1.00164.52           C
ATOM   1398  CG  LEU   165      29.006  49.810  33.315  1.00164.52           C
ATOM   1399  CD1 LEU   165      29.676  51.015  32.636  1.00164.52           C
ATOM   1400  CD2 LEU   165      29.148  49.885  34.844  1.00164.52           C
ATOM   1401  C   LEU   165      26.425  48.786  34.837  1.00164.52           C
ATOM   1402  O   LEU   165      26.990  48.126  35.706  1.00164.52           O
ATOM   1403  N   GLY   166      25.559  49.771  35.112  1.00 62.41           N
ATOM   1404  CA  GLY   166      25.227  50.105  36.461  1.00 62.41           C
ATOM   1405  C   GLY   166      26.491  50.420  37.182  1.00 62.41           C
ATOM   1406  O   GLY   166      27.391  51.055  36.633  1.00 62.41           O
ATOM   1407  N   GLN   167      26.577  49.962  38.447  1.00123.60           N
ATOM   1408  CA  GLN   167      27.734  50.215  39.247  1.00123.60           C
ATOM   1409  CB  GLN   167      27.448  50.331  40.753  1.00123.60           C
ATOM   1410  CG  GLN   167      26.951  49.025  41.378  1.00123.60           C
ATOM   1411  CD  GLN   167      26.904  49.216  42.887  1.00123.60           C
ATOM   1412  OE1 GLN   167      26.419  48.356  43.620  1.00123.60           O
ATOM   1413  NE2 GLN   167      27.432  50.374  43.367  1.00123.60           N
ATOM   1414  C   GLN   167      28.644  49.052  39.082  1.00123.60           C
ATOM   1415  O   GLN   167      28.222  47.896  39.122  1.00123.60           O
ATOM   1416  N   SER   168      29.940  49.341  38.893  1.00 96.23           N
ATOM   1417  CA  SER   168      30.863  48.269  38.699  1.00 96.23           C
ATOM   1418  CB  SER   168      31.521  48.264  37.309  1.00 96.23           C
ATOM   1419  OG  SER   168      30.553  47.979  36.311  1.00 96.23           O
ATOM   1420  C   SER   168      31.962  48.406  39.697  1.00 96.23           C
ATOM   1421  O   SER   168      32.188  49.477  40.254  1.00 96.23           O
ATOM   1422  N   VAL   169      32.656  47.281  39.972  1.00 61.30           N
ATOM   1423  CA  VAL   169      33.778  47.324  40.859  1.00 61.30           C
ATOM   1424  CB  VAL   169      33.494  46.748  42.220  1.00 61.30           C
ATOM   1425  CG1 VAL   169      34.753  46.850  43.103  1.00 61.30           C
ATOM   1426  CG2 VAL   169      32.277  47.484  42.804  1.00 61.30           C
ATOM   1427  C   VAL   169      34.845  46.529  40.162  1.00 61.30           C
ATOM   1428  O   VAL   169      34.571  45.895  39.145  1.00 61.30           O
ATOM   1429  N   GLN   170      36.098  46.554  40.660  1.00138.09           N
ATOM   1430  CA  GLN   170      37.143  45.887  39.939  1.00138.09           C
ATOM   1431  CB  GLN   170      38.562  46.070  40.489  1.00138.09           C
ATOM   1432  CG  GLN   170      38.788  45.355  41.818  1.00138.09           C
ATOM   1433  CD  GLN   170      40.290  45.254  42.012  1.00138.09           C
ATOM   1434  OE1 GLN   170      40.997  46.259  42.040  1.00138.09           O
ATOM   1435  NE2 GLN   170      40.794  43.996  42.126  1.00138.09           N
ATOM   1436  C   GLN   170      36.892  44.423  39.963  1.00138.09           C
ATOM   1437  O   GLN   170      36.485  43.846  40.971  1.00138.09           O
ATOM   1438  N   ALA   171      37.124  43.785  38.808  1.00 73.04           N
ATOM   1439  CA  ALA   171      36.905  42.383  38.700  1.00 73.04           C
ATOM   1440  CB  ALA   171      36.267  42.032  37.370  1.00 73.04           C
ATOM   1441  C   ALA   171      38.210  41.655  38.869  1.00 73.04           C
ATOM   1442  O   ALA   171      39.281  42.254  38.794  1.00 73.04           O
ATOM   1443  N   HIS   172      38.143  40.333  39.145  1.00130.86           N
ATOM   1444  CA  HIS   172      39.321  39.525  39.299  1.00130.86           C
ATOM   1445  ND1 HIS   172      38.612  37.118  41.433  1.00130.86           N
ATOM   1446  CG  HIS   172      38.749  38.483  41.547  1.00130.86           C
ATOM   1447  CB  HIS   172      39.738  39.293  40.763  1.00130.86           C
ATOM   1448  NE2 HIS   172      37.127  37.779  42.950  1.00130.86           N
ATOM   1449  CD2 HIS   172      37.835  38.871  42.479  1.00130.86           C
ATOM   1450  CE1 HIS   172      37.629  36.749  42.293  1.00130.86           C
ATOM   1451  C   HIS   172      39.062  38.177  38.689  1.00130.86           C
ATOM   1452  O   HIS   172      37.924  37.720  38.599  1.00130.86           O
ATOM   1453  N   GLU   173      40.139  37.472  38.293  1.00136.49           N
ATOM   1454  CA  GLU   173      39.997  36.236  37.583  0.50136.49           C
ATOM   1455  CB  GLU   173      41.336  35.589  37.178  0.50136.49           C
ATOM   1456  CG  GLU   173      42.129  34.998  38.345  0.50136.49           C
ATOM   1457  CD  GLU   173      41.663  33.560  38.527  0.50136.49           C
ATOM   1458  OE1 GLU   173      40.827  33.106  37.701  1.00136.49           O
ATOM   1459  OE2 GLU   173      42.138  32.895  39.485  1.00136.49           O
ATOM   1460  C   GLU   173      39.229  35.249  38.399  1.00136.49           C
ATOM   1461  O   GLU   173      39.267  35.257  39.629  1.00136.49           O
ATOM   1462  N   LYS   174      38.481  34.390  37.677  1.00148.61           N
ATOM   1463  CA  LYS   174      37.679  33.309  38.174  1.00148.61           C
ATOM   1464  CB  LYS   174      38.501  32.179  38.827  1.00148.61           C
ATOM   1465  CG  LYS   174      39.215  32.560  40.124  1.00148.61           C
ATOM   1466  CD  LYS   174      39.916  31.374  40.793  1.00148.61           C
ATOM   1467  CE  LYS   174      38.969  30.262  41.250  1.00148.61           C
ATOM   1468  NZ  LYS   174      39.742  29.167  41.879  1.00148.61           N
ATOM   1469  C   LYS   174      36.608  33.772  39.113  1.00148.61           C
ATOM   1470  O   LYS   174      36.231  33.039  40.025  1.00148.61           O
ATOM   1471  N   GLU   175      36.055  34.987  38.921  1.00148.95           N
ATOM   1472  CA  GLU   175      34.958  35.339  39.777  1.00148.95           C
ATOM   1473  CB  GLU   175      35.044  36.734  40.418  1.00148.95           C
ATOM   1474  CG  GLU   175      35.040  37.897  39.433  1.00148.95           C
ATOM   1475  CD  GLU   175      34.955  39.169  40.263  1.00148.95           C
ATOM   1476  OE1 GLU   175      33.817  39.557  40.634  1.00148.95           O
ATOM   1477  OE2 GLU   175      36.024  39.761  40.561  1.00148.95           O
ATOM   1478  C   GLU   175      33.713  35.255  38.952  1.00148.95           C
ATOM   1479  O   GLU   175      33.532  36.010  38.004  1.00148.95           O
ATOM   1480  N   SER   176      32.813  34.324  39.315  1.00102.55           N
ATOM   1481  CA  SER   176      31.620  34.011  38.579  1.00102.55           C
ATOM   1482  CB  SER   176      30.946  32.722  39.078  1.00102.55           C
ATOM   1483  OG  SER   176      29.776  32.457  38.319  1.00102.55           O
ATOM   1484  C   SER   176      30.593  35.099  38.655  1.00102.55           C
ATOM   1485  O   SER   176      29.645  35.097  37.873  1.00102.55           O
ATOM   1486  N   ILE   177      30.716  36.036  39.608  1.00154.79           N
ATOM   1487  CA  ILE   177      29.709  37.051  39.744  1.00154.79           C
ATOM   1488  CB  ILE   177      28.826  36.757  40.938  1.00154.79           C
ATOM   1489  CG1 ILE   177      27.453  37.460  40.909  1.00154.79           C
ATOM   1490  CG2 ILE   177      29.654  37.075  42.192  1.00154.79           C
ATOM   1491  CD1 ILE   177      27.457  38.949  41.246  1.00154.79           C
ATOM   1492  C   ILE   177      30.447  38.338  39.940  1.00154.79           C
ATOM   1493  O   ILE   177      31.644  38.326  40.216  1.00154.79           O
ATOM   1494  N   SER   178      29.773  39.489  39.752  1.00 90.29           N
ATOM   1495  CA  SER   178      30.429  40.746  39.965  1.00 90.29           C
ATOM   1496  CB  SER   178      29.497  41.956  39.801  1.00 90.29           C
ATOM   1497  OG  SER   178      30.213  43.161  40.025  1.00 90.29           O
ATOM   1498  C   SER   178      30.932  40.735  41.371  1.00 90.29           C
ATOM   1499  O   SER   178      30.422  39.999  42.212  1.00 90.29           O
ATOM   1500  N   GLN   179      31.968  41.543  41.666  1.00163.47           N
ATOM   1501  CA  GLN   179      32.531  41.508  42.985  1.00163.47           C
ATOM   1502  CB  GLN   179      33.890  42.220  43.081  1.00163.47           C
ATOM   1503  CG  GLN   179      33.825  43.709  42.762  1.00163.47           C
ATOM   1504  CD  GLN   179      33.377  44.422  44.022  1.00163.47           C
ATOM   1505  OE1 GLN   179      32.241  44.884  44.118  1.00163.47           O
ATOM   1506  NE2 GLN   179      34.317  44.546  44.998  1.00163.47           N
ATOM   1507  C   GLN   179      31.558  42.096  43.963  1.00163.47           C
ATOM   1508  O   GLN   179      30.693  42.892  43.604  1.00163.47           O
ATOM   1509  N   SER   180      31.661  41.676  45.242  1.00178.63           N
ATOM   1510  CA  SER   180      30.741  42.118  46.251  1.00178.63           C
ATOM   1511  CB  SER   180      30.797  41.285  47.543  1.00178.63           C
ATOM   1512  OG  SER   180      29.859  41.783  48.486  1.00178.63           O
ATOM   1513  C   SER   180      31.057  43.526  46.612  1.00178.63           C
ATOM   1514  O   SER   180      32.191  43.975  46.481  1.00178.63           O
ATOM   1515  N   ASN   181      30.047  44.265  47.109  1.00255.74           N
ATOM   1516  CA  ASN   181      30.305  45.628  47.450  1.00255.74           C
ATOM   1517  CB  ASN   181      29.042  46.477  47.714  1.00255.74           C
ATOM   1518  CG  ASN   181      28.367  46.063  49.022  1.00255.74           C
ATOM   1519  OD1 ASN   181      27.794  46.900  49.717  1.00255.74           O
ATOM   1520  ND2 ASN   181      28.425  44.753  49.378  1.00255.74           N
ATOM   1521  C   ASN   181      31.089  45.575  48.711  1.00255.74           C
ATOM   1522  O   ASN   181      31.076  44.568  49.414  1.00255.74           O
ATOM   1523  N   TYR   182      31.845  46.639  49.014  1.00197.75           N
ATOM   1524  CA  TYR   182      32.600  46.589  50.225  1.00197.75           C
ATOM   1525  CB  TYR   182      33.558  47.774  50.422  1.00197.75           C
ATOM   1526  CG  TYR   182      34.504  47.376  51.502  1.00197.75           C
ATOM   1527  CD1 TYR   182      35.580  46.574  51.197  1.00197.75           C
ATOM   1528  CD2 TYR   182      34.329  47.790  52.802  1.00197.75           C
ATOM   1529  CE1 TYR   182      36.470  46.188  52.169  1.00197.75           C
ATOM   1530  CE2 TYR   182      35.217  47.407  53.780  1.00197.75           C
ATOM   1531  CZ  TYR   182      36.288  46.605  53.465  1.00197.75           C
ATOM   1532  OH  TYR   182      37.201  46.210  54.467  1.00197.75           O
ATOM   1533  C   TYR   182      31.583  46.611  51.309  1.00197.75           C
ATOM   1534  O   TYR   182      30.544  47.257  51.174  1.00197.75           O
ATOM   1535  N   PRO   183      31.747  45.793  52.338  1.00130.05           N
ATOM   1536  CA  PRO   183      30.689  45.564  53.287  1.00130.05           C
ATOM   1537  CD  PRO   183      32.658  44.654  52.281  1.00130.05           C
ATOM   1538  CB  PRO   183      31.200  44.475  54.225  1.00130.05           C
ATOM   1539  CG  PRO   183      32.138  43.650  53.323  1.00130.05           C
ATOM   1540  C   PRO   183      30.061  46.728  53.962  1.00130.05           C
ATOM   1541  O   PRO   183      30.744  47.574  54.539  1.00130.05           O
ATOM   1542  N   MET   184      28.721  46.741  53.854  1.00352.94           N
ATOM   1543  CA  MET   184      27.810  47.701  54.389  1.00352.94           C
ATOM   1544  CB  MET   184      27.250  48.684  53.340  1.00352.94           C
ATOM   1545  CG  MET   184      28.291  49.617  52.713  1.00352.94           C
ATOM   1546  SD  MET   184      27.595  50.835  51.554  1.00352.94           S
ATOM   1547  CE  MET   184      26.573  51.679  52.799  1.00352.94           C
ATOM   1548  C   MET   184      26.655  46.865  54.859  1.00352.94           C
ATOM   1549  O   MET   184      26.755  45.637  54.857  1.00352.94           O
ATOM   1550  N   VAL   185      25.528  47.497  55.272  1.00128.41           N
ATOM   1551  CA  VAL   185      24.378  46.757  55.742  1.00128.41           C
ATOM   1552  CB  VAL   185      23.228  47.662  56.107  1.00128.41           C
ATOM   1553  CG1 VAL   185      22.015  46.815  56.537  1.00128.41           C
ATOM   1554  CG2 VAL   185      23.700  48.669  57.165  1.00128.41           C
ATOM   1555  C   VAL   185      23.919  45.877  54.612  1.00128.41           C
ATOM   1556  O   VAL   185      23.370  46.352  53.616  1.00128.41           O
ATOM   1557  N   ASN   186      24.148  44.549  54.743  1.00186.29           N
ATOM   1558  CA  ASN   186      23.863  43.629  53.674  1.00186.29           C
ATOM   1559  CB  ASN   186      24.280  42.180  53.979  1.00186.29           C
ATOM   1560  CG  ASN   186      24.125  41.352  52.708  1.00186.29           C
ATOM   1561  OD1 ASN   186      23.848  40.156  52.772  1.00186.29           O
ATOM   1562  ND2 ASN   186      24.307  42.004  51.526  1.00186.29           N
ATOM   1563  C   ASN   186      22.405  43.636  53.339  1.00186.29           C
ATOM   1564  O   ASN   186      21.541  43.375  54.176  1.00186.29           O
ATOM   1565  N   SER   187      22.132  43.968  52.063  1.00134.58           N
ATOM   1566  CA  SER   187      20.806  43.986  51.539  1.00134.58           C
ATOM   1567  CB  SER   187      20.171  45.364  51.465  1.00134.58           C
ATOM   1568  OG  SER   187      20.572  45.939  50.234  1.00134.58           O
ATOM   1569  C   SER   187      20.956  43.612  50.102  1.00134.58           C
ATOM   1570  O   SER   187      21.984  43.908  49.483  1.00134.58           O
ATOM   1571  N   VAL   188      19.910  42.958  49.552  1.00113.48           N
ATOM   1572  CA  VAL   188      19.923  42.547  48.181  1.00113.48           C
ATOM   1573  CB  VAL   188      19.516  41.110  47.997  1.00113.48           C
ATOM   1574  CG1 VAL   188      19.557  40.753  46.498  1.00113.48           C
ATOM   1575  CG2 VAL   188      20.430  40.230  48.858  1.00113.48           C
ATOM   1576  C   VAL   188      18.968  43.460  47.458  1.00113.48           C
ATOM   1577  O   VAL   188      17.813  43.630  47.865  1.00113.48           O
ATOM   1578  N   PHE   189      19.473  44.055  46.345  1.00213.40           N
ATOM   1579  CA  PHE   189      18.876  45.093  45.546  1.00213.40           C
ATOM   1580  CB  PHE   189      19.898  45.696  44.520  1.00213.40           C
ATOM   1581  CG  PHE   189      20.352  44.807  43.393  1.00213.40           C
ATOM   1582  CD1 PHE   189      21.073  43.651  43.589  1.00213.40           C
ATOM   1583  CD2 PHE   189      20.010  45.144  42.103  1.00213.40           C
ATOM   1584  CE1 PHE   189      21.448  42.872  42.519  1.00213.40           C
ATOM   1585  CE2 PHE   189      20.382  44.374  41.032  1.00213.40           C
ATOM   1586  CZ  PHE   189      21.104  43.231  41.239  1.00213.40           C
ATOM   1587  C   PHE   189      17.539  44.732  44.928  1.00213.40           C
ATOM   1588  O   PHE   189      16.579  45.460  45.187  1.00213.40           O
ATOM   1589  N   ILE   190      17.387  43.618  44.162  1.00111.02           N
ATOM   1590  CA  ILE   190      16.099  43.308  43.578  1.00111.02           C
ATOM   1591  CB  ILE   190      16.181  42.224  42.527  1.00111.02           C
ATOM   1592  CG1 ILE   190      17.189  42.587  41.417  1.00111.02           C
ATOM   1593  CG2 ILE   190      14.767  42.017  41.961  1.00111.02           C
ATOM   1594  CD1 ILE   190      16.802  43.814  40.595  1.00111.02           C
ATOM   1595  C   ILE   190      15.098  42.924  44.664  1.00111.02           C
ATOM   1596  O   ILE   190      14.047  43.554  44.740  1.00111.02           O
ATOM   1597  N   PRO   191      15.349  41.988  45.560  1.00100.34           N
ATOM   1598  CA  PRO   191      14.379  41.715  46.597  1.00100.34           C
ATOM   1599  CD  PRO   191      16.049  40.766  45.176  1.00100.34           C
ATOM   1600  CB  PRO   191      14.766  40.365  47.197  1.00100.34           C
ATOM   1601  CG  PRO   191      15.440  39.633  46.026  1.00100.34           C
ATOM   1602  C   PRO   191      14.141  42.785  47.629  1.00100.34           C
ATOM   1603  O   PRO   191      13.139  42.678  48.337  1.00100.34           O
ATOM   1604  N   ARG   192      15.017  43.796  47.770  1.00329.02           N
ATOM   1605  CA  ARG   192      14.736  44.783  48.775  1.00329.02           C
ATOM   1606  CB  ARG   192      15.714  44.678  49.977  1.00329.02           C
ATOM   1607  CG  ARG   192      15.541  45.674  51.137  1.00329.02           C
ATOM   1608  CD  ARG   192      16.496  45.417  52.315  1.00329.02           C
ATOM   1609  NE  ARG   192      16.471  46.583  53.249  1.00329.02           N
ATOM   1610  CZ  ARG   192      15.582  46.644  54.284  1.00329.02           C
ATOM   1611  NH1 ARG   192      14.678  45.641  54.476  1.00329.02           N
ATOM   1612  NH2 ARG   192      15.567  47.733  55.106  1.00329.02           N
ATOM   1613  C   ARG   192      14.818  46.139  48.137  1.00329.02           C
ATOM   1614  O   ARG   192      15.776  46.438  47.424  1.00329.02           O
ATOM   1615  N   LYS   193      13.787  46.992  48.341  1.00241.48           N
ATOM   1616  CA  LYS   193      13.791  48.340  47.818  1.00241.48           C
ATOM   1617  CB  LYS   193      12.552  48.628  46.935  1.00241.48           C
ATOM   1618  CG  LYS   193      12.503  50.021  46.291  1.00241.48           C
ATOM   1619  CD  LYS   193      11.275  50.268  45.401  1.00241.48           C
ATOM   1620  CE  LYS   193      11.337  49.608  44.020  1.00241.48           C
ATOM   1621  NZ  LYS   193      10.117  49.927  43.241  1.00241.48           N
ATOM   1622  C   LYS   193      13.707  49.280  48.997  1.00241.48           C
ATOM   1623  O   LYS   193      12.611  49.554  49.488  1.00241.48           O
ATOM   1624  N   TYR   194      14.863  49.789  49.493  1.00291.29           N
ATOM   1625  CA  TYR   194      14.979  50.700  50.610  1.00291.29           C
ATOM   1626  CB  TYR   194      15.256  50.009  51.974  1.00291.29           C
ATOM   1627  CG  TYR   194      14.028  49.500  52.674  1.00291.29           C
ATOM   1628  CD1 TYR   194      13.452  48.281  52.389  1.00291.29           C
ATOM   1629  CD2 TYR   194      13.449  50.275  53.650  1.00291.29           C
ATOM   1630  CE1 TYR   194      12.327  47.850  53.053  1.00291.29           C
ATOM   1631  CE2 TYR   194      12.325  49.854  54.321  1.00291.29           C
ATOM   1632  CZ  TYR   194      11.759  48.640  54.024  1.00291.29           C
ATOM   1633  OH  TYR   194      10.604  48.211  54.713  1.00291.29           O
ATOM   1634  C   TYR   194      16.177  51.576  50.331  1.00291.29           C
ATOM   1635  O   TYR   194      16.961  51.302  49.422  1.00291.29           O
ATOM   1636  N   LEU   195      16.373  52.667  51.110  1.00256.92           N
ATOM   1637  CA  LEU   195      17.539  53.480  50.863  1.00256.92           C
ATOM   1638  CB  LEU   195      17.431  54.913  51.426  1.00256.92           C
ATOM   1639  CG  LEU   195      16.339  55.799  50.787  1.00256.92           C
ATOM   1640  CD1 LEU   195      14.929  55.282  51.114  1.00256.92           C
ATOM   1641  CD2 LEU   195      16.531  57.278  51.162  1.00256.92           C
ATOM   1642  C   LEU   195      18.716  52.843  51.556  1.00256.92           C
ATOM   1643  O   LEU   195      19.137  53.283  52.627  1.00256.92           O
ATOM   1644  N   LEU   196      19.263  51.775  50.931  1.00229.95           N
ATOM   1645  CA  LEU   196      20.407  51.020  51.369  1.00229.95           C
ATOM   1646  CB  LEU   196      20.083  49.630  51.981  1.00229.95           C
ATOM   1647  CG  LEU   196      19.497  49.635  53.412  1.00229.95           C
ATOM   1648  CD1 LEU   196      19.124  48.222  53.891  1.00229.95           C
ATOM   1649  CD2 LEU   196      20.444  50.339  54.396  1.00229.95           C
ATOM   1650  C   LEU   196      21.191  50.768  50.127  1.00229.95           C
ATOM   1651  O   LEU   196      20.762  51.151  49.040  1.00229.95           O
ATOM   1652  N   ASN   197      22.378  50.147  50.269  1.00254.39           N
ATOM   1653  CA  ASN   197      23.182  49.801  49.135  1.00254.39           C
ATOM   1654  CB  ASN   197      24.703  50.016  49.349  1.00254.39           C
ATOM   1655  CG  ASN   197      25.465  49.721  48.054  1.00254.39           C
ATOM   1656  OD1 ASN   197      25.102  50.204  46.982  1.00254.39           O
ATOM   1657  ND2 ASN   197      26.521  48.866  48.141  1.00254.39           N
ATOM   1658  C   ASN   197      22.962  48.344  48.859  1.00254.39           C
ATOM   1659  O   ASN   197      22.465  47.597  49.700  1.00254.39           O
ATOM   1660  N   SER   198      23.323  47.961  47.619  1.00161.02           N
ATOM   1661  CA  SER   198      23.350  46.665  47.001  1.00161.02           C
ATOM   1662  CB  SER   198      23.567  46.719  45.479  1.00161.02           C
ATOM   1663  OG  SER   198      23.581  45.405  44.940  1.00161.02           O
ATOM   1664  C   SER   198      24.437  45.815  47.565  1.00161.02           C
ATOM   1665  O   SER   198      25.479  46.299  48.002  1.00161.02           O
ATOM   1666  N   VAL   199      24.167  44.495  47.575  1.00113.66           N
ATOM   1667  CA  VAL   199      25.062  43.477  48.038  1.00113.66           C
ATOM   1668  CB  VAL   199      24.378  42.149  48.180  1.00113.66           C
ATOM   1669  CG1 VAL   199      23.834  41.726  46.804  1.00113.66           C
ATOM   1670  CG2 VAL   199      25.378  41.149  48.784  1.00113.66           C
ATOM   1671  C   VAL   199      26.218  43.291  47.100  1.00113.66           C
ATOM   1672  O   VAL   199      27.361  43.167  47.535  1.00113.66           O
ATOM   1673  N   MET   200      25.970  43.268  45.776  1.00140.41           N
ATOM   1674  CA  MET   200      27.063  42.960  44.897  0.50140.41           C
ATOM   1675  CB  MET   200      26.856  41.614  44.179  0.50140.41           C
ATOM   1676  CG  MET   200      28.132  40.805  43.948  0.50140.41           C
ATOM   1677  SD  MET   200      28.695  39.971  45.465  1.00140.41           S
ATOM   1678  CE  MET   200      29.966  38.930  44.694  1.00140.41           C
ATOM   1679  C   MET   200      27.054  44.014  43.838  1.00140.41           C
ATOM   1680  O   MET   200      26.036  44.670  43.624  1.00140.41           O
ATOM   1681  N   GLY   201      28.202  44.227  43.163  1.00 38.54           N
ATOM   1682  CA  GLY   201      28.239  45.187  42.100  1.00 38.54           C
ATOM   1683  C   GLY   201      27.493  44.568  40.966  1.00 38.54           C
ATOM   1684  O   GLY   201      27.391  43.347  40.877  1.00 38.54           O
ATOM   1685  N   GLN   202      26.885  45.395  40.096  1.00142.81           N
ATOM   1686  CA  GLN   202      26.181  44.827  38.989  1.00142.81           C
ATOM   1687  CB  GLN   202      25.031  45.680  38.443  1.00142.81           C
ATOM   1688  CG  GLN   202      25.400  47.031  37.864  1.00142.81           C
ATOM   1689  CD  GLN   202      24.059  47.657  37.535  1.00142.81           C
ATOM   1690  OE1 GLN   202      23.447  47.347  36.514  1.00142.81           O
ATOM   1691  NE2 GLN   202      23.600  48.584  38.418  1.00142.81           N
ATOM   1692  C   GLN   202      27.108  44.384  37.907  1.00142.81           C
ATOM   1693  O   GLN   202      26.792  43.454  37.168  1.00142.81           O
ATOM   1694  N   ARG   203      28.263  45.058  37.757  1.00186.36           N
ATOM   1695  CA  ARG   203      29.163  44.708  36.700  1.00186.36           C
ATOM   1696  CB  ARG   203      29.111  45.721  35.542  1.00186.36           C
ATOM   1697  CG  ARG   203      29.673  45.195  34.225  1.00186.36           C
ATOM   1698  CD  ARG   203      28.636  44.426  33.407  1.00186.36           C
ATOM   1699  NE  ARG   203      28.321  45.263  32.218  1.00186.36           N
ATOM   1700  CZ  ARG   203      29.036  45.060  31.074  1.00186.36           C
ATOM   1701  NH1 ARG   203      29.930  44.033  31.020  1.00186.36           N
ATOM   1702  NH2 ARG   203      28.859  45.869  29.990  1.00186.36           N
ATOM   1703  C   ARG   203      30.554  44.786  37.248  1.00186.36           C
ATOM   1704  O   ARG   203      30.777  45.277  38.354  1.00186.36           O
ATOM   1705  N   ASN   204      31.531  44.268  36.478  1.00 83.81           N
ATOM   1706  CA  ASN   204      32.907  44.342  36.867  1.00 83.81           C
ATOM   1707  CB  ASN   204      33.539  42.980  37.120  1.00 83.81           C
ATOM   1708  CG  ASN   204      33.469  42.673  38.611  1.00 83.81           C
ATOM   1709  OD1 ASN   204      33.843  43.490  39.452  1.00 83.81           O
ATOM   1710  ND2 ASN   204      33.007  41.451  38.961  1.00 83.81           N
ATOM   1711  C   ASN   204      33.664  45.070  35.802  1.00 83.81           C
ATOM   1712  O   ASN   204      33.199  45.194  34.670  1.00 83.81           O
ATOM   1713  N   CYS   205      34.854  45.605  36.149  1.00103.01           N
ATOM   1714  CA  CYS   205      35.542  46.419  35.190  1.00103.01           C
ATOM   1715  CB  CYS   205      35.175  47.897  35.381  1.00103.01           C
ATOM   1716  SG  CYS   205      35.985  48.982  34.193  1.00103.01           S
ATOM   1717  C   CYS   205      37.028  46.260  35.367  1.00103.01           C
ATOM   1718  O   CYS   205      37.490  45.737  36.381  1.00103.01           O
ATOM   1719  N   ASP   206      37.810  46.686  34.345  1.00 61.03           N
ATOM   1720  CA  ASP   206      39.245  46.603  34.361  1.00 61.03           C
ATOM   1721  CB  ASP   206      39.918  46.944  33.011  1.00 61.03           C
ATOM   1722  CG  ASP   206      39.657  48.394  32.624  1.00 61.03           C
ATOM   1723  OD1 ASP   206      38.591  48.933  33.019  1.00 61.03           O
ATOM   1724  OD2 ASP   206      40.521  48.983  31.921  1.00 61.03           O
ATOM   1725  C   ASP   206      39.827  47.483  35.422  1.00 61.03           C
ATOM   1726  O   ASP   206      40.686  47.044  36.185  1.00 61.03           O
ATOM   1727  N   CYS   207      39.379  48.749  35.515  1.00 88.88           N
ATOM   1728  CA  CYS   207      39.950  49.594  36.523  1.00 88.88           C
ATOM   1729  CB  CYS   207      41.259  50.268  36.076  1.00 88.88           C
ATOM   1730  SG  CYS   207      41.996  51.318  37.362  1.00 88.88           S
ATOM   1731  C   CYS   207      38.958  50.664  36.854  1.00 88.88           C
ATOM   1732  O   CYS   207      38.224  51.146  35.991  1.00 88.88           O
ATOM   1733  N   SER   208      38.938  51.079  38.134  1.00 69.28           N
ATOM   1734  CA  SER   208      37.994  52.045  38.614  1.00 69.28           C
ATOM   1735  CB  SER   208      38.130  52.306  40.124  1.00 69.28           C
ATOM   1736  OG  SER   208      37.846  51.120  40.852  1.00 69.28           O
ATOM   1737  C   SER   208      38.224  53.345  37.912  1.00 69.28           C
ATOM   1738  O   SER   208      37.283  54.100  37.671  1.00 69.28           O
ATOM   1739  N   VAL   209      39.486  53.651  37.563  1.00 31.22           N
ATOM   1740  CA  VAL   209      39.729  54.899  36.904  1.00 31.22           C
ATOM   1741  CB  VAL   209      41.007  55.561  37.329  1.00 31.22           C
ATOM   1742  CG1 VAL   209      41.201  56.836  36.490  1.00 31.22           C
ATOM   1743  CG2 VAL   209      40.949  55.812  38.845  1.00 31.22           C
ATOM   1744  C   VAL   209      39.835  54.625  35.440  1.00 31.22           C
ATOM   1745  O   VAL   209      40.543  53.714  35.018  1.00 31.22           O
ATOM   1746  N   ARG   210      39.129  55.435  34.625  1.00154.61           N
ATOM   1747  CA  ARG   210      39.144  55.269  33.200  1.00154.61           C
ATOM   1748  CB  ARG   210      40.480  55.665  32.550  1.00154.61           C
ATOM   1749  CG  ARG   210      40.750  57.170  32.618  1.00154.61           C
ATOM   1750  CD  ARG   210      40.029  57.971  31.531  1.00154.61           C
ATOM   1751  NE  ARG   210      38.565  57.886  31.798  1.00154.61           N
ATOM   1752  CZ  ARG   210      37.961  58.792  32.623  1.00154.61           C
ATOM   1753  NH1 ARG   210      38.696  59.787  33.200  1.00154.61           N
ATOM   1754  NH2 ARG   210      36.621  58.704  32.867  1.00154.61           N
ATOM   1755  C   ARG   210      38.827  53.848  32.863  1.00154.61           C
ATOM   1756  O   ARG   210      39.647  53.126  32.297  1.00154.61           O
ATOM   1757  N   GLN   211      37.602  53.426  33.226  1.00154.47           N
ATOM   1758  CA  GLN   211      37.086  52.108  33.001  1.00154.47           C
ATOM   1759  CB  GLN   211      35.714  51.968  33.679  1.00154.47           C
ATOM   1760  CG  GLN   211      34.687  53.009  33.231  1.00154.47           C
ATOM   1761  CD  GLN   211      34.959  54.285  34.013  1.00154.47           C
ATOM   1762  OE1 GLN   211      34.480  55.361  33.658  1.00154.47           O
ATOM   1763  NE2 GLN   211      35.749  54.162  35.113  1.00154.47           N
ATOM   1764  C   GLN   211      36.917  51.877  31.527  1.00154.47           C
ATOM   1765  O   GLN   211      36.035  52.463  30.904  1.00154.47           O
ATOM   1766  N   CYS   212      37.837  51.088  30.925  1.00113.62           N
ATOM   1767  CA  CYS   212      37.814  50.682  29.542  1.00113.62           C
ATOM   1768  CB  CYS   212      39.206  50.271  29.033  1.00113.62           C
ATOM   1769  SG  CYS   212      39.187  49.761  27.288  1.00113.62           S
ATOM   1770  C   CYS   212      36.888  49.527  29.247  1.00113.62           C
ATOM   1771  O   CYS   212      36.190  49.538  28.232  1.00113.62           O
ATOM   1772  N   LYS   213      36.865  48.484  30.114  1.00154.02           N
ATOM   1773  CA  LYS   213      36.139  47.284  29.773  1.00154.02           C
ATOM   1774  CB  LYS   213      37.066  46.081  29.523  1.00154.02           C
ATOM   1775  CG  LYS   213      37.869  45.664  30.757  1.00154.02           C
ATOM   1776  CD  LYS   213      38.571  44.314  30.605  1.00154.02           C
ATOM   1777  CE  LYS   213      37.608  43.134  30.465  1.00154.02           C
ATOM   1778  NZ  LYS   213      37.024  43.119  29.105  1.00154.02           N
ATOM   1779  C   LYS   213      35.209  46.895  30.877  1.00154.02           C
ATOM   1780  O   LYS   213      35.466  47.161  32.050  1.00154.02           O
ATOM   1781  N   TRP   214      34.086  46.236  30.513  1.00130.00           N
ATOM   1782  CA  TRP   214      33.124  45.832  31.495  1.00130.00           C
ATOM   1783  CB  TRP   214      31.841  46.674  31.454  1.00130.00           C
ATOM   1784  CG  TRP   214      32.086  48.104  31.868  1.00130.00           C
ATOM   1785  CD2 TRP   214      32.691  49.083  31.012  1.00130.00           C
ATOM   1786  CD1 TRP   214      31.846  48.725  33.058  1.00130.00           C
ATOM   1787  NE1 TRP   214      32.257  50.035  32.994  1.00130.00           N
ATOM   1788  CE2 TRP   214      32.780  50.267  31.739  1.00130.00           C
ATOM   1789  CE3 TRP   214      33.145  48.999  29.727  1.00130.00           C
ATOM   1790  CZ2 TRP   214      33.322  51.390  31.186  1.00130.00           C
ATOM   1791  CZ3 TRP   214      33.682  50.134  29.169  1.00130.00           C
ATOM   1792  CH2 TRP   214      33.768  51.306  29.888  1.00130.00           C
ATOM   1793  C   TRP   214      32.759  44.402  31.260  1.00130.00           C
ATOM   1794  O   TRP   214      32.700  43.936  30.123  1.00130.00           O
ATOM   1795  N   PHE   215      32.496  43.671  32.363  1.00142.13           N
ATOM   1796  CA  PHE   215      32.174  42.273  32.321  1.00142.13           C
ATOM   1797  CB  PHE   215      33.198  41.476  33.154  1.00142.13           C
ATOM   1798  CG  PHE   215      33.872  40.494  32.263  1.00142.13           C
ATOM   1799  CD1 PHE   215      34.473  40.902  31.102  1.00142.13           C
ATOM   1800  CD2 PHE   215      33.966  39.171  32.619  1.00142.13           C
ATOM   1801  CE1 PHE   215      35.094  39.981  30.297  1.00142.13           C
ATOM   1802  CE2 PHE   215      34.581  38.257  31.808  1.00142.13           C
ATOM   1803  CZ  PHE   215      35.146  38.659  30.633  1.00142.13           C
ATOM   1804  C   PHE   215      30.818  42.111  32.956  1.00142.13           C
ATOM   1805  O   PHE   215      30.587  42.615  34.053  1.00142.13           O
ATOM   1806  N   VAL   216      29.866  41.431  32.273  1.00160.89           N
ATOM   1807  CA  VAL   216      28.575  41.220  32.879  1.00160.89           C
ATOM   1808  CB  VAL   216      27.447  41.950  32.218  1.00160.89           C
ATOM   1809  CG1 VAL   216      27.254  41.420  30.788  1.00160.89           C
ATOM   1810  CG2 VAL   216      26.216  41.771  33.116  1.00160.89           C
ATOM   1811  C   VAL   216      28.249  39.755  32.865  1.00160.89           C
ATOM   1812  O   VAL   216      28.524  39.059  31.891  1.00160.89           O
ATOM   1813  N   PHE   217      27.755  39.256  34.019  1.00160.24           N
ATOM   1814  CA  PHE   217      27.359  37.894  34.285  1.00160.24           C
ATOM   1815  CB  PHE   217      27.440  37.469  35.753  1.00160.24           C
ATOM   1816  CG  PHE   217      28.885  37.301  35.970  1.00160.24           C
ATOM   1817  CD1 PHE   217      29.558  36.323  35.278  1.00160.24           C
ATOM   1818  CD2 PHE   217      29.546  38.091  36.869  1.00160.24           C
ATOM   1819  CE1 PHE   217      30.905  36.153  35.460  1.00160.24           C
ATOM   1820  CE2 PHE   217      30.894  37.931  37.054  1.00160.24           C
ATOM   1821  CZ  PHE   217      31.564  36.966  36.346  1.00160.24           C
ATOM   1822  C   PHE   217      25.993  37.501  33.847  1.00160.24           C
ATOM   1823  O   PHE   217      25.766  36.330  33.557  1.00160.24           O
ATOM   1824  N   ASP   218      25.025  38.429  33.883  1.00106.20           N
ATOM   1825  CA  ASP   218      23.670  38.038  33.631  1.00106.20           C
ATOM   1826  CB  ASP   218      22.655  38.753  34.549  1.00106.20           C
ATOM   1827  CG  ASP   218      22.813  40.267  34.442  1.00106.20           C
ATOM   1828  OD1 ASP   218      23.973  40.758  34.435  1.00106.20           O
ATOM   1829  OD2 ASP   218      21.765  40.962  34.370  1.00106.20           O
ATOM   1830  C   ASP   218      23.327  38.249  32.196  1.00106.20           C
ATOM   1831  O   ASP   218      23.712  39.242  31.583  1.00106.20           O
ATOM   1832  N   HIS   219      22.592  37.272  31.626  1.00139.83           N
ATOM   1833  CA  HIS   219      22.225  37.277  30.243  1.00139.83           C
ATOM   1834  ND1 HIS   219      18.988  36.307  30.054  1.00139.83           N
ATOM   1835  CG  HIS   219      20.182  35.775  30.489  1.00139.83           C
ATOM   1836  CB  HIS   219      21.499  35.993  29.805  1.00139.83           C
ATOM   1837  NE2 HIS   219      18.526  35.114  31.873  1.00139.83           N
ATOM   1838  CD2 HIS   219      19.882  35.051  31.602  1.00139.83           C
ATOM   1839  CE1 HIS   219      18.032  35.880  30.917  1.00139.83           C
ATOM   1840  C   HIS   219      21.318  38.435  29.954  1.00139.83           C
ATOM   1841  O   HIS   219      21.474  39.087  28.929  1.00139.83           O
ATOM   1842  N   ASP   220      20.363  38.717  30.863  1.00143.89           N
ATOM   1843  CA  ASP   220      19.328  39.720  30.747  1.00143.89           C
ATOM   1844  CB  ASP   220      18.281  39.615  31.870  1.00143.89           C
ATOM   1845  CG  ASP   220      17.072  40.472  31.513  1.00143.89           C
ATOM   1846  OD1 ASP   220      16.970  40.899  30.331  1.00143.89           O
ATOM   1847  OD2 ASP   220      16.226  40.702  32.418  1.00143.89           O
ATOM   1848  C   ASP   220      19.885  41.120  30.783  1.00143.89           C
ATOM   1849  O   ASP   220      19.220  42.071  30.374  1.00143.89           O
ATOM   1850  N   LEU   221      21.102  41.278  31.326  1.00166.14           N
ATOM   1851  CA  LEU   221      21.785  42.525  31.559  1.00166.14           C
ATOM   1852  CB  LEU   221      23.103  42.291  32.327  1.00166.14           C
ATOM   1853  CG  LEU   221      23.888  43.538  32.786  1.00166.14           C
ATOM   1854  CD1 LEU   221      24.630  44.238  31.637  1.00166.14           C
ATOM   1855  CD2 LEU   221      22.991  44.473  33.605  1.00166.14           C
ATOM   1856  C   LEU   221      22.098  43.220  30.267  1.00166.14           C
ATOM   1857  O   LEU   221      22.298  44.436  30.234  1.00166.14           O
ATOM   1858  N   VAL   222      22.194  42.449  29.172  1.00170.42           N
ATOM   1859  CA  VAL   222      22.677  42.958  27.928  1.00170.42           C
ATOM   1860  CB  VAL   222      23.876  42.119  27.637  1.00170.42           C
ATOM   1861  CG1 VAL   222      23.403  40.756  27.112  1.00170.42           C
ATOM   1862  CG2 VAL   222      24.909  42.903  26.849  1.00170.42           C
ATOM   1863  C   VAL   222      21.596  42.811  26.869  1.00170.42           C
ATOM   1864  O   VAL   222      20.893  41.807  26.838  1.00170.42           O
ATOM   1865  N   LEU   223      21.398  43.828  25.988  1.00145.20           N
ATOM   1866  CA  LEU   223      20.380  43.765  24.954  1.00145.20           C
ATOM   1867  CB  LEU   223      19.114  44.562  25.314  1.00145.20           C
ATOM   1868  CG  LEU   223      18.149  44.785  24.130  1.00145.20           C
ATOM   1869  CD1 LEU   223      17.575  43.471  23.586  1.00145.20           C
ATOM   1870  CD2 LEU   223      17.061  45.808  24.491  1.00145.20           C
ATOM   1871  C   LEU   223      20.901  44.403  23.712  1.00145.20           C
ATOM   1872  O   LEU   223      20.853  45.613  23.503  1.00145.20           O
ATOM   1873  N   PRO   224      21.441  43.640  22.857  1.00308.73           N
ATOM   1874  CA  PRO   224      21.917  44.462  21.804  1.00308.73           C
ATOM   1875  CD  PRO   224      22.517  42.915  23.454  1.00308.73           C
ATOM   1876  CB  PRO   224      23.267  43.970  21.387  1.00308.73           C
ATOM   1877  CG  PRO   224      23.759  43.330  22.682  1.00308.73           C
ATOM   1878  C   PRO   224      20.933  44.944  20.822  1.00308.73           C
ATOM   1879  O   PRO   224      19.953  44.261  20.531  1.00308.73           O
ATOM   1880  N   GLU   225      21.110  46.226  20.474  1.00170.27           N
ATOM   1881  CA  GLU   225      20.280  46.901  19.539  1.00170.27           C
ATOM   1882  CB  GLU   225      20.132  48.396  19.800  1.00170.27           C
ATOM   1883  CG  GLU   225      19.042  48.978  18.906  1.00170.27           C
ATOM   1884  CD  GLU   225      19.439  50.404  18.586  1.00170.27           C
ATOM   1885  OE1 GLU   225      19.237  51.346  19.397  1.00170.27           O
ATOM   1886  OE2 GLU   225      19.993  50.546  17.460  1.00170.27           O
ATOM   1887  C   GLU   225      20.710  46.776  18.109  1.00170.27           C
ATOM   1888  O   GLU   225      19.861  46.796  17.220  1.00170.27           O
ATOM   1889  N   TYR   226      22.030  46.738  17.830  1.00173.04           N
ATOM   1890  CA  TYR   226      22.463  46.730  16.456  1.00173.04           C
ATOM   1891  CB  TYR   226      22.817  48.125  15.899  1.00173.04           C
ATOM   1892  CG  TYR   226      21.835  48.607  14.884  1.00173.04           C
ATOM   1893  CD1 TYR   226      20.554  48.986  15.209  1.00173.04           C
ATOM   1894  CD2 TYR   226      22.242  48.704  13.571  1.00173.04           C
ATOM   1895  CE1 TYR   226      19.695  49.437  14.231  1.00173.04           C
ATOM   1896  CE2 TYR   226      21.392  49.161  12.594  1.00173.04           C
ATOM   1897  CZ  TYR   226      20.111  49.525  12.923  1.00173.04           C
ATOM   1898  OH  TYR   226      19.233  49.991  11.921  1.00173.04           O
ATOM   1899  C   TYR   226      23.713  45.947  16.265  1.00173.04           C
ATOM   1900  O   TYR   226      24.505  45.763  17.187  1.00173.04           O
ATOM   1901  N   VAL   227      23.889  45.419  15.038  1.00139.20           N
ATOM   1902  CA  VAL   227      25.172  44.895  14.688  1.00139.20           C
ATOM   1903  CB  VAL   227      25.306  43.498  14.141  1.00139.20           C
ATOM   1904  CG1 VAL   227      25.473  42.486  15.275  1.00139.20           C
ATOM   1905  CG2 VAL   227      24.126  43.227  13.201  1.00139.20           C
ATOM   1906  C   VAL   227      25.704  45.739  13.605  1.00139.20           C
ATOM   1907  O   VAL   227      24.993  46.109  12.671  1.00139.20           O
ATOM   1908  N   VAL   228      26.992  46.082  13.733  1.00126.47           N
ATOM   1909  CA  VAL   228      27.600  46.805  12.675  1.00126.47           C
ATOM   1910  CB  VAL   228      28.399  48.002  13.122  1.00126.47           C
ATOM   1911  CG1 VAL   228      27.435  49.026  13.745  1.00126.47           C
ATOM   1912  CG2 VAL   228      29.516  47.547  14.078  1.00126.47           C
ATOM   1913  C   VAL   228      28.523  45.843  12.005  1.00126.47           C
ATOM   1914  O   VAL   228      29.359  45.213  12.653  1.00126.47           O
ATOM   1915  N   GLU   229      28.354  45.663  10.681  1.00115.97           N
ATOM   1916  CA  GLU   229      29.281  44.838   9.972  1.00115.97           C
ATOM   1917  CB  GLU   229      28.684  44.037   8.800  1.00115.97           C
ATOM   1918  CG  GLU   229      28.095  44.875   7.672  1.00115.97           C
ATOM   1919  CD  GLU   229      27.662  43.885   6.605  1.00115.97           C
ATOM   1920  OE1 GLU   229      28.553  43.235   5.996  1.00115.97           O
ATOM   1921  OE2 GLU   229      26.428  43.757   6.398  1.00115.97           O
ATOM   1922  C   GLU   229      30.288  45.810   9.460  1.00115.97           C
ATOM   1923  O   GLU   229      29.932  46.849   8.906  1.00115.97           O
ATOM   1924  N   PHE   230      31.582  45.494   9.646  1.00164.31           N
ATOM   1925  CA  PHE   230      32.609  46.470   9.430  1.00164.31           C
ATOM   1926  CB  PHE   230      33.114  46.841  10.847  1.00164.31           C
ATOM   1927  CG  PHE   230      33.779  48.165  11.002  1.00164.31           C
ATOM   1928  CD1 PHE   230      33.127  49.331  10.663  1.00164.31           C
ATOM   1929  CD2 PHE   230      35.014  48.250  11.596  1.00164.31           C
ATOM   1930  CE1 PHE   230      33.718  50.562  10.827  1.00164.31           C
ATOM   1931  CE2 PHE   230      35.612  49.480  11.759  1.00164.31           C
ATOM   1932  CZ  PHE   230      34.975  50.637  11.373  1.00164.31           C
ATOM   1933  C   PHE   230      33.679  45.780   8.636  1.00164.31           C
ATOM   1934  O   PHE   230      33.878  44.576   8.779  1.00164.31           O
ATOM   1935  N   GLU   231      34.393  46.515   7.758  1.00116.82           N
ATOM   1936  CA  GLU   231      35.368  45.850   6.943  1.00116.82           C
ATOM   1937  CB  GLU   231      34.826  45.566   5.536  1.00116.82           C
ATOM   1938  CG  GLU   231      34.413  46.853   4.816  1.00116.82           C
ATOM   1939  CD  GLU   231      33.966  46.519   3.399  1.00116.82           C
ATOM   1940  OE1 GLU   231      33.978  45.315   3.029  1.00116.82           O
ATOM   1941  OE2 GLU   231      33.608  47.476   2.662  1.00116.82           O
ATOM   1942  C   GLU   231      36.558  46.742   6.773  1.00116.82           C
ATOM   1943  O   GLU   231      36.433  47.915   6.424  1.00116.82           O
ATOM   1944  N   TYR   232      37.764  46.180   6.976  1.00167.14           N
ATOM   1945  CA  TYR   232      38.949  46.971   6.845  1.00167.14           C
ATOM   1946  CB  TYR   232      40.248  46.245   7.248  1.00167.14           C
ATOM   1947  CG  TYR   232      41.364  47.212   7.049  1.00167.14           C
ATOM   1948  CD1 TYR   232      41.441  48.354   7.805  1.00167.14           C
ATOM   1949  CD2 TYR   232      42.356  46.982   6.128  1.00167.14           C
ATOM   1950  CE1 TYR   232      42.461  49.258   7.638  1.00167.14           C
ATOM   1951  CE2 TYR   232      43.380  47.884   5.957  1.00167.14           C
ATOM   1952  CZ  TYR   232      43.441  49.033   6.709  1.00167.14           C
ATOM   1953  OH  TYR   232      44.485  49.965   6.540  1.00167.14           O
ATOM   1954  C   TYR   232      39.037  47.414   5.423  1.00167.14           C
ATOM   1955  O   TYR   232      38.691  46.675   4.504  1.00167.14           O
ATOM   1956  N   ILE   233      39.452  48.676   5.210  1.00135.51           N
ATOM   1957  CA  ILE   233      39.530  49.172   3.871  1.00135.51           C
ATOM   1958  CB  ILE   233      38.793  50.478   3.662  1.00135.51           C
ATOM   1959  CG1 ILE   233      38.607  50.800   2.165  1.00135.51           C
ATOM   1960  CG2 ILE   233      39.520  51.579   4.451  1.00135.51           C
ATOM   1961  CD1 ILE   233      39.910  51.022   1.398  1.00135.51           C
ATOM   1962  C   ILE   233      40.976  49.371   3.599  1.00135.51           C
ATOM   1963  O   ILE   233      41.705  49.917   4.425  1.00135.51           O
ATOM   1964  N   THR   234      41.432  48.878   2.434  1.00 80.99           N
ATOM   1965  CA  THR   234      42.812  48.983   2.077  1.00 80.99           C
ATOM   1966  CB  THR   234      43.079  48.531   0.672  1.00 80.99           C
ATOM   1967  OG1 THR   234      42.371  49.351  -0.247  1.00 80.99           O
ATOM   1968  CG2 THR   234      42.624  47.069   0.530  1.00 80.99           C
ATOM   1969  C   THR   234      43.221  50.445   2.191  1.00 80.99           C
ATOM   1970  O   THR   234      42.644  51.281   1.446  1.00 80.99           O
ATOM   1971  OXT THR   234      44.120  50.745   3.022  1.00 80.99           O
TER    1972      THR   234
HETATM 1973  N3  3AB   235      38.525  40.705  26.047  1.00127.25           N
HETATM 1974  C3  3AB   235      37.761  41.638  25.492  1.00127.25           C
HETATM 1975  C2  3AB   235      36.868  41.293  24.489  1.00127.25           C
HETATM 1976  C4  3AB   235      37.817  42.920  26.003  1.00127.25           C
HETATM 1977  C5  3AB   235      37.016  43.888  25.452  1.00127.25           C
HETATM 1978  C6  3AB   235      36.100  43.545  24.461  1.00127.25           C
HETATM 1979  C1  3AB   235      36.048  42.275  23.951  1.00127.25           C
HETATM 1980  C1' 3AB   235      35.074  41.991  22.812  1.00127.25           C
HETATM 1981  O1' 3AB   235      34.728  42.929  22.118  1.00127.25           O
HETATM 1982  N1' 3AB   235      34.751  40.739  22.576  1.00127.25           N
CONECT 1979 1975 1978 1980
CONECT 1980 1979 1981 1982
CONECT 1975 1974 1979
CONECT 1974 1973 1975 1976
CONECT 1976 1974 1977
CONECT 1977 1976 1978
CONECT 1978 1977 1979
CONECT 1982 1980
CONECT 1973 1974
CONECT 1981 1980
END
