# Supplementary material for: A novel predicted ADP-ribosyltransferase-like family conserved in eukaryotic evolution
Source: PeerJ. 2021 Mar 10;9:e11051. doi: 10.7717/peerj.11051 (PMC7955679; doi:10.7717/peerj.11051)
Supplement: Supplemental Information 15 [file peerj-09-11051-s015.pdb]

REMARK    File generated by Swiss-PdbViewer  4.00b0
REMARK    http://www.expasy.org/spdbv/
EXPDTA    THEORETICAL MODEL, MODELLER 9.14 2020/08/28 15:24:11
REMARK   6 MODELLER OBJECTIVE FUNCTION:     21612.4395
REMARK   6 MODELLER BEST TEMPLATE % SEQ ID:  16.749
REMARK   6 SEQUENCE: LRRC9
REMARK   6 TEMPLATE: 4DVI_A
REMARK   6 TEMPLATE: 3HKV_A
REMARK   6 TEMPLATE: 3GOY_A
ATOM      1  N   ASN   392     -15.866  21.733  30.824  1.00 60.04
ATOM      2  CA  ASN   392     -15.275  23.082  30.685  1.00 60.04
ATOM      3  C   ASN   392     -13.854  23.111  31.289  1.00 60.04
ATOM      4  O   ASN   392     -13.021  22.270  30.953  1.00 60.04
ATOM      5  CB  ASN   392     -16.220  24.144  31.282  1.00 60.04
ATOM      6  CG  ASN   392     -15.768  25.556  30.881  1.00 60.04
ATOM      7  OD1 ASN   392     -14.794  25.776  30.180  1.00 60.04
ATOM      8  ND2 ASN   392     -16.465  26.559  31.366  1.00 60.04
ATOM      9 1H   ASN   392     -15.199  21.152  31.298  1.00 99.99
ATOM     10 1HD2 ASN   392     -16.200  27.474  31.070  1.00 99.99
ATOM     11 2HD2 ASN   392     -17.241  26.411  31.967  1.00 99.99
ATOM     12 2H   ASN   392     -16.723  21.756  31.333  1.00 99.99
ATOM     13 3H   ASN   392     -16.016  21.348  29.913  1.00 99.99
ATOM     14  N   PHE   393     -13.634  23.957  32.292  1.00167.71
ATOM     15  CA  PHE   393     -12.370  23.975  33.009  1.00167.71
ATOM     16  C   PHE   393     -12.767  23.835  34.477  1.00167.71
ATOM     17  O   PHE   393     -13.875  24.185  34.891  1.00167.71
ATOM     18  CB  PHE   393     -11.598  25.276  32.734  1.00167.71
ATOM     19  CG  PHE   393     -12.093  26.415  33.611  1.00167.71
ATOM     20  CD1 PHE   393     -13.286  27.039  33.292  1.00167.71
ATOM     21  CD2 PHE   393     -11.464  26.662  34.822  1.00167.71
ATOM     22  CE1 PHE   393     -13.842  27.944  34.177  1.00167.71
ATOM     23  CE2 PHE   393     -12.025  27.551  35.714  1.00167.71
ATOM     24  CZ  PHE   393     -13.212  28.210  35.389  1.00167.71
ATOM     25  H   PHE   393     -14.371  24.433  32.772  1.00 99.99
ATOM     26  HD1 PHE   393     -13.811  26.729  32.390  1.00 99.99
ATOM     27  HD2 PHE   393     -10.564  26.100  35.076  1.00 99.99
ATOM     28  HE1 PHE   393     -14.767  28.452  33.904  1.00 99.99
ATOM     29  HE2 PHE   393     -11.523  27.762  36.659  1.00 99.99
ATOM     30  HZ  PHE   393     -13.621  28.951  36.072  1.00 99.99
ATOM     31  N   HIS   394     -11.772  23.484  35.261  1.00 49.11
ATOM     32  CA  HIS   394     -11.950  23.463  36.711  1.00 49.11
ATOM     33  C   HIS   394     -10.803  24.274  37.278  1.00 49.11
ATOM     34  O   HIS   394      -9.708  24.284  36.729  1.00 49.11
ATOM     35  CB  HIS   394     -11.932  22.030  37.250  1.00 49.11
ATOM     36  CG  HIS   394     -13.069  21.198  36.661  1.00 49.11
ATOM     37  ND1 HIS   394     -14.366  21.309  36.969  1.00 49.11
ATOM     38  CD2 HIS   394     -12.941  20.216  35.775  1.00 49.11
ATOM     39  CE1 HIS   394     -15.029  20.405  36.256  1.00 49.11
ATOM     40  NE2 HIS   394     -14.150  19.724  35.525  1.00 49.11
ATOM     41  H   HIS   394     -10.828  23.468  34.921  1.00 99.99
ATOM     42  HD1 HIS   394     -14.747  21.890  37.683  1.00 99.99
ATOM     43  N   PHE   395     -11.066  24.957  38.371  1.00156.71
ATOM     44  CA  PHE   395      -9.981  25.714  38.993  1.00156.71
ATOM     45  C   PHE   395      -9.587  24.907  40.224  1.00156.71
ATOM     46  O   PHE   395     -10.431  24.497  41.019  1.00156.71
ATOM     47  CB  PHE   395     -10.448  27.129  39.346  1.00156.71
ATOM     48  CG  PHE   395     -11.470  27.119  40.469  1.00156.71
ATOM     49  CD1 PHE   395     -12.788  26.864  40.136  1.00156.71
ATOM     50  CD2 PHE   395     -11.071  27.224  41.797  1.00156.71
ATOM     51  CE1 PHE   395     -13.729  26.726  41.137  1.00156.71
ATOM     52  CE2 PHE   395     -12.012  27.078  42.801  1.00156.71
ATOM     53  CZ  PHE   395     -13.347  26.834  42.471  1.00156.71
ATOM     54  H   PHE   395     -11.856  24.781  38.956  1.00 99.99
ATOM     55  HD1 PHE   395     -13.046  26.727  39.085  1.00 99.99
ATOM     56  HD2 PHE   395     -10.008  27.324  42.027  1.00 99.99
ATOM     57  HE1 PHE   395     -14.770  26.556  40.863  1.00 99.99
ATOM     58  HE2 PHE   395     -11.708  27.123  43.848  1.00 99.99
ATOM     59  HZ  PHE   395     -14.082  26.707  43.263  1.00 99.99
ATOM     60  N   GLU   396      -8.316  24.557  40.269  1.00 96.85
ATOM     61  CA  GLU   396      -7.853  23.790  41.424  1.00 96.85
ATOM     62  C   GLU   396      -6.645  24.495  42.000  1.00 96.85
ATOM     63  O   GLU   396      -5.830  25.058  41.270  1.00 96.85
ATOM     64  CB  GLU   396      -7.549  22.330  41.084  1.00 96.85
ATOM     65  CG  GLU   396      -6.382  22.107  40.116  1.00 96.85
ATOM     66  CD  GLU   396      -6.194  20.608  39.864  1.00 96.85
ATOM     67  OE1 GLU   396      -7.226  19.912  39.719  1.00 96.85
ATOM     68  OE2 GLU   396      -5.024  20.183  39.868  1.00 96.85
ATOM     69  H   GLU   396      -7.604  25.040  39.749  1.00 99.99
ATOM     70  N   GLU   397      -6.627  24.541  43.321  1.00 66.20
ATOM     71  CA  GLU   397      -5.441  25.072  43.990  1.00 66.20
ATOM     72  C   GLU   397      -4.248  24.156  43.736  1.00 66.20
ATOM     73  O   GLU   397      -4.372  22.933  43.689  1.00 66.20
ATOM     74  CB  GLU   397      -5.610  25.159  45.494  1.00 66.20
ATOM     75  CG  GLU   397      -6.569  26.235  45.998  1.00 66.20
ATOM     76  CD  GLU   397      -6.417  26.402  47.512  1.00 66.20
ATOM     77  OE1 GLU   397      -5.628  25.652  48.128  1.00 66.20
ATOM     78  OE2 GLU   397      -7.119  27.275  48.044  1.00 66.20
ATOM     79  H   GLU   397      -7.372  24.212  43.899  1.00 99.99
ATOM     80  N   GLY   398      -3.101  24.826  43.653  1.00 43.79
ATOM     81  CA  GLY   398      -1.817  24.121  43.612  1.00 43.79
ATOM     82  C   GLY   398      -1.377  24.080  45.072  1.00 43.79
ATOM     83  O   GLY   398      -1.595  25.034  45.820  1.00 43.79
ATOM     84  H   GLY   398      -3.025  25.808  43.872  1.00 99.99
ATOM     85  N   THR   399      -0.897  22.920  45.497  1.00140.20
ATOM     86  CA  THR   399      -0.425  22.801  46.885  1.00140.20
ATOM     87  C   THR   399       0.872  23.595  47.028  1.00140.20
ATOM     88  O   THR   399       1.685  23.636  46.112  1.00140.20
ATOM     89  CB  THR   399      -0.214  21.337  47.303  1.00140.20
ATOM     90  OG1 THR   399       0.844  20.737  46.555  1.00140.20
ATOM     91  CG2 THR   399      -1.503  20.531  47.113  1.00140.20
ATOM     92  H   THR   399      -0.869  22.084  44.951  1.00 99.99
ATOM     93  HG1 THR   399       1.025  19.828  46.936  1.00 99.99
ATOM     94  N   ARG   400       1.082  24.190  48.199  1.00258.82
ATOM     95  CA  ARG   400       2.418  24.757  48.466  1.00258.82
ATOM     96  C   ARG   400       3.339  23.541  48.566  1.00258.82
ATOM     97  O   ARG   400       2.856  22.421  48.757  1.00258.82
ATOM     98  CB  ARG   400       2.516  25.525  49.787  1.00258.82
ATOM     99  CG  ARG   400       2.298  24.606  50.991  1.00258.82
ATOM    100  CD  ARG   400       2.876  25.182  52.276  1.00258.82
ATOM    101  NE  ARG   400       2.306  24.407  53.393  1.00258.82
ATOM    102  CZ  ARG   400       1.069  24.566  53.878  1.00258.82
ATOM    103  NH1 ARG   400       0.300  25.550  53.429  1.00258.82
ATOM    104  NH2 ARG   400       0.574  23.728  54.784  1.00258.82
ATOM    105  H   ARG   400       0.586  23.902  49.011  1.00 99.99
ATOM    106  HE  ARG   400       2.965  23.863  53.905  1.00 99.99
ATOM    107 1HH1 ARG   400      -0.618  25.708  53.783  1.00 99.99
ATOM    108 2HH1 ARG   400       0.682  26.156  52.730  1.00 99.99
ATOM    109 1HH2 ARG   400      -0.348  23.880  55.137  1.00 99.99
ATOM    110 2HH2 ARG   400       1.107  22.952  55.112  1.00 99.99
ATOM    111  N   SER   401       4.638  23.767  48.365  1.00222.57
ATOM    112  CA  SER   401       5.596  22.644  48.407  1.00222.57
ATOM    113  C   SER   401       5.269  21.688  47.249  1.00222.57
ATOM    114  O   SER   401       5.713  20.545  47.211  1.00222.57
ATOM    115  CB  SER   401       5.528  21.840  49.724  1.00222.57
ATOM    116  OG  SER   401       5.699  22.696  50.854  1.00222.57
ATOM    117  H   SER   401       4.970  24.597  47.915  1.00 99.99
ATOM    118  HG  SER   401       5.570  22.152  51.683  1.00 99.99
ATOM    119  N   ASP   402       4.422  22.153  46.320  1.00106.02
ATOM    120  CA  ASP   402       4.234  21.423  45.079  1.00106.02
ATOM    121  C   ASP   402       5.333  21.916  44.164  1.00106.02
ATOM    122  O   ASP   402       5.686  23.098  44.169  1.00106.02
ATOM    123  CB  ASP   402       2.879  21.660  44.417  1.00106.02
ATOM    124  CG  ASP   402       2.461  20.455  43.579  1.00106.02
ATOM    125  OD1 ASP   402       3.232  19.466  43.557  1.00106.02
ATOM    126  OD2 ASP   402       1.473  20.612  42.837  1.00106.02
ATOM    127  H   ASP   402       3.849  22.967  46.442  1.00 99.99
ATOM    128  N   ASP   403       5.706  21.019  43.262  1.00 75.19
ATOM    129  CA  ASP   403       6.800  21.353  42.362  1.00 75.19
ATOM    130  C   ASP   403       6.406  22.539  41.489  1.00 75.19
ATOM    131  O   ASP   403       6.869  23.633  41.754  1.00 75.19
ATOM    132  CB  ASP   403       7.262  20.165  41.521  1.00 75.19
ATOM    133  CG  ASP   403       8.749  20.362  41.220  1.00 75.19
ATOM    134  OD1 ASP   403       9.374  21.113  41.998  1.00 75.19
ATOM    135  OD2 ASP   403       9.254  19.660  40.324  1.00 75.19
ATOM    136  H   ASP   403       5.183  20.194  43.048  1.00 99.99
ATOM    137  N   TRP   404       5.225  22.411  40.877  1.00134.01
ATOM    138  CA  TRP   404       4.727  23.451  39.966  1.00134.01
ATOM    139  C   TRP   404       4.398  24.762  40.674  1.00134.01
ATOM    140  O   TRP   404       4.716  25.834  40.170  1.00134.01
ATOM    141  CB  TRP   404       3.478  22.946  39.248  1.00134.01
ATOM    142  CG  TRP   404       3.776  21.759  38.340  1.00134.01
ATOM    143  CD1 TRP   404       4.904  21.063  38.200  1.00134.01
ATOM    144  CD2 TRP   404       2.851  21.189  37.477  1.00134.01
ATOM    145  NE1 TRP   404       4.733  20.086  37.316  1.00134.01
ATOM    146  CE2 TRP   404       3.476  20.127  36.858  1.00134.01
ATOM    147  CE3 TRP   404       1.545  21.511  37.201  1.00134.01
ATOM    148  CZ2 TRP   404       2.766  19.349  35.961  1.00134.01
ATOM    149  CZ3 TRP   404       0.822  20.744  36.289  1.00134.01
ATOM    150  CH2 TRP   404       1.438  19.671  35.668  1.00134.01
ATOM    151  H   TRP   404       4.608  21.642  41.024  1.00 99.99
ATOM    152  HD1 TRP   404       5.842  21.284  38.711  1.00 99.99
ATOM    153  HE1 TRP   404       5.433  19.435  37.032  1.00 99.99
ATOM    154  HE3 TRP   404       1.120  22.421  37.602  1.00 99.99
ATOM    155  HZ2 TRP   404       3.165  18.395  35.624  1.00 99.99
ATOM    156  HZ3 TRP   404      -0.219  21.005  36.091  1.00 99.99
ATOM    157  HH2 TRP   404       0.902  19.070  34.932  1.00 99.99
ATOM    158  N   PHE   405       3.914  24.634  41.909  1.00138.00
ATOM    159  CA  PHE   405       3.565  25.782  42.750  1.00138.00
ATOM    160  C   PHE   405       4.785  26.677  42.986  1.00138.00
ATOM    161  O   PHE   405       4.769  27.855  42.637  1.00138.00
ATOM    162  CB  PHE   405       3.084  25.217  44.079  1.00138.00
ATOM    163  CG  PHE   405       2.648  26.300  45.047  1.00138.00
ATOM    164  CD1 PHE   405       3.577  26.918  45.871  1.00138.00
ATOM    165  CD2 PHE   405       1.312  26.653  45.110  1.00138.00
ATOM    166  CE1 PHE   405       3.189  27.897  46.757  1.00138.00
ATOM    167  CE2 PHE   405       0.908  27.623  46.006  1.00138.00
ATOM    168  CZ  PHE   405       1.845  28.243  46.828  1.00138.00
ATOM    169  H   PHE   405       3.824  23.753  42.367  1.00 99.99
ATOM    170  HD1 PHE   405       4.612  26.618  45.800  1.00 99.99
ATOM    171  HD2 PHE   405       0.615  26.183  44.417  1.00 99.99
ATOM    172  HE1 PHE   405       3.920  28.383  47.408  1.00 99.99
ATOM    173  HE2 PHE   405      -0.133  27.942  46.036  1.00 99.99
ATOM    174  HZ  PHE   405       1.518  28.945  47.579  1.00 99.99
ATOM    175  N   ASN   406       5.878  26.042  43.420  1.00 53.98
ATOM    176  CA  ASN   406       7.105  26.764  43.776  1.00 53.98
ATOM    177  C   ASN   406       7.767  27.395  42.562  1.00 53.98
ATOM    178  O   ASN   406       8.157  28.549  42.635  1.00 53.98
ATOM    179  CB  ASN   406       8.107  25.846  44.475  1.00 53.98
ATOM    180  CG  ASN   406       7.575  25.347  45.821  1.00 53.98
ATOM    181  OD1 ASN   406       6.488  25.639  46.289  1.00 53.98
ATOM    182  ND2 ASN   406       8.346  24.530  46.488  1.00 53.98
ATOM    183  H   ASN   406       5.926  25.047  43.548  1.00 99.99
ATOM    184 1HD2 ASN   406       7.994  24.205  47.360  1.00 99.99
ATOM    185 2HD2 ASN   406       9.243  24.277  46.143  1.00 99.99
ATOM    186  N   PHE   407       7.711  26.709  41.418  1.00 52.11
ATOM    187  CA  PHE   407       8.352  27.239  40.203  1.00 52.11
ATOM    188  C   PHE   407       7.700  28.515  39.724  1.00 52.11
ATOM    189  O   PHE   407       8.364  29.525  39.509  1.00 52.11
ATOM    190  CB  PHE   407       8.320  26.257  39.041  1.00 52.11
ATOM    191  CG  PHE   407       9.509  25.334  39.197  1.00 52.11
ATOM    192  CD1 PHE   407       9.399  24.265  40.046  1.00 52.11
ATOM    193  CD2 PHE   407      10.706  25.565  38.551  1.00 52.11
ATOM    194  CE1 PHE   407      10.460  23.417  40.262  1.00 52.11
ATOM    195  CE2 PHE   407      11.777  24.707  38.759  1.00 52.11
ATOM    196  CZ  PHE   407      11.661  23.623  39.620  1.00 52.11
ATOM    197  H   PHE   407       7.129  25.904  41.294  1.00 99.99
ATOM    198  HD1 PHE   407       8.480  24.156  40.566  1.00 99.99
ATOM    199  HD2 PHE   407      10.776  26.430  37.896  1.00 99.99
ATOM    200  HE1 PHE   407      10.400  22.646  40.999  1.00 99.99
ATOM    201  HE2 PHE   407      12.721  24.878  38.251  1.00 99.99
ATOM    202  HZ  PHE   407      12.506  22.976  39.855  1.00 99.99
ATOM    203  N   CYS   408       6.379  28.501  39.774  1.00 90.55
ATOM    204  CA  CYS   408       5.675  29.674  39.299  1.00 90.55
ATOM    205  C   CYS   408       5.794  30.797  40.313  1.00 90.55
ATOM    206  O   CYS   408       6.117  31.888  39.886  1.00 90.55
ATOM    207  CB  CYS   408       4.255  29.285  39.195  1.00 90.55
ATOM    208  SG  CYS   408       3.864  27.795  38.224  1.00 90.55
ATOM    209  H   CYS   408       5.808  27.809  40.229  1.00 99.99
ATOM    210  HG  CYS   408       5.134  27.546  37.971  1.00 99.99
ATOM    211  N   TYR   409       5.839  30.445  41.600  1.00198.65
ATOM    212  CA  TYR   409       6.159  31.389  42.674  1.00198.65
ATOM    213  C   TYR   409       7.570  31.975  42.499  1.00198.65
ATOM    214  O   TYR   409       7.790  33.167  42.651  1.00198.65
ATOM    215  CB  TYR   409       6.046  30.646  44.007  1.00198.65
ATOM    216  CG  TYR   409       6.595  31.493  45.147  1.00198.65
ATOM    217  CD1 TYR   409       5.909  32.622  45.537  1.00198.65
ATOM    218  CD2 TYR   409       7.796  31.163  45.754  1.00198.65
ATOM    219  CE1 TYR   409       6.411  33.414  46.552  1.00198.65
ATOM    220  CE2 TYR   409       8.307  31.958  46.770  1.00198.65
ATOM    221  CZ  TYR   409       7.612  33.095  47.170  1.00198.65
ATOM    222  OH  TYR   409       8.097  33.881  48.170  1.00198.65
ATOM    223  H   TYR   409       5.708  29.502  41.914  1.00 99.99
ATOM    224  HD1 TYR   409       4.995  32.887  45.014  1.00 99.99
ATOM    225  HD2 TYR   409       8.327  30.278  45.407  1.00 99.99
ATOM    226  HE1 TYR   409       5.801  34.242  46.896  1.00 99.99
ATOM    227  HE2 TYR   409       9.203  31.637  47.300  1.00 99.99
ATOM    228  HH  TYR   409       8.960  33.504  48.507  1.00 99.99
ATOM    229  N   GLU   410       8.524  31.156  42.066  1.00158.42
ATOM    230  CA  GLU   410       9.895  31.632  41.874  1.00158.42
ATOM    231  C   GLU   410       9.934  32.669  40.764  1.00158.42
ATOM    232  O   GLU   410      10.500  33.734  40.967  1.00158.42
ATOM    233  CB  GLU   410      10.887  30.516  41.529  1.00158.42
ATOM    234  CG  GLU   410      12.307  31.073  41.311  1.00158.42
ATOM    235  CD  GLU   410      12.868  31.877  42.498  1.00158.42
ATOM    236  OE1 GLU   410      12.249  31.858  43.587  1.00158.42
ATOM    237  OE2 GLU   410      13.956  32.459  42.310  1.00158.42
ATOM    238  H   GLU   410       8.344  30.217  41.770  1.00 99.99
ATOM    239  N   LEU   411       9.260  32.360  39.653  1.00165.89
ATOM    240  CA  LEU   411       9.286  33.275  38.503  1.00165.89
ATOM    241  C   LEU   411       8.663  34.608  38.871  1.00165.89
ATOM    242  O   LEU   411       9.108  35.679  38.485  1.00165.89
ATOM    243  CB  LEU   411       8.517  32.755  37.290  1.00165.89
ATOM    244  CG  LEU   411       9.219  31.605  36.571  1.00165.89
ATOM    245  CD1 LEU   411       8.398  31.240  35.336  1.00165.89
ATOM    246  CD2 LEU   411      10.652  31.962  36.160  1.00165.89
ATOM    247  H   LEU   411       8.534  31.667  39.639  1.00 99.99
ATOM    248  N   ILE   412       7.751  34.533  39.824  1.00327.69
ATOM    249  CA  ILE   412       7.065  35.750  40.201  1.00327.69
ATOM    250  C   ILE   412       8.033  36.635  40.987  1.00327.69
ATOM    251  O   ILE   412       8.444  37.705  40.537  1.00327.69
ATOM    252  CB  ILE   412       5.734  35.509  40.921  1.00327.69
ATOM    253  CG1 ILE   412       5.897  35.180  42.400  1.00327.69
ATOM    254  CG2 ILE   412       5.037  34.382  40.199  1.00327.69
ATOM    255  CD  ILE   412       4.693  34.948  43.292  1.00327.69
ATOM    256  H   ILE   412       7.566  33.754  40.423  1.00 99.99
ATOM    257  N   LEU   413       8.648  35.995  41.975  1.00288.95
ATOM    258  CA  LEU   413       9.575  36.714  42.840  1.00288.95
ATOM    259  C   LEU   413      10.718  37.215  41.964  1.00288.95
ATOM    260  O   LEU   413      11.184  38.325  42.152  1.00288.95
ATOM    261  CB  LEU   413      10.113  35.792  43.943  1.00288.95
ATOM    262  CG  LEU   413      11.082  36.436  44.958  1.00288.95
ATOM    263  CD1 LEU   413      12.483  36.741  44.403  1.00288.95
ATOM    264  CD2 LEU   413      10.462  37.667  45.630  1.00288.95
ATOM    265  H   LEU   413       8.638  34.996  42.057  1.00 99.99
ATOM    266  N   SER   414      11.105  36.429  40.960  1.00139.77
ATOM    267  CA  SER   414      12.313  36.734  40.195  1.00139.77
ATOM    268  C   SER   414      12.226  38.108  39.541  1.00139.77
ATOM    269  O   SER   414      12.993  38.972  39.947  1.00139.77
ATOM    270  CB  SER   414      12.696  35.659  39.177  1.00139.77
ATOM    271  OG  SER   414      11.725  35.627  38.145  1.00139.77
ATOM    272  H   SER   414      10.551  35.667  40.618  1.00 99.99
ATOM    273  HG  SER   414      11.923  34.965  37.429  1.00 99.99
ATOM    274  N   ARG   415      11.207  38.397  38.723  1.00376.42
ATOM    275  CA  ARG   415      11.301  39.732  38.137  1.00376.42
ATOM    276  C   ARG   415      10.062  40.558  38.361  1.00376.42
ATOM    277  O   ARG   415       9.252  40.956  37.520  1.00376.42
ATOM    278  CB  ARG   415      11.994  39.814  36.782  1.00376.42
ATOM    279  CG  ARG   415      12.064  41.229  36.204  1.00376.42
ATOM    280  CD  ARG   415      12.371  41.189  34.707  1.00376.42
ATOM    281  NE  ARG   415      13.598  40.408  34.500  1.00376.42
ATOM    282  CZ  ARG   415      14.826  40.918  34.517  1.00376.42
ATOM    283  NH1 ARG   415      15.018  42.212  34.746  1.00376.42
ATOM    284  NH2 ARG   415      15.873  40.119  34.358  1.00376.42
ATOM    285  H   ARG   415      10.300  37.960  38.763  1.00 99.99
ATOM    286  HE  ARG   415      13.473  39.421  34.575  1.00 99.99
ATOM    287 1HH1 ARG   415      15.931  42.606  34.775  1.00 99.99
ATOM    288 2HH1 ARG   415      14.212  42.788  34.879  1.00 99.99
ATOM    289 1HH2 ARG   415      16.792  40.503  34.383  1.00 99.99
ATOM    290 2HH2 ARG   415      15.742  39.144  34.192  1.00 99.99
ATOM    291  N   PHE   416      10.020  40.887  39.629  1.00401.23
ATOM    292  CA  PHE   416       9.299  42.084  39.932  1.00401.23
ATOM    293  C   PHE   416      10.195  43.291  39.732  1.00401.23
ATOM    294  O   PHE   416      10.810  43.789  40.663  1.00401.23
ATOM    295  CB  PHE   416       8.663  42.037  41.296  1.00401.23
ATOM    296  CG  PHE   416       9.542  42.034  42.485  1.00401.23
ATOM    297  CD1 PHE   416      10.179  40.866  42.770  1.00401.23
ATOM    298  CD2 PHE   416       9.686  43.186  43.211  1.00401.23
ATOM    299  CE1 PHE   416      11.068  40.844  43.821  1.00401.23
ATOM    300  CE2 PHE   416      10.567  43.178  44.265  1.00401.23
ATOM    301  CZ  PHE   416      11.263  42.006  44.564  1.00401.23
ATOM    302  H   PHE   416      10.353  40.350  40.406  1.00 99.99
ATOM    303  HD1 PHE   416       9.897  40.007  42.173  1.00 99.99
ATOM    304  HD2 PHE   416       9.111  44.064  42.934  1.00 99.99
ATOM    305  HE1 PHE   416      11.613  39.926  44.034  1.00 99.99
ATOM    306  HE2 PHE   416      10.688  44.081  44.855  1.00 99.99
ATOM    307  HZ  PHE   416      11.938  41.997  45.414  1.00 99.99
ATOM    308  N   CYS   417      10.277  43.748  38.486  1.00202.85
ATOM    309  CA  CYS   417      11.141  44.909  38.256  1.00202.85
ATOM    310  C   CYS   417      10.374  46.209  38.465  1.00202.85
ATOM    311  O   CYS   417       9.243  46.354  38.007  1.00202.85
ATOM    312  CB  CYS   417      11.791  44.870  36.878  1.00202.85
ATOM    313  SG  CYS   417      10.604  45.022  35.504  1.00202.85
ATOM    314  H   CYS   417       9.890  43.295  37.684  1.00 99.99
ATOM    315  HG  CYS   417      11.516  45.002  34.544  1.00 99.99
ATOM    316  N   ALA   418      11.017  47.112  39.204  1.00282.37
ATOM    317  CA  ALA   418      10.453  48.449  39.421  1.00282.37
ATOM    318  C   ALA   418      10.261  49.148  38.073  1.00282.37
ATOM    319  O   ALA   418      11.105  49.092  37.184  1.00282.37
ATOM    320  CB  ALA   418      11.357  49.300  40.315  1.00282.37
ATOM    321  H   ALA   418      11.877  46.914  39.668  1.00 99.99
ATOM    322  N   TRP   419       9.050  49.652  37.905  1.00425.94
ATOM    323  CA  TRP   419       8.739  50.533  36.777  1.00425.94
ATOM    324  C   TRP   419       8.267  51.842  37.375  1.00425.94
ATOM    325  O   TRP   419       8.018  51.867  38.580  1.00425.94
ATOM    326  CB  TRP   419       7.659  49.972  35.851  1.00425.94
ATOM    327  CG  TRP   419       8.307  49.212  34.705  1.00425.94
ATOM    328  CD1 TRP   419       8.190  47.926  34.468  1.00425.94
ATOM    329  CD2 TRP   419       9.079  49.733  33.677  1.00425.94
ATOM    330  NE1 TRP   419       8.846  47.573  33.363  1.00425.94
ATOM    331  CE2 TRP   419       9.420  48.672  32.856  1.00425.94
ATOM    332  CE3 TRP   419       9.495  51.016  33.423  1.00425.94
ATOM    333  CZ2 TRP   419      10.234  48.899  31.760  1.00425.94
ATOM    334  CZ3 TRP   419      10.312  51.251  32.321  1.00425.94
ATOM    335  CH2 TRP   419      10.669  50.200  31.493  1.00425.94
ATOM    336  H   TRP   419       8.394  49.713  38.664  1.00 99.99
ATOM    337  HD1 TRP   419       7.569  47.306  35.087  1.00 99.99
ATOM    338  HE1 TRP   419       8.877  46.659  32.962  1.00 99.99
ATOM    339  HE3 TRP   419       9.051  51.854  33.951  1.00 99.99
ATOM    340  HZ2 TRP   419      10.677  48.068  31.215  1.00 99.99
ATOM    341  HZ3 TRP   419      10.671  52.266  32.153  1.00 99.99
ATOM    342  HH2 TRP   419      11.284  50.375  30.610  1.00 99.99
ATOM    343  N   ASP   420       8.211  52.865  36.516  1.00454.68
ATOM    344  CA  ASP   420       7.786  54.240  36.850  1.00454.68
ATOM    345  C   ASP   420       6.659  54.204  37.871  1.00454.68
ATOM    346  O   ASP   420       5.511  53.981  37.514  1.00454.68
ATOM    347  CB  ASP   420       7.310  54.986  35.601  1.00454.68
ATOM    348  CG  ASP   420       8.500  55.287  34.701  1.00454.68
ATOM    349  OD1 ASP   420       9.277  56.183  35.092  1.00454.68
ATOM    350  OD2 ASP   420       8.645  54.554  33.699  1.00454.68
ATOM    351  H   ASP   420       8.381  52.699  35.548  1.00 99.99
ATOM    352  N   PHE   421       7.120  54.299  39.116  1.00411.40
ATOM    353  CA  PHE   421       6.430  53.854  40.335  1.00411.40
ATOM    354  C   PHE   421       4.917  53.865  40.221  1.00411.40
ATOM    355  O   PHE   421       4.247  54.883  40.063  1.00411.40
ATOM    356  CB  PHE   421       6.895  54.648  41.554  1.00411.40
ATOM    357  CG  PHE   421       6.763  56.137  41.278  1.00411.40
ATOM    358  CD1 PHE   421       7.807  56.797  40.649  1.00411.40
ATOM    359  CD2 PHE   421       5.586  56.806  41.582  1.00411.40
ATOM    360  CE1 PHE   421       7.686  58.137  40.339  1.00411.40
ATOM    361  CE2 PHE   421       5.456  58.144  41.263  1.00411.40
ATOM    362  CZ  PHE   421       6.509  58.820  40.653  1.00411.40
ATOM    363  H   PHE   421       8.030  54.656  39.287  1.00 99.99
ATOM    364  HD1 PHE   421       8.707  56.232  40.397  1.00 99.99
ATOM    365  HD2 PHE   421       4.754  56.249  42.015  1.00 99.99
ATOM    366  HE1 PHE   421       8.533  58.675  39.914  1.00 99.99
ATOM    367  HE2 PHE   421       4.521  58.657  41.497  1.00 99.99
ATOM    368  HZ  PHE   421       6.460  59.898  40.515  1.00 99.99
ATOM    369  N   ARG   422       4.452  52.652  40.046  1.00149.77
ATOM    370  CA  ARG   422       3.021  52.425  39.959  1.00149.77
ATOM    371  C   ARG   422       2.838  51.395  41.045  1.00149.77
ATOM    372  O   ARG   422       2.981  50.225  40.769  1.00149.77
ATOM    373  CB  ARG   422       2.689  51.820  38.591  1.00149.77
ATOM    374  CG  ARG   422       2.895  52.796  37.444  1.00149.77
ATOM    375  CD  ARG   422       2.598  52.126  36.114  1.00149.77
ATOM    376  NE  ARG   422       3.076  52.996  35.030  1.00149.77
ATOM    377  CZ  ARG   422       3.284  52.591  33.776  1.00149.77
ATOM    378  NH1 ARG   422       3.133  51.313  33.449  1.00149.77
ATOM    379  NH2 ARG   422       3.647  53.455  32.835  1.00149.77
ATOM    380  H   ARG   422       5.013  51.831  40.167  1.00 99.99
ATOM    381  HE  ARG   422       3.425  53.883  35.327  1.00 99.99
ATOM    382 1HH1 ARG   422       3.308  50.981  32.527  1.00 99.99
ATOM    383 2HH1 ARG   422       2.890  50.671  34.176  1.00 99.99
ATOM    384 1HH2 ARG   422       3.811  53.130  31.906  1.00 99.99
ATOM    385 2HH2 ARG   422       3.742  54.426  33.045  1.00 99.99
ATOM    386  N   THR   423       2.759  51.809  42.303  1.00188.93
ATOM    387  CA  THR   423       2.428  50.836  43.362  1.00188.93
ATOM    388  C   THR   423       0.910  50.712  43.394  1.00188.93
ATOM    389  O   THR   423       0.286  50.409  44.404  1.00188.93
ATOM    390  CB  THR   423       2.927  51.264  44.741  1.00188.93
ATOM    391  OG1 THR   423       4.275  51.697  44.604  1.00188.93
ATOM    392  CG2 THR   423       2.876  50.113  45.756  1.00188.93
ATOM    393  H   THR   423       2.863  52.755  42.601  1.00 99.99
ATOM    394  HG1 THR   423       4.590  51.962  45.512  1.00 99.99
ATOM    395  N   TYR   424       0.336  50.854  42.204  1.00198.91
ATOM    396  CA  TYR   424      -1.080  50.574  42.037  1.00198.91
ATOM    397  C   TYR   424      -1.265  49.132  42.512  1.00198.91
ATOM    398  O   TYR   424      -2.121  48.828  43.330  1.00198.91
ATOM    399  CB  TYR   424      -1.384  50.744  40.554  1.00198.91
ATOM    400  CG  TYR   424      -1.471  52.195  40.163  1.00198.91
ATOM    401  CD1 TYR   424      -2.446  53.034  40.659  1.00198.91
ATOM    402  CD2 TYR   424      -0.490  52.646  39.325  1.00198.91
ATOM    403  CE1 TYR   424      -2.411  54.374  40.311  1.00198.91
ATOM    404  CE2 TYR   424      -0.442  53.979  38.964  1.00198.91
ATOM    405  CZ  TYR   424      -1.409  54.843  39.463  1.00198.91
ATOM    406  OH  TYR   424      -1.396  56.158  39.124  1.00198.91
ATOM    407  H   TYR   424       0.867  50.871  41.357  1.00 99.99
ATOM    408  HD1 TYR   424      -3.210  52.632  41.319  1.00 99.99
ATOM    409  HD2 TYR   424       0.199  51.911  38.937  1.00 99.99
ATOM    410  HE1 TYR   424      -3.142  55.056  40.745  1.00 99.99
ATOM    411  HE2 TYR   424       0.361  54.307  38.304  1.00 99.99
ATOM    412  HH  TYR   424      -0.621  56.345  38.524  1.00 99.99
ATOM    413  N   GLY   425      -0.289  48.294  42.174  1.00256.17
ATOM    414  CA  GLY   425      -0.406  46.906  42.638  1.00256.17
ATOM    415  C   GLY   425       0.446  46.757  43.871  1.00256.17
ATOM    416  O   GLY   425       0.324  47.567  44.775  1.00256.17
ATOM    417  H   GLY   425       0.632  48.591  41.855  1.00 99.99
ATOM    418  N   ILE   426       1.186  45.654  43.930  1.00216.28
ATOM    419  CA  ILE   426       1.886  45.314  45.176  1.00216.28
ATOM    420  C   ILE   426       3.359  44.999  44.897  1.00216.28
ATOM    421  O   ILE   426       3.721  44.579  43.797  1.00216.28
ATOM    422  CB  ILE   426       1.170  44.120  45.849  1.00216.28
ATOM    423  CG1 ILE   426      -0.351  44.331  46.009  1.00216.28
ATOM    424  CG2 ILE   426       1.798  43.746  47.201  1.00216.28
ATOM    425  CD  ILE   426      -0.783  45.550  46.844  1.00216.28
ATOM    426  H   ILE   426       1.256  44.994  43.177  1.00 99.99
ATOM    427  N   THR   427       4.188  45.283  45.888  1.00330.80
ATOM    428  CA  THR   427       5.592  44.829  45.887  1.00330.80
ATOM    429  C   THR   427       5.700  43.628  46.823  1.00330.80
ATOM    430  O   THR   427       5.066  43.575  47.879  1.00330.80
ATOM    431  CB  THR   427       6.533  45.936  46.371  1.00330.80
ATOM    432  OG1 THR   427       6.281  47.098  45.583  1.00330.80
ATOM    433  CG2 THR   427       8.012  45.549  46.242  1.00330.80
ATOM    434  H   THR   427       3.889  45.736  46.732  1.00 99.99
ATOM    435  HG1 THR   427       5.559  46.884  44.925  1.00 99.99
ATOM    436  N   GLY   428       6.565  42.701  46.400  1.00337.90
ATOM    437  CA  GLY   428       6.737  41.443  47.134  1.00337.90
ATOM    438  C   GLY   428       5.481  40.602  46.906  1.00337.90
ATOM    439  O   GLY   428       4.458  41.047  46.376  1.00337.90
ATOM    440  H   GLY   428       7.022  42.729  45.505  1.00 99.99
ATOM    441  N   VAL   429       5.632  39.342  47.254  1.00282.11
ATOM    442  CA  VAL   429       4.626  38.344  46.895  1.00282.11
ATOM    443  C   VAL   429       4.007  37.672  48.117  1.00282.11
ATOM    444  O   VAL   429       4.708  37.033  48.891  1.00282.11
ATOM    445  CB  VAL   429       5.155  37.330  45.867  1.00282.11
ATOM    446  CG1 VAL   429       5.586  38.042  44.608  1.00282.11
ATOM    447  CG2 VAL   429       6.431  36.632  46.303  1.00282.11
ATOM    448  H   VAL   429       6.353  39.010  47.857  1.00 99.99
ATOM    449  N   LYS   430       2.730  37.951  48.346  1.00136.04
ATOM    450  CA  LYS   430       1.931  37.242  49.356  1.00136.04
ATOM    451  C   LYS   430       1.046  36.273  48.595  1.00136.04
ATOM    452  O   LYS   430       0.153  36.648  47.833  1.00136.04
ATOM    453  CB  LYS   430       0.996  38.136  50.168  1.00136.04
ATOM    454  CG  LYS   430       1.729  39.256  50.894  1.00136.04
ATOM    455  CD  LYS   430       0.697  40.259  51.397  1.00136.04
ATOM    456  CE  LYS   430       1.379  41.330  52.241  1.00136.04
ATOM    457  NZ  LYS   430       0.404  42.335  52.681  1.00136.04
ATOM    458  H   LYS   430       2.229  38.669  47.858  1.00 99.99
ATOM    459  HZ1 LYS   430       0.868  43.015  53.248  1.00 99.99
ATOM    460  HZ2 LYS   430       0.010  42.785  51.879  1.00 99.99
ATOM    461  HZ3 LYS   430      -0.322  41.897  53.210  1.00 99.99
ATOM    462  N   VAL   431       1.535  35.053  48.633  1.00154.55
ATOM    463  CA  VAL   431       0.836  33.919  48.045  1.00154.55
ATOM    464  C   VAL   431      -0.394  33.519  48.897  1.00154.55
ATOM    465  O   VAL   431      -0.318  32.622  49.726  1.00154.55
ATOM    466  CB  VAL   431       1.881  32.822  47.764  1.00154.55
ATOM    467  CG1 VAL   431       1.265  31.475  47.413  1.00154.55
ATOM    468  CG2 VAL   431       2.760  33.234  46.581  1.00154.55
ATOM    469  H   VAL   431       2.384  34.828  49.107  1.00 99.99
ATOM    470  N   LYS   432      -1.518  34.216  48.685  1.00152.17
ATOM    471  CA  LYS   432      -2.849  33.681  49.051  1.00152.17
ATOM    472  C   LYS   432      -3.146  32.358  48.319  1.00152.17
ATOM    473  O   LYS   432      -3.241  31.331  48.987  1.00152.17
ATOM    474  CB  LYS   432      -3.974  34.702  48.828  1.00152.17
ATOM    475  CG  LYS   432      -5.343  34.179  49.266  1.00152.17
ATOM    476  CD  LYS   432      -6.409  35.262  49.121  1.00152.17
ATOM    477  CE  LYS   432      -7.811  34.746  49.430  1.00152.17
ATOM    478  NZ  LYS   432      -8.261  33.867  48.345  1.00152.17
ATOM    479  H   LYS   432      -1.515  35.147  48.314  1.00 99.99
ATOM    480  HZ1 LYS   432      -9.177  33.526  48.547  1.00 99.99
ATOM    481  HZ2 LYS   432      -8.271  34.387  47.491  1.00 99.99
ATOM    482  HZ3 LYS   432      -7.626  33.099  48.253  1.00 99.99
ATOM    483  N   ARG   433      -3.349  32.380  46.995  1.00204.82
ATOM    484  CA  ARG   433      -3.647  31.158  46.227  1.00204.82
ATOM    485  C   ARG   433      -3.092  31.183  44.807  1.00204.82
ATOM    486  O   ARG   433      -3.254  32.141  44.050  1.00204.82
ATOM    487  CB  ARG   433      -5.152  30.927  46.088  1.00204.82
ATOM    488  CG  ARG   433      -5.833  30.578  47.405  1.00204.82
ATOM    489  CD  ARG   433      -7.310  30.338  47.141  1.00204.82
ATOM    490  NE  ARG   433      -7.977  30.021  48.412  1.00204.82
ATOM    491  CZ  ARG   433      -9.182  29.457  48.523  1.00204.82
ATOM    492  NH1 ARG   433      -9.902  29.152  47.451  1.00204.82
ATOM    493  NH2 ARG   433      -9.650  29.092  49.710  1.00204.82
ATOM    494  H   ARG   433      -3.307  33.211  46.435  1.00 99.99
ATOM    495  HE  ARG   433      -7.449  30.233  49.231  1.00 99.99
ATOM    496 1HH1 ARG   433     -10.799  28.731  47.542  1.00 99.99
ATOM    497 2HH1 ARG   433      -9.523  29.369  46.553  1.00 99.99
ATOM    498 1HH2 ARG   433     -10.550  28.667  49.772  1.00 99.99
ATOM    499 2HH2 ARG   433      -9.102  29.229  50.532  1.00 99.99
ATOM    500  N   ILE   434      -2.591  30.011  44.460  1.00115.57
ATOM    501  CA  ILE   434      -2.244  29.628  43.095  1.00115.57
ATOM    502  C   ILE   434      -3.410  28.754  42.649  1.00115.57
ATOM    503  O   ILE   434      -3.674  27.715  43.265  1.00115.57
ATOM    504  CB  ILE   434      -0.935  28.831  43.217  1.00115.57
ATOM    505  CG1 ILE   434       0.210  29.851  43.201  1.00115.57
ATOM    506  CG2 ILE   434      -0.865  27.615  42.277  1.00115.57
ATOM    507  CD  ILE   434       1.662  29.542  43.580  1.00115.57
ATOM    508  H   ILE   434      -2.457  29.273  45.117  1.00 99.99
ATOM    509  N   ILE   435      -3.945  29.099  41.493  1.00121.85
ATOM    510  CA  ILE   435      -4.868  28.167  40.852  1.00121.85
ATOM    511  C   ILE   435      -4.341  27.771  39.473  1.00121.85
ATOM    512  O   ILE   435      -4.080  28.622  38.620  1.00121.85
ATOM    513  CB  ILE   435      -6.275  28.784  40.795  1.00121.85
ATOM    514  CG1 ILE   435      -6.791  29.286  42.156  1.00121.85
ATOM    515  CG2 ILE   435      -7.261  27.799  40.176  1.00121.85
ATOM    516  CD  ILE   435      -6.851  28.246  43.278  1.00121.85
ATOM    517  H   ILE   435      -3.969  30.041  41.146  1.00 99.99
ATOM    518  N   LYS   436      -4.153  26.460  39.339  1.00125.33
ATOM    519  CA  LYS   436      -4.163  25.813  38.029  1.00125.33
ATOM    520  C   LYS   436      -5.550  25.981  37.448  1.00125.33
ATOM    521  O   LYS   436      -6.559  25.632  38.063  1.00125.33
ATOM    522  CB  LYS   436      -3.879  24.308  38.091  1.00125.33
ATOM    523  CG  LYS   436      -3.883  23.719  36.666  1.00125.33
ATOM    524  CD  LYS   436      -2.945  22.542  36.444  1.00125.33
ATOM    525  CE  LYS   436      -3.434  21.398  37.317  1.00125.33
ATOM    526  NZ  LYS   436      -2.929  20.110  36.863  1.00125.33
ATOM    527  H   LYS   436      -4.085  25.829  40.110  1.00 99.99
ATOM    528  HZ1 LYS   436      -3.338  19.413  37.450  1.00 99.99
ATOM    529  HZ2 LYS   436      -3.208  19.970  35.912  1.00 99.99
ATOM    530  HZ3 LYS   436      -1.936  20.110  36.948  1.00 99.99
ATOM    531  N   VAL   437      -5.558  26.517  36.252  1.00117.32
ATOM    532  CA  VAL   437      -6.797  26.341  35.491  1.00117.32
ATOM    533  C   VAL   437      -6.661  25.016  34.768  1.00117.32
ATOM    534  O   VAL   437      -5.593  24.617  34.317  1.00117.32
ATOM    535  CB  VAL   437      -7.037  27.488  34.542  1.00117.32
ATOM    536  CG1 VAL   437      -8.405  27.455  33.856  1.00117.32
ATOM    537  CG2 VAL   437      -6.659  28.755  35.290  1.00117.32
ATOM    538  H   VAL   437      -4.973  27.288  35.971  1.00 99.99
ATOM    539  N   ASN   438      -7.693  24.236  34.980  1.00 92.35
ATOM    540  CA  ASN   438      -7.719  22.898  34.393  1.00 92.35
ATOM    541  C   ASN   438      -8.586  22.935  33.159  1.00 92.35
ATOM    542  O   ASN   438      -9.786  22.677  33.213  1.00 92.35
ATOM    543  CB  ASN   438      -8.287  21.861  35.354  1.00 92.35
ATOM    544  CG  ASN   438      -7.524  21.849  36.660  1.00 92.35
ATOM    545  OD1 ASN   438      -6.311  21.907  36.736  1.00 92.35
ATOM    546  ND2 ASN   438      -8.267  21.766  37.724  1.00 92.35
ATOM    547  H   ASN   438      -8.369  24.429  35.701  1.00 99.99
ATOM    548 1HD2 ASN   438      -7.790  21.739  38.591  1.00 99.99
ATOM    549 2HD2 ASN   438      -9.253  21.702  37.655  1.00 99.99
ATOM    550  N   ASN   439      -7.983  23.443  32.103  1.00160.44
ATOM    551  CA  ASN   439      -8.598  23.164  30.820  1.00160.44
ATOM    552  C   ASN   439      -7.715  22.188  30.048  1.00160.44
ATOM    553  O   ASN   439      -6.609  22.519  29.630  1.00160.44
ATOM    554  CB  ASN   439      -8.925  24.470  30.095  1.00160.44
ATOM    555  CG  ASN   439     -10.171  24.262  29.234  1.00160.44
ATOM    556  OD1 ASN   439     -10.606  23.149  28.958  1.00160.44
ATOM    557  ND2 ASN   439     -10.797  25.343  28.835  1.00160.44
ATOM    558  H   ASN   439      -7.318  24.192  32.121  1.00 99.99
ATOM    559 1HD2 ASN   439     -11.620  25.225  28.287  1.00 99.99
ATOM    560 2HD2 ASN   439     -10.480  26.251  29.099  1.00 99.99
ATOM    561  N   ARG   440      -8.101  20.913  30.137  1.00199.67
ATOM    562  CA  ARG   440      -7.557  19.874  29.235  1.00199.67
ATOM    563  C   ARG   440      -7.788  20.315  27.770  1.00199.67
ATOM    564  O   ARG   440      -6.925  20.194  26.903  1.00199.67
ATOM    565  CB  ARG   440      -8.225  18.520  29.534  1.00199.67
ATOM    566  CG  ARG   440      -9.646  18.404  28.966  1.00199.67
ATOM    567  CD  ARG   440     -10.491  17.329  29.614  1.00199.67
ATOM    568  NE  ARG   440     -10.871  17.789  30.958  1.00199.67
ATOM    569  CZ  ARG   440     -11.474  17.028  31.865  1.00199.67
ATOM    570  NH1 ARG   440     -11.702  15.745  31.623  1.00199.67
ATOM    571  NH2 ARG   440     -11.920  17.558  32.993  1.00199.67
ATOM    572  H   ARG   440      -8.715  20.598  30.859  1.00 99.99
ATOM    573  HE  ARG   440     -10.605  18.718  31.205  1.00 99.99
ATOM    574 1HH1 ARG   440     -12.152  15.169  32.297  1.00 99.99
ATOM    575 2HH1 ARG   440     -11.396  15.371  30.747  1.00 99.99
ATOM    576 1HH2 ARG   440     -12.379  16.974  33.659  1.00 99.99
ATOM    577 2HH2 ARG   440     -11.828  18.535  33.171  1.00 99.99
ATOM    578  N   ILE   441      -8.974  20.887  27.551  1.00425.61
ATOM    579  CA  ILE   441      -9.344  21.633  26.337  1.00425.61
ATOM    580  C   ILE   441      -8.595  22.952  26.461  1.00425.61
ATOM    581  O   ILE   441      -8.100  23.296  27.530  1.00425.61
ATOM    582  CB  ILE   441     -10.865  21.886  26.304  1.00425.61
ATOM    583  CG1 ILE   441     -11.676  20.589  26.457  1.00425.61
ATOM    584  CG2 ILE   441     -11.322  22.697  25.080  1.00425.61
ATOM    585  CD  ILE   441     -11.336  19.480  25.448  1.00425.61
ATOM    586  H   ILE   441      -9.651  20.967  28.285  1.00 99.99
ATOM    587  N   LEU   442      -8.336  23.565  25.315  1.00570.93
ATOM    588  CA  LEU   442      -7.500  24.766  25.234  1.00570.93
ATOM    589  C   LEU   442      -6.032  24.385  25.469  1.00570.93
ATOM    590  O   LEU   442      -5.269  24.704  24.579  1.00570.93
ATOM    591  CB  LEU   442      -8.062  25.836  26.174  1.00570.93
ATOM    592  CG  LEU   442      -7.273  27.121  26.266  1.00570.93
ATOM    593  CD1 LEU   442      -7.481  28.036  25.056  1.00570.93
ATOM    594  CD2 LEU   442      -7.709  27.741  27.578  1.00570.93
ATOM    595  H   LEU   442      -8.745  23.270  24.457  1.00 99.99
ATOM    596  N   ARG   443      -5.728  23.418  26.342  1.00278.17
ATOM    597  CA  ARG   443      -4.421  22.740  26.385  1.00278.17
ATOM    598  C   ARG   443      -4.238  21.898  25.121  1.00278.17
ATOM    599  O   ARG   443      -3.196  21.972  24.479  1.00278.17
ATOM    600  CB  ARG   443      -4.349  21.818  27.592  1.00278.17
ATOM    601  CG  ARG   443      -2.908  21.481  27.981  1.00278.17
ATOM    602  CD  ARG   443      -2.885  20.691  29.295  1.00278.17
ATOM    603  NE  ARG   443      -3.695  21.363  30.334  1.00278.17
ATOM    604  CZ  ARG   443      -3.437  22.530  30.930  1.00278.17
ATOM    605  NH1 ARG   443      -2.343  23.219  30.651  1.00278.17
ATOM    606  NH2 ARG   443      -4.320  23.057  31.769  1.00278.17
ATOM    607  H   ARG   443      -6.383  23.110  27.045  1.00 99.99
ATOM    608  HE  ARG   443      -4.576  20.932  30.511  1.00 99.99
ATOM    609 1HH1 ARG   443      -2.173  24.089  31.104  1.00 99.99
ATOM    610 2HH1 ARG   443      -1.729  22.856  29.955  1.00 99.99
ATOM    611 1HH2 ARG   443      -4.140  23.935  32.212  1.00 99.99
ATOM    612 2HH2 ARG   443      -5.188  22.600  31.934  1.00 99.99
ATOM    613  N   LEU   444      -5.327  21.262  24.693  1.00245.12
ATOM    614  CA  LEU   444      -5.365  20.471  23.454  1.00245.12
ATOM    615  C   LEU   444      -5.222  21.368  22.218  1.00245.12
ATOM    616  O   LEU   444      -4.312  21.165  21.417  1.00245.12
ATOM    617  CB  LEU   444      -6.671  19.673  23.397  1.00245.12
ATOM    618  CG  LEU   444      -6.732  18.767  22.162  1.00245.12
ATOM    619  CD1 LEU   444      -5.750  17.595  22.269  1.00245.12
ATOM    620  CD2 LEU   444      -8.165  18.287  21.936  1.00245.12
ATOM    621  H   LEU   444      -6.159  21.222  25.250  1.00 99.99
ATOM    622  N   LYS   445      -6.018  22.439  22.164  1.00266.55
ATOM    623  CA  LYS   445      -5.949  23.414  21.057  1.00266.55
ATOM    624  C   LYS   445      -4.592  24.125  21.013  1.00266.55
ATOM    625  O   LYS   445      -3.947  24.188  19.969  1.00266.55
ATOM    626  CB  LYS   445      -7.063  24.456  21.151  1.00266.55
ATOM    627  CG  LYS   445      -8.410  23.864  20.744  1.00266.55
ATOM    628  CD  LYS   445      -9.496  24.927  20.890  1.00266.55
ATOM    629  CE  LYS   445     -10.856  24.384  20.455  1.00266.55
ATOM    630  NZ  LYS   445     -11.896  25.401  20.656  1.00266.55
ATOM    631  H   LYS   445      -6.623  22.689  22.917  1.00 99.99
ATOM    632  HZ1 LYS   445     -12.781  25.042  20.360  1.00 99.99
ATOM    633  HZ2 LYS   445     -11.942  25.647  21.624  1.00 99.99
ATOM    634  HZ3 LYS   445     -11.674  26.218  20.123  1.00 99.99
ATOM    635  N   PHE   446      -4.064  24.373  22.206  1.00370.92
ATOM    636  CA  PHE   446      -2.717  24.915  22.382  1.00370.92
ATOM    637  C   PHE   446      -1.684  23.940  21.838  1.00370.92
ATOM    638  O   PHE   446      -0.927  24.297  20.945  1.00370.92
ATOM    639  CB  PHE   446      -2.498  25.011  23.867  1.00370.92
ATOM    640  CG  PHE   446      -1.114  25.447  24.285  1.00370.92
ATOM    641  CD1 PHE   446      -0.786  26.792  24.257  1.00370.92
ATOM    642  CD2 PHE   446      -0.264  24.462  24.771  1.00370.92
ATOM    643  CE1 PHE   446       0.476  27.161  24.663  1.00370.92
ATOM    644  CE2 PHE   446       0.998  24.835  25.171  1.00370.92
ATOM    645  CZ  PHE   446       1.353  26.160  25.076  1.00370.92
ATOM    646  H   PHE   446      -4.550  24.210  23.074  1.00 99.99
ATOM    647  HD1 PHE   446      -1.558  27.553  24.115  1.00 99.99
ATOM    648  HD2 PHE   446      -0.657  23.487  25.051  1.00 99.99
ATOM    649  HE1 PHE   446       0.725  28.209  24.792  1.00 99.99
ATOM    650  HE2 PHE   446       1.623  24.152  25.746  1.00 99.99
ATOM    651  HZ  PHE   446       2.377  26.393  25.268  1.00 99.99
ATOM    652  N   GLU   447      -1.780  22.684  22.265  1.00229.02
ATOM    653  CA  GLU   447      -0.836  21.645  21.849  1.00229.02
ATOM    654  C   GLU   447      -0.867  21.448  20.329  1.00229.02
ATOM    655  O   GLU   447       0.182  21.297  19.711  1.00229.02
ATOM    656  CB  GLU   447      -1.180  20.349  22.574  1.00229.02
ATOM    657  CG  GLU   447      -0.082  19.303  22.373  1.00229.02
ATOM    658  CD  GLU   447      -0.304  18.025  23.185  1.00229.02
ATOM    659  OE1 GLU   447      -1.300  17.950  23.940  1.00229.02
ATOM    660  OE2 GLU   447       0.561  17.136  23.040  1.00229.02
ATOM    661  H   GLU   447      -2.487  22.380  22.918  1.00 99.99
ATOM    662  N   GLU   448      -2.043  21.598  19.720  1.00152.27
ATOM    663  CA  GLU   448      -2.167  21.471  18.258  1.00152.27
ATOM    664  C   GLU   448      -1.391  22.585  17.544  1.00152.27
ATOM    665  O   GLU   448      -0.492  22.287  16.757  1.00152.27
ATOM    666  CB  GLU   448      -3.624  21.505  17.807  1.00152.27
ATOM    667  CG  GLU   448      -4.411  20.255  18.200  1.00152.27
ATOM    668  CD  GLU   448      -5.812  20.317  17.587  1.00152.27
ATOM    669  OE1 GLU   448      -5.899  20.596  16.369  1.00152.27
ATOM    670  OE2 GLU   448      -6.769  20.061  18.348  1.00152.27
ATOM    671  H   GLU   448      -2.865  21.905  20.210  1.00 99.99
ATOM    672  N   LYS   449      -1.588  23.819  18.017  1.00371.73
ATOM    673  CA  LYS   449      -0.835  24.993  17.529  1.00371.73
ATOM    674  C   LYS   449       0.665  24.849  17.770  1.00371.73
ATOM    675  O   LYS   449       1.464  25.012  16.848  1.00371.73
ATOM    676  CB  LYS   449      -1.291  26.276  18.221  1.00371.73
ATOM    677  CG  LYS   449      -2.714  26.637  17.806  1.00371.73
ATOM    678  CD  LYS   449      -2.880  26.976  16.320  1.00371.73
ATOM    679  CE  LYS   449      -2.201  28.286  15.913  1.00371.73
ATOM    680  NZ  LYS   449      -2.395  28.521  14.477  1.00371.73
ATOM    681  H   LYS   449      -2.240  24.018  18.756  1.00 99.99
ATOM    682  HZ1 LYS   449      -1.948  29.373  14.204  1.00 99.99
ATOM    683  HZ2 LYS   449      -1.998  27.761  13.961  1.00 99.99
ATOM    684  HZ3 LYS   449      -3.373  28.576  14.276  1.00 99.99
ATOM    685  N   PHE   450       0.972  24.299  18.940  1.00291.58
ATOM    686  CA  PHE   450       2.338  23.964  19.340  0.83291.58
ATOM    687  C   PHE   450       3.030  23.117  18.277  1.00291.58
ATOM    688  O   PHE   450       4.135  23.436  17.850  1.00291.58
ATOM    689  CB  PHE   450       2.286  23.153  20.639  0.83291.58
ATOM    690  CG  PHE   450       3.600  22.424  20.877  0.83291.58
ATOM    691  CD1 PHE   450       4.787  23.123  20.758  1.00291.58
ATOM    692  CD2 PHE   450       3.600  21.043  20.841  1.00291.58
ATOM    693  CE1 PHE   450       5.997  22.455  20.687  1.00291.58
ATOM    694  CE2 PHE   450       4.811  20.369  20.758  1.00291.58
ATOM    695  CZ  PHE   450       6.003  21.073  20.709  0.50291.58
ATOM    696  H   PHE   450       0.277  24.094  19.637  1.00 99.99
ATOM    697  HD1 PHE   450       4.748  24.213  20.681  1.00 99.99
ATOM    698  HD2 PHE   450       2.668  20.522  20.631  1.00 99.99
ATOM    699  HE1 PHE   450       6.937  22.994  20.800  1.00 99.99
ATOM    700  HE2 PHE   450       4.799  19.285  20.671  1.00 99.99
ATOM    701  HZ  PHE   450       6.963  20.570  20.786  1.00 99.99
ATOM    702  N   GLN   451       2.406  21.984  17.976  1.00146.46
ATOM    703  CA  GLN   451       3.049  20.951  17.161  1.00146.46
ATOM    704  C   GLN   451       3.381  21.506  15.775  1.00146.46
ATOM    705  O   GLN   451       4.531  21.414  15.350  1.00146.46
ATOM    706  CB  GLN   451       2.115  19.753  17.089  1.00146.46
ATOM    707  CG  GLN   451       2.722  18.605  16.277  1.00146.46
ATOM    708  CD  GLN   451       1.733  17.451  16.108  1.00146.46
ATOM    709  OE1 GLN   451       2.094  16.285  16.116  1.00146.46
ATOM    710  NE2 GLN   451       0.456  17.761  15.994  1.00146.46
ATOM    711  H   GLN   451       1.448  21.819  18.231  1.00 99.99
ATOM    712 1HE2 GLN   451      -0.188  17.012  15.891  1.00 99.99
ATOM    713 2HE2 GLN   451       0.175  18.716  16.027  1.00 99.99
ATOM    714  N   LYS   452       2.463  22.332  15.264  1.00215.85
ATOM    715  CA  LYS   452       2.687  22.992  13.972  1.00215.85
ATOM    716  C   LYS   452       3.874  23.951  14.083  1.00215.85
ATOM    717  O   LYS   452       4.853  23.784  13.361  1.00215.85
ATOM    718  CB  LYS   452       1.438  23.739  13.497  1.00215.85
ATOM    719  CG  LYS   452       1.544  24.104  12.007  1.00215.85
ATOM    720  CD  LYS   452       1.740  22.892  11.082  1.00215.85
ATOM    721  CE  LYS   452       0.558  21.922  11.161  1.00215.85
ATOM    722  NZ  LYS   452       0.755  20.767  10.279  1.00215.85
ATOM    723  H   LYS   452       1.679  22.667  15.791  1.00 99.99
ATOM    724  HZ1 LYS   452      -0.028  20.151  10.364  1.00 99.99
ATOM    725  HZ2 LYS   452       0.831  21.088   9.335  1.00 99.99
ATOM    726  HZ3 LYS   452       1.594  20.284  10.532  1.00 99.99
ATOM    727  N   PHE   453       3.901  24.702  15.186  1.00265.36
ATOM    728  CA  PHE   453       5.008  25.624  15.459  1.00265.36
ATOM    729  C   PHE   453       6.355  24.897  15.579  1.00265.36
ATOM    730  O   PHE   453       7.316  25.343  14.957  1.00265.36
ATOM    731  CB  PHE   453       4.750  26.460  16.717  1.00265.36
ATOM    732  CG  PHE   453       5.966  27.357  16.959  1.00265.36
ATOM    733  CD1 PHE   453       6.158  28.440  16.122  1.00265.36
ATOM    734  CD2 PHE   453       7.032  26.881  17.710  1.00265.36
ATOM    735  CE1 PHE   453       7.395  29.047  16.023  1.00265.36
ATOM    736  CE2 PHE   453       8.281  27.479  17.594  1.00265.36
ATOM    737  CZ  PHE   453       8.460  28.579  16.774  1.00265.36
ATOM    738  H   PHE   453       3.239  24.598  15.933  1.00 99.99
ATOM    739  HD1 PHE   453       5.374  28.760  15.456  1.00 99.99
ATOM    740  HD2 PHE   453       6.893  26.056  18.404  1.00 99.99
ATOM    741  HE1 PHE   453       7.503  29.900  15.355  1.00 99.99
ATOM    742  HE2 PHE   453       9.109  27.098  18.181  1.00 99.99
ATOM    743  HZ  PHE   453       9.379  29.168  16.844  1.00 99.99
ATOM    744  N   LEU   454       6.387  23.773  16.306  1.00202.80
ATOM    745  CA  LEU   454       7.640  23.025  16.531  1.00202.80
ATOM    746  C   LEU   454       8.212  22.672  15.156  1.00202.80
ATOM    747  O   LEU   454       9.331  23.057  14.836  1.00202.80
ATOM    748  CB  LEU   454       7.417  21.722  17.321  1.00202.80
ATOM    749  CG  LEU   454       8.690  21.045  17.882  1.00202.80
ATOM    750  CD1 LEU   454       8.294  19.771  18.620  1.00202.80
ATOM    751  CD2 LEU   454       9.747  20.622  16.855  1.00202.80
ATOM    752  H   LEU   454       5.551  23.342  16.660  1.00 99.99
ATOM    753  N   GLU   455       7.345  22.125  14.303  1.00 66.22
ATOM    754  CA  GLU   455       7.752  21.694  12.959  1.00 66.22
ATOM    755  C   GLU   455       8.228  22.877  12.106  1.00 66.22
ATOM    756  O   GLU   455       9.310  22.812  11.529  1.00 66.22
ATOM    757  CB  GLU   455       6.590  21.016  12.240  1.00 66.22
ATOM    758  CG  GLU   455       6.122  19.718  12.904  1.00 66.22
ATOM    759  CD  GLU   455       4.926  19.092  12.174  1.00 66.22
ATOM    760  OE1 GLU   455       4.516  19.612  11.110  1.00 66.22
ATOM    761  OE2 GLU   455       4.417  18.086  12.711  1.00 66.22
ATOM    762  H   GLU   455       6.360  22.098  14.490  1.00 99.99
ATOM    763  N   ASN   456       7.478  23.981  12.154  1.00 98.78
ATOM    764  CA  ASN   456       7.778  25.171  11.339  1.00 98.78
ATOM    765  C   ASN   456       9.109  25.835  11.708  1.00 98.78
ATOM    766  O   ASN   456       9.933  26.099  10.834  1.00 98.78
ATOM    767  CB  ASN   456       6.628  26.179  11.416  1.00 98.78
ATOM    768  CG  ASN   456       5.361  25.663  10.735  1.00 98.78
ATOM    769  OD1 ASN   456       5.361  25.099   9.650  1.00 98.78
ATOM    770  ND2 ASN   456       4.235  25.905  11.363  1.00 98.78
ATOM    771  H   ASN   456       6.679  24.065  12.755  1.00 99.99
ATOM    772 1HD2 ASN   456       3.404  25.562  10.937  1.00 99.99
ATOM    773 2HD2 ASN   456       4.247  26.358  12.247  1.00 99.99
ATOM    774  N   GLU   457       9.376  25.976  13.005  1.00165.81
ATOM    775  CA  GLU   457      10.618  26.617  13.450  1.00165.81
ATOM    776  C   GLU   457      11.473  25.587  14.167  1.00165.81
ATOM    777  O   GLU   457      11.159  25.134  15.264  1.00165.81
ATOM    778  CB  GLU   457      10.406  27.825  14.365  1.00165.81
ATOM    779  CG  GLU   457       9.933  29.092  13.644  1.00165.81
ATOM    780  CD  GLU   457       8.541  29.025  12.997  1.00165.81
ATOM    781  OE1 GLU   457       7.684  28.232  13.443  1.00165.81
ATOM    782  OE2 GLU   457       8.317  29.877  12.117  1.00165.81
ATOM    783  H   GLU   457       8.833  25.535  13.730  1.00 99.99
ATOM    784  N   ASP   458      12.595  25.310  13.513  1.00134.58
ATOM    785  CA  ASP   458      13.624  24.417  14.073  1.00134.58
ATOM    786  C   ASP   458      14.192  25.030  15.362  1.00134.58
ATOM    787  O   ASP   458      14.426  24.326  16.337  1.00134.58
ATOM    788  CB  ASP   458      14.758  24.166  13.065  1.00134.58
ATOM    789  CG  ASP   458      15.633  25.400  12.809  1.00134.58
ATOM    790  OD1 ASP   458      15.052  26.448  12.442  1.00134.58
ATOM    791  OD2 ASP   458      16.821  25.341  13.192  1.00134.58
ATOM    792  H   ASP   458      12.815  25.764  12.649  1.00 99.99
ATOM    793  N   MET   459      14.423  26.350  15.322  1.00224.97
ATOM    794  CA  MET   459      14.911  27.122  16.473  1.00224.97
ATOM    795  C   MET   459      13.970  26.843  17.643  1.00224.97
ATOM    796  O   MET   459      12.756  26.720  17.477  1.00224.97
ATOM    797  CB  MET   459      14.883  28.624  16.173  1.00224.97
ATOM    798  CG  MET   459      15.830  29.034  15.041  1.00224.97
ATOM    799  SD  MET   459      15.674  30.802  14.592  1.00224.97
ATOM    800  CE  MET   459      14.046  30.820  13.867  1.00224.97
ATOM    801  H   MET   459      14.222  26.900  14.513  1.00 99.99
ATOM    802  N   HIS   460      14.529  26.936  18.836  1.00250.01
ATOM    803  CA  HIS   460      13.742  26.566  20.016  1.00250.01
ATOM    804  C   HIS   460      13.353  27.839  20.766  1.00250.01
ATOM    805  O   HIS   460      13.509  27.939  21.975  1.00250.01
ATOM    806  CB  HIS   460      14.524  25.623  20.929  1.00250.01
ATOM    807  CG  HIS   460      15.234  24.455  20.259  1.00250.01
ATOM    808  ND1 HIS   460      16.526  24.208  20.443  1.00250.01
ATOM    809  CD2 HIS   460      14.734  23.526  19.449  1.00250.01
ATOM    810  CE1 HIS   460      16.840  23.141  19.719  1.00250.01
ATOM    811  NE2 HIS   460      15.734  22.714  19.118  1.00250.01
ATOM    812  H   HIS   460      15.362  27.457  19.004  1.00 99.99
ATOM    813  HD1 HIS   460      17.105  24.659  21.120  1.00 99.99
ATOM    814  N   ASP   461      13.018  28.866  19.988  1.00373.83
ATOM    815  CA  ASP   461      12.612  30.161  20.541  1.00373.83
ATOM    816  C   ASP   461      11.243  30.516  20.010  1.00373.83
ATOM    817  O   ASP   461      10.979  30.441  18.812  1.00373.83
ATOM    818  CB  ASP   461      13.592  31.286  20.227  1.00373.83
ATOM    819  CG  ASP   461      14.873  31.215  21.064  1.00373.83
ATOM    820  OD1 ASP   461      15.049  30.255  21.845  1.00373.83
ATOM    821  OD2 ASP   461      15.690  32.135  20.862  1.00373.83
ATOM    822  H   ASP   461      12.865  28.756  19.004  1.00 99.99
ATOM    823  N   SER   462      10.377  30.483  21.002  1.00391.36
ATOM    824  CA  SER   462       8.941  30.719  20.876  1.00391.36
ATOM    825  C   SER   462       8.578  30.977  22.346  1.00391.36
ATOM    826  O   SER   462       9.269  31.777  22.976  1.00391.36
ATOM    827  CB  SER   462       8.495  29.449  20.128  1.00391.36
ATOM    828  OG  SER   462       7.153  29.148  19.732  1.00391.36
ATOM    829  H   SER   462      10.679  30.290  21.944  1.00 99.99
ATOM    830  HG  SER   462       6.461  29.793  20.020  1.00 99.99
ATOM    831  N   GLU   463       7.467  30.491  22.885  1.00531.88
ATOM    832  CA  GLU   463       7.428  29.971  24.266  1.00531.88
ATOM    833  C   GLU   463       6.431  30.648  25.263  1.00531.88
ATOM    834  O   GLU   463       6.456  31.846  25.419  1.00531.88
ATOM    835  CB  GLU   463       8.876  29.454  24.667  1.00531.88
ATOM    836  CG  GLU   463       9.373  28.162  25.449  1.00531.88
ATOM    837  CD  GLU   463       9.313  26.562  25.596  1.00531.88
ATOM    838  OE1 GLU   463       9.321  25.710  24.681  1.00531.88
ATOM    839  OE2 GLU   463       9.167  26.096  26.712  1.00531.88
ATOM    840  H   GLU   463       6.581  30.538  22.438  1.00 99.99
ATOM    841  N   SER   464       5.453  29.753  25.652  1.00211.61
ATOM    842  CA  SER   464       4.524  29.360  26.764  1.00211.61
ATOM    843  C   SER   464       4.836  28.885  28.278  1.00211.61
ATOM    844  O   SER   464       4.255  29.498  29.162  1.00211.61
ATOM    845  CB  SER   464       3.792  28.233  26.067  1.00211.61
ATOM    846  OG  SER   464       3.346  28.464  24.739  1.00211.61
ATOM    847  H   SER   464       5.302  29.052  24.959  1.00 99.99
ATOM    848  HG  SER   464       3.313  29.443  24.567  1.00 99.99
ATOM    849  N   TYR   465       5.593  27.803  28.630  1.00343.84
ATOM    850  CA  TYR   465       6.745  27.543  29.605  1.00343.84
ATOM    851  C   TYR   465       8.142  26.892  29.118  1.00343.84
ATOM    852  O   TYR   465       8.113  25.675  28.921  1.00343.84
ATOM    853  CB  TYR   465       6.201  26.698  30.720  1.00343.84
ATOM    854  CG  TYR   465       7.256  26.270  31.731  1.00343.84
ATOM    855  CD1 TYR   465       7.725  27.180  32.653  1.00343.84
ATOM    856  CD2 TYR   465       7.831  25.020  31.628  1.00343.84
ATOM    857  CE1 TYR   465       8.776  26.863  33.487  1.00343.84
ATOM    858  CE2 TYR   465       8.896  24.690  32.454  1.00343.84
ATOM    859  CZ  TYR   465       9.367  25.613  33.383  1.00343.84
ATOM    860  OH  TYR   465      10.398  25.305  34.216  1.00343.84
ATOM    861  H   TYR   465       5.509  26.983  28.056  1.00 99.99
ATOM    862  HD1 TYR   465       7.307  28.167  32.699  1.00 99.99
ATOM    863  HD2 TYR   465       7.487  24.340  30.849  1.00 99.99
ATOM    864  HE1 TYR   465       9.086  27.606  34.221  1.00 99.99
ATOM    865  HE2 TYR   465       9.356  23.715  32.319  1.00 99.99
ATOM    866  HH  TYR   465      10.733  24.388  34.013  1.00 99.99
ATOM    867  N   ARG   466       9.296  27.600  29.027  1.00429.48
ATOM    868  CA  ARG   466      10.799  27.481  28.652  1.00429.48
ATOM    869  C   ARG   466      11.529  26.934  27.355  1.00429.48
ATOM    870  O   ARG   466      11.721  25.723  27.356  1.00429.48
ATOM    871  CB  ARG   466      11.579  26.968  29.878  1.00429.48
ATOM    872  CG  ARG   466      11.282  25.500  30.222  1.00429.48
ATOM    873  CD  ARG   466      12.355  24.878  31.115  1.00429.48
ATOM    874  NE  ARG   466      12.037  23.462  31.399  1.00429.48
ATOM    875  CZ  ARG   466      12.874  22.428  31.264  1.00429.48
ATOM    876  NH1 ARG   466      14.126  22.623  30.873  1.00429.48
ATOM    877  NH2 ARG   466      12.482  21.189  31.556  1.00429.48
ATOM    878  H   ARG   466       9.183  28.536  29.356  1.00 99.99
ATOM    879  HE  ARG   466      11.152  23.308  31.825  1.00 99.99
ATOM    880 1HH1 ARG   466      14.775  21.872  30.791  1.00 99.99
ATOM    881 2HH1 ARG   466      14.401  23.555  30.638  1.00 99.99
ATOM    882 1HH2 ARG   466      13.130  20.433  31.472  1.00 99.99
ATOM    883 2HH2 ARG   466      11.540  20.997  31.822  1.00 99.99
ATOM    884  N   ARG   467      11.937  27.682  26.267  1.00353.95
ATOM    885  CA  ARG   467      12.275  27.290  24.808  1.00353.95
ATOM    886  C   ARG   467      11.455  27.947  23.596  1.00353.95
ATOM    887  O   ARG   467      11.510  29.168  23.448  1.00353.95
ATOM    888  CB  ARG   467      12.222  25.777  24.527  1.00353.95
ATOM    889  CG  ARG   467      13.274  24.877  25.133  1.00353.95
ATOM    890  CD  ARG   467      14.416  24.721  24.154  1.00353.95
ATOM    891  NE  ARG   467      15.151  23.526  24.575  1.00353.95
ATOM    892  CZ  ARG   467      16.065  23.500  25.546  1.00353.95
ATOM    893  NH1 ARG   467      16.345  24.595  26.243  1.00353.95
ATOM    894  NH2 ARG   467      16.688  22.366  25.836  1.00353.95
ATOM    895  H   ARG   467      11.969  28.677  26.382  1.00 99.99
ATOM    896  HE  ARG   467      14.763  22.670  24.242  1.00 99.99
ATOM    897 1HH1 ARG   467      17.011  24.591  26.981  1.00 99.99
ATOM    898 2HH1 ARG   467      15.842  25.432  26.019  1.00 99.99
ATOM    899 1HH2 ARG   467      17.363  22.350  26.569  1.00 99.99
ATOM    900 2HH2 ARG   467      16.488  21.534  25.323  1.00 99.99
ATOM    901  N   MET   468      10.492  27.195  22.963  1.00278.73
ATOM    902  CA  MET   468       9.244  27.328  22.108  1.00278.73
ATOM    903  C   MET   468       7.746  27.515  22.607  1.00278.73
ATOM    904  O   MET   468       6.808  27.947  21.949  1.00278.73
ATOM    905  CB  MET   468       9.171  26.140  21.152  1.00278.73
ATOM    906  CG  MET   468      10.381  25.948  20.242  1.00278.73
ATOM    907  SD  MET   468      10.239  24.449  19.204  1.00278.73
ATOM    908  CE  MET   468      10.031  23.221  20.479  1.00278.73
ATOM    909  H   MET   468      10.638  26.215  23.069  1.00 99.99
ATOM    910  N   LEU   469       7.420  27.067  23.810  1.00320.21
ATOM    911  CA  LEU   469       6.301  27.185  24.758  1.00320.21
ATOM    912  C   LEU   469       6.769  27.449  26.297  1.00320.21
ATOM    913  O   LEU   469       6.727  26.356  26.908  1.00320.21
ATOM    914  CB  LEU   469       5.484  25.891  24.721  1.00320.21
ATOM    915  CG  LEU   469       5.144  25.150  23.461  1.00320.21
ATOM    916  CD1 LEU   469       6.405  24.638  22.794  1.00320.21
ATOM    917  CD2 LEU   469       4.331  23.948  23.939  1.00320.21
ATOM    918  H   LEU   469       8.098  26.447  24.201  1.00 99.99
ATOM    919  N   GLU   470       7.190  28.600  26.817  1.00388.86
ATOM    920  CA  GLU   470       7.738  29.666  27.899  1.00388.86
ATOM    921  C   GLU   470       6.782  30.685  28.514  1.00388.86
ATOM    922  O   GLU   470       6.073  31.459  27.875  1.00388.86
ATOM    923  CB  GLU   470       9.027  30.445  27.608  1.00388.86
ATOM    924  CG  GLU   470       9.498  31.542  28.570  1.00388.86
ATOM    925  CD  GLU   470       9.664  31.046  30.008  1.00388.86
ATOM    926  OE1 GLU   470       9.278  29.906  30.350  1.00388.86
ATOM    927  OE2 GLU   470      10.212  31.821  30.791  1.00388.86
ATOM    928  H   GLU   470       7.142  29.282  26.083  1.00 99.99
ATOM    929  N   CYS   471       6.742  30.663  29.838  1.00120.67
ATOM    930  CA  CYS   471       5.784  31.407  30.645  1.00120.67
ATOM    931  C   CYS   471       5.868  32.907  30.467  1.00120.67
ATOM    932  O   CYS   471       6.948  33.434  30.263  1.00120.67
ATOM    933  CB  CYS   471       6.059  31.033  32.081  1.00120.67
ATOM    934  SG  CYS   471       5.277  29.431  32.439  1.00120.67
ATOM    935  H   CYS   471       7.446  30.206  30.379  1.00 99.99
ATOM    936  HG  CYS   471       5.631  29.429  33.723  1.00 99.99
ATOM    937  N   LEU   472       4.682  33.493  30.596  1.00259.85
ATOM    938  CA  LEU   472       4.344  34.906  30.409  1.00259.85
ATOM    939  C   LEU   472       3.045  35.148  31.237  1.00259.85
ATOM    940  O   LEU   472       2.191  34.309  31.158  1.00259.85
ATOM    941  CB  LEU   472       4.086  34.881  28.892  1.00259.85
ATOM    942  CG  LEU   472       5.271  34.527  27.963  1.00259.85
ATOM    943  CD1 LEU   472       4.911  34.515  26.481  1.00259.85
ATOM    944  CD2 LEU   472       6.490  35.417  28.172  1.00259.85
ATOM    945  H   LEU   472       3.869  32.931  30.746  1.00 99.99
ATOM    946  N   PHE   473       2.813  36.138  32.111  1.00406.90
ATOM    947  CA  PHE   473       1.603  36.246  32.953  1.00406.90
ATOM    948  C   PHE   473       0.667  37.467  32.835  1.00406.90
ATOM    949  O   PHE   473       1.003  38.617  33.034  1.00406.90
ATOM    950  CB  PHE   473       1.892  36.175  34.438  1.00406.90
ATOM    951  CG  PHE   473       3.035  35.610  35.226  1.00406.90
ATOM    952  CD1 PHE   473       4.239  35.252  34.678  1.00406.90
ATOM    953  CD2 PHE   473       2.775  35.413  36.555  1.00406.90
ATOM    954  CE1 PHE   473       5.172  34.584  35.434  1.00406.90
ATOM    955  CE2 PHE   473       3.736  34.818  37.326  1.00406.90
ATOM    956  CZ  PHE   473       4.935  34.377  36.779  1.00406.90
ATOM    957  H   PHE   473       3.446  36.898  32.229  1.00 99.99
ATOM    958  HD1 PHE   473       4.411  35.383  33.621  1.00 99.99
ATOM    959  HD2 PHE   473       1.883  35.842  37.010  1.00 99.99
ATOM    960  HE1 PHE   473       5.999  34.100  34.924  1.00 99.99
ATOM    961  HE2 PHE   473       3.456  34.639  38.345  1.00 99.99
ATOM    962  HZ  PHE   473       5.721  33.941  37.393  1.00 99.99
ATOM    963  N   TYR   474      -0.556  37.234  32.429  1.00347.18
ATOM    964  CA  TYR   474      -1.529  38.282  32.131  1.00347.18
ATOM    965  C   TYR   474      -2.132  38.976  33.321  1.00347.18
ATOM    966  O   TYR   474      -2.399  38.304  34.283  1.00347.18
ATOM    967  CB  TYR   474      -2.596  37.530  31.400  1.00347.18
ATOM    968  CG  TYR   474      -3.574  38.336  30.594  1.00347.18
ATOM    969  CD1 TYR   474      -4.552  39.077  31.178  1.00347.18
ATOM    970  CD2 TYR   474      -3.510  38.273  29.238  1.00347.18
ATOM    971  CE1 TYR   474      -5.472  39.742  30.429  1.00347.18
ATOM    972  CE2 TYR   474      -4.423  38.927  28.469  1.00347.18
ATOM    973  CZ  TYR   474      -5.404  39.668  29.063  1.00347.18
ATOM    974  OH  TYR   474      -6.378  40.156  28.291  1.00347.18
ATOM    975  H   TYR   474      -0.944  36.329  32.473  1.00 99.99
ATOM    976  HD1 TYR   474      -4.596  39.138  32.239  1.00 99.99
ATOM    977  HD2 TYR   474      -2.685  37.790  28.782  1.00 99.99
ATOM    978  HE1 TYR   474      -6.209  40.296  30.974  1.00 99.99
ATOM    979  HE2 TYR   474      -4.492  38.680  27.443  1.00 99.99
ATOM    980  HH  TYR   474      -6.085  40.173  27.324  1.00 99.99
ATOM    981  N   VAL   475      -2.506  40.235  33.210  1.00299.15
ATOM    982  CA  VAL   475      -3.235  40.777  34.354  1.00299.15
ATOM    983  C   VAL   475      -4.734  40.631  34.197  1.00299.15
ATOM    984  O   VAL   475      -5.284  40.915  33.144  1.00299.15
ATOM    985  CB  VAL   475      -2.854  42.209  34.530  1.00299.15
ATOM    986  CG1 VAL   475      -3.275  42.991  33.319  1.00299.15
ATOM    987  CG2 VAL   475      -3.445  42.691  35.813  1.00299.15
ATOM    988  H   VAL   475      -1.988  40.921  32.706  1.00 99.99
ATOM    989  N   PHE   476      -5.353  40.397  35.334  1.00185.73
ATOM    990  CA  PHE   476      -6.779  40.146  35.405  1.00185.73
ATOM    991  C   PHE   476      -7.533  40.992  36.393  1.00185.73
ATOM    992  O   PHE   476      -7.084  41.381  37.465  1.00185.73
ATOM    993  CB  PHE   476      -7.058  38.722  35.770  1.00185.73
ATOM    994  CG  PHE   476      -6.735  37.904  34.582  1.00185.73
ATOM    995  CD1 PHE   476      -5.438  37.790  34.137  1.00185.73
ATOM    996  CD2 PHE   476      -7.798  37.294  33.986  1.00185.73
ATOM    997  CE1 PHE   476      -5.219  37.051  33.024  1.00185.73
ATOM    998  CE2 PHE   476      -7.570  36.559  32.889  1.00185.73
ATOM    999  CZ  PHE   476      -6.303  36.495  32.413  1.00185.73
ATOM   1000  H   PHE   476      -4.930  40.501  36.237  1.00 99.99
ATOM   1001  HD1 PHE   476      -4.619  38.217  34.697  1.00 99.99
ATOM   1002  HD2 PHE   476      -8.800  37.431  34.346  1.00 99.99
ATOM   1003  HE1 PHE   476      -4.250  36.635  32.839  1.00 99.99
ATOM   1004  HE2 PHE   476      -8.254  35.774  32.658  1.00 99.99
ATOM   1005  HZ  PHE   476      -6.152  35.771  31.700  1.00 99.99
ATOM   1006  N   ASP   477      -8.744  41.083  35.903  1.00340.05
ATOM   1007  CA  ASP   477      -9.982  41.568  36.468  1.00340.05
ATOM   1008  C   ASP   477     -10.510  40.470  37.448  1.00340.05
ATOM   1009  O   ASP   477     -10.043  39.347  37.343  1.00340.05
ATOM   1010  CB  ASP   477     -10.700  41.749  35.117  1.00340.05
ATOM   1011  CG  ASP   477     -10.898  42.872  34.059  1.00340.05
ATOM   1012  OD1 ASP   477     -11.015  44.054  34.390  1.00340.05
ATOM   1013  OD2 ASP   477     -11.321  42.581  32.931  1.00340.05
ATOM   1014  H   ASP   477      -8.887  40.618  35.023  1.00 99.99
ATOM   1015  N   PRO   478     -11.150  40.774  38.591  1.00259.34
ATOM   1016  CA  PRO   478     -12.086  39.852  39.309  1.00259.34
ATOM   1017  C   PRO   478     -13.434  39.107  38.993  1.00259.34
ATOM   1018  O   PRO   478     -13.591  38.097  39.661  1.00259.34
ATOM   1019  CB  PRO   478     -12.218  40.482  40.697  1.00259.34
ATOM   1020  CG  PRO   478     -10.843  41.080  40.967  1.00259.34
ATOM   1021  CD  PRO   478     -10.379  41.536  39.590  1.00259.34
ATOM   1022  N   GLU   479     -14.422  39.584  38.189  1.00189.91
ATOM   1023  CA  GLU   479     -15.705  39.043  37.533  1.00189.91
ATOM   1024  C   GLU   479     -15.939  38.680  35.988  1.00189.91
ATOM   1025  O   GLU   479     -16.629  37.702  35.734  1.00189.91
ATOM   1026  CB  GLU   479     -16.918  39.891  37.889  1.00189.91
ATOM   1027  CG  GLU   479     -17.448  39.660  39.296  1.00189.91
ATOM   1028  CD  GLU   479     -18.897  40.146  39.335  1.00189.91
ATOM   1029  OE1 GLU   479     -19.133  41.324  38.980  1.00189.91
ATOM   1030  OE2 GLU   479     -19.747  39.308  39.700  1.00189.91
ATOM   1031  H   GLU   479     -14.347  40.555  37.966  1.00 99.99
ATOM   1032  N   VAL   480     -15.175  39.223  34.991  1.00317.97
ATOM   1033  CA  VAL   480     -14.877  39.002  33.539  1.00317.97
ATOM   1034  C   VAL   480     -13.402  38.951  32.995  1.00317.97
ATOM   1035  O   VAL   480     -13.078  37.914  32.437  1.00317.97
ATOM   1036  CB  VAL   480     -15.822  39.854  32.661  1.00317.97
ATOM   1037  CG1 VAL   480     -16.030  41.268  33.173  1.00317.97
ATOM   1038  CG2 VAL   480     -15.384  40.012  31.209  1.00317.97
ATOM   1039  H   VAL   480     -14.573  39.942  35.325  1.00 99.99
ATOM   1040  N   SER   481     -12.488  39.971  33.031  1.00200.53
ATOM   1041  CA  SER   481     -11.187  39.844  32.294  1.00200.53
ATOM   1042  C   SER   481      -9.743  40.144  32.827  1.00200.53
ATOM   1043  O   SER   481      -9.353  39.560  33.813  1.00200.53
ATOM   1044  CB  SER   481     -11.267  40.387  30.885  1.00200.53
ATOM   1045  OG  SER   481     -12.379  39.965  30.137  1.00200.53
ATOM   1046  H   SER   481     -12.487  40.641  33.754  1.00 99.99
ATOM   1047  HG  SER   481     -12.789  39.167  30.575  1.00 99.99
ATOM   1048  N   VAL   482      -9.112  41.244  32.390  1.00301.08
ATOM   1049  CA  VAL   482      -7.814  41.902  32.687  1.00301.08
ATOM   1050  C   VAL   482      -7.552  42.816  33.928  1.00301.08
ATOM   1051  O   VAL   482      -6.482  42.790  34.491  1.00301.08
ATOM   1052  CB  VAL   482      -7.485  42.751  31.449  1.00301.08
ATOM   1053  CG1 VAL   482      -7.674  42.066  30.108  1.00301.08
ATOM   1054  CG2 VAL   482      -8.420  43.940  31.346  1.00301.08
ATOM   1055  H   VAL   482      -9.494  41.682  31.584  1.00 99.99
ATOM   1056  N   LYS   483      -8.396  43.820  34.175  1.00198.51
ATOM   1057  CA  LYS   483      -8.367  44.883  35.211  1.00198.51
ATOM   1058  C   LYS   483      -8.910  44.413  36.572  1.00198.51
ATOM   1059  O   LYS   483      -8.280  43.655  37.279  1.00198.51
ATOM   1060  CB  LYS   483      -9.154  46.133  34.816  1.00198.51
ATOM   1061  CG  LYS   483      -8.592  46.959  33.698  1.00198.51
ATOM   1062  CD  LYS   483      -9.595  48.021  33.261  1.00198.51
ATOM   1063  CE  LYS   483      -9.769  49.086  34.339  1.00198.51
ATOM   1064  NZ  LYS   483     -10.610  50.178  33.843  1.00198.51
ATOM   1065  H   LYS   483      -9.196  43.896  33.592  1.00 99.99
ATOM   1066  HZ1 LYS   483     -10.773  50.833  34.579  1.00 99.99
ATOM   1067  HZ2 LYS   483     -10.131  50.628  33.086  1.00 99.99
ATOM   1068  HZ3 LYS   483     -11.475  49.808  33.510  1.00 99.99
ATOM   1069  N   LYS   484     -10.142  44.784  36.923  1.00578.78
ATOM   1070  CA  LYS   484     -10.866  44.225  38.080  1.00578.78
ATOM   1071  C   LYS   484     -12.163  43.481  37.739  1.00578.78
ATOM   1072  O   LYS   484     -12.899  42.973  38.578  1.00578.78
ATOM   1073  CB  LYS   484     -11.218  45.257  39.137  1.00578.78
ATOM   1074  CG  LYS   484     -12.403  46.160  38.776  1.00578.78
ATOM   1075  CD  LYS   484     -12.260  46.864  37.419  1.00578.78
ATOM   1076  CE  LYS   484     -13.416  47.819  37.178  1.00578.78
ATOM   1077  NZ  LYS   484     -14.656  47.042  37.130  1.00578.78
ATOM   1078  H   LYS   484     -10.545  45.601  36.513  1.00 99.99
ATOM   1079  HZ1 LYS   484     -15.423  47.662  36.973  1.00 99.99
ATOM   1080  HZ2 LYS   484     -14.595  46.371  36.393  1.00 99.99
ATOM   1081  HZ3 LYS   484     -14.775  46.569  38.005  1.00 99.99
ATOM   1082  N   LYS   485     -12.469  43.506  36.462  1.00337.67
ATOM   1083  CA  LYS   485     -13.588  42.817  35.857  1.00337.67
ATOM   1084  C   LYS   485     -13.693  41.257  36.093  1.00337.67
ATOM   1085  O   LYS   485     -14.903  41.295  36.386  1.00337.67
ATOM   1086  CB  LYS   485     -13.853  43.257  34.419  1.00337.67
ATOM   1087  CG  LYS   485     -14.088  44.752  34.201  1.00337.67
ATOM   1088  CD  LYS   485     -14.027  45.064  32.704  1.00337.67
ATOM   1089  CE  LYS   485     -14.021  46.575  32.472  1.00337.67
ATOM   1090  NZ  LYS   485     -13.907  46.895  31.042  1.00337.67
ATOM   1091  H   LYS   485     -11.843  43.940  35.803  1.00 99.99
ATOM   1092  HZ1 LYS   485     -13.901  47.888  30.915  1.00 99.99
ATOM   1093  HZ2 LYS   485     -13.064  46.513  30.663  1.00 99.99
ATOM   1094  HZ3 LYS   485     -14.686  46.510  30.546  1.00 99.99
ATOM   1095  N   HIS   486     -12.891  40.237  35.873  1.00538.26
ATOM   1096  CA  HIS   486     -12.545  38.670  36.158  1.00538.26
ATOM   1097  C   HIS   486     -11.365  38.003  35.463  1.00538.26
ATOM   1098  O   HIS   486     -11.251  37.912  34.248  1.00538.26
ATOM   1099  CB  HIS   486     -13.431  37.417  36.106  1.00538.26
ATOM   1100  CG  HIS   486     -13.641  36.528  37.352  1.00538.26
ATOM   1101  ND1 HIS   486     -12.698  35.874  38.019  1.00538.26
ATOM   1102  CD2 HIS   486     -14.808  36.184  37.889  1.00538.26
ATOM   1103  CE1 HIS   486     -13.291  35.178  38.991  1.00538.26
ATOM   1104  NE2 HIS   486     -14.605  35.382  38.918  1.00538.26
ATOM   1105  H   HIS   486     -12.048  40.479  35.376  1.00 99.99
ATOM   1106  HD1 HIS   486     -15.286  35.185  39.621  1.00 99.99
ATOM   1107  N   LEU   487     -10.842  37.033  36.194  1.00314.11
ATOM   1108  CA  LEU   487     -10.269  35.872  35.553  1.00314.11
ATOM   1109  C   LEU   487     -11.279  35.007  34.759  1.00314.11
ATOM   1110  O   LEU   487     -10.980  34.477  33.694  1.00314.11
ATOM   1111  CB  LEU   487      -9.606  35.108  36.676  1.00314.11
ATOM   1112  CG  LEU   487      -9.316  33.729  36.171  1.00314.11
ATOM   1113  CD1 LEU   487      -8.462  33.825  34.924  1.00314.11
ATOM   1114  CD2 LEU   487      -8.971  32.855  37.353  1.00314.11
ATOM   1115  H   LEU   487     -11.143  36.878  37.139  1.00 99.99
ATOM   1116  N   LEU   488     -12.434  34.777  35.365  1.00192.35
ATOM   1117  CA  LEU   488     -13.415  33.764  34.961  1.00192.35
ATOM   1118  C   LEU   488     -13.676  33.755  33.469  1.00192.35
ATOM   1119  O   LEU   488     -13.715  32.662  32.916  1.00192.35
ATOM   1120  CB  LEU   488     -14.759  33.993  35.658  1.00192.35
ATOM   1121  CG  LEU   488     -15.917  32.999  35.519  1.00192.35
ATOM   1122  CD1 LEU   488     -16.607  33.051  34.150  1.00192.35
ATOM   1123  CD2 LEU   488     -15.452  31.593  35.900  1.00192.35
ATOM   1124  H   LEU   488     -12.722  35.387  36.107  1.00 99.99
ATOM   1125  N   GLN   489     -13.855  34.930  32.839  1.00 95.35
ATOM   1126  CA  GLN   489     -14.238  34.839  31.421  1.00 95.35
ATOM   1127  C   GLN   489     -13.091  34.218  30.629  1.00 95.35
ATOM   1128  O   GLN   489     -13.284  33.246  29.906  1.00 95.35
ATOM   1129  CB  GLN   489     -14.640  36.162  30.787  1.00 95.35
ATOM   1130  CG  GLN   489     -15.271  35.917  29.420  1.00 95.35
ATOM   1131  CD  GLN   489     -15.877  37.203  28.874  1.00 95.35
ATOM   1132  OE1 GLN   489     -15.297  38.272  28.897  1.00 95.35
ATOM   1133  NE2 GLN   489     -17.087  37.104  28.376  1.00 95.35
ATOM   1134  H   GLN   489     -13.428  35.793  33.119  1.00 99.99
ATOM   1135 1HE2 GLN   489     -17.495  37.945  28.036  1.00 99.99
ATOM   1136 2HE2 GLN   489     -17.519  36.216  28.281  1.00 99.99
ATOM   1137  N   ILE   490     -11.887  34.570  31.056  1.00197.03
ATOM   1138  CA  ILE   490     -10.697  34.023  30.423  1.00197.03
ATOM   1139  C   ILE   490     -10.554  32.546  30.762  1.00197.03
ATOM   1140  O   ILE   490     -10.116  31.796  29.907  1.00197.03
ATOM   1141  CB  ILE   490      -9.467  34.794  30.866  1.00197.03
ATOM   1142  CG1 ILE   490      -9.462  36.225  30.339  1.00197.03
ATOM   1143  CG2 ILE   490      -8.207  34.069  30.455  1.00197.03
ATOM   1144  CD  ILE   490     -10.360  37.063  31.225  1.00197.03
ATOM   1145  H   ILE   490     -11.709  35.179  31.836  1.00 99.99
ATOM   1146  N   LEU   491     -10.780  32.161  32.014  1.00124.91
ATOM   1147  CA  LEU   491     -10.633  30.738  32.338  1.00124.91
ATOM   1148  C   LEU   491     -11.358  29.788  31.423  1.00124.91
ATOM   1149  O   LEU   491     -10.750  28.876  30.875  1.00124.91
ATOM   1150  CB  LEU   491     -11.097  30.376  33.740  1.00124.91
ATOM   1151  CG  LEU   491     -10.196  30.941  34.805  1.00124.91
ATOM   1152  CD1 LEU   491     -10.499  30.268  36.139  1.00124.91
ATOM   1153  CD2 LEU   491      -8.748  30.791  34.369  1.00124.91
ATOM   1154  H   LEU   491     -10.883  32.801  32.780  1.00 99.99
ATOM   1155  N   GLU   492     -12.620  30.126  31.197  1.00145.67
ATOM   1156  CA  GLU   492     -13.424  29.221  30.382  1.00145.67
ATOM   1157  C   GLU   492     -13.083  29.378  28.905  1.00145.67
ATOM   1158  O   GLU   492     -12.728  28.406  28.248  1.00145.67
ATOM   1159  CB  GLU   492     -14.917  29.392  30.628  1.00145.67
ATOM   1160  CG  GLU   492     -15.505  30.761  30.272  1.00145.67
ATOM   1161  CD  GLU   492     -17.019  30.772  30.457  1.00145.67
ATOM   1162  OE1 GLU   492     -17.535  29.852  31.129  1.00145.67
ATOM   1163  OE2 GLU   492     -17.637  31.713  29.927  1.00145.67
ATOM   1164  H   GLU   492     -12.979  31.048  31.372  1.00 99.99
ATOM   1165  N   LYS   493     -13.145  30.627  28.448  1.00260.35
ATOM   1166  CA  LYS   493     -13.006  30.937  27.026  1.00260.35
ATOM   1167  C   LYS   493     -11.575  30.800  26.519  1.00260.35
ATOM   1168  O   LYS   493     -11.358  30.311  25.421  1.00260.35
ATOM   1169  CB  LYS   493     -13.483  32.361  26.779  1.00260.35
ATOM   1170  CG  LYS   493     -14.990  32.521  26.968  1.00260.35
ATOM   1171  CD  LYS   493     -15.808  31.738  25.934  1.00260.35
ATOM   1172  CE  LYS   493     -17.260  32.220  25.878  1.00260.35
ATOM   1173  NZ  LYS   493     -17.851  32.297  27.220  1.00260.35
ATOM   1174  H   LYS   493     -13.313  31.427  29.033  1.00 99.99
ATOM   1175  HZ1 LYS   493     -18.804  32.587  27.176  1.00 99.99
ATOM   1176  HZ2 LYS   493     -17.790  31.406  27.669  1.00 99.99
ATOM   1177  HZ3 LYS   493     -17.327  32.956  27.764  1.00 99.99
ATOM   1178  N   GLY   494     -10.620  31.142  27.394  1.00255.55
ATOM   1179  CA  GLY   494      -9.236  31.363  26.969  1.00255.55
ATOM   1180  C   GLY   494      -9.139  32.838  26.578  1.00255.55
ATOM   1181  O   GLY   494     -10.071  33.628  26.730  1.00255.55
ATOM   1182  H   GLY   494     -10.760  31.350  28.375  1.00 99.99
ATOM   1183  N   PHE   495      -7.968  33.210  26.096  1.00578.96
ATOM   1184  CA  PHE   495      -7.801  34.605  25.675  1.00578.96
ATOM   1185  C   PHE   495      -8.197  34.781  24.239  1.00578.96
ATOM   1186  O   PHE   495      -7.651  34.137  23.362  1.00578.96
ATOM   1187  CB  PHE   495      -6.371  35.075  25.794  1.00578.96
ATOM   1188  CG  PHE   495      -6.081  34.970  27.262  1.00578.96
ATOM   1189  CD1 PHE   495      -5.599  33.774  27.704  1.00578.96
ATOM   1190  CD2 PHE   495      -6.192  36.044  28.123  1.00578.96
ATOM   1191  CE1 PHE   495      -5.258  33.719  29.006  1.00578.96
ATOM   1192  CE2 PHE   495      -5.857  35.976  29.437  1.00578.96
ATOM   1193  CZ  PHE   495      -5.399  34.758  29.888  1.00578.96
ATOM   1194  H   PHE   495      -7.143  32.650  26.132  1.00 99.99
ATOM   1195  HD1 PHE   495      -5.391  32.921  27.065  1.00 99.99
ATOM   1196  HD2 PHE   495      -6.429  37.009  27.791  1.00 99.99
ATOM   1197  HE1 PHE   495      -4.496  33.035  29.220  1.00 99.99
ATOM   1198  HE2 PHE   495      -6.012  36.873  30.042  1.00 99.99
ATOM   1199  HZ  PHE   495      -5.021  34.565  30.885  1.00 99.99
ATOM   1200  N   LYS   496      -9.159  35.657  24.054  1.00341.22
ATOM   1201  CA  LYS   496      -9.475  36.119  22.695  1.00341.22
ATOM   1202  C   LYS   496      -9.335  37.628  22.770  1.00341.22
ATOM   1203  O   LYS   496      -9.407  38.159  23.862  1.00341.22
ATOM   1204  CB  LYS   496     -10.894  35.712  22.293  1.00341.22
ATOM   1205  CG  LYS   496     -11.236  36.073  20.851  1.00341.22
ATOM   1206  CD  LYS   496     -12.545  35.435  20.404  1.00341.22
ATOM   1207  CE  LYS   496     -12.768  35.727  18.922  1.00341.22
ATOM   1208  NZ  LYS   496     -13.964  35.021  18.446  1.00341.22
ATOM   1209  H   LYS   496      -9.479  36.237  24.810  1.00 99.99
ATOM   1210  HZ1 LYS   496     -14.100  35.205  17.472  1.00 99.99
ATOM   1211  HZ2 LYS   496     -13.847  34.037  18.585  1.00 99.99
ATOM   1212  HZ3 LYS   496     -14.763  35.334  18.958  1.00 99.99
ATOM   1213  N   ASP   497      -9.370  38.342  21.658  1.00309.89
ATOM   1214  CA  ASP   497      -9.377  39.810  21.809  1.00309.89
ATOM   1215  C   ASP   497     -10.659  40.233  22.528  1.00309.89
ATOM   1216  O   ASP   497     -10.594  40.972  23.499  1.00309.89
ATOM   1217  CB  ASP   497      -9.324  40.560  20.492  1.00309.89
ATOM   1218  CG  ASP   497     -10.564  40.331  19.618  1.00309.89
ATOM   1219  OD1 ASP   497     -10.869  39.143  19.364  1.00309.89
ATOM   1220  OD2 ASP   497     -11.243  41.336  19.335  1.00309.89
ATOM   1221  H   ASP   497      -9.784  37.971  20.828  1.00 99.99
ATOM   1222  N   SER   498     -11.770  39.620  22.094  1.00229.77
ATOM   1223  CA  SER   498     -13.083  39.885  22.688  1.00229.77
ATOM   1224  C   SER   498     -13.140  39.332  24.109  1.00229.77
ATOM   1225  O   SER   498     -13.569  40.036  25.010  1.00229.77
ATOM   1226  CB  SER   498     -14.227  39.270  21.873  1.00229.77
ATOM   1227  OG  SER   498     -14.167  37.840  21.901  1.00229.77
ATOM   1228  H   SER   498     -11.791  39.005  21.302  1.00 99.99
ATOM   1229  HG  SER   498     -14.999  37.473  21.481  1.00 99.99
ATOM   1230  N   GLU   499     -12.619  38.110  24.280  1.00392.31
ATOM   1231  CA  GLU   499     -12.672  37.422  25.576  1.00392.31
ATOM   1232  C   GLU   499     -11.864  38.161  26.617  1.00392.31
ATOM   1233  O   GLU   499     -12.300  38.374  27.737  1.00392.31
ATOM   1234  CB  GLU   499     -12.142  35.991  25.519  1.00392.31
ATOM   1235  CG  GLU   499     -13.083  35.098  24.714  1.00392.31
ATOM   1236  CD  GLU   499     -14.519  35.104  25.240  1.00392.31
ATOM   1237  OE1 GLU   499     -14.731  35.503  26.406  1.00392.31
ATOM   1238  OE2 GLU   499     -15.377  34.607  24.484  1.00392.31
ATOM   1239  H   GLU   499     -12.134  37.630  23.554  1.00 99.99
ATOM   1240  N   THR   500     -10.688  38.582  26.186  1.00281.60
ATOM   1241  CA  THR   500      -9.849  39.350  27.100  1.00281.60
ATOM   1242  C   THR   500     -10.458  40.735  27.163  1.00281.60
ATOM   1243  O   THR   500     -11.329  41.082  26.367  1.00281.60
ATOM   1244  CB  THR   500      -8.439  39.446  26.576  1.00281.60
ATOM   1245  OG1 THR   500      -8.395  40.090  25.325  1.00281.60
ATOM   1246  CG2 THR   500      -7.919  38.062  26.338  1.00281.60
ATOM   1247  H   THR   500     -10.453  38.698  25.214  1.00 99.99
ATOM   1248  HG1 THR   500      -9.302  40.417  25.038  1.00 99.99
ATOM   1249  N   SER   501     -10.004  41.505  28.123  1.00306.06
ATOM   1250  CA  SER   501     -10.616  42.834  28.237  1.00306.06
ATOM   1251  C   SER   501      -9.860  43.918  27.486  1.00306.06
ATOM   1252  O   SER   501      -9.747  43.845  26.271  1.00306.06
ATOM   1253  CB  SER   501     -10.993  43.185  29.670  1.00306.06
ATOM   1254  OG  SER   501     -11.514  44.479  29.920  1.00306.06
ATOM   1255  H   SER   501      -9.335  41.178  28.793  1.00 99.99
ATOM   1256  HG  SER   501     -11.563  44.603  30.908  1.00 99.99
ATOM   1257  N   LYS   502      -9.375  44.896  28.229  1.00342.81
ATOM   1258  CA  LYS   502      -8.984  46.172  27.661  1.00342.81
ATOM   1259  C   LYS   502      -7.723  46.188  26.836  1.00342.81
ATOM   1260  O   LYS   502      -7.744  46.884  25.836  1.00342.81
ATOM   1261  CB  LYS   502      -8.900  47.239  28.739  1.00342.81
ATOM   1262  CG  LYS   502     -10.236  47.624  29.372  1.00342.81
ATOM   1263  CD  LYS   502     -11.191  48.130  28.290  1.00342.81
ATOM   1264  CE  LYS   502     -10.561  49.242  27.442  1.00342.81
ATOM   1265  NZ  LYS   502     -11.274  49.350  26.172  1.00342.81
ATOM   1266  H   LYS   502      -9.551  44.920  29.208  1.00 99.99
ATOM   1267  HZ1 LYS   502     -10.824  50.038  25.605  1.00 99.99
ATOM   1268  HZ2 LYS   502     -11.262  48.468  25.696  1.00 99.99
ATOM   1269  HZ3 LYS   502     -12.213  49.616  26.376  1.00 99.99
ATOM   1270  N   LEU   503      -6.638  45.552  27.293  1.00335.40
ATOM   1271  CA  LEU   503      -5.387  45.578  26.515  1.00335.40
ATOM   1272  C   LEU   503      -4.745  46.947  26.545  1.00335.40
ATOM   1273  O   LEU   503      -5.397  47.970  26.743  1.00335.40
ATOM   1274  CB  LEU   503      -5.607  45.277  25.032  1.00335.40
ATOM   1275  CG  LEU   503      -4.456  45.177  24.070  1.00335.40
ATOM   1276  CD1 LEU   503      -3.599  43.946  24.226  1.00335.40
ATOM   1277  CD2 LEU   503      -5.143  45.182  22.727  1.00335.40
ATOM   1278  H   LEU   503      -6.557  45.230  28.241  1.00 99.99
ATOM   1279  N   PRO   504      -3.426  46.903  26.478  1.00 79.55
ATOM   1280  CA  PRO   504      -2.637  48.066  26.056  1.00 79.55
ATOM   1281  C   PRO   504      -2.937  48.445  24.602  1.00 79.55
ATOM   1282  O   PRO   504      -3.808  47.872  23.960  1.00 79.55
ATOM   1283  CB  PRO   504      -1.197  47.624  26.280  1.00 79.55
ATOM   1284  CG  PRO   504      -1.318  46.112  26.207  1.00 79.55
ATOM   1285  CD  PRO   504      -2.569  45.831  27.006  1.00 79.55
ATOM   1286  N   LEU   505      -2.336  49.545  24.154  1.00147.53
ATOM   1287  CA  LEU   505      -2.581  50.050  22.794  1.00147.53
ATOM   1288  C   LEU   505      -2.088  49.077  21.727  1.00147.53
ATOM   1289  O   LEU   505      -0.954  49.126  21.263  1.00147.53
ATOM   1290  CB  LEU   505      -1.960  51.426  22.527  1.00147.53
ATOM   1291  CG  LEU   505      -2.406  51.943  21.149  1.00147.53
ATOM   1292  CD1 LEU   505      -3.904  52.265  21.130  1.00147.53
ATOM   1293  CD2 LEU   505      -1.568  53.148  20.728  1.00147.53
ATOM   1294  H   LEU   505      -1.755  50.102  24.735  1.00 99.99
ATOM   1295  N   LYS   506      -2.997  48.181  21.384  1.00207.08
ATOM   1296  CA  LYS   506      -2.779  47.155  20.364  1.00207.08
ATOM   1297  C   LYS   506      -4.153  47.038  19.728  1.00207.08
ATOM   1298  O   LYS   506      -5.109  47.725  20.110  1.00207.08
ATOM   1299  CB  LYS   506      -2.393  45.792  20.965  1.00207.08
ATOM   1300  CG  LYS   506      -1.604  45.919  22.265  1.00207.08
ATOM   1301  CD  LYS   506      -0.209  46.436  21.997  1.00207.08
ATOM   1302  CE  LYS   506       0.517  47.000  23.208  1.00207.08
ATOM   1303  NZ  LYS   506       1.961  46.776  23.088  1.00207.08
ATOM   1304  H   LYS   506      -3.923  48.170  21.777  1.00 99.99
ATOM   1305  HZ1 LYS   506       2.415  47.181  23.879  1.00 99.99
ATOM   1306  HZ2 LYS   506       2.123  45.788  23.070  1.00 99.99
ATOM   1307  HZ3 LYS   506       2.313  47.181  22.243  1.00 99.99
ATOM   1308  N   LYS   507      -4.201  46.270  18.664  1.00328.89
ATOM   1309  CA  LYS   507      -5.520  46.008  18.108  1.00328.89
ATOM   1310  C   LYS   507      -6.151  44.813  18.798  1.00328.89
ATOM   1311  O   LYS   507      -6.120  44.716  20.016  1.00328.89
ATOM   1312  CB  LYS   507      -5.431  45.879  16.603  1.00328.89
ATOM   1313  CG  LYS   507      -6.774  46.099  15.901  1.00328.89
ATOM   1314  CD  LYS   507      -6.988  47.577  15.593  1.00328.89
ATOM   1315  CE  LYS   507      -7.010  48.429  16.862  1.00328.89
ATOM   1316  NZ  LYS   507      -7.038  49.839  16.528  1.00328.89
ATOM   1317  H   LYS   507      -3.405  45.914  18.172  1.00 99.99
ATOM   1318  HZ1 LYS   507      -6.974  50.361  17.378  1.00 99.99
ATOM   1319  HZ2 LYS   507      -6.273  50.053  15.920  1.00 99.99
ATOM   1320  HZ3 LYS   507      -7.910  50.001  16.074  1.00 99.99
ATOM   1321  N   GLU   508      -6.782  43.966  18.004  1.00292.11
ATOM   1322  CA  GLU   508      -7.210  42.639  18.422  1.00292.11
ATOM   1323  C   GLU   508      -5.948  41.808  18.684  1.00292.11
ATOM   1324  O   GLU   508      -5.514  40.987  17.888  1.00292.11
ATOM   1325  CB  GLU   508      -8.035  42.116  17.252  1.00292.11
ATOM   1326  CG  GLU   508      -8.372  40.633  17.393  1.00292.11
ATOM   1327  CD  GLU   508      -9.364  40.148  16.353  1.00292.11
ATOM   1328  OE1 GLU   508      -9.449  40.805  15.296  1.00292.11
ATOM   1329  OE2 GLU   508     -10.039  39.143  16.663  1.00292.11
ATOM   1330  H   GLU   508      -6.907  44.186  17.034  1.00 99.99
ATOM   1331  N   ALA   509      -5.268  42.178  19.756  1.00195.12
ATOM   1332  CA  ALA   509      -4.076  41.452  20.160  1.00195.12
ATOM   1333  C   ALA   509      -4.165  41.255  21.650  1.00195.12
ATOM   1334  O   ALA   509      -4.736  42.045  22.392  1.00195.12
ATOM   1335  CB  ALA   509      -2.813  42.242  19.830  1.00195.12
ATOM   1336  H   ALA   509      -5.481  43.009  20.286  1.00 99.99
ATOM   1337  N   ILE   510      -3.563  40.158  22.027  1.00278.91
ATOM   1338  CA  ILE   510      -3.447  39.828  23.429  1.00278.91
ATOM   1339  C   ILE   510      -1.970  39.987  23.708  1.00278.91
ATOM   1340  O   ILE   510      -1.147  39.489  22.954  1.00278.91
ATOM   1341  CB  ILE   510      -3.910  38.392  23.669  1.00278.91
ATOM   1342  CG1 ILE   510      -5.271  38.029  23.073  1.00278.91
ATOM   1343  CG2 ILE   510      -4.023  38.171  25.150  1.00278.91
ATOM   1344  CD  ILE   510      -6.383  39.021  23.408  1.00278.91
ATOM   1345  H   ILE   510      -3.026  39.581  21.409  1.00 99.99
ATOM   1346  N   ILE   511      -1.646  40.792  24.699  1.00348.97
ATOM   1347  CA  ILE   511      -0.222  40.971  24.977  1.00348.97
ATOM   1348  C   ILE   511       0.140  40.002  26.078  1.00348.97
ATOM   1349  O   ILE   511      -0.724  39.375  26.667  1.00348.97
ATOM   1350  CB  ILE   511       0.160  42.439  25.254  1.00348.97
ATOM   1351  CG1 ILE   511      -0.419  43.367  24.212  1.00348.97
ATOM   1352  CG2 ILE   511       1.649  42.752  25.157  1.00348.97
ATOM   1353  CD  ILE   511      -0.143  42.944  22.775  1.00348.97
ATOM   1354  H   ILE   511      -2.281  41.298  25.289  1.00 99.99
ATOM   1355  N   VAL   512       1.426  39.959  26.293  1.00308.52
ATOM   1356  CA  VAL   512       2.238  39.199  27.213  1.00308.52
ATOM   1357  C   VAL   512       3.270  40.231  27.663  1.00308.52
ATOM   1358  O   VAL   512       3.627  41.086  26.880  1.00308.52
ATOM   1359  CB  VAL   512       2.910  38.167  26.324  1.00308.52
ATOM   1360  CG1 VAL   512       3.994  37.531  27.099  1.00308.52
ATOM   1361  CG2 VAL   512       2.068  36.984  25.910  1.00308.52
ATOM   1362  H   VAL   512       2.016  40.494  25.679  1.00 99.99
ATOM   1363  N   SER   513       3.887  40.070  28.808  1.00291.87
ATOM   1364  CA  SER   513       5.207  40.713  28.944  1.00291.87
ATOM   1365  C   SER   513       6.149  39.620  29.368  1.00291.87
ATOM   1366  O   SER   513       5.784  38.454  29.313  1.00291.87
ATOM   1367  CB  SER   513       5.391  41.906  29.886  1.00291.87
ATOM   1368  OG  SER   513       4.460  42.908  29.545  1.00291.87
ATOM   1369  H   SER   513       3.752  39.223  29.342  1.00 99.99
ATOM   1370  HG  SER   513       4.053  42.707  28.659  1.00 99.99
ATOM   1371  N   ASN   514       7.380  40.029  29.540  1.00231.17
ATOM   1372  CA  ASN   514       8.482  39.237  30.082  1.00231.17
ATOM   1373  C   ASN   514       8.546  39.331  31.589  1.00231.17
ATOM   1374  O   ASN   514       9.177  38.499  32.195  1.00231.17
ATOM   1375  CB  ASN   514       9.824  39.763  29.578  1.00231.17
ATOM   1376  CG  ASN   514      10.186  41.171  30.035  1.00231.17
ATOM   1377  OD1 ASN   514      11.315  41.435  30.400  1.00231.17
ATOM   1378  ND2 ASN   514       9.210  42.039  30.211  1.00231.17
ATOM   1379  H   ASN   514       7.622  40.934  29.204  1.00 99.99
ATOM   1380 1HD2 ASN   514       9.461  42.945  30.518  1.00 99.99
ATOM   1381 2HD2 ASN   514       8.295  41.880  29.875  1.00 99.99
ATOM   1382  N   SER   515       8.103  40.461  32.118  1.00230.55
ATOM   1383  CA  SER   515       8.165  40.703  33.539  1.00230.55
ATOM   1384  C   SER   515       6.772  41.103  33.868  1.00230.55
ATOM   1385  O   SER   515       6.191  41.884  33.114  1.00230.55
ATOM   1386  CB  SER   515       9.125  41.798  33.979  1.00230.55
ATOM   1387  OG  SER   515       8.683  43.054  33.507  1.00230.55
ATOM   1388  H   SER   515       7.530  41.127  31.646  1.00 99.99
ATOM   1389  HG  SER   515       9.226  43.759  33.958  1.00 99.99
ATOM   1390  N   LEU   516       6.258  40.553  34.962  1.00322.23
ATOM   1391  CA  LEU   516       4.900  40.957  35.231  1.00322.23
ATOM   1392  C   LEU   516       4.701  42.408  35.349  1.00322.23
ATOM   1393  O   LEU   516       3.759  42.816  34.715  1.00322.23
ATOM   1394  CB  LEU   516       4.087  40.410  36.345  1.00322.23
ATOM   1395  CG  LEU   516       3.817  38.951  36.279  1.00322.23
ATOM   1396  CD1 LEU   516       3.036  38.375  37.433  1.00322.23
ATOM   1397  CD2 LEU   516       3.050  38.828  35.070  1.00322.23
ATOM   1398  H   LEU   516       6.570  39.736  35.442  1.00 99.99
ATOM   1399  N   SER   517       5.754  43.076  35.786  1.00360.03
ATOM   1400  CA  SER   517       5.723  44.520  35.924  1.00360.03
ATOM   1401  C   SER   517       5.015  45.284  34.824  1.00360.03
ATOM   1402  O   SER   517       4.285  46.220  35.117  1.00360.03
ATOM   1403  CB  SER   517       7.081  45.118  36.155  1.00360.03
ATOM   1404  OG  SER   517       7.819  45.039  34.958  1.00360.03
ATOM   1405  H   SER   517       6.656  42.666  35.883  1.00 99.99
ATOM   1406  HG  SER   517       8.622  45.620  35.103  1.00 99.99
ATOM   1407  N   ILE   518       5.051  44.763  33.614  1.00290.61
ATOM   1408  CA  ILE   518       4.267  45.465  32.616  1.00290.61
ATOM   1409  C   ILE   518       2.766  45.332  32.799  1.00290.61
ATOM   1410  O   ILE   518       2.151  46.374  32.863  1.00290.61
ATOM   1411  CB  ILE   518       4.707  45.198  31.203  1.00290.61
ATOM   1412  CG1 ILE   518       6.159  45.644  31.112  1.00290.61
ATOM   1413  CG2 ILE   518       3.823  45.992  30.229  1.00290.61
ATOM   1414  CD  ILE   518       6.782  45.107  29.847  1.00290.61
ATOM   1415  H   ILE   518       5.204  43.782  33.454  1.00 99.99
ATOM   1416  N   SER   519       2.169  44.142  32.878  1.00442.39
ATOM   1417  CA  SER   519       0.693  44.201  32.742  1.00442.39
ATOM   1418  C   SER   519       0.143  44.218  34.133  1.00442.39
ATOM   1419  O   SER   519      -0.399  43.288  34.676  1.00442.39
ATOM   1420  CB  SER   519      -0.022  43.066  32.047  1.00442.39
ATOM   1421  OG  SER   519      -1.201  43.315  31.336  1.00442.39
ATOM   1422  H   SER   519       2.562  43.413  33.456  1.00 99.99
ATOM   1423  HG  SER   519      -1.563  42.429  31.058  1.00 99.99
ATOM   1424  N   GLU   520       0.357  45.381  34.659  1.00344.63
ATOM   1425  CA  GLU   520       0.039  45.791  36.001  1.00344.63
ATOM   1426  C   GLU   520      -1.253  46.514  35.821  1.00344.63
ATOM   1427  O   GLU   520      -2.265  45.856  35.840  1.00344.63
ATOM   1428  CB  GLU   520       1.156  46.739  36.414  1.00344.63
ATOM   1429  CG  GLU   520       1.792  47.684  35.398  1.00344.63
ATOM   1430  CD  GLU   520       2.846  48.560  36.040  1.00344.63
ATOM   1431  OE1 GLU   520       2.536  49.079  37.129  1.00344.63
ATOM   1432  OE2 GLU   520       3.836  48.850  35.346  1.00344.63
ATOM   1433  H   GLU   520       0.915  46.035  34.153  1.00 99.99
ATOM   1434  N   CYS   521      -1.093  47.785  35.531  1.00344.63
ATOM   1435  CA  CYS   521      -2.019  48.780  35.062  1.00344.63
ATOM   1436  C   CYS   521      -2.572  48.387  33.691  1.00344.63
ATOM   1437  O   CYS   521      -3.778  48.518  33.490  1.00344.63
ATOM   1438  CB  CYS   521      -1.267  50.114  34.994  1.00344.63
ATOM   1439  SG  CYS   521      -0.570  50.653  36.588  1.00344.63
ATOM   1440  H   CYS   521      -0.154  48.128  35.536  1.00 99.99
ATOM   1441  HG  CYS   521      -0.190  51.827  36.093  1.00 99.99
ATOM   1442  N   PRO   522      -1.737  47.991  32.724  1.00155.06
ATOM   1443  CA  PRO   522      -2.289  47.605  31.425  1.00155.06
ATOM   1444  C   PRO   522      -2.915  46.237  31.481  1.00155.06
ATOM   1445  O   PRO   522      -2.407  45.394  32.184  1.00155.06
ATOM   1446  CB  PRO   522      -1.155  47.672  30.415  1.00155.06
ATOM   1447  CG  PRO   522       0.114  47.657  31.251  1.00155.06
ATOM   1448  CD  PRO   522      -0.293  48.255  32.588  1.00155.06
ATOM   1449  N   ARG   523      -4.016  46.172  30.768  1.00291.12
ATOM   1450  CA  ARG   523      -5.011  45.115  30.717  1.00291.12
ATOM   1451  C   ARG   523      -4.704  43.778  30.030  1.00291.12
ATOM   1452  O   ARG   523      -4.675  42.738  30.667  1.00291.12
ATOM   1453  CB  ARG   523      -6.192  45.869  30.150  1.00291.12
ATOM   1454  CG  ARG   523      -6.779  46.892  31.115  1.00291.12
ATOM   1455  CD  ARG   523      -6.084  48.243  31.168  1.00291.12
ATOM   1456  NE  ARG   523      -6.910  49.152  31.972  1.00291.12
ATOM   1457  CZ  ARG   523      -7.692  50.096  31.446  1.00291.12
ATOM   1458  NH1 ARG   523      -7.848  50.185  30.132  1.00291.12
ATOM   1459  NH2 ARG   523      -8.324  50.958  32.231  1.00291.12
ATOM   1460  H   ARG   523      -4.407  47.019  30.417  1.00 99.99
ATOM   1461  HE  ARG   523      -7.016  48.896  32.935  1.00 99.99
ATOM   1462 1HH1 ARG   523      -8.438  50.869  29.717  1.00 99.99
ATOM   1463 2HH1 ARG   523      -7.362  49.525  29.557  1.00 99.99
ATOM   1464 1HH2 ARG   523      -8.913  51.655  31.829  1.00 99.99
ATOM   1465 2HH2 ARG   523      -8.230  50.884  33.224  1.00 99.99
ATOM   1466  N   ILE   524      -4.511  43.794  28.718  1.00264.92
ATOM   1467  CA  ILE   524      -4.332  42.536  27.970  1.00264.92
ATOM   1468  C   ILE   524      -2.847  42.377  27.657  1.00264.92
ATOM   1469  O   ILE   524      -2.353  42.659  26.575  1.00264.92
ATOM   1470  CB  ILE   524      -5.154  42.459  26.668  1.00264.92
ATOM   1471  CG1 ILE   524      -6.680  42.563  26.749  1.00264.92
ATOM   1472  CG2 ILE   524      -4.826  41.183  25.930  1.00264.92
ATOM   1473  CD  ILE   524      -7.336  42.671  25.358  1.00264.92
ATOM   1474  H   ILE   524      -4.306  44.622  28.207  1.00 99.99
ATOM   1475  N   GLU   525      -2.169  41.829  28.624  1.00556.79
ATOM   1476  CA  GLU   525      -0.776  41.411  28.507  1.00556.79
ATOM   1477  C   GLU   525      -0.644  40.228  29.458  1.00556.79
ATOM   1478  O   GLU   525      -1.493  40.173  30.327  1.00556.79
ATOM   1479  CB  GLU   525       0.006  42.648  28.867  1.00 99.99
ATOM   1480  CG  GLU   525       1.411  42.763  28.342  1.00 99.99
ATOM   1481  CD  GLU   525       1.657  44.197  27.938  1.00 99.99
ATOM   1482  OE1 GLU   525       0.740  44.762  27.345  1.00 99.99
ATOM   1483  OE2 GLU   525       2.815  44.613  27.961  1.00 99.99
ATOM   1484  H   GLU   525      -2.600  41.584  29.494  1.00 99.99
ATOM   1485  N   PHE   526       0.287  39.309  29.198  1.00552.25
ATOM   1486  CA  PHE   526       0.663  38.109  29.946  1.00552.25
ATOM   1487  C   PHE   526       2.173  38.052  30.179  1.00552.25
ATOM   1488  O   PHE   526       2.941  37.329  29.592  1.00552.25
ATOM   1489  CB  PHE   526       0.508  36.843  29.163  1.00552.25
ATOM   1490  CG  PHE   526      -0.751  36.469  28.525  1.00552.25
ATOM   1491  CD1 PHE   526      -1.618  35.734  29.251  1.00552.25
ATOM   1492  CD2 PHE   526      -0.929  36.756  27.213  1.00552.25
ATOM   1493  CE1 PHE   526      -2.734  35.345  28.613  1.00552.25
ATOM   1494  CE2 PHE   526      -2.052  36.369  26.578  1.00552.25
ATOM   1495  CZ  PHE   526      -3.000  35.685  27.294  1.00552.25
ATOM   1496  H   PHE   526       0.796  39.352  28.344  1.00 99.99
ATOM   1497  HD1 PHE   526      -1.468  35.551  30.312  1.00 99.99
ATOM   1498  HD2 PHE   526      -0.208  37.332  26.694  1.00 99.99
ATOM   1499  HE1 PHE   526      -3.347  34.822  29.263  1.00 99.99
ATOM   1500  HE2 PHE   526      -2.175  36.673  25.554  1.00 99.99
ATOM   1501  HZ  PHE   526      -3.986  35.694  26.887  1.00 99.99
ATOM   1502  N   LEU   527       2.666  38.675  31.193  1.00403.62
ATOM   1503  CA  LEU   527       4.071  38.951  31.468  1.00403.62
ATOM   1504  C   LEU   527       4.916  37.910  32.183  1.00403.62
ATOM   1505  O   LEU   527       4.654  37.599  33.314  1.00403.62
ATOM   1506  CB  LEU   527       4.120  40.195  32.302  1.00403.62
ATOM   1507  CG  LEU   527       3.153  41.355  32.190  1.00403.62
ATOM   1508  CD1 LEU   527       2.338  41.401  30.949  1.00403.62
ATOM   1509  CD2 LEU   527       2.113  41.163  33.217  1.00403.62
ATOM   1510  H   LEU   527       2.028  39.102  31.848  1.00 99.99
ATOM   1511  N   GLN   528       6.089  37.590  31.696  1.00399.68
ATOM   1512  CA  GLN   528       6.822  36.447  32.243  1.00399.68
ATOM   1513  C   GLN   528       7.245  36.650  33.696  1.00399.68
ATOM   1514  O   GLN   528       7.454  35.659  34.374  1.00399.68
ATOM   1515  CB  GLN   528       7.987  36.057  31.338  1.00399.68
ATOM   1516  CG  GLN   528       8.936  35.013  31.929  1.00399.68
ATOM   1517  CD  GLN   528      10.294  35.073  31.241  1.00399.68
ATOM   1518  OE1 GLN   528      10.600  35.907  30.405  1.00399.68
ATOM   1519  NE2 GLN   528      11.180  34.199  31.657  1.00399.68
ATOM   1520  H   GLN   528       6.470  38.038  30.886  1.00 99.99
ATOM   1521 1HE2 GLN   528      12.049  34.182  31.177  1.00 99.99
ATOM   1522 2HE2 GLN   528      10.900  33.469  32.275  1.00 99.99
ATOM   1523  N   GLN   529       7.252  37.871  34.227  1.00455.14
ATOM   1524  CA  GLN   529       7.768  37.926  35.595  1.00455.14
ATOM   1525  C   GLN   529       6.719  38.125  36.652  1.00455.14
ATOM   1526  O   GLN   529       5.838  37.285  36.666  1.00455.14
ATOM   1527  CB  GLN   529       9.019  38.750  35.739  1.00455.14
ATOM   1528  CG  GLN   529      10.096  38.268  34.780  1.00455.14
ATOM   1529  CD  GLN   529      10.529  36.853  35.079  1.00455.14
ATOM   1530  OE1 GLN   529      10.121  36.212  36.027  1.00455.14
ATOM   1531  NE2 GLN   529      11.397  36.354  34.244  1.00455.14
ATOM   1532  H   GLN   529       6.735  38.641  33.857  1.00 99.99
ATOM   1533 1HE2 GLN   529      11.672  35.422  34.425  1.00 99.99
ATOM   1534 2HE2 GLN   529      11.680  36.867  33.437  1.00 99.99
ATOM   1535  N   LYS   530       6.800  39.214  37.436  1.00590.96
ATOM   1536  CA  LYS   530       5.827  39.459  38.497  1.00590.96
ATOM   1537  C   LYS   530       5.381  40.818  38.985  1.00590.96
ATOM   1538  O   LYS   530       4.188  40.996  39.239  1.00590.96
ATOM   1539  CB  LYS   530       5.927  38.456  39.579  1.00590.96
ATOM   1540  CG  LYS   530       5.544  38.865  40.977  1.00590.96
ATOM   1541  CD  LYS   530       6.525  39.780  41.663  1.00590.96
ATOM   1542  CE  LYS   530       5.888  40.661  42.731  1.00590.96
ATOM   1543  NZ  LYS   530       6.943  41.164  43.611  1.00590.96
ATOM   1544  H   LYS   530       7.607  39.791  37.479  1.00 99.99
ATOM   1545  HZ1 LYS   530       6.539  41.553  44.431  1.00 99.99
ATOM   1546  HZ2 LYS   530       7.593  40.434  43.840  1.00 99.99
ATOM   1547  HZ3 LYS   530       7.441  41.861  43.092  1.00 99.99
ATOM   1548  N   HIS   531       6.305  41.758  38.872  1.00397.13
ATOM   1549  CA  HIS   531       6.200  42.970  39.698  1.00397.13
ATOM   1550  C   HIS   531       4.821  43.547  39.669  1.00397.13
ATOM   1551  O   HIS   531       4.224  43.937  40.664  1.00397.13
ATOM   1552  CB  HIS   531       7.120  44.115  39.269  1.00397.13
ATOM   1553  CG  HIS   531       7.318  45.094  40.424  1.00397.13
ATOM   1554  ND1 HIS   531       6.339  45.609  41.155  1.00397.13
ATOM   1555  CD2 HIS   531       8.450  45.537  40.946  1.00397.13
ATOM   1556  CE1 HIS   531       6.881  46.356  42.111  1.00397.13
ATOM   1557  NE2 HIS   531       8.195  46.312  41.988  1.00397.13
ATOM   1558  H   HIS   531       7.127  41.639  38.320  1.00 99.99
ATOM   1559  HD1 HIS   531       5.364  45.464  40.972  1.00 99.99
ATOM   1560  N   LYS   532       4.412  43.659  38.440  1.00447.61
ATOM   1561  CA  LYS   532       3.297  44.530  38.206  1.00447.61
ATOM   1562  C   LYS   532       2.586  43.898  37.037  1.00447.61
ATOM   1563  O   LYS   532       2.548  44.434  35.955  1.00447.61
ATOM   1564  CB  LYS   532       3.824  45.927  37.878  1.00447.61
ATOM   1565  CG  LYS   532       4.971  46.556  38.643  1.00447.61
ATOM   1566  CD  LYS   532       5.282  47.993  38.250  1.00447.61
ATOM   1567  CE  LYS   532       6.063  48.704  39.354  1.00447.61
ATOM   1568  NZ  LYS   532       7.401  48.128  39.507  1.00447.61
ATOM   1569  H   LYS   532       4.605  42.974  37.729  1.00 99.99
ATOM   1570  HZ1 LYS   532       7.898  48.571  40.256  1.00 99.99
ATOM   1571  HZ2 LYS   532       7.355  47.151  39.730  1.00 99.99
ATOM   1572  HZ3 LYS   532       7.891  48.203  38.640  1.00 99.99
ATOM   1573  N   ASP   533       2.395  42.594  37.127  1.00540.29
ATOM   1574  CA  ASP   533       1.185  42.119  36.469  1.00540.29
ATOM   1575  C   ASP   533       0.134  42.540  37.463  1.00540.29
ATOM   1576  O   ASP   533      -0.948  42.978  37.147  1.00540.29
ATOM   1577  CB  ASP   533       0.936  40.659  36.500  1.00540.29
ATOM   1578  CG  ASP   533       0.163  40.019  35.360  1.00540.29
ATOM   1579  OD1 ASP   533      -0.336  40.790  34.559  1.00540.29
ATOM   1580  OD2 ASP   533       0.148  38.781  35.268  1.00540.29
ATOM   1581  H   ASP   533       2.764  42.013  37.854  1.00 99.99
ATOM   1582  N   GLU   534       0.536  42.390  38.713  1.00643.00
ATOM   1583  CA  GLU   534      -0.211  42.996  39.772  1.00643.00
ATOM   1584  C   GLU   534       0.185  44.437  40.035  1.00643.00
ATOM   1585  O   GLU   534       0.581  44.749  41.138  1.00643.00
ATOM   1586  CB  GLU   534      -0.033  42.110  40.972  1.00643.00
ATOM   1587  CG  GLU   534      -0.862  42.464  42.188  1.00643.00
ATOM   1588  CD  GLU   534      -1.039  41.274  43.108  1.00643.00
ATOM   1589  OE1 GLU   534      -0.326  40.266  42.905  1.00643.00
ATOM   1590  OE2 GLU   534      -1.866  41.455  44.025  1.00643.00
ATOM   1591  H   GLU   534       1.372  41.901  38.970  1.00 99.99
ATOM   1592  N   LYS   535       0.038  45.329  39.047  1.00464.62
ATOM   1593  CA  LYS   535      -0.202  46.694  39.531  1.00464.62
ATOM   1594  C   LYS   535      -1.652  47.017  39.288  1.00464.62
ATOM   1595  O   LYS   535      -2.241  46.517  38.352  1.00464.62
ATOM   1596  CB  LYS   535       0.660  47.930  39.268  1.00464.62
ATOM   1597  CG  LYS   535       2.089  47.776  39.752  1.00464.62
ATOM   1598  CD  LYS   535       2.378  47.419  41.202  1.00464.62
ATOM   1599  CE  LYS   535       3.839  47.435  41.580  1.00464.62
ATOM   1600  NZ  LYS   535       4.060  47.253  43.006  1.00464.62
ATOM   1601  H   LYS   535      -0.361  45.100  38.158  1.00 99.99
ATOM   1602  HZ1 LYS   535       5.041  47.147  43.158  1.00 99.99
ATOM   1603  HZ2 LYS   535       3.718  48.067  43.473  1.00 99.99
ATOM   1604  HZ3 LYS   535       3.574  46.423  43.296  1.00 99.99
ATOM   1605  N   LYS   536      -2.182  47.904  40.099  1.00254.78
ATOM   1606  CA  LYS   536      -3.632  48.107  40.211  1.00254.78
ATOM   1607  C   LYS   536      -4.327  48.538  38.938  1.00254.78
ATOM   1608  O   LYS   536      -5.510  48.270  38.877  1.00254.78
ATOM   1609  CB  LYS   536      -4.066  49.086  41.307  1.00254.78
ATOM   1610  CG  LYS   536      -5.548  49.381  41.504  1.00254.78
ATOM   1611  CD  LYS   536      -5.834  50.195  42.756  1.00254.78
ATOM   1612  CE  LYS   536      -5.215  51.590  42.777  1.00254.78
ATOM   1613  NZ  LYS   536      -5.664  52.273  43.992  1.00254.78
ATOM   1614  H   LYS   536      -1.593  48.503  40.640  1.00 99.99
ATOM   1615  HZ1 LYS   536      -5.273  53.190  44.031  1.00 99.99
ATOM   1616  HZ2 LYS   536      -6.662  52.319  43.982  1.00 99.99
ATOM   1617  HZ3 LYS   536      -5.368  51.739  44.790  1.00 99.99
ATOM   1618  N   ILE   537      -3.757  49.271  37.978  1.00252.07
ATOM   1619  CA  ILE   537      -4.700  49.631  36.892  1.00252.07
ATOM   1620  C   ILE   537      -5.301  48.400  36.218  1.00252.07
ATOM   1621  O   ILE   537      -6.516  48.324  36.075  1.00252.07
ATOM   1622  CB  ILE   537      -4.257  50.676  35.865  1.00252.07
ATOM   1623  CG1 ILE   537      -3.817  51.975  36.541  1.00252.07
ATOM   1624  CG2 ILE   537      -5.255  50.882  34.711  1.00252.07
ATOM   1625  CD  ILE   537      -4.923  52.675  37.332  1.00252.07
ATOM   1626  H   ILE   537      -2.939  49.826  38.095  1.00 99.99
ATOM   1627  N   SER   538      -4.490  47.383  35.990  1.00468.72
ATOM   1628  CA  SER   538      -5.145  46.229  35.423  1.00468.72
ATOM   1629  C   SER   538      -5.184  45.133  36.441  1.00468.72
ATOM   1630  O   SER   538      -6.052  44.308  36.369  1.00468.72
ATOM   1631  CB  SER   538      -4.550  45.771  34.132  1.00468.72
ATOM   1632  OG  SER   538      -5.545  45.010  33.481  1.00468.72
ATOM   1633  H   SER   538      -3.532  47.256  36.265  1.00 99.99
ATOM   1634  HG  SER   538      -6.205  44.724  34.183  1.00 99.99
ATOM   1635  N   LEU   539      -4.257  45.065  37.380  1.00574.21
ATOM   1636  CA  LEU   539      -4.476  44.076  38.418  1.00574.21
ATOM   1637  C   LEU   539      -5.730  44.396  39.195  1.00574.21
ATOM   1638  O   LEU   539      -6.453  43.501  39.601  1.00574.21
ATOM   1639  CB  LEU   539      -3.231  43.901  39.264  1.00574.21
ATOM   1640  CG  LEU   539      -3.383  42.821  40.315  1.00574.21
ATOM   1641  CD1 LEU   539      -4.071  43.381  41.561  1.00574.21
ATOM   1642  CD2 LEU   539      -3.952  41.565  39.683  1.00574.21
ATOM   1643  H   LEU   539      -3.303  45.328  37.219  1.00 99.99
ATOM   1644  N   LYS   540      -5.795  45.686  39.502  1.00576.80
ATOM   1645  CA  LYS   540      -6.861  46.298  40.275  1.00576.80
ATOM   1646  C   LYS   540      -7.160  45.454  41.492  1.00576.80
ATOM   1647  O   LYS   540      -7.962  44.523  41.472  1.00576.80
ATOM   1648  CB  LYS   540      -8.075  46.600  39.402  1.00576.80
ATOM   1649  CG  LYS   540      -8.928  47.604  40.179  1.00576.80
ATOM   1650  CD  LYS   540      -9.931  48.375  39.326  1.00576.80
ATOM   1651  CE  LYS   540      -9.332  49.263  38.241  1.00576.80
ATOM   1652  NZ  LYS   540     -10.388  49.776  37.354  1.00576.80
ATOM   1653  H   LYS   540      -5.150  46.348  39.123  1.00 99.99
ATOM   1654  HZ1 LYS   540      -9.971  50.454  36.751  1.00 99.99
ATOM   1655  HZ2 LYS   540     -10.749  49.032  36.790  1.00 99.99
ATOM   1656  HZ3 LYS   540     -11.132  50.187  37.881  1.00 99.99
ATOM   1657  N   HIS   541      -6.440  45.813  42.552  1.00340.61
ATOM   1658  CA  HIS   541      -6.692  45.109  43.806  1.00340.61
ATOM   1659  C   HIS   541      -8.147  45.388  44.173  1.00340.61
ATOM   1660  O   HIS   541      -8.706  46.451  43.882  1.00340.61
ATOM   1661  CB  HIS   541      -5.729  45.540  44.917  1.00340.61
ATOM   1662  CG  HIS   541      -5.803  47.009  45.317  1.00340.61
ATOM   1663  ND1 HIS   541      -6.834  47.630  45.906  1.00340.61
ATOM   1664  CD2 HIS   541      -4.813  47.883  45.191  1.00340.61
ATOM   1665  CE1 HIS   541      -6.481  48.893  46.105  1.00340.61
ATOM   1666  NE2 HIS   541      -5.233  49.049  45.672  1.00340.61
ATOM   1667  H   HIS   541      -6.006  46.707  42.628  1.00 99.99
ATOM   1668  HD1 HIS   541      -7.672  47.196  46.230  1.00 99.99
ATOM   1669  N   GLU   542      -8.777  44.338  44.658  1.00466.05
ATOM   1670  CA  GLU   542     -10.145  44.474  45.165  1.00466.05
ATOM   1671  C   GLU   542     -10.073  45.085  46.567  1.00466.05
ATOM   1672  O   GLU   542      -8.992  45.462  47.021  1.00466.05
ATOM   1673  CB  GLU   542     -10.819  43.104  45.110  1.00466.05
ATOM   1674  CG  GLU   542     -10.124  42.004  45.921  1.00466.05
ATOM   1675  CD  GLU   542     -10.788  40.641  45.700  1.00466.05
ATOM   1676  OE1 GLU   542     -11.862  40.600  45.059  1.00466.05
ATOM   1677  OE2 GLU   542     -10.280  39.680  46.312  1.00466.05
ATOM   1678  H   GLU   542      -8.308  43.471  44.821  1.00 99.99
ATOM   1679  N   LEU   543     -11.160  44.955  47.320  1.00296.14
ATOM   1680  CA  LEU   543     -11.158  45.414  48.719  1.00296.14
ATOM   1681  C   LEU   543     -10.185  44.587  49.558  1.00296.14
ATOM   1682  O   LEU   543      -9.471  45.135  50.393  1.00296.14
ATOM   1683  CB  LEU   543     -12.555  45.350  49.339  1.00296.14
ATOM   1684  CG  LEU   543     -13.592  46.204  48.601  1.00296.14
ATOM   1685  CD1 LEU   543     -14.907  46.161  49.379  1.00296.14
ATOM   1686  CD2 LEU   543     -13.140  47.655  48.389  1.00296.14
ATOM   1687  H   LEU   543     -11.970  44.454  47.022  1.00 99.99
ATOM   1688  N   PHE   544     -10.083  43.305  49.198  1.00244.45
ATOM   1689  CA  PHE   544      -9.100  42.387  49.790  1.00244.45
ATOM   1690  C   PHE   544      -7.667  42.789  49.475  1.00244.45
ATOM   1691  O   PHE   544      -6.771  42.382  50.201  1.00244.45
ATOM   1692  CB  PHE   544      -9.282  40.948  49.309  1.00244.45
ATOM   1693  CG  PHE   544     -10.578  40.381  49.858  1.00244.45
ATOM   1694  CD1 PHE   544     -10.715  40.147  51.215  1.00244.45
ATOM   1695  CD2 PHE   544     -11.636  40.118  49.006  1.00244.45
ATOM   1696  CE1 PHE   544     -11.913  39.656  51.702  1.00244.45
ATOM   1697  CE2 PHE   544     -12.826  39.611  49.475  1.00244.45
ATOM   1698  CZ  PHE   544     -12.975  39.384  50.834  1.00244.45
ATOM   1699  H   PHE   544     -10.639  42.906  48.474  1.00 99.99
ATOM   1700  HD1 PHE   544      -9.873  40.375  51.872  1.00 99.99
ATOM   1701  HD2 PHE   544     -11.559  40.380  47.972  1.00 99.99
ATOM   1702  HE1 PHE   544     -12.041  39.509  52.773  1.00 99.99
ATOM   1703  HE2 PHE   544     -13.621  39.383  48.761  1.00 99.99
ATOM   1704  HZ  PHE   544     -13.934  39.057  51.228  1.00 99.99
ATOM   1705  N   ARG   545      -7.490  43.474  48.336  1.00405.85
ATOM   1706  CA  ARG   545      -6.182  43.909  47.818  1.00405.85
ATOM   1707  C   ARG   545      -5.453  42.772  47.107  1.00405.85
ATOM   1708  O   ARG   545      -4.291  42.904  46.735  1.00405.85
ATOM   1709  CB  ARG   545      -5.242  44.448  48.902  1.00405.85
ATOM   1710  CG  ARG   545      -5.813  45.669  49.618  1.00405.85
ATOM   1711  CD  ARG   545      -5.031  46.909  49.189  1.00405.85
ATOM   1712  NE  ARG   545      -3.631  46.753  49.629  1.00405.85
ATOM   1713  CZ  ARG   545      -3.173  47.011  50.858  1.00405.85
ATOM   1714  NH1 ARG   545      -4.002  47.394  51.823  1.00405.85
ATOM   1715  NH2 ARG   545      -1.881  46.877  51.135  1.00405.85
ATOM   1716  H   ARG   545      -8.251  43.758  47.751  1.00 99.99
ATOM   1717  HE  ARG   545      -3.066  46.214  49.007  1.00 99.99
ATOM   1718 1HH1 ARG   545      -3.681  47.583  52.746  1.00 99.99
ATOM   1719 2HH1 ARG   545      -4.973  47.475  51.597  1.00 99.99
ATOM   1720 1HH2 ARG   545      -1.552  47.074  52.055  1.00 99.99
ATOM   1721 2HH2 ARG   545      -1.238  46.605  50.422  1.00 99.99
ATOM   1722  N   HIS   546      -6.122  41.630  46.958  1.00212.57
ATOM   1723  CA  HIS   546      -5.545  40.615  46.087  1.00212.57
ATOM   1724  C   HIS   546      -6.145  40.783  44.717  1.00212.57
ATOM   1725  O   HIS   546      -7.289  41.222  44.567  1.00212.57
ATOM   1726  CB  HIS   546      -5.737  39.204  46.628  1.00212.57
ATOM   1727  CG  HIS   546      -4.896  38.986  47.889  1.00212.57
ATOM   1728  ND1 HIS   546      -5.104  37.997  48.743  1.00212.57
ATOM   1729  CD2 HIS   546      -3.897  39.723  48.378  1.00212.57
ATOM   1730  CE1 HIS   546      -4.251  38.121  49.751  1.00212.57
ATOM   1731  NE2 HIS   546      -3.512  39.200  49.537  1.00212.57
ATOM   1732  H   HIS   546      -6.906  41.341  47.503  1.00 99.99
ATOM   1733  HD1 HIS   546      -2.928  39.641  50.215  1.00 99.99
ATOM   1734  N   GLY   547      -5.219  40.735  43.775  1.00225.28
ATOM   1735  CA  GLY   547      -5.728  40.779  42.418  1.00225.28
ATOM   1736  C   GLY   547      -5.475  39.472  41.723  1.00225.28
ATOM   1737  O   GLY   547      -4.912  38.521  42.263  1.00225.28
ATOM   1738  H   GLY   547      -4.212  40.742  43.887  1.00 99.99
ATOM   1739  N   ILE   548      -6.003  39.482  40.523  1.00270.05
ATOM   1740  CA  ILE   548      -5.814  38.314  39.689  1.00270.05
ATOM   1741  C   ILE   548      -4.919  38.679  38.531  1.00270.05
ATOM   1742  O   ILE   548      -5.150  39.653  37.838  1.00270.05
ATOM   1743  CB  ILE   548      -7.178  37.847  39.215  1.00270.05
ATOM   1744  CG1 ILE   548      -8.038  37.413  40.403  1.00270.05
ATOM   1745  CG2 ILE   548      -6.973  36.670  38.279  1.00270.05
ATOM   1746  CD  ILE   548      -9.493  37.154  40.005  1.00270.05
ATOM   1747  H   ILE   548      -6.544  40.231  40.128  1.00 99.99
ATOM   1748  N   LEU   549      -3.889  37.894  38.361  1.00495.98
ATOM   1749  CA  LEU   549      -3.239  37.933  37.072  1.00495.98
ATOM   1750  C   LEU   549      -2.749  36.563  36.656  1.00495.98
ATOM   1751  O   LEU   549      -2.320  35.760  37.453  1.00495.98
ATOM   1752  CB  LEU   549      -2.238  39.083  37.077  1.00495.98
ATOM   1753  CG  LEU   549      -1.092  39.099  38.069  1.00495.98
ATOM   1754  CD1 LEU   549      -1.445  39.515  39.485  1.00495.98
ATOM   1755  CD2 LEU   549      -0.221  37.882  37.804  1.00495.98
ATOM   1756  H   LEU   549      -3.388  37.465  39.114  1.00 99.99
ATOM   1757  N   LEU   550      -3.162  36.172  35.488  1.00455.98
ATOM   1758  CA  LEU   550      -2.761  34.890  34.928  1.00455.98
ATOM   1759  C   LEU   550      -1.358  35.026  34.477  1.00455.98
ATOM   1760  O   LEU   550      -0.726  35.999  34.795  1.00455.98
ATOM   1761  CB  LEU   550      -3.601  34.419  33.751  1.00455.98
ATOM   1762  CG  LEU   550      -4.930  33.935  34.278  1.00455.98
ATOM   1763  CD1 LEU   550      -5.615  34.932  35.200  1.00455.98
ATOM   1764  CD2 LEU   550      -5.855  33.634  33.127  1.00455.98
ATOM   1765  H   LEU   550      -3.578  36.812  34.848  1.00 99.99
ATOM   1766  N   ILE   551      -0.902  33.868  34.152  1.00402.97
ATOM   1767  CA  ILE   551       0.307  33.533  33.454  1.00402.97
ATOM   1768  C   ILE   551      -0.227  32.534  32.467  1.00402.97
ATOM   1769  O   ILE   551      -1.271  31.935  32.652  1.00402.97
ATOM   1770  CB  ILE   551       1.363  33.005  34.408  1.00402.97
ATOM   1771  CG1 ILE   551       2.344  32.143  33.656  1.00402.97
ATOM   1772  CG2 ILE   551       0.717  32.412  35.629  1.00402.97
ATOM   1773  CD  ILE   551       3.578  32.808  33.177  1.00402.97
ATOM   1774  H   ILE   551      -1.407  33.051  34.448  1.00 99.99
ATOM   1775  N   THR   552       0.564  32.328  31.472  1.00288.64
ATOM   1776  CA  THR   552       0.148  31.659  30.276  1.00288.64
ATOM   1777  C   THR   552       1.383  31.061  29.654  1.00288.64
ATOM   1778  O   THR   552       2.507  31.568  29.707  1.00288.64
ATOM   1779  CB  THR   552      -0.492  32.667  29.322  1.00288.64
ATOM   1780  OG1 THR   552      -0.817  32.105  28.053  1.00288.64
ATOM   1781  CG2 THR   552       0.541  33.714  29.045  1.00288.64
ATOM   1782  H   THR   552       1.480  32.752  31.417  1.00 99.99
ATOM   1783  HG1 THR   552      -1.145  32.828  27.445  1.00 99.99
ATOM   1784  N   LYS   553       0.972  30.032  28.987  1.00345.38
ATOM   1785  CA  LYS   553       1.697  29.370  27.962  1.00345.38
ATOM   1786  C   LYS   553       1.365  30.128  26.681  1.00345.38
ATOM   1787  O   LYS   553       0.251  30.011  26.215  1.00345.38
ATOM   1788  CB  LYS   553       1.219  27.916  27.905  1.00345.38
ATOM   1789  CG  LYS   553       2.249  26.927  28.460  1.00345.38
ATOM   1790  CD  LYS   553       1.849  25.468  28.343  1.00345.38
ATOM   1791  CE  LYS   553       0.600  25.204  29.170  1.00345.38
ATOM   1792  NZ  LYS   553       0.257  23.797  29.057  1.00345.38
ATOM   1793  H   LYS   553       0.055  29.648  29.127  1.00 99.99
ATOM   1794  HZ1 LYS   553      -0.549  23.615  29.613  1.00 99.99
ATOM   1795  HZ2 LYS   553       0.068  23.625  28.091  1.00 99.99
ATOM   1796  HZ3 LYS   553       1.028  23.238  29.363  1.00 99.99
ATOM   1797  N   VAL   554       2.265  30.952  26.146  1.00384.89
ATOM   1798  CA  VAL   554       2.017  31.616  24.853  1.00384.89
ATOM   1799  C   VAL   554       3.054  31.157  23.835  1.00384.89
ATOM   1800  O   VAL   554       4.218  31.461  24.003  1.00384.89
ATOM   1801  CB  VAL   554       2.271  33.108  25.007  1.00384.89
ATOM   1802  CG1 VAL   554       2.061  33.875  23.715  1.00384.89
ATOM   1803  CG2 VAL   554       1.406  33.706  26.074  1.00384.89
ATOM   1804  H   VAL   554       3.151  31.163  26.569  1.00 99.99
ATOM   1805  N   PHE   555       2.663  30.528  22.735  1.00533.24
ATOM   1806  CA  PHE   555       3.651  30.229  21.678  1.00533.24
ATOM   1807  C   PHE   555       4.157  31.523  21.059  1.00533.24
ATOM   1808  O   PHE   555       3.468  32.145  20.257  1.00533.24
ATOM   1809  CB  PHE   555       3.089  29.451  20.497  1.00533.24
ATOM   1810  CG  PHE   555       2.431  28.203  20.999  1.00533.24
ATOM   1811  CD1 PHE   555       3.242  27.176  21.405  1.00533.24
ATOM   1812  CD2 PHE   555       1.049  28.125  21.054  1.00533.24
ATOM   1813  CE1 PHE   555       2.611  26.054  21.865  1.00533.24
ATOM   1814  CE2 PHE   555       0.441  26.972  21.507  1.00533.24
ATOM   1815  CZ  PHE   555       1.240  25.929  21.921  1.00533.24
ATOM   1816  H   PHE   555       1.712  30.231  22.593  1.00 99.99
ATOM   1817  HD1 PHE   555       4.333  27.266  21.377  1.00 99.99
ATOM   1818  HD2 PHE   555       0.461  29.005  20.840  1.00 99.99
ATOM   1819  HE1 PHE   555       3.173  25.182  22.079  1.00 99.99
ATOM   1820  HE2 PHE   555      -0.639  26.924  21.640  1.00 99.99
ATOM   1821  HZ  PHE   555       0.835  25.002  22.319  1.00 99.99
ATOM   1822  N   LEU   556       5.341  31.945  21.494  1.00 45.08
ATOM   1823  CA  LEU   556       5.913  33.150  20.878  1.00 45.08
ATOM   1824  C   LEU   556       6.288  32.952  19.424  1.00 45.08
ATOM   1825  O   LEU   556       6.042  33.788  18.568  1.00 45.08
ATOM   1826  CB  LEU   556       7.095  33.718  21.659  1.00 45.08
ATOM   1827  CG  LEU   556       6.621  34.361  22.962  1.00 45.08
ATOM   1828  CD1 LEU   556       7.789  34.943  23.756  1.00 45.08
ATOM   1829  CD2 LEU   556       5.567  35.434  22.705  1.00 45.08
ATOM   1830  H   LEU   556       5.710  31.695  22.386  1.00 99.99
ATOM   1831  N   GLY   557       6.852  31.783  19.179  1.00392.94
ATOM   1832  CA  GLY   557       7.285  31.426  17.837  1.00392.94
ATOM   1833  C   GLY   557       8.430  32.306  17.398  1.00392.94
ATOM   1834  O   GLY   557       9.241  32.814  18.172  1.00392.94
ATOM   1835  H   GLY   557       7.211  31.156  19.881  1.00 99.99
ATOM   1836  N   GLN   558       8.287  32.575  16.119  1.00384.49
ATOM   1837  CA  GLN   558       9.085  33.619  15.499  1.00384.49
ATOM   1838  C   GLN   558       8.297  34.906  15.706  1.00384.49
ATOM   1839  O   GLN   558       7.096  35.017  15.470  1.00384.49
ATOM   1840  CB  GLN   558       9.297  33.330  14.019  1.00384.49
ATOM   1841  CG  GLN   558       8.042  33.487  13.153  1.00384.49
ATOM   1842  CD  GLN   558       8.359  33.287  11.680  1.00384.49
ATOM   1843  OE1 GLN   558       7.589  32.684  10.959  1.00384.49
ATOM   1844  NE2 GLN   558       9.525  33.732  11.251  1.00384.49
ATOM   1845  H   GLN   558       7.490  32.264  15.605  1.00 99.99
ATOM   1846 1HE2 GLN   558       9.753  33.562  10.299  1.00 99.99
ATOM   1847 2HE2 GLN   558      10.141  34.198  11.878  1.00 99.99
ATOM   1848  N   SER   559       9.028  35.887  16.155  1.00427.75
ATOM   1849  CA  SER   559       8.422  37.182  16.416  1.00427.75
ATOM   1850  C   SER   559       9.053  38.233  15.542  1.00427.75
ATOM   1851  O   SER   559      10.238  38.199  15.239  1.00427.75
ATOM   1852  CB  SER   559       8.710  37.570  17.834  1.00427.75
ATOM   1853  OG  SER   559      10.098  37.430  18.132  1.00427.75
ATOM   1854  H   SER   559       9.972  35.770  16.446  1.00 99.99
ATOM   1855  HG  SER   559      10.571  37.177  17.299  1.00 99.99
ATOM   1856  N   VAL   560       8.226  39.218  15.308  1.00533.78
ATOM   1857  CA  VAL   560       8.559  40.354  14.454  1.00533.78
ATOM   1858  C   VAL   560       8.427  41.590  15.340  1.00533.78
ATOM   1859  O   VAL   560       7.668  41.603  16.311  1.00533.78
ATOM   1860  CB  VAL   560       7.501  40.388  13.347  1.00533.78
ATOM   1861  CG1 VAL   560       7.659  39.212  12.375  1.00533.78
ATOM   1862  CG2 VAL   560       6.102  40.339  13.984  1.00533.78
ATOM   1863  H   VAL   560       7.274  39.235  15.638  1.00 99.99
ATOM   1864  N   GLN   561       9.159  42.636  14.989  1.00386.00
ATOM   1865  CA  GLN   561       8.844  43.906  15.648  1.00386.00
ATOM   1866  C   GLN   561       7.491  44.408  15.136  1.00386.00
ATOM   1867  O   GLN   561       7.197  44.358  13.943  1.00386.00
ATOM   1868  CB  GLN   561       9.925  44.947  15.420  1.00386.00
ATOM   1869  CG  GLN   561       9.640  46.158  16.311  1.00386.00
ATOM   1870  CD  GLN   561      10.606  47.299  16.017  1.00386.00
ATOM   1871  OE1 GLN   561      11.457  47.251  15.144  1.00386.00
ATOM   1872  NE2 GLN   561      10.492  48.354  16.790  1.00386.00
ATOM   1873  H   GLN   561       9.956  42.594  14.392  1.00 99.99
ATOM   1874 1HE2 GLN   561      11.121  49.103  16.615  1.00 99.99
ATOM   1875 2HE2 GLN   561       9.800  48.384  17.505  1.00 99.99
ATOM   1876  N   ALA   562       6.680  44.837  16.094  1.00519.92
ATOM   1877  CA  ALA   562       5.364  45.406  15.784  1.00519.92
ATOM   1878  C   ALA   562       5.461  46.894  15.436  1.00519.92
ATOM   1879  O   ALA   562       6.336  47.619  15.906  1.00519.92
ATOM   1880  CB  ALA   562       4.429  45.237  16.979  1.00519.92
ATOM   1881  H   ALA   562       6.955  44.839  17.056  1.00 99.99
ATOM   1882  N   HIS   563       4.493  47.302  14.624  1.00461.05
ATOM   1883  CA  HIS   563       4.212  48.712  14.320  1.00461.05
ATOM   1884  C   HIS   563       3.061  49.145  15.235  1.00461.05
ATOM   1885  O   HIS   563       2.394  48.333  15.877  1.00461.05
ATOM   1886  CB  HIS   563       3.760  48.872  12.862  1.00461.05
ATOM   1887  CG  HIS   563       4.848  48.562  11.837  1.00461.05
ATOM   1888  ND1 HIS   563       5.764  49.423  11.382  1.00461.05
ATOM   1889  CD2 HIS   563       4.989  47.431  11.158  1.00461.05
ATOM   1890  CE1 HIS   563       6.458  48.820  10.424  1.00461.05
ATOM   1891  NE2 HIS   563       5.984  47.587  10.287  1.00461.05
ATOM   1892  H   HIS   563       3.807  46.661  14.290  1.00 99.99
ATOM   1893  HD1 HIS   563       5.948  50.326  11.758  1.00 99.99
ATOM   1894  N   GLU   564       2.867  50.450  15.362  1.00432.16
ATOM   1895  CA  GLU   564       1.768  50.980  16.191  0.83432.16
ATOM   1896  C   GLU   564       0.414  50.549  15.630  1.00432.16
ATOM   1897  O   GLU   564       0.282  50.315  14.430  1.00432.16
ATOM   1898  CB  GLU   564       1.751  52.506  16.287  0.83432.16
ATOM   1899  CG  GLU   564       3.025  53.090  16.903  0.75432.16
ATOM   1900  CD  GLU   564       4.182  53.048  15.902  0.50432.16
ATOM   1901  OE1 GLU   564       4.066  53.751  14.877  1.00432.16
ATOM   1902  OE2 GLU   564       5.052  52.165  16.067  1.00432.16
ATOM   1903  H   GLU   564       3.484  51.108  14.936  1.00 99.99
ATOM   1904  N   LYS   565      -0.532  50.369  16.556  1.00 92.35
ATOM   1905  CA  LYS   565      -1.919  49.997  16.224  1.00 92.35
ATOM   1906  C   LYS   565      -1.969  48.752  15.324  1.00 92.35
ATOM   1907  O   LYS   565      -2.695  48.704  14.334  1.00 92.35
ATOM   1908  CB  LYS   565      -2.599  51.166  15.504  1.00 92.35
ATOM   1909  CG  LYS   565      -2.999  52.340  16.396  1.00 92.35
ATOM   1910  CD  LYS   565      -3.322  53.584  15.557  1.00 92.35
ATOM   1911  CE  LYS   565      -4.305  53.335  14.405  1.00 92.35
ATOM   1912  NZ  LYS   565      -4.510  54.562  13.630  1.00 92.35
ATOM   1913  H   LYS   565      -0.349  50.475  17.531  1.00 99.99
ATOM   1914  HZ1 LYS   565      -5.103  54.366  12.850  1.00 99.99
ATOM   1915  HZ2 LYS   565      -4.944  55.239  14.223  1.00 99.99
ATOM   1916  HZ3 LYS   565      -3.629  54.909  13.306  1.00 99.99
ATOM   1917  N   GLU   566      -1.064  47.798  15.577  1.00563.53
ATOM   1918  CA  GLU   566      -1.075  46.559  14.788  1.00563.53
ATOM   1919  C   GLU   566      -2.402  45.842  14.979  1.00563.53
ATOM   1920  O   GLU   566      -2.675  45.405  16.092  1.00563.53
ATOM   1921  CB  GLU   566       0.026  45.591  15.214  1.00563.53
ATOM   1922  CG  GLU   566       1.384  45.940  14.621  1.00563.53
ATOM   1923  CD  GLU   566       1.541  45.643  13.131  1.00563.53
ATOM   1924  OE1 GLU   566       0.723  46.151  12.334  1.00563.53
ATOM   1925  OE2 GLU   566       2.585  45.021  12.849  1.00563.53
ATOM   1926  H   GLU   566      -0.290  47.917  16.196  1.00 99.99
ATOM   1927  N   SER   567      -3.191  45.831  13.893  1.00260.57
ATOM   1928  CA  SER   567      -4.431  45.038  13.836  1.00260.57
ATOM   1929  C   SER   567      -4.144  43.552  13.988  1.00260.57
ATOM   1930  O   SER   567      -4.790  42.816  14.729  1.00260.57
ATOM   1931  CB  SER   567      -5.285  45.275  12.590  1.00260.57
ATOM   1932  OG  SER   567      -6.502  44.541  12.755  1.00260.57
ATOM   1933  H   SER   567      -2.969  46.342  13.066  1.00 99.99
ATOM   1934  HG  SER   567      -7.066  44.631  11.937  1.00 99.99
ATOM   1935  N   ILE   568      -3.067  43.213  13.308  1.00433.93
ATOM   1936  CA  ILE   568      -2.479  41.891  13.336  1.00433.93
ATOM   1937  C   ILE   568      -0.999  42.135  13.630  1.00433.93
ATOM   1938  O   ILE   568      -0.489  43.238  13.423  1.00433.93
ATOM   1939  CB  ILE   568      -2.769  41.239  11.984  1.00433.93
ATOM   1940  CG1 ILE   568      -2.718  39.734  12.253  1.00433.93
ATOM   1941  CG2 ILE   568      -1.858  41.766  10.857  1.00433.93
ATOM   1942  CD  ILE   568      -3.247  38.764  11.194  1.00433.93
ATOM   1943  H   ILE   568      -2.493  43.880  12.835  1.00 99.99
ATOM   1944  N   SER   569      -0.312  41.095  14.084  1.00451.21
ATOM   1945  CA  SER   569       1.145  41.205  14.221  1.00451.21
ATOM   1946  C   SER   569       1.775  41.488  12.861  1.00451.21
ATOM   1947  O   SER   569       1.070  41.630  11.865  1.00451.21
ATOM   1948  CB  SER   569       1.764  39.974  14.906  1.00451.21
ATOM   1949  OG  SER   569       1.504  38.765  14.243  1.00451.21
ATOM   1950  H   SER   569      -0.743  40.268  14.441  1.00 99.99
ATOM   1951  HG  SER   569       2.052  38.030  14.650  1.00 99.99
ATOM   1952  N   GLN   570       3.086  41.309  12.781  1.00324.87
ATOM   1953  CA  GLN   570       3.617  41.143  11.425  1.00324.87
ATOM   1954  C   GLN   570       3.420  39.662  11.066  1.00324.87
ATOM   1955  O   GLN   570       4.217  39.057  10.362  1.00324.87
ATOM   1956  CB  GLN   570       5.083  41.524  11.229  1.00324.87
ATOM   1957  CG  GLN   570       5.474  42.866  11.832  1.00324.87
ATOM   1958  CD  GLN   570       5.353  43.910  10.752  1.00324.87
ATOM   1959  OE1 GLN   570       4.387  43.973  10.014  1.00324.87
ATOM   1960  NE2 GLN   570       6.374  44.724  10.659  1.00324.87
ATOM   1961  H   GLN   570       3.599  40.876  13.524  1.00 99.99
ATOM   1962 1HE2 GLN   570       6.305  45.461   9.984  1.00 99.99
ATOM   1963 2HE2 GLN   570       7.116  44.699  11.320  1.00 99.99
ATOM   1964  N   SER   571       2.401  39.021  11.671  1.00244.14
ATOM   1965  CA  SER   571       1.857  37.767  11.156  1.00244.14
ATOM   1966  C   SER   571       1.329  38.178   9.805  1.00244.14
ATOM   1967  O   SER   571       0.792  39.269   9.648  1.00244.14
ATOM   1968  CB  SER   571       0.690  37.148  11.937  1.00244.14
ATOM   1969  OG  SER   571      -0.400  38.047  11.933  1.00244.14
ATOM   1970  H   SER   571       1.775  39.473  12.310  1.00 99.99
ATOM   1971  HG  SER   571      -1.208  37.642  12.355  1.00 99.99
ATOM   1972  N   ASN   572       1.484  37.267   8.866  1.00311.44
ATOM   1973  CA  ASN   572       1.150  37.574   7.493  1.00311.44
ATOM   1974  C   ASN   572      -0.303  37.962   7.473  1.00311.44
ATOM   1975  O   ASN   572      -1.124  37.394   8.186  1.00311.44
ATOM   1976  CB  ASN   572       1.368  36.442   6.504  1.00311.44
ATOM   1977  CG  ASN   572       1.805  37.100   5.195  1.00311.44
ATOM   1978  OD1 ASN   572       2.908  36.960   4.686  1.00311.44
ATOM   1979  ND2 ASN   572       0.952  37.940   4.651  1.00311.44
ATOM   1980  H   ASN   572       1.514  36.297   9.082  1.00 99.99
ATOM   1981 1HD2 ASN   572       1.237  38.413   3.819  1.00 99.99
ATOM   1982 2HD2 ASN   572       0.067  38.101   5.089  1.00 99.99
ATOM   1983  N   TYR   573      -0.501  39.097   6.842  1.00200.75
ATOM   1984  CA  TYR   573      -1.867  39.518   6.612  1.00200.75
ATOM   1985  C   TYR   573      -2.035  39.589   5.106  1.00200.75
ATOM   1986  O   TYR   573      -1.053  39.850   4.400  1.00200.75
ATOM   1987  CB  TYR   573      -2.102  40.877   7.240  1.00200.75
ATOM   1988  CG  TYR   573      -3.596  41.106   7.425  1.00200.75
ATOM   1989  CD1 TYR   573      -4.149  40.694   8.605  1.00200.75
ATOM   1990  CD2 TYR   573      -4.421  41.612   6.447  1.00200.75
ATOM   1991  CE1 TYR   573      -5.505  40.775   8.858  1.00200.75
ATOM   1992  CE2 TYR   573      -5.790  41.691   6.655  1.00200.75
ATOM   1993  CZ  TYR   573      -6.335  41.278   7.864  1.00200.75
ATOM   1994  OH  TYR   573      -7.666  41.392   8.114  1.00200.75
ATOM   1995  H   TYR   573       0.223  39.704   6.502  1.00 99.99
ATOM   1996  HD1 TYR   573      -3.447  40.324   9.319  1.00 99.99
ATOM   1997  HD2 TYR   573      -3.991  41.884   5.503  1.00 99.99
ATOM   1998  HE1 TYR   573      -5.889  40.521   9.847  1.00 99.99
ATOM   1999  HE2 TYR   573      -6.409  42.068   5.842  1.00 99.99
ATOM   2000  HH  TYR   573      -8.127  41.766   7.313  1.00 99.99
ATOM   2001  N   PRO   574      -3.239  39.339   4.615  1.00168.55
ATOM   2002  CA  PRO   574      -3.490  39.458   3.173  1.00168.55
ATOM   2003  C   PRO   574      -3.067  40.809   2.575  1.00168.55
ATOM   2004  O   PRO   574      -2.471  40.830   1.506  1.00168.55
ATOM   2005  CB  PRO   574      -4.982  39.185   3.038  1.00168.55
ATOM   2006  CG  PRO   574      -5.249  38.173   4.153  1.00168.55
ATOM   2007  CD  PRO   574      -4.340  38.621   5.294  1.00168.55
ATOM   2008  N   MET   575      -3.162  41.898   3.343  1.00268.08
ATOM   2009  CA  MET   575      -2.804  43.233   2.851  1.00268.08
ATOM   2010  C   MET   575      -2.509  44.123   4.052  1.00268.08
ATOM   2011  O   MET   575      -3.300  44.209   4.981  1.00268.08
ATOM   2012  CB  MET   575      -3.961  43.844   2.058  1.00268.08
ATOM   2013  CG  MET   575      -3.587  45.209   1.469  1.00268.08
ATOM   2014  SD  MET   575      -4.911  45.935   0.440  1.00268.08
ATOM   2015  CE  MET   575      -6.220  46.063   1.641  1.00268.08
ATOM   2016  H   MET   575      -3.333  41.871   4.326  1.00 99.99
ATOM   2017  N   VAL   576      -1.309  44.684   4.001  1.00 86.20
ATOM   2018  CA  VAL   576      -0.795  45.673   4.966  1.00 86.20
ATOM   2019  C   VAL   576       0.206  46.470   4.112  1.00 86.20
ATOM   2020  O   VAL   576       0.343  46.195   2.920  1.00 86.20
ATOM   2021  CB  VAL   576      -0.094  44.969   6.154  1.00 86.20
ATOM   2022  CG1 VAL   576       0.337  45.931   7.263  1.00 86.20
ATOM   2023  CG2 VAL   576      -0.997  43.971   6.866  1.00 86.20
ATOM   2024  H   VAL   576      -0.716  44.592   3.198  1.00 99.99
ATOM   2025  N   ASN   577       0.960  47.389   4.721  1.00166.71
ATOM   2026  CA  ASN   577       2.038  48.086   3.999  1.00166.71
ATOM   2027  C   ASN   577       3.035  47.004   3.608  1.00166.71
ATOM   2028  O   ASN   577       3.629  46.394   4.484  1.00166.71
ATOM   2029  CB  ASN   577       2.793  49.064   4.901  1.00166.71
ATOM   2030  CG  ASN   577       1.888  50.181   5.397  1.00166.71
ATOM   2031  OD1 ASN   577       0.959  49.975   6.162  1.00166.71
ATOM   2032  ND2 ASN   577       2.155  51.382   4.935  1.00166.71
ATOM   2033  H   ASN   577       1.002  47.454   5.719  1.00 99.99
ATOM   2034 1HD2 ASN   577       1.570  52.123   5.247  1.00 99.99
ATOM   2035 2HD2 ASN   577       2.923  51.527   4.319  1.00 99.99
ATOM   2036  N   SER   578       2.986  46.587   2.345  1.00110.88
ATOM   2037  CA  SER   578       3.862  45.495   1.906  1.00110.88
ATOM   2038  C   SER   578       5.310  45.953   2.040  1.00110.88
ATOM   2039  O   SER   578       5.658  47.111   1.821  1.00110.88
ATOM   2040  CB  SER   578       3.599  45.065   0.463  1.00110.88
ATOM   2041  OG  SER   578       3.958  46.097  -0.453  1.00110.88
ATOM   2042  H   SER   578       2.327  46.934   1.681  1.00 99.99
ATOM   2043  HG  SER   578       3.855  45.768  -1.388  1.00 99.99
ATOM   2044  N   VAL   579       6.103  45.031   2.550  1.00108.46
ATOM   2045  CA  VAL   579       7.549  45.239   2.674  1.00108.46
ATOM   2046  C   VAL   579       8.183  43.848   2.650  1.00108.46
ATOM   2047  O   VAL   579       7.490  42.837   2.747  1.00108.46
ATOM   2048  CB  VAL   579       7.846  46.070   3.944  1.00108.46
ATOM   2049  CG1 VAL   579       7.435  45.382   5.236  1.00108.46
ATOM   2050  CG2 VAL   579       9.301  46.532   4.047  1.00108.46
ATOM   2051  H   VAL   579       5.772  44.165   2.929  1.00 99.99
ATOM   2052  N   PHE   580       9.508  43.838   2.645  1.00192.04
ATOM   2053  CA  PHE   580      10.250  42.574   2.667  1.00192.04
ATOM   2054  C   PHE   580      10.342  42.141   4.122  1.00192.04
ATOM   2055  O   PHE   580      11.247  42.516   4.857  1.00192.04
ATOM   2056  CB  PHE   580      11.665  42.758   2.128  1.00192.04
ATOM   2057  CG  PHE   580      11.591  43.391   0.757  1.00192.04
ATOM   2058  CD1 PHE   580      11.379  42.579  -0.341  1.00192.04
ATOM   2059  CD2 PHE   580      11.653  44.770   0.644  1.00192.04
ATOM   2060  CE1 PHE   580      11.244  43.158  -1.588  1.00192.04
ATOM   2061  CE2 PHE   580      11.513  45.351  -0.602  1.00192.04
ATOM   2062  CZ  PHE   580      11.311  44.543  -1.722  1.00192.04
ATOM   2063  H   PHE   580      10.038  44.652   2.882  1.00 99.99
ATOM   2064  HD1 PHE   580      11.280  41.503  -0.192  1.00 99.99
ATOM   2065  HD2 PHE   580      11.769  45.372   1.548  1.00 99.99
ATOM   2066  HE1 PHE   580      11.102  42.515  -2.457  1.00 99.99
ATOM   2067  HE2 PHE   580      11.540  46.436  -0.703  1.00 99.99
ATOM   2068  HZ  PHE   580      11.171  45.005  -2.697  1.00 99.99
ATOM   2069  N   ILE   581       9.249  41.536   4.557  1.00107.33
ATOM   2070  CA  ILE   581       9.148  41.049   5.930  1.00107.33
ATOM   2071  C   ILE   581       8.211  39.833   5.890  1.00107.33
ATOM   2072  O   ILE   581       7.535  39.601   4.874  1.00107.33
ATOM   2073  CB  ILE   581       8.644  42.212   6.820  1.00107.33
ATOM   2074  CG1 ILE   581       8.923  41.958   8.308  1.00107.33
ATOM   2075  CG2 ILE   581       7.155  42.470   6.585  1.00107.33
ATOM   2076  CD  ILE   581       8.750  43.149   9.250  1.00107.33
ATOM   2077  H   ILE   581       8.400  41.462   4.023  1.00 99.99
ATOM   2078  N   PRO   582       8.200  39.042   6.957  1.00218.76
ATOM   2079  CA  PRO   582       7.074  38.135   7.223  1.00218.76
ATOM   2080  C   PRO   582       5.833  38.998   7.348  1.00218.76
ATOM   2081  O   PRO   582       5.961  40.153   7.728  1.00218.76
ATOM   2082  CB  PRO   582       7.398  37.508   8.569  1.00218.76
ATOM   2083  CG  PRO   582       8.922  37.442   8.540  1.00218.76
ATOM   2084  CD  PRO   582       9.334  38.739   7.853  1.00218.76
ATOM   2085  N   ARG   583       4.682  38.474   6.945  1.00359.24
ATOM   2086  CA  ARG   583       3.516  39.343   6.705  1.00359.24
ATOM   2087  C   ARG   583       3.911  40.194   5.515  1.00359.24
ATOM   2088  O   ARG   583       4.550  41.222   5.631  1.00359.24
ATOM   2089  CB  ARG   583       3.141  40.244   7.893  1.00359.24
ATOM   2090  CG  ARG   583       1.879  41.093   7.757  1.00359.24
ATOM   2091  CD  ARG   583       2.025  42.339   6.907  1.00359.24
ATOM   2092  NE  ARG   583       3.046  43.240   7.465  1.00359.24
ATOM   2093  CZ  ARG   583       3.927  43.919   6.730  1.00359.24
ATOM   2094  NH1 ARG   583       3.871  43.865   5.411  1.00359.24
ATOM   2095  NH2 ARG   583       4.887  44.629   7.305  1.00359.24
ATOM   2096  H   ARG   583       4.605  37.532   6.593  1.00 99.99
ATOM   2097  HE  ARG   583       2.991  43.420   8.448  1.00 99.99
ATOM   2098 1HH1 ARG   583       4.496  44.401   4.856  1.00 99.99
ATOM   2099 2HH1 ARG   583       3.175  43.278   5.004  1.00 99.99
ATOM   2100 1HH2 ARG   583       5.539  45.136   6.747  1.00 99.99
ATOM   2101 2HH2 ARG   583       4.980  44.603   8.303  1.00 99.99
ATOM   2102  N   LYS   584       3.868  39.555   4.375  1.00113.54
ATOM   2103  CA  LYS   584       4.190  40.266   3.143  1.00113.54
ATOM   2104  C   LYS   584       2.959  40.095   2.294  1.00113.54
ATOM   2105  O   LYS   584       2.390  39.011   2.280  1.00113.54
ATOM   2106  CB  LYS   584       5.415  39.655   2.461  1.00113.54
ATOM   2107  CG  LYS   584       5.773  40.427   1.186  1.00113.54
ATOM   2108  CD  LYS   584       7.219  40.159   0.782  1.00113.54
ATOM   2109  CE  LYS   584       7.581  40.739  -0.586  1.00113.54
ATOM   2110  NZ  LYS   584       8.853  40.164  -1.055  1.00113.54
ATOM   2111  H   LYS   584       3.476  38.632   4.293  1.00 99.99
ATOM   2112  HZ1 LYS   584       9.144  40.624  -1.894  1.00 99.99
ATOM   2113  HZ2 LYS   584       9.552  40.279  -0.350  1.00 99.99
ATOM   2114  HZ3 LYS   584       8.739  39.187  -1.244  1.00 99.99
ATOM   2115  N   TYR   585       2.649  41.140   1.547  1.00144.05
ATOM   2116  CA  TYR   585       1.581  41.037   0.554  1.00144.05
ATOM   2117  C   TYR   585       1.873  39.915  -0.448  1.00144.05
ATOM   2118  O   TYR   585       1.006  39.093  -0.698  1.00144.05
ATOM   2119  CB  TYR   585       1.417  42.372  -0.171  1.00144.05
ATOM   2120  CG  TYR   585       0.627  42.179  -1.460  1.00144.05
ATOM   2121  CD1 TYR   585      -0.744  42.002  -1.396  1.00144.05
ATOM   2122  CD2 TYR   585       1.313  41.994  -2.652  1.00144.05
ATOM   2123  CE1 TYR   585      -1.440  41.671  -2.549  1.00144.05
ATOM   2124  CE2 TYR   585       0.622  41.650  -3.803  1.00144.05
ATOM   2125  CZ  TYR   585      -0.763  41.505  -3.752  1.00144.05
ATOM   2126  OH  TYR   585      -1.456  41.287  -4.902  1.00144.05
ATOM   2127  H   TYR   585       3.089  42.031   1.646  1.00 99.99
ATOM   2128  HD1 TYR   585      -1.242  42.034  -0.428  1.00 99.99
ATOM   2129  HD2 TYR   585       2.402  42.032  -2.645  1.00 99.99
ATOM   2130  HE1 TYR   585      -2.524  41.561  -2.486  1.00 99.99
ATOM   2131  HE2 TYR   585       1.178  41.432  -4.715  1.00 99.99
ATOM   2132  HH  TYR   585      -0.822  41.185  -5.666  1.00 99.99
ATOM   2133  N   LEU   586       3.095  39.903  -0.994  1.00292.25
ATOM   2134  CA  LEU   586       3.384  38.978  -2.095  1.00292.25
ATOM   2135  C   LEU   586       3.241  37.540  -1.609  1.00292.25
ATOM   2136  O   LEU   586       2.391  36.801  -2.085  1.00292.25
ATOM   2137  CB  LEU   586       4.772  39.186  -2.719  1.00292.25
ATOM   2138  CG  LEU   586       5.102  38.079  -3.736  1.00292.25
ATOM   2139  CD1 LEU   586       4.199  38.139  -4.973  1.00292.25
ATOM   2140  CD2 LEU   586       6.584  38.111  -4.104  1.00292.25
ATOM   2141  H   LEU   586       3.884  40.333  -0.565  1.00 99.99
ATOM   2142  N   LEU   587       4.058  37.205  -0.612  1.00461.84
ATOM   2143  CA  LEU   587       4.139  35.805  -0.208  1.00461.84
ATOM   2144  C   LEU   587       2.850  35.468   0.506  1.00461.84
ATOM   2145  O   LEU   587       2.218  34.476   0.166  1.00461.84
ATOM   2146  CB  LEU   587       5.348  35.489   0.684  1.00461.84
ATOM   2147  CG  LEU   587       6.720  35.616   0.002  1.00461.84
ATOM   2148  CD1 LEU   587       6.834  34.803  -1.289  1.00461.84
ATOM   2149  CD2 LEU   587       7.078  37.060  -0.300  1.00461.84
ATOM   2150  H   LEU   587       4.451  37.862   0.025  1.00 99.99
ATOM   2151  N   ASN   588       2.542  36.266   1.532  1.00 56.89
ATOM   2152  CA  ASN   588       1.431  35.944   2.434  1.00 56.89
ATOM   2153  C   ASN   588       1.675  34.661   3.231  1.00 56.89
ATOM   2154  O   ASN   588       0.959  34.392   4.186  1.00 56.89
ATOM   2155  CB  ASN   588       0.063  35.865   1.747  1.00 56.89
ATOM   2156  CG  ASN   588      -0.426  37.223   1.256  1.00 56.89
ATOM   2157  OD1 ASN   588      -1.009  37.355   0.196  1.00 56.89
ATOM   2158  ND2 ASN   588      -0.288  38.227   2.088  1.00 56.89
ATOM   2159  H   ASN   588       3.067  37.078   1.798  1.00 99.99
ATOM   2160 1HD2 ASN   588      -0.579  39.132   1.784  1.00 99.99
ATOM   2161 2HD2 ASN   588       0.138  38.052   2.964  1.00 99.99
ATOM   2162  N   SER   589       2.751  33.953   2.876  1.00344.63
ATOM   2163  CA  SER   589       3.071  32.648   3.448  1.00344.63
ATOM   2164  C   SER   589       3.480  32.835   4.899  1.00344.63
ATOM   2165  O   SER   589       2.697  32.542   5.798  1.00344.63
ATOM   2166  CB  SER   589       4.181  31.938   2.670  1.00344.63
ATOM   2167  OG  SER   589       4.465  30.716   3.352  1.00344.63
ATOM   2168  H   SER   589       3.366  34.264   2.156  1.00 99.99
ATOM   2169  HG  SER   589       5.198  30.224   2.893  1.00 99.99
ATOM   2170  N   VAL   590       4.631  33.481   5.101  1.00317.45
ATOM   2171  CA  VAL   590       5.088  33.564   6.484  1.00317.45
ATOM   2172  C   VAL   590       4.258  34.646   7.146  1.00317.45
ATOM   2173  O   VAL   590       4.174  35.775   6.675  1.00317.45
ATOM   2174  CB  VAL   590       6.595  33.793   6.668  1.00317.45
ATOM   2175  CG1 VAL   590       7.078  35.092   6.024  1.00317.45
ATOM   2176  CG2 VAL   590       6.970  33.695   8.151  1.00317.45
ATOM   2177  H   VAL   590       4.958  34.214   4.507  1.00 99.99
ATOM   2178  N   MET   591       3.876  34.254   8.332  1.00226.08
ATOM   2179  CA  MET   591       3.291  35.126   9.325  0.83226.08
ATOM   2180  C   MET   591       4.303  35.188  10.464  1.00226.08
ATOM   2181  O   MET   591       5.016  34.225  10.721  1.00226.08
ATOM   2182  CB  MET   591       1.955  34.513   9.764  0.83226.08
ATOM   2183  CG  MET   591       2.086  33.095  10.296  0.75226.08
ATOM   2184  SD  MET   591       0.501  32.394  10.847  1.00226.08
ATOM   2185  CE  MET   591       1.158  30.772  11.156  1.00226.08
ATOM   2186  H   MET   591       4.118  33.354   8.693  1.00 99.99
ATOM   2187  N   GLY   592       4.346  36.344  11.120  1.00574.62
ATOM   2188  CA  GLY   592       5.064  36.435  12.394  1.00574.62
ATOM   2189  C   GLY   592       4.139  35.724  13.381  1.00574.62
ATOM   2190  O   GLY   592       2.931  35.935  13.377  1.00574.62
ATOM   2191  H   GLY   592       3.685  37.095  10.982  1.00 99.99
ATOM   2192  N   GLN   593       4.709  34.892  14.234  1.00 81.79
ATOM   2193  CA  GLN   593       3.885  34.230  15.261  1.00 81.79
ATOM   2194  C   GLN   593       3.408  35.250  16.295  1.00 81.79
ATOM   2195  O   GLN   593       2.249  35.277  16.693  1.00 81.79
ATOM   2196  CB  GLN   593       4.659  33.128  15.983  1.00 81.79
ATOM   2197  CG  GLN   593       4.906  31.905  15.104  1.00 81.79
ATOM   2198  CD  GLN   593       3.593  31.169  14.834  1.00 81.79
ATOM   2199  OE1 GLN   593       2.676  31.660  14.199  1.00 81.79
ATOM   2200  NE2 GLN   593       3.468  29.981  15.382  1.00 81.79
ATOM   2201  H   GLN   593       5.696  34.902  14.412  1.00 99.99
ATOM   2202 1HE2 GLN   593       2.625  29.483  15.209  1.00 99.99
ATOM   2203 2HE2 GLN   593       4.211  29.592  15.916  1.00 99.99
ATOM   2204  N   ARG   594       4.325  36.162  16.614  1.00 28.24
ATOM   2205  CA  ARG   594       4.111  37.158  17.657  1.00 28.24
ATOM   2206  C   ARG   594       4.763  38.487  17.267  1.00 28.24
ATOM   2207  O   ARG   594       5.629  38.552  16.398  1.00 28.24
ATOM   2208  CB  ARG   594       4.666  36.516  18.936  1.00 28.24
ATOM   2209  CG  ARG   594       4.947  37.463  20.093  1.00 28.24
ATOM   2210  CD  ARG   594       6.402  37.917  20.041  1.00 28.24
ATOM   2211  NE  ARG   594       7.312  36.923  20.610  1.00 28.24
ATOM   2212  CZ  ARG   594       8.613  37.077  20.889  1.00 28.24
ATOM   2213  NH1 ARG   594       9.253  38.220  20.691  1.00 28.24
ATOM   2214  NH2 ARG   594       9.304  36.055  21.362  1.00 28.24
ATOM   2215  H   ARG   594       5.243  36.165  16.214  1.00 99.99
ATOM   2216  HE  ARG   594       6.845  36.094  20.896  1.00 99.99
ATOM   2217 1HH1 ARG   594      10.231  38.298  20.861  1.00 99.99
ATOM   2218 2HH1 ARG   594       8.758  38.966  20.245  1.00 99.99
ATOM   2219 1HH2 ARG   594      10.268  36.153  21.587  1.00 99.99
ATOM   2220 2HH2 ARG   594       8.832  35.197  21.557  1.00 99.99
ATOM   2221  N   ASN   595       4.318  39.511  17.976  1.00553.61
ATOM   2222  CA  ASN   595       4.972  40.820  17.964  1.00553.61
ATOM   2223  C   ASN   595       5.713  41.018  19.280  1.00553.61
ATOM   2224  O   ASN   595       5.362  40.470  20.312  1.00553.61
ATOM   2225  CB  ASN   595       3.929  41.917  17.880  1.00553.61
ATOM   2226  CG  ASN   595       3.358  42.114  16.499  1.00553.61
ATOM   2227  OD1 ASN   595       3.942  41.706  15.515  1.00553.61
ATOM   2228  ND2 ASN   595       2.221  42.776  16.419  1.00553.61
ATOM   2229  H   ASN   595       3.653  39.369  18.712  1.00 99.99
ATOM   2230 1HD2 ASN   595       1.832  42.881  15.504  1.00 99.99
ATOM   2231 2HD2 ASN   595       1.767  43.138  17.225  1.00 99.99
ATOM   2232  N   CYS   596       6.784  41.780  19.208  1.00604.44
ATOM   2233  CA  CYS   596       7.474  42.234  20.416  1.00604.44
ATOM   2234  C   CYS   596       7.777  43.702  20.173  1.00604.44
ATOM   2235  O   CYS   596       7.930  44.136  19.034  1.00604.44
ATOM   2236  CB  CYS   596       8.776  41.469  20.658  1.00604.44
ATOM   2237  SG  CYS   596      10.058  41.697  19.378  1.00604.44
ATOM   2238  H   CYS   596       7.079  42.200  18.350  1.00 99.99
ATOM   2239  HG  CYS   596      10.952  40.916  19.975  1.00 99.99
ATOM   2240  N   ASP   597       7.910  44.429  21.274  1.00439.43
ATOM   2241  CA  ASP   597       8.294  45.847  21.170  1.00439.43
ATOM   2242  C   ASP   597       9.705  45.967  20.578  1.00439.43
ATOM   2243  O   ASP   597       9.952  46.795  19.710  1.00439.43
ATOM   2244  CB  ASP   597       8.217  46.571  22.523  1.00439.43
ATOM   2245  CG  ASP   597       9.155  45.975  23.573  1.00439.43
ATOM   2246  OD1 ASP   597       9.198  44.729  23.653  1.00439.43
ATOM   2247  OD2 ASP   597       9.915  46.743  24.194  1.00439.43
ATOM   2248  H   ASP   597       7.980  43.994  22.175  1.00 99.99
ATOM   2249  N   CYS   598      10.637  45.190  21.131  1.00243.16
ATOM   2250  CA  CYS   598      11.998  45.144  20.600  1.00243.16
ATOM   2251  C   CYS   598      12.540  43.744  20.840  1.00243.16
ATOM   2252  O   CYS   598      12.211  43.133  21.849  1.00243.16
ATOM   2253  CB  CYS   598      12.848  46.181  21.328  1.00243.16
ATOM   2254  SG  CYS   598      14.573  46.236  20.724  1.00243.16
ATOM   2255  H   CYS   598      10.496  44.634  21.955  1.00 99.99
ATOM   2256  HG  CYS   598      14.973  47.199  21.550  1.00 99.99
ATOM   2257  N   SER   599      13.490  43.351  19.998  1.00197.90
ATOM   2258  CA  SER   599      14.076  42.004  20.113  1.00197.90
ATOM   2259  C   SER   599      14.770  41.862  21.467  1.00197.90
ATOM   2260  O   SER   599      14.294  41.133  22.326  1.00197.90
ATOM   2261  CB  SER   599      15.107  41.705  19.025  1.00197.90
ATOM   2262  OG  SER   599      14.491  41.743  17.744  1.00197.90
ATOM   2263  H   SER   599      13.941  43.981  19.368  1.00 99.99
ATOM   2264  HG  SER   599      15.171  41.469  17.062  1.00 99.99
ATOM   2265  N   VAL   600      15.736  42.754  21.699  1.00326.17
ATOM   2266  CA  VAL   600      16.541  42.730  22.931  1.00326.17
ATOM   2267  C   VAL   600      15.782  43.233  24.161  1.00326.17
ATOM   2268  O   VAL   600      15.792  42.593  25.204  1.00326.17
ATOM   2269  CB  VAL   600      17.868  43.500  22.779  1.00326.17
ATOM   2270  CG1 VAL   600      18.765  42.810  21.751  1.00326.17
ATOM   2271  CG2 VAL   600      17.698  44.981  22.410  1.00326.17
ATOM   2272  H   VAL   600      16.008  43.446  21.034  1.00 99.99
ATOM   2273  N   ARG   601      15.156  44.399  23.998  1.00295.43
ATOM   2274  CA  ARG   601      14.506  45.112  25.107  1.00295.43
ATOM   2275  C   ARG   601      13.316  44.306  25.611  1.00295.43
ATOM   2276  O   ARG   601      13.086  44.249  26.813  1.00295.43
ATOM   2277  CB  ARG   601      13.984  46.467  24.639  1.00295.43
ATOM   2278  CG  ARG   601      15.084  47.380  24.091  1.00295.43
ATOM   2279  CD  ARG   601      14.474  48.675  23.546  1.00295.43
ATOM   2280  NE  ARG   601      13.779  49.368  24.647  1.00295.43
ATOM   2281  CZ  ARG   601      14.377  50.092  25.596  1.00295.43
ATOM   2282  NH1 ARG   601      15.698  50.217  25.623  1.00295.43
ATOM   2283  NH2 ARG   601      13.654  50.660  26.554  1.00295.43
ATOM   2284  H   ARG   601      15.100  44.861  23.117  1.00 99.99
ATOM   2285  HE  ARG   601      12.844  49.057  24.801  1.00 99.99
ATOM   2286 1HH1 ARG   601      16.162  50.739  26.333  1.00 99.99
ATOM   2287 2HH1 ARG   601      16.229  49.758  24.910  1.00 99.99
ATOM   2288 1HH2 ARG   601      14.111  51.190  27.265  1.00 99.99
ATOM   2289 2HH2 ARG   601      12.660  50.574  26.561  1.00 99.99
ATOM   2290  N   GLN   602      12.610  43.720  24.638  1.00378.03
ATOM   2291  CA  GLN   602      11.373  42.948  24.793  1.00378.03
ATOM   2292  C   GLN   602      10.685  43.083  26.146  1.00378.03
ATOM   2293  O   GLN   602      10.887  42.348  27.106  1.00378.03
ATOM   2294  CB  GLN   602      11.602  41.483  24.440  1.00378.03
ATOM   2295  CG  GLN   602      12.619  40.736  25.321  1.00378.03
ATOM   2296  CD  GLN   602      12.761  39.262  24.926  1.00378.03
ATOM   2297  OE1 GLN   602      13.375  38.459  25.608  1.00378.03
ATOM   2298  NE2 GLN   602      12.083  38.860  23.865  1.00378.03
ATOM   2299  H   GLN   602      12.943  43.713  23.695  1.00 99.99
ATOM   2300 1HE2 GLN   602      12.128  37.904  23.601  1.00 99.99
ATOM   2301 2HE2 GLN   602      11.522  39.538  23.405  1.00 99.99
ATOM   2302  N   CYS   603       9.951  44.174  26.217  1.00279.91
ATOM   2303  CA  CYS   603       9.053  44.410  27.336  1.00279.91
ATOM   2304  C   CYS   603       7.883  43.422  27.235  1.00279.91
ATOM   2305  O   CYS   603       7.582  42.670  28.149  1.00279.91
ATOM   2306  CB  CYS   603       8.581  45.857  27.233  1.00279.91
ATOM   2307  SG  CYS   603       9.865  47.128  27.481  1.00279.91
ATOM   2308  H   CYS   603       9.941  44.865  25.498  1.00 99.99
ATOM   2309  HG  CYS   603       8.992  48.131  27.489  1.00 99.99
ATOM   2310  N   LYS   604       7.215  43.427  26.089  1.00449.33
ATOM   2311  CA  LYS   604       5.988  42.652  25.950  1.00449.33
ATOM   2312  C   LYS   604       5.843  42.012  24.577  1.00449.33
ATOM   2313  O   LYS   604       6.478  42.430  23.614  1.00449.33
ATOM   2314  CB  LYS   604       4.812  43.574  26.254  1.00449.33
ATOM   2315  CG  LYS   604       4.551  44.762  25.329  1.00449.33
ATOM   2316  CD  LYS   604       5.511  45.887  25.676  1.00449.33
ATOM   2317  CE  LYS   604       5.255  47.146  24.868  1.00449.33
ATOM   2318  NZ  LYS   604       6.112  48.214  25.396  1.00449.33
ATOM   2319  H   LYS   604       7.354  44.095  25.367  1.00 99.99
ATOM   2320  HZ1 LYS   604       5.911  49.059  24.903  1.00 99.99
ATOM   2321  HZ2 LYS   604       5.911  48.346  26.368  1.00 99.99
ATOM   2322  HZ3 LYS   604       7.078  47.981  25.290  1.00 99.99
ATOM   2323  N   TRP   605       4.975  41.012  24.554  1.00392.45
ATOM   2324  CA  TRP   605       4.676  40.290  23.318  1.00392.45
ATOM   2325  C   TRP   605       3.191  40.306  23.003  1.00392.45
ATOM   2326  O   TRP   605       2.369  40.365  23.889  1.00392.45
ATOM   2327  CB  TRP   605       5.190  38.868  23.458  1.00392.45
ATOM   2328  CG  TRP   605       6.692  38.911  23.688  1.00392.45
ATOM   2329  CD1 TRP   605       7.633  39.252  22.834  1.00392.45
ATOM   2330  CD2 TRP   605       7.349  38.706  24.879  1.00392.45
ATOM   2331  NE1 TRP   605       8.833  39.219  23.402  1.00392.45
ATOM   2332  CE2 TRP   605       8.693  38.862  24.670  1.00392.45
ATOM   2333  CE3 TRP   605       6.870  38.417  26.112  1.00392.45
ATOM   2334  CZ2 TRP   605       9.572  38.642  25.707  1.00392.45
ATOM   2335  CZ3 TRP   605       7.753  38.190  27.147  1.00392.45
ATOM   2336  CH2 TRP   605       9.097  38.298  26.945  1.00392.45
ATOM   2337  H   TRP   605       4.527  40.672  25.386  1.00 99.99
ATOM   2338  HD1 TRP   605       7.439  39.490  21.798  1.00 99.99
ATOM   2339  HE1 TRP   605       9.697  39.333  22.925  1.00 99.99
ATOM   2340  HE3 TRP   605       5.870  38.703  26.308  1.00 99.99
ATOM   2341  HZ2 TRP   605      10.615  38.475  25.556  1.00 99.99
ATOM   2342  HZ3 TRP   605       7.398  37.847  28.097  1.00 99.99
ATOM   2343  HH2 TRP   605       9.812  38.070  27.728  1.00 99.99
ATOM   2344  N   PHE   606       2.863  40.164  21.739  1.00483.11
ATOM   2345  CA  PHE   606       1.499  40.343  21.228  1.00483.11
ATOM   2346  C   PHE   606       1.174  39.063  20.491  1.00483.11
ATOM   2347  O   PHE   606       1.945  38.631  19.642  1.00483.11
ATOM   2348  CB  PHE   606       1.429  41.418  20.138  1.00483.11
ATOM   2349  CG  PHE   606       2.139  42.733  20.452  1.00483.11
ATOM   2350  CD1 PHE   606       3.468  42.787  20.820  1.00483.11
ATOM   2351  CD2 PHE   606       1.472  43.922  20.321  1.00483.11
ATOM   2352  CE1 PHE   606       4.176  43.930  21.090  1.00483.11
ATOM   2353  CE2 PHE   606       2.169  45.088  20.592  1.00483.11
ATOM   2354  CZ  PHE   606       3.496  45.121  20.997  1.00483.11
ATOM   2355  H   PHE   606       3.562  39.953  21.059  1.00 99.99
ATOM   2356  HD1 PHE   606       3.984  41.877  20.831  1.00 99.99
ATOM   2357  HD2 PHE   606       0.393  43.897  20.158  1.00 99.99
ATOM   2358  HE1 PHE   606       5.217  43.882  21.406  1.00 99.99
ATOM   2359  HE2 PHE   606       1.658  46.028  20.476  1.00 99.99
ATOM   2360  HZ  PHE   606       3.936  46.030  21.398  1.00 99.99
ATOM   2361  N   VAL   607       0.007  38.529  20.801  1.00366.75
ATOM   2362  CA  VAL   607      -0.517  37.385  20.055  1.00366.75
ATOM   2363  C   VAL   607      -1.828  37.784  19.404  1.00366.75
ATOM   2364  O   VAL   607      -2.706  38.359  20.041  1.00366.75
ATOM   2365  CB  VAL   607      -0.700  36.155  20.950  1.00366.75
ATOM   2366  CG1 VAL   607       0.670  35.772  21.482  1.00366.75
ATOM   2367  CG2 VAL   607      -1.691  36.346  22.101  1.00366.75
ATOM   2368  H   VAL   607      -0.492  38.769  21.644  1.00 99.99
ATOM   2369  N   PHE   608      -1.931  37.392  18.147  1.00341.81
ATOM   2370  CA  PHE   608      -3.154  37.685  17.393  1.00341.81
ATOM   2371  C   PHE   608      -4.201  36.589  17.417  1.00341.81
ATOM   2372  O   PHE   608      -5.385  36.865  17.271  1.00341.81
ATOM   2373  CB  PHE   608      -2.808  38.115  15.976  1.00341.81
ATOM   2374  CG  PHE   608      -2.221  39.500  16.163  1.00341.81
ATOM   2375  CD1 PHE   608      -3.066  40.595  16.194  1.00341.81
ATOM   2376  CD2 PHE   608      -0.900  39.632  16.551  1.00341.81
ATOM   2377  CE1 PHE   608      -2.572  41.837  16.552  1.00341.81
ATOM   2378  CE2 PHE   608      -0.414  40.866  16.942  1.00341.81
ATOM   2379  CZ  PHE   608      -1.239  41.987  16.910  1.00341.81
ATOM   2380  H   PHE   608      -1.149  37.074  17.612  1.00 99.99
ATOM   2381  HD1 PHE   608      -4.135  40.439  16.040  1.00 99.99
ATOM   2382  HD2 PHE   608      -0.252  38.751  16.509  1.00 99.99
ATOM   2383  HE1 PHE   608      -3.251  42.690  16.575  1.00 99.99
ATOM   2384  HE2 PHE   608       0.646  40.983  17.158  1.00 99.99
ATOM   2385  HZ  PHE   608      -0.830  42.973  17.121  1.00 99.99
ATOM   2386  N   ASP   609      -3.750  35.369  17.706  1.00180.00
ATOM   2387  CA  ASP   609      -4.685  34.246  17.767  1.00180.00
ATOM   2388  C   ASP   609      -4.827  33.769  19.204  1.00180.00
ATOM   2389  O   ASP   609      -3.847  33.629  19.927  1.00180.00
ATOM   2390  CB  ASP   609      -4.252  33.126  16.816  1.00180.00
ATOM   2391  CG  ASP   609      -4.316  33.575  15.349  1.00180.00
ATOM   2392  OD1 ASP   609      -4.894  34.651  15.080  1.00180.00
ATOM   2393  OD2 ASP   609      -3.843  32.782  14.511  1.00180.00
ATOM   2394  H   ASP   609      -2.821  35.191  18.029  1.00 99.99
ATOM   2395  N   HIS   610      -6.070  33.418  19.513  1.00201.84
ATOM   2396  CA  HIS   610      -6.476  32.918  20.837  1.00201.84
ATOM   2397  C   HIS   610      -5.802  31.594  21.208  1.00201.84
ATOM   2398  O   HIS   610      -5.372  31.399  22.342  1.00201.84
ATOM   2399  CB  HIS   610      -8.004  32.751  20.881  1.00201.84
ATOM   2400  CG  HIS   610      -8.566  31.789  19.844  1.00201.84
ATOM   2401  ND1 HIS   610      -8.595  32.017  18.529  1.00201.84
ATOM   2402  CD2 HIS   610      -9.173  30.632  20.080  1.00201.84
ATOM   2403  CE1 HIS   610      -9.185  30.984  17.946  1.00201.84
ATOM   2404  NE2 HIS   610      -9.556  30.144  18.904  1.00201.84
ATOM   2405  H   HIS   610      -6.808  33.470  18.848  1.00 99.99
ATOM   2406  HD1 HIS   610      -8.373  32.884  18.095  1.00 99.99
ATOM   2407  N   ASP   611      -5.602  30.765  20.182  1.00125.66
ATOM   2408  CA  ASP   611      -5.023  29.418  20.315  1.00125.66
ATOM   2409  C   ASP   611      -3.586  29.429  20.827  1.00125.66
ATOM   2410  O   ASP   611      -3.122  28.450  21.407  1.00125.66
ATOM   2411  CB  ASP   611      -5.015  28.733  18.952  1.00125.66
ATOM   2412  CG  ASP   611      -6.395  28.380  18.409  1.00125.66
ATOM   2413  OD1 ASP   611      -7.338  28.459  19.211  1.00125.66
ATOM   2414  OD2 ASP   611      -6.464  28.055  17.207  1.00125.66
ATOM   2415  H   ASP   611      -5.828  31.022  19.246  1.00 99.99
ATOM   2416  N   LEU   612      -2.906  30.531  20.519  1.00218.34
ATOM   2417  CA  LEU   612      -1.493  30.719  20.856  1.00218.34
ATOM   2418  C   LEU   612      -1.199  30.684  22.354  1.00218.34
ATOM   2419  O   LEU   612      -0.063  30.443  22.738  1.00218.34
ATOM   2420  CB  LEU   612      -0.951  32.027  20.267  1.00218.34
ATOM   2421  CG  LEU   612      -1.032  32.107  18.736  1.00218.34
ATOM   2422  CD1 LEU   612      -0.359  33.395  18.260  1.00218.34
ATOM   2423  CD2 LEU   612      -0.402  30.892  18.046  1.00218.34
ATOM   2424  H   LEU   612      -3.340  31.341  20.126  1.00 99.99
ATOM   2425  N   VAL   613      -2.208  30.972  23.177  1.00204.08
ATOM   2426  CA  VAL   613      -1.950  31.148  24.607  1.00204.08
ATOM   2427  C   VAL   613      -2.869  30.250  25.415  1.00204.08
ATOM   2428  O   VAL   613      -4.040  30.079  25.098  1.00204.08
ATOM   2429  CB  VAL   613      -2.121  32.604  25.074  1.00204.08
ATOM   2430  CG1 VAL   613      -1.290  33.539  24.220  1.00204.08
ATOM   2431  CG2 VAL   613      -3.542  33.133  24.934  1.00204.08
ATOM   2432  H   VAL   613      -3.178  30.898  22.941  1.00 99.99
ATOM   2433  N   LEU   614      -2.328  29.896  26.561  1.00273.58
ATOM   2434  CA  LEU   614      -3.080  29.206  27.573  1.00273.58
ATOM   2435  C   LEU   614      -3.067  30.024  28.846  1.00273.58
ATOM   2436  O   LEU   614      -2.004  30.171  29.448  1.00273.58
ATOM   2437  CB  LEU   614      -2.529  27.813  27.782  1.00273.58
ATOM   2438  CG  LEU   614      -2.740  26.843  26.650  1.00273.58
ATOM   2439  CD1 LEU   614      -2.587  25.443  27.231  1.00273.58
ATOM   2440  CD2 LEU   614      -4.052  27.068  25.907  1.00273.58
ATOM   2441  H   LEU   614      -1.354  30.033  26.776  1.00 99.99
ATOM   2442  N   PRO   615      -4.252  30.300  29.333  1.00518.44
ATOM   2443  CA  PRO   615      -4.525  31.188  30.473  1.00518.44
ATOM   2444  C   PRO   615      -3.940  30.960  31.819  1.00518.44
ATOM   2445  O   PRO   615      -4.684  31.326  32.786  1.00518.44
ATOM   2446  CB  PRO   615      -6.053  31.306  30.531  1.00518.44
ATOM   2447  CG  PRO   615      -6.627  30.179  29.711  1.00518.44
ATOM   2448  CD  PRO   615      -5.529  29.941  28.693  1.00518.44
ATOM   2449  N   GLU   616      -3.034  30.083  31.997  1.00222.92
ATOM   2450  CA  GLU   616      -3.379  29.372  33.181  1.00222.92
ATOM   2451  C   GLU   616      -2.745  29.387  34.498  1.00222.92
ATOM   2452  O   GLU   616      -3.423  28.784  35.348  1.00222.92
ATOM   2453  CB  GLU   616      -4.315  28.206  32.975  1.00222.92
ATOM   2454  CG  GLU   616      -5.410  28.200  31.931  1.00222.92
ATOM   2455  CD  GLU   616      -5.832  26.766  31.660  1.00222.92
ATOM   2456  OE1 GLU   616      -5.209  25.849  32.221  1.00222.92
ATOM   2457  OE2 GLU   616      -6.821  26.601  30.933  1.00222.92
ATOM   2458  H   GLU   616      -2.531  29.539  31.275  1.00 99.99
ATOM   2459  N   TYR   617      -1.724  30.175  34.742  1.00344.63
ATOM   2460  CA  TYR   617      -1.668  30.237  36.171  1.00344.63
ATOM   2461  C   TYR   617      -2.289  31.478  36.662  1.00344.63
ATOM   2462  O   TYR   617      -2.134  32.506  36.036  1.00344.63
ATOM   2463  CB  TYR   617      -0.516  29.627  36.856  1.00344.63
ATOM   2464  CG  TYR   617      -0.411  28.125  36.872  1.00344.63
ATOM   2465  CD1 TYR   617      -1.502  27.318  36.929  1.00344.63
ATOM   2466  CD2 TYR   617       0.830  27.542  36.830  1.00344.63
ATOM   2467  CE1 TYR   617      -1.272  25.961  36.833  1.00344.63
ATOM   2468  CE2 TYR   617       1.078  26.207  36.745  1.00344.63
ATOM   2469  CZ  TYR   617      -0.021  25.400  36.719  1.00344.63
ATOM   2470  OH  TYR   617       0.137  24.087  36.473  1.00344.63
ATOM   2471  H   TYR   617      -1.506  31.052  34.275  1.00 99.99
ATOM   2472  HD1 TYR   617      -2.499  27.732  37.005  1.00 99.99
ATOM   2473  HD2 TYR   617       1.684  28.117  36.983  1.00 99.99
ATOM   2474  HE1 TYR   617      -2.106  25.370  36.567  1.00 99.99
ATOM   2475  HE2 TYR   617       2.098  25.855  36.874  1.00 99.99
ATOM   2476  HH  TYR   617       1.117  23.893  36.463  1.00 99.99
ATOM   2477  N   VAL   618      -3.351  31.219  37.364  1.00456.33
ATOM   2478  CA  VAL   618      -4.071  32.401  37.737  1.00456.33
ATOM   2479  C   VAL   618      -3.594  32.649  39.122  1.00456.33
ATOM   2480  O   VAL   618      -3.739  31.840  40.031  1.00456.33
ATOM   2481  CB  VAL   618      -5.551  32.258  37.715  1.00456.33
ATOM   2482  CG1 VAL   618      -6.047  33.630  38.143  1.00456.33
ATOM   2483  CG2 VAL   618      -5.962  31.762  36.338  1.00456.33
ATOM   2484  H   VAL   618      -3.450  30.449  37.998  1.00 99.99
ATOM   2485  N   VAL   619      -3.095  33.852  39.159  1.00223.95
ATOM   2486  CA  VAL   619      -2.538  34.277  40.391  1.00223.95
ATOM   2487  C   VAL   619      -3.686  35.060  41.049  1.00223.95
ATOM   2488  O   VAL   619      -4.259  35.954  40.438  1.00223.95
ATOM   2489  CB  VAL   619      -1.239  35.030  40.053  1.00223.95
ATOM   2490  CG1 VAL   619      -0.302  34.579  38.925  1.00223.95
ATOM   2491  CG2 VAL   619      -1.470  36.484  40.234  1.00223.95
ATOM   2492  H   VAL   619      -3.161  34.575  38.460  1.00 99.99
ATOM   2493  N   GLU   620      -4.050  34.669  42.255  1.00409.86
ATOM   2494  CA  GLU   620      -5.048  35.479  42.964  1.00409.86
ATOM   2495  C   GLU   620      -4.551  35.751  44.371  1.00409.86
ATOM   2496  O   GLU   620      -4.682  34.899  45.243  1.00409.86
ATOM   2497  CB  GLU   620      -6.426  34.826  42.975  1.00409.86
ATOM   2498  CG  GLU   620      -6.490  33.436  43.617  1.00409.86
ATOM   2499  CD  GLU   620      -7.945  33.082  43.895  1.00409.86
ATOM   2500  OE1 GLU   620      -8.780  33.381  43.013  1.00409.86
ATOM   2501  OE2 GLU   620      -8.195  32.476  44.957  1.00409.86
ATOM   2502  H   GLU   620      -3.506  34.034  42.808  1.00 99.99
ATOM   2503  N   PHE   621      -3.773  36.832  44.462  1.00508.78
ATOM   2504  CA  PHE   621      -2.819  37.082  45.561  1.00508.78
ATOM   2505  C   PHE   621      -1.666  37.811  44.877  1.00508.78
ATOM   2506  O   PHE   621      -1.909  38.645  44.009  1.00508.78
ATOM   2507  CB  PHE   621      -2.269  35.766  46.171  1.00508.78
ATOM   2508  CG  PHE   621      -1.643  34.771  45.179  1.00508.78
ATOM   2509  CD1 PHE   621      -1.643  34.946  43.817  1.00508.78
ATOM   2510  CD2 PHE   621      -1.020  33.619  45.622  1.00508.78
ATOM   2511  CE1 PHE   621      -1.034  34.007  43.042  1.00508.78
ATOM   2512  CE2 PHE   621      -0.395  32.699  44.810  1.00508.78
ATOM   2513  CZ  PHE   621      -0.396  32.896  43.467  1.00508.78
ATOM   2514  H   PHE   621      -3.700  37.492  43.701  1.00 99.99
ATOM   2515  HD1 PHE   621      -1.988  35.856  43.330  1.00 99.99
ATOM   2516  HD2 PHE   621      -1.133  33.364  46.640  1.00 99.99
ATOM   2517  HE1 PHE   621      -0.810  34.247  42.074  1.00 99.99
ATOM   2518  HE2 PHE   621       0.073  31.804  45.189  1.00 99.99
ATOM   2519  HZ  PHE   621       0.255  32.368  42.782  1.00 99.99
ATOM   2520  N   GLU   622      -0.456  37.436  45.257  1.00344.63
ATOM   2521  CA  GLU   622       0.706  37.653  44.427  1.00344.63
ATOM   2522  C   GLU   622       0.767  36.676  43.261  1.00344.63
ATOM   2523  O   GLU   622      -0.090  36.952  42.467  1.00344.63
ATOM   2524  CB  GLU   622       1.859  37.993  45.332  1.00344.63
ATOM   2525  CG  GLU   622       1.725  39.479  45.720  1.00344.63
ATOM   2526  CD  GLU   622       0.586  39.843  46.685  1.00344.63
ATOM   2527  OE1 GLU   622      -0.570  39.974  46.250  1.00344.63
ATOM   2528  OE2 GLU   622       0.897  39.991  47.879  1.00344.63
ATOM   2529  H   GLU   622      -0.288  37.105  46.191  1.00 99.99
ATOM   2530  N   TYR   623       1.536  35.563  43.055  1.00344.63
ATOM   2531  CA  TYR   623       1.634  34.952  41.694  1.00344.63
ATOM   2532  C   TYR   623       2.058  33.446  41.387  1.00344.63
ATOM   2533  O   TYR   623       2.530  32.835  42.364  1.00344.63
ATOM   2534  CB  TYR   623       2.373  35.914  40.746  1.00344.63
ATOM   2535  CG  TYR   623       2.518  37.386  41.126  1.00344.63
ATOM   2536  CD1 TYR   623       3.103  37.874  42.265  1.00344.63
ATOM   2537  CD2 TYR   623       1.890  38.266  40.323  1.00344.63
ATOM   2538  CE1 TYR   623       3.045  39.218  42.587  1.00344.63
ATOM   2539  CE2 TYR   623       1.853  39.622  40.579  1.00344.63
ATOM   2540  CZ  TYR   623       2.447  40.113  41.728  1.00344.63
ATOM   2541  OH  TYR   623       2.570  41.438  42.007  1.00344.63
ATOM   2542  H   TYR   623       1.930  35.057  43.816  1.00 99.99
ATOM   2543  HD1 TYR   623       3.648  37.206  42.893  1.00 99.99
ATOM   2544  HD2 TYR   623       1.445  37.817  39.480  1.00 99.99
ATOM   2545  HE1 TYR   623       3.547  39.557  43.486  1.00 99.99
ATOM   2546  HE2 TYR   623       1.334  40.243  39.861  1.00 99.99
ATOM   2547  HH  TYR   623       3.047  41.562  42.876  1.00 99.99
ATOM   2548  N   ILE   624       1.877  32.883  40.163  1.00344.63
ATOM   2549  CA  ILE   624       1.991  31.495  39.555  1.00344.63
ATOM   2550  C   ILE   624       2.298  31.249  37.905  1.00344.63
ATOM   2551  O   ILE   624       2.745  32.365  37.516  1.00344.63
ATOM   2552  CB  ILE   624       0.765  30.696  40.027  1.00344.63
ATOM   2553  CG1 ILE   624       0.744  29.204  39.699  1.00344.63
ATOM   2554  CG2 ILE   624      -0.560  31.326  39.601  1.00344.63
ATOM   2555  CD  ILE   624       1.634  28.235  40.467  1.00344.63
ATOM   2556  H   ILE   624       1.539  33.518  39.458  1.00 99.99
ATOM   2557  N   THR   625       2.244  30.261  37.227  1.00344.63
ATOM   2558  CA  THR   625       2.489  29.900  35.536  1.00344.63
ATOM   2559  C   THR   625       1.895  29.051  34.470  1.00344.63
ATOM   2560  O   THR   625       2.120  27.796  34.508  1.00344.63
ATOM   2561  CB  THR   625       3.966  29.924  35.271  1.00344.63
ATOM   2562  OG1 THR   625       4.602  28.712  35.652  1.00344.63
ATOM   2563  CG2 THR   625       4.783  31.093  35.808  1.00344.63
ATOM   2564  H   THR   625       1.980  29.344  37.561  1.00 99.99
ATOM   2565  HG1 THR   625       3.914  28.184  36.146  1.00 99.99
ATOM   2566  N   MET   626       1.217  29.449  33.302  1.00498.76
ATOM   2567  CA  MET   626       1.106  28.832  31.929  1.00498.76
ATOM   2568  C   MET   626      -0.152  28.121  31.362  1.00498.76
ATOM   2569  O   MET   626      -0.499  28.266  30.180  1.00498.76
ATOM   2570  CB  MET   626       2.355  28.017  31.522  1.00498.76
ATOM   2571  CG  MET   626       2.209  26.515  31.809  1.00498.76
ATOM   2572  SD  MET   626       3.458  25.287  31.351  1.00498.76
ATOM   2573  CE  MET   626       4.180  25.400  32.968  1.00498.76
ATOM   2574  H   MET   626       0.703  30.308  33.302  1.00 99.99
ATOM   2575  N   PRO   627      -0.731  27.152  32.065  1.00524.41
ATOM   2576  CA  PRO   627      -1.734  26.174  31.615  1.00524.41
ATOM   2577  C   PRO   627      -2.791  26.669  30.629  1.00524.41
ATOM   2578  O   PRO   627      -3.607  25.869  30.149  1.00524.41
ATOM   2579  CB  PRO   627      -2.346  25.623  32.901  1.00524.41
ATOM   2580  CG  PRO   627      -1.814  26.535  33.975  1.00524.41
ATOM   2581  CD  PRO   627      -0.461  26.905  33.481  1.00524.41
ATOM   2582  OXT PRO   628      -2.923  27.890  30.540  1.00524.41
TER    2583      PRO   628                                        
SPDBVT        1.0000000000         0.0000000000         0.0000000000 
SPDBVT        0.0000000000         1.0000000000         0.0000000000 
SPDBVT        0.0000000000         0.0000000000         1.0000000000 
SPDBVT        0.0000000000         0.0000000000         0.0000000000 
SPDBVT        0.0000000000         0.0000000000         0.0000000000 
SPDBVV default;
SPDBVV     27.757678031201    1673.028136787224      20.000000000000
SPDBVV       -0.0398676813         0.7075004134        -0.7055875091 
SPDBVV        0.0460468914         0.7066995851         0.7060137253 
SPDBVV        0.9981434024        -0.0043429812        -0.0607526685 
SPDBVV       -0.5159999728        37.2840003967        24.9309997559 
SPDBVV       -6.7403509231        -5.1596491579         0.0000000000 
SPDBVf 50 50 50 50 50 50 50 50 50 50 50 50 50 50 50 50 50 50 50 50
SPDBVf 50 50 50 50 50 50 50 50 50 50 50 50 50 50 50 50 50 50 50 50
SPDBVf 50 50 50 50 50 50 50 50 50 50 50 50 50 50 50 50 50 50 50 50
SPDBVf 50 50 50 50 50 50 50 50 50 50 50 50 50 50 50 50 50 50 50 50
SPDBVf 50 50 51 51 50 50 50 50 50 50 50 50 50 50 50 50 50 50 50 50
SPDBVf 50 50 50 50 50 50 50 50 50 50 50 50 50 50 50 50 50 50 50 50
SPDBVf 50 50 50 50 50 50 50 50 50 50 50 50 50 51 50 50 50 50 50 50
SPDBVf 51 50 50 50 50 50 51 50 50 50 50 50 50 50 50 50 50 50 50 50
SPDBVf 50 50 50 50 50 50 50 50 50 50 50 50 50 50 50 50 50 50 50 50
SPDBVf 50 50 50 50 50 50 50 50 50 50 50 50 50 50 50 50 50 50 50 50
SPDBVf 50 50 50 50 50 50 50 50 50 50 50 50 51 50 50 50 50 50 50 50
SPDBVf 50 50 50 50 50 50 50 50 50 50 50 50 50 50 50 50 48
SPDBVc 1.00 1.00 0.00 1.00 1.00 0.00 1.00 1.00 0.00 1.00 1.00 0.00 
SPDBVc 1.00 1.00 0.00 1.00 1.00 0.00 1.00 1.00 0.00 1.00 1.00 0.00 
SPDBVc 1.00 1.00 0.00 1.00 1.00 0.00 1.00 1.00 0.00 1.00 1.00 0.00 
SPDBVc 1.00 1.00 0.00 1.00 1.00 0.00 1.00 1.00 0.00 1.00 1.00 0.00 
SPDBVc 1.00 1.00 0.00 1.00 1.00 0.00 1.00 1.00 0.00 1.00 1.00 0.00 
SPDBVc 1.00 1.00 0.00 1.00 1.00 0.00 1.00 1.00 0.00 1.00 1.00 0.00 
SPDBVc 1.00 1.00 0.00 1.00 1.00 0.00 1.00 1.00 0.00 1.00 1.00 0.00 
SPDBVc 1.00 1.00 0.00 1.00 1.00 0.00 1.00 1.00 0.00 1.00 1.00 0.00 
SPDBVc 1.00 1.00 0.00 1.00 1.00 0.00 1.00 1.00 0.00 1.00 1.00 0.00 
SPDBVc 1.00 1.00 0.00 1.00 1.00 0.00 1.00 1.00 0.00 1.00 1.00 0.00 
SPDBVc 1.00 1.00 0.00 1.00 1.00 0.00 1.00 1.00 0.00 1.00 1.00 0.00 
SPDBVc 1.00 1.00 0.00 1.00 1.00 0.00 1.00 1.00 0.00 1.00 1.00 0.00 
SPDBVc 1.00 1.00 0.00 1.00 1.00 0.00 1.00 1.00 0.00 1.00 1.00 0.00 
SPDBVc 1.00 1.00 0.00 1.00 1.00 0.00 1.00 1.00 0.00 1.00 1.00 0.00 
SPDBVc 1.00 1.00 0.00 1.00 1.00 0.00 1.00 1.00 0.00 1.00 1.00 0.00 
SPDBVc 1.00 1.00 0.00 1.00 1.00 0.00 1.00 1.00 0.00 1.00 1.00 0.00 
SPDBVc 1.00 1.00 0.00 1.00 1.00 0.00 1.00 1.00 0.00 1.00 1.00 0.00 
SPDBVc 1.00 1.00 0.00 1.00 1.00 0.00 1.00 1.00 0.00 1.00 1.00 0.00 
SPDBVc 1.00 1.00 0.00 1.00 1.00 0.00 1.00 1.00 0.00 1.00 1.00 0.00 
SPDBVc 1.00 1.00 0.00 1.00 1.00 0.00 1.00 1.00 0.00 1.00 1.00 0.00 
SPDBVc 1.00 1.00 0.00 1.00 1.00 0.00 1.00 1.00 0.00 1.00 1.00 0.00 
SPDBVc 1.00 1.00 0.00 1.00 1.00 0.00 1.00 1.00 0.00 1.00 1.00 0.00 
SPDBVc 1.00 1.00 0.00 1.00 1.00 0.00 1.00 1.00 0.00 1.00 1.00 0.00 
SPDBVc 1.00 1.00 0.00 1.00 1.00 0.00 1.00 1.00 0.00 1.00 1.00 0.00 
SPDBVc 1.00 1.00 0.00 1.00 1.00 0.00 1.00 1.00 0.00 1.00 1.00 0.00 
SPDBVc 1.00 1.00 0.00 1.00 1.00 0.00 1.00 1.00 0.00 1.00 1.00 0.00 
SPDBVc 1.00 1.00 0.00 1.00 1.00 0.00 1.00 1.00 0.00 1.00 1.00 0.00 
SPDBVc 1.00 1.00 0.00 1.00 1.00 0.00 1.00 1.00 0.00 1.00 1.00 0.00 
SPDBVc 1.00 1.00 0.00 1.00 1.00 0.00 1.00 1.00 0.00 1.00 1.00 0.00 
SPDBVc 1.00 1.00 0.00 1.00 1.00 0.00 1.00 1.00 0.00 1.00 1.00 0.00 
SPDBVc 1.00 1.00 0.00 1.00 1.00 0.00 1.00 1.00 0.00 1.00 1.00 0.00 
SPDBVc 1.00 1.00 0.00 1.00 1.00 0.00 1.00 1.00 0.00 1.00 1.00 0.00 
SPDBVc 1.00 1.00 0.00 1.00 1.00 0.00 1.00 1.00 0.00 1.00 1.00 0.00 
SPDBVc 1.00 1.00 0.00 1.00 1.00 0.00 1.00 1.00 0.00 1.00 1.00 0.00 
SPDBVc 1.00 1.00 0.00 1.00 1.00 0.00 1.00 1.00 0.00 1.00 1.00 0.00 
SPDBVc 1.00 1.00 0.00 1.00 1.00 0.00 1.00 1.00 0.00 1.00 1.00 0.00 
SPDBVc 1.00 1.00 0.00 1.00 1.00 0.00 1.00 1.00 0.00 1.00 1.00 0.00 
SPDBVc 1.00 1.00 0.00 1.00 1.00 0.00 1.00 1.00 0.00 1.00 1.00 0.00 
SPDBVc 1.00 1.00 0.00 1.00 1.00 0.00 1.00 1.00 0.00 1.00 1.00 0.00 
SPDBVc 1.00 1.00 0.00 1.00 1.00 0.00 1.00 1.00 0.00 1.00 1.00 0.00 
SPDBVc 1.00 1.00 0.00 1.00 1.00 0.00 1.00 1.00 0.00 1.00 1.00 0.00 
SPDBVc 1.00 1.00 0.00 1.00 1.00 0.00 1.00 1.00 0.00 1.00 1.00 0.00 
SPDBVc 1.00 1.00 0.00 1.00 1.00 0.00 1.00 1.00 0.00 1.00 1.00 0.00 
SPDBVc 1.00 1.00 0.00 1.00 1.00 0.00 1.00 1.00 0.00 1.00 1.00 0.00 
SPDBVc 1.00 1.00 0.00 1.00 1.00 0.00 1.00 1.00 0.00 1.00 1.00 0.00 
SPDBVc 1.00 1.00 0.00 1.00 1.00 0.00 1.00 1.00 0.00 1.00 1.00 0.00 
SPDBVc 1.00 1.00 0.00 1.00 1.00 0.00 1.00 1.00 0.00 1.00 1.00 0.00 
SPDBVc 1.00 1.00 0.00 1.00 1.00 0.00 1.00 1.00 0.00 1.00 1.00 0.00 
SPDBVc 1.00 1.00 0.00 1.00 1.00 0.00 1.00 1.00 0.00 1.00 1.00 0.00 
SPDBVc 1.00 1.00 0.00 1.00 1.00 0.00 1.00 1.00 0.00 1.00 1.00 0.00 
SPDBVc 1.00 1.00 0.00 1.00 1.00 0.00 1.00 1.00 0.00 1.00 1.00 0.00 
SPDBVc 1.00 1.00 0.00 1.00 1.00 0.00 1.00 1.00 0.00 1.00 1.00 0.00 
SPDBVc 1.00 1.00 0.00 1.00 1.00 0.00 1.00 1.00 0.00 1.00 1.00 0.00 
SPDBVc 1.00 1.00 0.00 1.00 1.00 0.00 1.00 1.00 0.00 1.00 1.00 0.00 
SPDBVc 1.00 1.00 0.00 1.00 1.00 0.00 1.00 1.00 0.00 1.00 1.00 0.00 
SPDBVc 1.00 1.00 0.00 1.00 1.00 0.00 1.00 1.00 0.00 1.00 1.00 0.00 
SPDBVc 1.00 1.00 0.00 1.00 1.00 0.00 1.00 1.00 0.00 1.00 1.00 0.00 
SPDBVc 1.00 1.00 0.00 1.00 1.00 0.00 1.00 1.00 0.00 1.00 1.00 0.00 
SPDBVc 1.00 1.00 0.00 1.00 1.00 0.00 1.00 1.00 0.00 1.00 1.00 0.00 
SPDBVc 1.00 1.00 0.00 
SPDBVC 1.00 1.00 0.00 1.00 1.00 0.00 1.00 1.00 0.00 1.00 1.00 0.00 
SPDBVC 1.00 1.00 0.00 1.00 1.00 0.00 1.00 1.00 0.00 1.00 1.00 0.00 
SPDBVC 1.00 1.00 0.00 1.00 1.00 0.00 1.00 1.00 0.00 1.00 1.00 0.00 
SPDBVC 1.00 1.00 0.00 1.00 1.00 0.00 1.00 1.00 0.00 1.00 1.00 0.00 
SPDBVC 1.00 1.00 0.00 1.00 1.00 0.00 1.00 1.00 0.00 1.00 1.00 0.00 
SPDBVC 1.00 1.00 0.00 1.00 1.00 0.00 1.00 1.00 0.00 1.00 1.00 0.00 
SPDBVC 1.00 1.00 0.00 1.00 1.00 0.00 1.00 1.00 0.00 1.00 1.00 0.00 
SPDBVC 1.00 1.00 0.00 1.00 1.00 0.00 1.00 1.00 0.00 1.00 1.00 0.00 
SPDBVC 1.00 1.00 0.00 1.00 1.00 0.00 1.00 1.00 0.00 1.00 1.00 0.00 
SPDBVC 1.00 1.00 0.00 1.00 1.00 0.00 1.00 1.00 0.00 1.00 1.00 0.00 
SPDBVC 1.00 1.00 0.00 1.00 1.00 0.00 1.00 1.00 0.00 1.00 1.00 0.00 
SPDBVC 1.00 1.00 0.00 1.00 1.00 0.00 1.00 1.00 0.00 1.00 1.00 0.00 
SPDBVC 1.00 1.00 0.00 1.00 1.00 0.00 1.00 1.00 0.00 1.00 1.00 0.00 
SPDBVC 1.00 1.00 0.00 1.00 1.00 0.00 1.00 1.00 0.00 1.00 1.00 0.00 
SPDBVC 1.00 1.00 0.00 1.00 1.00 0.00 1.00 1.00 0.00 1.00 1.00 0.00 
SPDBVC 1.00 1.00 0.00 1.00 1.00 0.00 1.00 1.00 0.00 1.00 1.00 0.00 
SPDBVC 1.00 1.00 0.00 1.00 1.00 0.00 1.00 1.00 0.00 1.00 1.00 0.00 
SPDBVC 1.00 1.00 0.00 1.00 1.00 0.00 1.00 1.00 0.00 1.00 1.00 0.00 
SPDBVC 1.00 1.00 0.00 1.00 1.00 0.00 1.00 1.00 0.00 1.00 1.00 0.00 
SPDBVC 1.00 1.00 0.00 1.00 1.00 0.00 1.00 1.00 0.00 1.00 1.00 0.00 
SPDBVC 1.00 1.00 0.00 1.00 1.00 0.00 1.00 1.00 0.00 1.00 1.00 0.00 
SPDBVC 1.00 1.00 0.00 1.00 1.00 0.00 1.00 1.00 0.00 1.00 1.00 0.00 
SPDBVC 1.00 1.00 0.00 1.00 1.00 0.00 1.00 1.00 0.00 1.00 1.00 0.00 
SPDBVC 1.00 1.00 0.00 1.00 1.00 0.00 1.00 1.00 0.00 1.00 1.00 0.00 
SPDBVC 1.00 1.00 0.00 1.00 1.00 0.00 1.00 1.00 0.00 1.00 1.00 0.00 
SPDBVC 1.00 1.00 0.00 1.00 1.00 0.00 1.00 1.00 0.00 1.00 1.00 0.00 
SPDBVC 1.00 1.00 0.00 1.00 1.00 0.00 1.00 1.00 0.00 1.00 1.00 0.00 
SPDBVC 1.00 1.00 0.00 1.00 1.00 0.00 1.00 1.00 0.00 1.00 1.00 0.00 
SPDBVC 1.00 1.00 0.00 1.00 1.00 0.00 1.00 1.00 0.00 1.00 1.00 0.00 
SPDBVC 1.00 1.00 0.00 1.00 1.00 0.00 1.00 1.00 0.00 1.00 1.00 0.00 
SPDBVC 1.00 1.00 0.00 1.00 1.00 0.00 1.00 1.00 0.00 1.00 1.00 0.00 
SPDBVC 1.00 1.00 0.00 1.00 1.00 0.00 1.00 1.00 0.00 1.00 1.00 0.00 
SPDBVC 1.00 1.00 0.00 1.00 1.00 0.00 1.00 1.00 0.00 1.00 1.00 0.00 
SPDBVC 1.00 1.00 0.00 1.00 1.00 0.00 1.00 1.00 0.00 1.00 1.00 0.00 
SPDBVC 1.00 1.00 0.00 1.00 1.00 0.00 1.00 1.00 0.00 1.00 1.00 0.00 
SPDBVC 1.00 1.00 0.00 1.00 1.00 0.00 1.00 1.00 0.00 1.00 1.00 0.00 
SPDBVC 1.00 1.00 0.00 1.00 1.00 0.00 1.00 1.00 0.00 1.00 1.00 0.00 
SPDBVC 1.00 1.00 0.00 1.00 1.00 0.00 1.00 1.00 0.00 1.00 1.00 0.00 
SPDBVC 1.00 1.00 0.00 1.00 1.00 0.00 1.00 1.00 0.00 1.00 1.00 0.00 
SPDBVC 1.00 1.00 0.00 1.00 1.00 0.00 1.00 1.00 0.00 1.00 1.00 0.00 
SPDBVC 1.00 1.00 0.00 1.00 1.00 0.00 1.00 1.00 0.00 1.00 1.00 0.00 
SPDBVC 1.00 1.00 0.00 1.00 1.00 0.00 1.00 1.00 0.00 1.00 1.00 0.00 
SPDBVC 1.00 1.00 0.00 1.00 1.00 0.00 1.00 1.00 0.00 1.00 1.00 0.00 
SPDBVC 1.00 1.00 0.00 1.00 1.00 0.00 1.00 1.00 0.00 1.00 1.00 0.00 
SPDBVC 1.00 1.00 0.00 1.00 1.00 0.00 1.00 1.00 0.00 1.00 1.00 0.00 
SPDBVC 1.00 1.00 0.00 1.00 1.00 0.00 1.00 1.00 0.00 1.00 1.00 0.00 
SPDBVC 1.00 1.00 0.00 1.00 1.00 0.00 1.00 1.00 0.00 1.00 1.00 0.00 
SPDBVC 1.00 1.00 0.00 1.00 1.00 0.00 1.00 1.00 0.00 1.00 1.00 0.00 
SPDBVC 1.00 1.00 0.00 1.00 1.00 0.00 1.00 1.00 0.00 1.00 1.00 0.00 
SPDBVC 1.00 1.00 0.00 1.00 1.00 0.00 1.00 1.00 0.00 1.00 1.00 0.00 
SPDBVC 1.00 1.00 0.00 1.00 1.00 0.00 1.00 1.00 0.00 1.00 1.00 0.00 
SPDBVC 1.00 1.00 0.00 1.00 1.00 0.00 1.00 1.00 0.00 1.00 1.00 0.00 
SPDBVC 1.00 1.00 0.00 1.00 1.00 0.00 1.00 1.00 0.00 1.00 1.00 0.00 
SPDBVC 1.00 1.00 0.00 1.00 1.00 0.00 1.00 1.00 0.00 1.00 1.00 0.00 
SPDBVC 1.00 1.00 0.00 1.00 1.00 0.00 1.00 1.00 0.00 1.00 1.00 0.00 
SPDBVC 1.00 1.00 0.00 1.00 1.00 0.00 1.00 1.00 0.00 1.00 1.00 0.00 
SPDBVC 1.00 1.00 0.00 1.00 1.00 0.00 1.00 1.00 0.00 1.00 1.00 0.00 
SPDBVC 1.00 1.00 0.00 1.00 1.00 0.00 1.00 1.00 0.00 1.00 1.00 0.00 
SPDBVC 1.00 1.00 0.00 1.00 1.00 0.00 1.00 1.00 0.00 1.00 1.00 0.00 
SPDBVC 1.00 1.00 0.00 
SPDBVR 1.00 1.00 0.00 1.00 1.00 0.00 1.00 1.00 0.00 1.00 1.00 0.00 
SPDBVR 1.00 1.00 0.00 1.00 1.00 0.00 1.00 1.00 0.00 1.00 1.00 0.00 
SPDBVR 1.00 1.00 0.00 1.00 1.00 0.00 1.00 1.00 0.00 1.00 1.00 0.00 
SPDBVR 1.00 1.00 0.00 1.00 1.00 0.00 1.00 1.00 0.00 1.00 1.00 0.00 
SPDBVR 1.00 1.00 0.00 1.00 1.00 0.00 1.00 1.00 0.00 1.00 1.00 0.00 
SPDBVR 1.00 1.00 0.00 1.00 1.00 0.00 1.00 1.00 0.00 1.00 1.00 0.00 
SPDBVR 1.00 1.00 0.00 1.00 1.00 0.00 1.00 1.00 0.00 1.00 1.00 0.00 
SPDBVR 1.00 1.00 0.00 1.00 1.00 0.00 1.00 1.00 0.00 1.00 1.00 0.00 
SPDBVR 1.00 1.00 0.00 1.00 1.00 0.00 1.00 1.00 0.00 1.00 1.00 0.00 
SPDBVR 1.00 1.00 0.00 1.00 1.00 0.00 1.00 1.00 0.00 1.00 1.00 0.00 
SPDBVR 1.00 1.00 0.00 1.00 1.00 0.00 1.00 1.00 0.00 1.00 1.00 0.00 
SPDBVR 1.00 1.00 0.00 1.00 1.00 0.00 1.00 1.00 0.00 1.00 1.00 0.00 
SPDBVR 1.00 1.00 0.00 1.00 1.00 0.00 1.00 1.00 0.00 1.00 1.00 0.00 
SPDBVR 1.00 1.00 0.00 1.00 1.00 0.00 1.00 1.00 0.00 1.00 1.00 0.00 
SPDBVR 1.00 1.00 0.00 1.00 1.00 0.00 1.00 1.00 0.00 1.00 1.00 0.00 
SPDBVR 1.00 1.00 0.00 1.00 1.00 0.00 1.00 1.00 0.00 1.00 1.00 0.00 
SPDBVR 1.00 1.00 0.00 1.00 1.00 0.00 1.00 1.00 0.00 1.00 1.00 0.00 
SPDBVR 1.00 1.00 0.00 1.00 1.00 0.00 1.00 1.00 0.00 1.00 1.00 0.00 
SPDBVR 1.00 1.00 0.00 1.00 1.00 0.00 1.00 1.00 0.00 1.00 1.00 0.00 
SPDBVR 1.00 1.00 0.00 1.00 1.00 0.00 1.00 1.00 0.00 1.00 1.00 0.00 
SPDBVR 1.00 1.00 0.00 1.00 1.00 0.00 1.00 1.00 0.00 1.00 1.00 0.00 
SPDBVR 1.00 1.00 0.00 1.00 1.00 0.00 1.00 1.00 0.00 1.00 1.00 0.00 
SPDBVR 1.00 1.00 0.00 1.00 1.00 0.00 1.00 1.00 0.00 1.00 1.00 0.00 
SPDBVR 1.00 1.00 0.00 1.00 1.00 0.00 1.00 1.00 0.00 1.00 1.00 0.00 
SPDBVR 1.00 1.00 0.00 1.00 1.00 0.00 1.00 1.00 0.00 1.00 1.00 0.00 
SPDBVR 1.00 1.00 0.00 1.00 1.00 0.00 1.00 1.00 0.00 1.00 1.00 0.00 
SPDBVR 1.00 1.00 0.00 1.00 1.00 0.00 1.00 1.00 0.00 1.00 1.00 0.00 
SPDBVR 1.00 1.00 0.00 1.00 1.00 0.00 1.00 1.00 0.00 1.00 1.00 0.00 
SPDBVR 1.00 1.00 0.00 1.00 1.00 0.00 1.00 1.00 0.00 1.00 1.00 0.00 
SPDBVR 1.00 1.00 0.00 1.00 1.00 0.00 1.00 1.00 0.00 1.00 1.00 0.00 
SPDBVR 1.00 1.00 0.00 1.00 1.00 0.00 1.00 1.00 0.00 1.00 1.00 0.00 
SPDBVR 1.00 1.00 0.00 1.00 1.00 0.00 1.00 1.00 0.00 1.00 1.00 0.00 
SPDBVR 1.00 1.00 0.00 1.00 1.00 0.00 1.00 1.00 0.00 1.00 1.00 0.00 
SPDBVR 1.00 1.00 0.00 1.00 1.00 0.00 1.00 1.00 0.00 1.00 1.00 0.00 
SPDBVR 1.00 1.00 0.00 1.00 1.00 0.00 1.00 1.00 0.00 1.00 1.00 0.00 
SPDBVR 1.00 1.00 0.00 1.00 1.00 0.00 1.00 1.00 0.00 1.00 1.00 0.00 
SPDBVR 1.00 1.00 0.00 1.00 1.00 0.00 1.00 1.00 0.00 1.00 1.00 0.00 
SPDBVR 1.00 1.00 0.00 1.00 1.00 0.00 1.00 1.00 0.00 1.00 1.00 0.00 
SPDBVR 1.00 1.00 0.00 1.00 1.00 0.00 1.00 1.00 0.00 1.00 1.00 0.00 
SPDBVR 1.00 1.00 0.00 1.00 1.00 0.00 1.00 1.00 0.00 1.00 1.00 0.00 
SPDBVR 1.00 1.00 0.00 1.00 1.00 0.00 1.00 1.00 0.00 1.00 1.00 0.00 
SPDBVR 1.00 1.00 0.00 1.00 1.00 0.00 1.00 1.00 0.00 1.00 1.00 0.00 
SPDBVR 1.00 1.00 0.00 1.00 1.00 0.00 1.00 1.00 0.00 1.00 1.00 0.00 
SPDBVR 1.00 1.00 0.00 1.00 1.00 0.00 1.00 1.00 0.00 1.00 1.00 0.00 
SPDBVR 1.00 1.00 0.00 1.00 1.00 0.00 1.00 1.00 0.00 1.00 1.00 0.00 
SPDBVR 1.00 1.00 0.00 1.00 1.00 0.00 1.00 1.00 0.00 1.00 1.00 0.00 
SPDBVR 1.00 1.00 0.00 1.00 1.00 0.00 1.00 1.00 0.00 1.00 1.00 0.00 
SPDBVR 1.00 1.00 0.00 1.00 1.00 0.00 1.00 1.00 0.00 1.00 1.00 0.00 
SPDBVR 1.00 1.00 0.00 1.00 1.00 0.00 1.00 1.00 0.00 1.00 1.00 0.00 
SPDBVR 1.00 1.00 0.00 1.00 1.00 0.00 1.00 1.00 0.00 1.00 1.00 0.00 
SPDBVR 1.00 1.00 0.00 1.00 1.00 0.00 1.00 1.00 0.00 1.00 1.00 0.00 
SPDBVR 1.00 1.00 0.00 1.00 1.00 0.00 1.00 1.00 0.00 1.00 1.00 0.00 
SPDBVR 1.00 1.00 0.00 1.00 1.00 0.00 1.00 1.00 0.00 1.00 1.00 0.00 
SPDBVR 1.00 1.00 0.00 1.00 1.00 0.00 1.00 1.00 0.00 1.00 1.00 0.00 
SPDBVR 1.00 1.00 0.00 1.00 1.00 0.00 1.00 1.00 0.00 1.00 1.00 0.00 
SPDBVR 1.00 1.00 0.00 1.00 1.00 0.00 1.00 1.00 0.00 1.00 1.00 0.00 
SPDBVR 1.00 1.00 0.00 1.00 1.00 0.00 1.00 1.00 0.00 1.00 1.00 0.00 
SPDBVR 1.00 1.00 0.00 1.00 1.00 0.00 1.00 1.00 0.00 1.00 1.00 0.00 
SPDBVR 1.00 1.00 0.00 1.00 1.00 0.00 1.00 1.00 0.00 1.00 1.00 0.00 
SPDBVR 1.00 1.00 0.00 
SPDBVl 1.00 1.00 1.00 1.00 1.00 1.00 1.00 1.00 1.00 1.00 1.00 1.00 
SPDBVl 1.00 1.00 1.00 1.00 1.00 1.00 1.00 1.00 1.00 1.00 1.00 1.00 
SPDBVl 1.00 1.00 1.00 1.00 1.00 1.00 1.00 1.00 1.00 1.00 1.00 1.00 
SPDBVl 1.00 1.00 1.00 1.00 1.00 1.00 1.00 1.00 1.00 1.00 1.00 1.00 
SPDBVl 1.00 1.00 1.00 1.00 1.00 1.00 1.00 1.00 1.00 1.00 1.00 1.00 
SPDBVl 1.00 1.00 1.00 1.00 1.00 1.00 1.00 1.00 1.00 1.00 1.00 1.00 
SPDBVl 1.00 1.00 1.00 1.00 1.00 1.00 1.00 1.00 1.00 1.00 1.00 1.00 
SPDBVl 1.00 1.00 1.00 1.00 1.00 1.00 1.00 1.00 1.00 1.00 1.00 1.00 
SPDBVl 1.00 1.00 1.00 1.00 1.00 1.00 1.00 1.00 1.00 1.00 1.00 1.00 
SPDBVl 1.00 1.00 1.00 1.00 1.00 1.00 1.00 1.00 1.00 1.00 1.00 1.00 
SPDBVl 1.00 1.00 1.00 1.00 1.00 1.00 1.00 1.00 1.00 1.00 1.00 1.00 
SPDBVl 1.00 1.00 1.00 1.00 1.00 1.00 1.00 1.00 1.00 1.00 1.00 1.00 
SPDBVl 1.00 1.00 1.00 1.00 1.00 1.00 1.00 1.00 1.00 1.00 1.00 1.00 
SPDBVl 1.00 1.00 1.00 1.00 1.00 1.00 1.00 1.00 1.00 1.00 1.00 1.00 
SPDBVl 1.00 1.00 1.00 1.00 1.00 1.00 1.00 1.00 1.00 1.00 1.00 1.00 
SPDBVl 1.00 1.00 1.00 1.00 1.00 1.00 1.00 1.00 1.00 1.00 1.00 1.00 
SPDBVl 1.00 1.00 1.00 1.00 1.00 1.00 1.00 1.00 1.00 1.00 1.00 1.00 
SPDBVl 1.00 1.00 1.00 1.00 1.00 1.00 1.00 1.00 1.00 1.00 1.00 1.00 
SPDBVl 1.00 1.00 1.00 1.00 1.00 1.00 1.00 1.00 1.00 1.00 1.00 1.00 
SPDBVl 1.00 1.00 1.00 1.00 1.00 1.00 1.00 1.00 1.00 1.00 1.00 1.00 
SPDBVl 1.00 1.00 1.00 1.00 1.00 1.00 1.00 1.00 1.00 1.00 1.00 1.00 
SPDBVl 1.00 1.00 1.00 1.00 1.00 1.00 1.00 1.00 1.00 1.00 1.00 1.00 
SPDBVl 1.00 1.00 1.00 1.00 1.00 1.00 1.00 1.00 1.00 1.00 1.00 1.00 
SPDBVl 1.00 1.00 1.00 1.00 1.00 1.00 1.00 1.00 1.00 1.00 1.00 1.00 
SPDBVl 1.00 1.00 1.00 1.00 1.00 1.00 1.00 1.00 1.00 1.00 1.00 1.00 
SPDBVl 1.00 1.00 1.00 1.00 1.00 1.00 1.00 1.00 1.00 1.00 1.00 1.00 
SPDBVl 1.00 1.00 1.00 1.00 1.00 1.00 1.00 1.00 1.00 1.00 1.00 1.00 
SPDBVl 1.00 1.00 1.00 1.00 1.00 1.00 1.00 1.00 1.00 1.00 1.00 1.00 
SPDBVl 1.00 1.00 1.00 1.00 1.00 1.00 1.00 1.00 1.00 1.00 1.00 1.00 
SPDBVl 1.00 1.00 1.00 1.00 1.00 1.00 1.00 1.00 1.00 1.00 1.00 1.00 
SPDBVl 1.00 1.00 1.00 1.00 1.00 1.00 1.00 1.00 1.00 1.00 1.00 1.00 
SPDBVl 1.00 1.00 1.00 1.00 1.00 1.00 1.00 1.00 1.00 1.00 1.00 1.00 
SPDBVl 1.00 1.00 1.00 1.00 1.00 1.00 1.00 1.00 1.00 1.00 1.00 1.00 
SPDBVl 1.00 1.00 1.00 1.00 1.00 1.00 1.00 1.00 1.00 1.00 1.00 1.00 
SPDBVl 1.00 1.00 1.00 1.00 1.00 1.00 1.00 1.00 1.00 1.00 1.00 1.00 
SPDBVl 1.00 1.00 1.00 1.00 1.00 1.00 1.00 1.00 1.00 1.00 1.00 1.00 
SPDBVl 1.00 1.00 1.00 1.00 1.00 1.00 1.00 1.00 1.00 1.00 1.00 1.00 
SPDBVl 1.00 1.00 1.00 1.00 1.00 1.00 1.00 1.00 1.00 1.00 1.00 1.00 
SPDBVl 1.00 1.00 1.00 1.00 1.00 1.00 1.00 1.00 1.00 1.00 1.00 1.00 
SPDBVl 1.00 1.00 1.00 1.00 1.00 1.00 1.00 1.00 1.00 1.00 1.00 1.00 
SPDBVl 1.00 1.00 1.00 1.00 1.00 1.00 1.00 1.00 1.00 1.00 1.00 1.00 
SPDBVl 1.00 1.00 1.00 1.00 1.00 1.00 1.00 1.00 1.00 1.00 1.00 1.00 
SPDBVl 1.00 1.00 1.00 1.00 1.00 1.00 1.00 1.00 1.00 1.00 1.00 1.00 
SPDBVl 1.00 1.00 1.00 1.00 1.00 1.00 1.00 1.00 1.00 1.00 1.00 1.00 
SPDBVl 1.00 1.00 1.00 1.00 1.00 1.00 1.00 1.00 1.00 1.00 1.00 1.00 
SPDBVl 1.00 1.00 1.00 1.00 1.00 1.00 1.00 1.00 1.00 1.00 1.00 1.00 
SPDBVl 1.00 1.00 1.00 1.00 1.00 1.00 1.00 1.00 1.00 1.00 1.00 1.00 
SPDBVl 1.00 1.00 1.00 1.00 1.00 1.00 1.00 1.00 1.00 1.00 1.00 1.00 
SPDBVl 1.00 1.00 1.00 1.00 1.00 1.00 1.00 1.00 1.00 1.00 1.00 1.00 
SPDBVl 1.00 1.00 1.00 1.00 1.00 1.00 1.00 1.00 1.00 1.00 1.00 1.00 
SPDBVl 1.00 1.00 1.00 1.00 1.00 1.00 1.00 1.00 1.00 1.00 1.00 1.00 
SPDBVl 1.00 1.00 1.00 1.00 1.00 1.00 1.00 1.00 1.00 1.00 1.00 1.00 
SPDBVl 1.00 1.00 1.00 1.00 1.00 1.00 1.00 1.00 1.00 1.00 1.00 1.00 
SPDBVl 1.00 1.00 1.00 1.00 1.00 1.00 1.00 1.00 1.00 1.00 1.00 1.00 
SPDBVl 1.00 1.00 1.00 1.00 1.00 1.00 1.00 1.00 1.00 1.00 1.00 1.00 
SPDBVl 1.00 1.00 1.00 1.00 1.00 1.00 1.00 1.00 1.00 1.00 1.00 1.00 
SPDBVl 1.00 1.00 1.00 1.00 1.00 1.00 1.00 1.00 1.00 1.00 1.00 1.00 
SPDBVl 1.00 1.00 1.00 1.00 1.00 1.00 1.00 1.00 1.00 1.00 1.00 1.00 
SPDBVl 1.00 1.00 1.00 1.00 1.00 1.00 1.00 1.00 1.00 1.00 1.00 1.00 
SPDBVl 1.00 1.00 1.00 
SPDBVb 0.00 0.00 0.20
SPDBVg    64    64    64    64    64    64    64    64    64    64
SPDBVg    64    64    64    64    64    64    64    64    64    64
SPDBVg    64    64    64    64    64    64    64    64    64    64
SPDBVg    64    64    64    64    64    64    64    64    64    64
SPDBVg    64    64    64    64    64    64    64    64    64    64
SPDBVg    64    64    64    64    64    64    64    64    64    64
SPDBVg    64    64    64    64    64    64    64    64    64    64
SPDBVg    64    64    64    64    64    64    64    64    64    64
SPDBVg    64    64    64    64    64    64    64    64    64    64
SPDBVg    64    64    64    64    64    64    64    64    64    64
SPDBVg    64    64    64    64    64    64    64    64    64    64
SPDBVg    64    64    64    64    64    64    64    64    64    64
SPDBVg    64    64    64    64    64    64    64    64    64    64
SPDBVg    64    64    64    64    64    64    64    64    64    64
SPDBVg    64    64    64    64    64    64    64    64    64    64
SPDBVg    64    64    64    64    64    64    64    64    64    64
SPDBVg    64    64    64    64    64    64    64    64    64    64
SPDBVg    64    64    64    64    64    64    64    64    64    64
SPDBVg    64    64    64    64    64    64    64    64    64    64
SPDBVg    64    64    64    64    64    64    64    64    64    64
SPDBVg    64    64    64    64    64    64    64    64    64    64
SPDBVg    64    64    64    64    64    64    64    64    64    64
SPDBVg    64    64    64    64    64    64    64    64    64    64
SPDBVg    64    64    64    64    64    64    64
SPDBVi        1 1 1 0 1 0 1 1 0 1 0 1 1 0  0
SPDBVp        0
END
