# Supplementary material for: A novel predicted ADP-ribosyltransferase-like family conserved in eukaryotic evolution
Source: PeerJ. 2021 Mar 10;9:e11051. doi: 10.7717/peerj.11051 (PMC7955679; doi:10.7717/peerj.11051)
Supplement: Supplemental Information 16 — The model includes the central ART-like domain and the LRR regions. [file peerj-09-11051-s016.pdb]

ATOM      1  N   MET A   1       1.204   0.668   0.489  1.00  0.00
ATOM      2  CA  MET A   1       2.682   0.651   0.562  1.00  0.00
ATOM      3  C   MET A   1       3.120   2.068   0.628  1.00  0.00
ATOM      4  O   MET A   1       4.236   2.359   1.062  1.00  0.00
ATOM      5  CB  MET A   1       3.323  -0.038  -0.645  1.00  0.00
ATOM      6  CG  MET A   1       2.989  -1.529  -0.679  1.00  0.00
ATOM      7  SD  MET A   1       3.947  -2.393  -1.945  1.00  0.00
ATOM      8  CE  MET A   1       3.195  -1.662  -3.410  1.00  0.00
ATOM      9  N   ILE A   2       2.236   2.998   0.199  1.00  0.00
ATOM     10  CA  ILE A   2       2.643   4.360   0.320  1.00  0.00
ATOM     11  C   ILE A   2       2.769   4.542   1.780  1.00  0.00
ATOM     12  O   ILE A   2       3.727   5.155   2.254  1.00  0.00
ATOM     13  CB  ILE A   2       1.647   5.389  -0.261  1.00  0.00
ATOM     14  CG1 ILE A   2       1.522   5.214  -1.778  1.00  0.00
ATOM     15  CG2 ILE A   2       2.127   6.813   0.027  1.00  0.00
ATOM     16  CD1 ILE A   2       2.855   5.446  -2.483  1.00  0.00
ATOM     17  N   GLU A   3       1.788   3.994   2.511  1.00  0.00
ATOM     18  CA  GLU A   3       1.924   3.999   3.915  1.00  0.00
ATOM     19  C   GLU A   3       3.073   3.014   4.204  1.00  0.00
ATOM     20  O   GLU A   3       3.957   3.303   5.013  1.00  0.00
ATOM     21  CB  GLU A   3       0.657   3.561   4.655  1.00  0.00
ATOM     22  CG  GLU A   3      -0.457   4.599   4.520  1.00  0.00
ATOM     23  CD  GLU A   3      -1.745   4.107   5.172  1.00  0.00
ATOM     24  OE1 GLU A   3      -2.699   4.886   5.236  1.00  0.00
ATOM     25  OE2 GLU A   3      -1.767   2.948   5.603  1.00  0.00
ATOM     26  N   SER A   4       3.136   1.794   3.557  1.00  0.00
ATOM     27  CA  SER A   4       4.242   0.863   3.827  1.00  0.00
ATOM     28  C   SER A   4       4.414  -0.279   2.762  1.00  0.00
ATOM     29  O   SER A   4       3.468  -1.016   2.476  1.00  0.00
ATOM     30  CB  SER A   4       4.032   0.253   5.214  1.00  0.00
ATOM     31  OG  SER A   4       2.701  -0.227   5.338  1.00  0.00
ATOM     32  N   GLU A   5       5.645  -0.460   2.146  1.00  0.00
ATOM     33  CA  GLU A   5       6.067  -1.268   0.965  1.00  0.00
ATOM     34  C   GLU A   5       6.302  -2.808   0.778  1.00  0.00
ATOM     35  O   GLU A   5       5.669  -3.440  -0.070  1.00  0.00
ATOM     36  CB  GLU A   5       7.339  -0.494   0.607  1.00  0.00
ATOM     37  CG  GLU A   5       7.991  -1.045  -0.661  1.00  0.00
ATOM     38  CD  GLU A   5       9.107  -0.125  -1.146  1.00  0.00
ATOM     39  OE1 GLU A   5       9.738  -0.457  -2.153  1.00  0.00
ATOM     40  OE2 GLU A   5       9.323   0.908  -0.503  1.00  0.00
ATOM     41  N   ASN A   6       7.191  -3.561   1.515  1.00  0.00
ATOM     42  CA  ASN A   6       7.712  -4.902   1.116  1.00  0.00
ATOM     43  C   ASN A   6       6.712  -6.090   1.055  1.00  0.00
ATOM     44  O   ASN A   6       5.505  -5.886   0.909  1.00  0.00
ATOM     45  CB  ASN A   6       8.861  -5.228   2.074  1.00  0.00
ATOM     46  CG  ASN A   6       9.562  -6.523   1.676  1.00  0.00
ATOM     47  ND2 ASN A   6       9.573  -7.507   2.551  1.00  0.00
ATOM     48  OD1 ASN A   6      10.095  -6.640   0.582  1.00  0.00
ATOM     49  N   LEU A   7       7.185  -7.401   1.174  1.00  0.00
ATOM     50  CA  LEU A   7       6.404  -8.657   1.016  1.00  0.00
ATOM     51  C   LEU A   7       6.675  -9.755   2.049  1.00  0.00
ATOM     52  O   LEU A   7       7.605  -9.645   2.850  1.00  0.00
ATOM     53  CB  LEU A   7       6.670  -9.188  -0.395  1.00  0.00
ATOM     54  CG  LEU A   7       5.938 -10.503  -0.683  1.00  0.00
ATOM     55  CD1 LEU A   7       4.428 -10.299  -0.582  1.00  0.00
ATOM     56  CD2 LEU A   7       6.272 -10.998  -2.090  1.00  0.00
ATOM     57  N   ASN A   8       5.854 -10.843   2.033  1.00  0.00
ATOM     58  CA  ASN A   8       5.859 -11.987   2.938  1.00  0.00
ATOM     59  C   ASN A   8       7.151 -12.695   2.848  1.00  0.00
ATOM     60  O   ASN A   8       7.766 -12.743   1.781  1.00  0.00
ATOM     61  CB  ASN A   8       4.708 -12.947   2.622  1.00  0.00
ATOM     62  CG  ASN A   8       3.359 -12.322   2.958  1.00  0.00
ATOM     63  ND2 ASN A   8       2.322 -12.673   2.227  1.00  0.00
ATOM     64  OD1 ASN A   8       3.246 -11.521   3.876  1.00  0.00
ATOM     65  N   GLN A   9       7.557 -13.261   4.008  1.00  0.00
ATOM     66  CA  GLN A   9       8.720 -14.075   4.186  1.00  0.00
ATOM     67  C   GLN A   9       9.757 -13.268   4.892  1.00  0.00
ATOM     68  O   GLN A   9       9.457 -12.208   5.444  1.00  0.00
ATOM     69  CB  GLN A   9       9.268 -14.581   2.850  1.00  0.00
ATOM     70  CG  GLN A   9       8.315 -15.582   2.195  1.00  0.00
ATOM     71  CD  GLN A   9       8.866 -16.070   0.859  1.00  0.00
ATOM     72  NE2 GLN A   9       8.902 -17.368   0.645  1.00  0.00
ATOM     73  OE1 GLN A   9       9.262 -15.278   0.015  1.00  0.00
ATOM     74  N   GLU A  10      11.014 -13.767   4.876  1.00  0.00
ATOM     75  CA  GLU A  10      12.117 -13.016   5.369  1.00  0.00
ATOM     76  C   GLU A  10      11.966 -11.863   4.458  1.00  0.00
ATOM     77  O   GLU A  10      11.671 -12.035   3.274  1.00  0.00
ATOM     78  CB  GLU A  10      13.512 -13.628   5.216  1.00  0.00
ATOM     79  CG  GLU A  10      14.565 -12.817   5.972  1.00  0.00
ATOM     80  CD  GLU A  10      15.941 -13.465   5.856  1.00  0.00
ATOM     81  OE1 GLU A  10      16.894 -12.910   6.409  1.00  0.00
ATOM     82  OE2 GLU A  10      16.031 -14.515   5.210  1.00  0.00
ATOM     83  N   GLU A  11      12.168 -10.646   4.972  1.00  0.00
ATOM     84  CA  GLU A  11      11.786  -9.483   4.242  1.00  0.00
ATOM     85  C   GLU A  11      12.781  -9.162   3.171  1.00  0.00
ATOM     86  O   GLU A  11      13.404  -8.099   3.194  1.00  0.00
ATOM     87  CB  GLU A  11      11.630  -8.290   5.189  1.00  0.00
ATOM     88  CG  GLU A  11      10.449  -8.482   6.141  1.00  0.00
ATOM     89  CD  GLU A  11      10.679  -9.674   7.065  1.00  0.00
ATOM     90  OE1 GLU A  11      11.731 -10.308   6.943  1.00  0.00
ATOM     91  OE2 GLU A  11       9.798  -9.944   7.889  1.00  0.00
ATOM     92  N   ILE A  12      12.935 -10.091   2.205  1.00  0.00
ATOM     93  CA  ILE A  12      13.797  -9.897   1.078  1.00  0.00
ATOM     94  C   ILE A  12      12.975 -10.036  -0.171  1.00  0.00
ATOM     95  O   ILE A  12      13.176 -10.967  -0.953  1.00  0.00
ATOM     96  CB  ILE A  12      14.969 -10.904   1.059  1.00  0.00
ATOM     97  CG1 ILE A  12      15.581 -11.038   2.458  1.00  0.00
ATOM     98  CG2 ILE A  12      16.058 -10.434   0.093  1.00  0.00
ATOM     99  CD1 ILE A  12      16.671 -12.104   2.494  1.00  0.00
ATOM    100  N   ILE A  13      12.032  -9.110  -0.395  1.00  0.00
ATOM    101  CA  ILE A  13      11.226  -9.196  -1.578  1.00  0.00
ATOM    102  C   ILE A  13      11.666  -8.058  -2.435  1.00  0.00
ATOM    103  O   ILE A  13      11.503  -6.894  -2.063  1.00  0.00
ATOM    104  CB  ILE A  13       9.708  -9.101  -1.305  1.00  0.00
ATOM    105  CG1 ILE A  13       9.230 -10.323  -0.514  1.00  0.00
ATOM    106  CG2 ILE A  13       8.934  -9.041  -2.624  1.00  0.00
ATOM    107  CD1 ILE A  13       9.565 -10.199   0.969  1.00  0.00
ATOM    108  N   LYS A  14      12.230  -8.387  -3.610  1.00  0.00
ATOM    109  CA  LYS A  14      12.818  -7.448  -4.523  1.00  0.00
ATOM    110  C   LYS A  14      11.812  -6.610  -5.261  1.00  0.00
ATOM    111  O   LYS A  14      11.952  -5.388  -5.340  1.00  0.00
ATOM    112  CB  LYS A  14      13.700  -8.211  -5.516  1.00  0.00
ATOM    113  CG  LYS A  14      14.389  -7.263  -6.499  1.00  0.00
ATOM    114  CD  LYS A  14      15.386  -8.023  -7.375  1.00  0.00
ATOM    115  CE  LYS A  14      16.045  -7.082  -8.383  1.00  0.00
ATOM    116  NZ  LYS A  14      17.030  -7.832  -9.207  1.00  0.00
ATOM    117  N   GLU A  15      10.754  -7.234  -5.825  1.00  0.00
ATOM    118  CA  GLU A  15       9.839  -6.469  -6.625  1.00  0.00
ATOM    119  C   GLU A  15       8.478  -6.605  -6.044  1.00  0.00
ATOM    120  O   GLU A  15       7.963  -7.716  -5.910  1.00  0.00
ATOM    121  CB  GLU A  15       9.837  -6.933  -8.084  1.00  0.00
ATOM    122  CG  GLU A  15       8.861  -6.114  -8.931  1.00  0.00
ATOM    123  CD  GLU A  15       8.882  -6.572 -10.385  1.00  0.00
ATOM    124  OE1 GLU A  15       9.614  -7.519 -10.686  1.00  0.00
ATOM    125  OE2 GLU A  15       8.162  -5.970 -11.190  1.00  0.00
ATOM    126  N   LEU A  16       7.910  -5.446  -5.711  1.00  0.00
ATOM    127  CA  LEU A  16       6.744  -5.411  -4.899  1.00  0.00
ATOM    128  C   LEU A  16       5.697  -4.617  -5.616  1.00  0.00
ATOM    129  O   LEU A  16       5.942  -3.479  -6.020  1.00  0.00
ATOM    130  CB  LEU A  16       7.027  -4.789  -3.529  1.00  0.00
ATOM    131  CG  LEU A  16       7.992  -5.628  -2.683  1.00  0.00
ATOM    132  CD1 LEU A  16       8.377  -4.870  -1.415  1.00  0.00
ATOM    133  CD2 LEU A  16       7.333  -6.948  -2.284  1.00  0.00
ATOM    134  N   CYS A  17       4.492  -5.183  -5.795  1.00  0.00
ATOM    135  CA  CYS A  17       3.529  -4.368  -6.456  1.00  0.00
ATOM    136  C   CYS A  17       2.309  -4.381  -5.602  1.00  0.00
ATOM    137  O   CYS A  17       2.241  -5.120  -4.618  1.00  0.00
ATOM    138  CB  CYS A  17       3.190  -4.877  -7.858  1.00  0.00
ATOM    139  SG  CYS A  17       4.634  -4.869  -8.949  1.00  0.00
ATOM    140  N   LEU A  18       1.310  -3.569  -5.957  1.00  0.00
ATOM    141  CA  LEU A  18       0.045  -3.600  -5.299  1.00  0.00
ATOM    142  C   LEU A  18      -0.903  -3.655  -6.418  1.00  0.00
ATOM    143  O   LEU A  18      -0.497  -3.694  -7.581  1.00  0.00
ATOM    144  CB  LEU A  18      -0.244  -2.376  -4.426  1.00  0.00
ATOM    145  CG  LEU A  18      -1.565  -2.493  -3.656  1.00  0.00
ATOM    146  CD1 LEU A  18      -1.462  -3.588  -2.597  1.00  0.00
ATOM    147  CD2 LEU A  18      -1.893  -1.171  -2.965  1.00  0.00
ATOM    148  N   CYS A  19      -2.210  -3.654  -6.135  1.00  0.00
ATOM    149  CA  CYS A  19      -3.145  -3.711  -7.211  1.00  0.00
ATOM    150  C   CYS A  19      -2.888  -4.970  -7.968  1.00  0.00
ATOM    151  O   CYS A  19      -3.275  -6.055  -7.529  1.00  0.00
ATOM    152  CB  CYS A  19      -3.019  -2.506  -8.145  1.00  0.00
ATOM    153  SG  CYS A  19      -4.410  -2.393  -9.297  1.00  0.00
ATOM    154  N   ASN A  20      -2.217  -4.829  -9.125  1.00  0.00
ATOM    155  CA  ASN A  20      -1.889  -5.931  -9.967  1.00  0.00
ATOM    156  C   ASN A  20      -0.846  -6.852  -9.376  1.00  0.00
ATOM    157  O   ASN A  20      -1.010  -8.073  -9.388  1.00  0.00
ATOM    158  CB  ASN A  20      -1.419  -5.405 -11.326  1.00  0.00
ATOM    159  CG  ASN A  20      -2.589  -4.874 -12.148  1.00  0.00
ATOM    160  ND2 ASN A  20      -2.357  -3.865 -12.962  1.00  0.00
ATOM    161  OD1 ASN A  20      -3.703  -5.370 -12.052  1.00  0.00
ATOM    162  N   GLY A  21       0.259  -6.302  -8.832  1.00  0.00
ATOM    163  CA  GLY A  21       1.365  -7.077  -8.326  1.00  0.00
ATOM    164  C   GLY A  21       0.888  -7.936  -7.208  1.00  0.00
ATOM    165  O   GLY A  21       1.430  -9.018  -6.975  1.00  0.00
ATOM    166  N   LEU A  22      -0.149  -7.468  -6.494  1.00  0.00
ATOM    167  CA  LEU A  22      -0.704  -8.225  -5.416  1.00  0.00
ATOM    168  C   LEU A  22       0.322  -8.335  -4.328  1.00  0.00
ATOM    169  O   LEU A  22       0.293  -9.276  -3.533  1.00  0.00
ATOM    170  CB  LEU A  22      -1.133  -9.621  -5.875  1.00  0.00
ATOM    171  CG  LEU A  22      -2.139  -9.584  -7.031  1.00  0.00
ATOM    172  CD1 LEU A  22      -2.476 -11.003  -7.483  1.00  0.00
ATOM    173  CD2 LEU A  22      -3.427  -8.890  -6.589  1.00  0.00
ATOM    174  N   SER A  23       1.267  -7.382  -4.238  1.00  0.00
ATOM    175  CA  SER A  23       2.209  -7.527  -3.171  1.00  0.00
ATOM    176  C   SER A  23       2.031  -6.416  -2.158  1.00  0.00
ATOM    177  O   SER A  23       2.820  -5.470  -2.121  1.00  0.00
ATOM    178  CB  SER A  23       3.642  -7.517  -3.707  1.00  0.00
ATOM    179  OG  SER A  23       4.565  -7.617  -2.632  1.00  0.00
ATOM    180  N   TYR A  24       0.986  -6.523  -1.313  1.00  0.00
ATOM    181  CA  TYR A  24       0.676  -5.600  -0.249  1.00  0.00
ATOM    182  C   TYR A  24       1.438  -5.795   1.048  1.00  0.00
ATOM    183  O   TYR A  24       1.780  -4.824   1.725  1.00  0.00
ATOM    184  CB  TYR A  24      -0.831  -5.686   0.013  1.00  0.00
ATOM    185  CG  TYR A  24      -1.266  -4.792   1.156  1.00  0.00
ATOM    186  CD1 TYR A  24      -1.400  -3.415   0.967  1.00  0.00
ATOM    187  CD2 TYR A  24      -1.538  -5.337   2.412  1.00  0.00
ATOM    188  CE1 TYR A  24      -1.801  -2.593   2.021  1.00  0.00
ATOM    189  CE2 TYR A  24      -1.939  -4.517   3.468  1.00  0.00
ATOM    190  CZ  TYR A  24      -2.069  -3.147   3.269  1.00  0.00
ATOM    191  OH  TYR A  24      -2.464  -2.338   4.307  1.00  0.00
ATOM    192  N   GLU A  25       1.730  -7.061   1.425  1.00  0.00
ATOM    193  CA  GLU A  25       2.038  -7.470   2.781  1.00  0.00
ATOM    194  C   GLU A  25       3.147  -6.769   3.527  1.00  0.00
ATOM    195  O   GLU A  25       2.938  -6.266   4.632  1.00  0.00
ATOM    196  CB  GLU A  25       2.319  -8.974   2.712  1.00  0.00
ATOM    197  CG  GLU A  25       1.087  -9.753   2.251  1.00  0.00
ATOM    198  CD  GLU A  25       0.930  -9.682   0.736  1.00  0.00
ATOM    199  OE1 GLU A  25      -0.013 -10.288   0.220  1.00  0.00
ATOM    200  OE2 GLU A  25       1.759  -9.020   0.101  1.00  0.00
ATOM    201  N   MET A  26       4.383  -6.659   3.027  1.00  0.00
ATOM    202  CA  MET A  26       5.298  -6.120   4.001  1.00  0.00
ATOM    203  C   MET A  26       5.357  -4.623   3.910  1.00  0.00
ATOM    204  O   MET A  26       5.069  -4.048   2.859  1.00  0.00
ATOM    205  CB  MET A  26       6.696  -6.711   3.803  1.00  0.00
ATOM    206  CG  MET A  26       7.673  -6.203   4.862  1.00  0.00
ATOM    207  SD  MET A  26       7.147  -6.669   6.526  1.00  0.00
ATOM    208  CE  MET A  26       7.436  -8.444   6.421  1.00  0.00
ATOM    209  N   VAL A  27       5.743  -3.971   5.024  1.00  0.00
ATOM    210  CA  VAL A  27       5.833  -2.534   5.112  1.00  0.00
ATOM    211  C   VAL A  27       7.205  -2.109   4.698  1.00  0.00
ATOM    212  O   VAL A  27       8.141  -2.910   4.718  1.00  0.00
ATOM    213  CB  VAL A  27       5.527  -2.023   6.538  1.00  0.00
ATOM    214  CG1 VAL A  27       4.110  -2.414   6.954  1.00  0.00
ATOM    215  CG2 VAL A  27       6.510  -2.626   7.541  1.00  0.00
ATOM    216  N   GLY A  28       7.327  -0.825   4.323  1.00  0.00
ATOM    217  CA  GLY A  28       8.567  -0.243   3.884  1.00  0.00
ATOM    218  C   GLY A  28       9.564  -0.251   4.990  1.00  0.00
ATOM    219  O   GLY A  28      10.754  -0.470   4.758  1.00  0.00
ATOM    220  N   GLN A  29       9.125  -0.019   6.244  1.00  0.00
ATOM    221  CA  GLN A  29      10.119   0.048   7.278  1.00  0.00
ATOM    222  C   GLN A  29      10.800  -1.287   7.337  1.00  0.00
ATOM    223  O   GLN A  29      12.027  -1.361   7.419  1.00  0.00
ATOM    224  CB  GLN A  29       9.514   0.390   8.642  1.00  0.00
ATOM    225  CG  GLN A  29       9.010   1.833   8.687  1.00  0.00
ATOM    226  CD  GLN A  29       8.315   2.129  10.012  1.00  0.00
ATOM    227  NE2 GLN A  29       8.465   3.330  10.530  1.00  0.00
ATOM    228  OE1 GLN A  29       7.641   1.278  10.573  1.00  0.00
ATOM    229  N   GLU A  30      10.009  -2.378   7.289  1.00  0.00
ATOM    230  CA  GLU A  30      10.452  -3.743   7.400  1.00  0.00
ATOM    231  C   GLU A  30      11.126  -4.261   6.154  1.00  0.00
ATOM    232  O   GLU A  30      11.947  -5.177   6.221  1.00  0.00
ATOM    233  CB  GLU A  30       9.255  -4.629   7.758  1.00  0.00
ATOM    234  CG  GLU A  30       8.667  -4.253   9.118  1.00  0.00
ATOM    235  CD  GLU A  30       9.679  -4.488  10.235  1.00  0.00
ATOM    236  OE1 GLU A  30       9.551  -3.845  11.280  1.00  0.00
ATOM    237  OE2 GLU A  30      10.577  -5.314  10.035  1.00  0.00
ATOM    238  N   GLY A  31      10.839  -3.718   4.946  1.00  0.00
ATOM    239  CA  GLY A  31      11.466  -4.346   3.807  1.00  0.00
ATOM    240  C   GLY A  31      12.484  -3.473   3.170  1.00  0.00
ATOM    241  O   GLY A  31      12.151  -2.629   2.336  1.00  0.00
ATOM    242  N   SER A  32      13.745  -3.694   3.573  1.00  0.00
ATOM    243  CA  SER A  32      14.899  -2.983   3.114  1.00  0.00
ATOM    244  C   SER A  32      15.433  -3.563   1.841  1.00  0.00
ATOM    245  O   SER A  32      16.469  -3.123   1.339  1.00  0.00
ATOM    246  CB  SER A  32      15.988  -2.998   4.189  1.00  0.00
ATOM    247  OG  SER A  32      16.429  -4.328   4.416  1.00  0.00
ATOM    248  N   ASP A  33      14.784  -4.570   1.223  1.00  0.00
ATOM    249  CA  ASP A  33      15.453  -5.086   0.059  1.00  0.00
ATOM    250  C   ASP A  33      14.568  -5.003  -1.148  1.00  0.00
ATOM    251  O   ASP A  33      14.568  -5.905  -1.988  1.00  0.00
ATOM    252  CB  ASP A  33      15.890  -6.535   0.292  1.00  0.00
ATOM    253  CG  ASP A  33      17.001  -6.621   1.334  1.00  0.00
ATOM    254  OD1 ASP A  33      16.872  -7.433   2.256  1.00  0.00
ATOM    255  OD2 ASP A  33      18.051  -5.602   0.926  1.00  0.00
ATOM    256  N   THR A  34      13.779  -3.927  -1.305  1.00  0.00
ATOM    257  CA  THR A  34      12.981  -3.927  -2.493  1.00  0.00
ATOM    258  C   THR A  34      13.588  -2.948  -3.450  1.00  0.00
ATOM    259  O   THR A  34      13.848  -1.799  -3.089  1.00  0.00
ATOM    260  CB  THR A  34      11.514  -3.543  -2.219  1.00  0.00
ATOM    261  OG1 THR A  34      10.945  -4.487  -1.322  1.00  0.00
ATOM    262  CG2 THR A  34      10.693  -3.534  -3.506  1.00  0.00
ATOM    263  N   SER A  35      13.813  -3.407  -4.696  1.00  0.00
ATOM    264  CA  SER A  35      14.342  -2.582  -5.742  1.00  0.00
ATOM    265  C   SER A  35      13.279  -1.859  -6.513  1.00  0.00
ATOM    266  O   SER A  35      13.453  -0.695  -6.879  1.00  0.00
ATOM    267  CB  SER A  35      15.178  -3.442  -6.691  1.00  0.00
ATOM    268  OG  SER A  35      16.311  -3.960  -6.009  1.00  0.00
ATOM    269  N   LYS A  36      12.136  -2.523  -6.780  1.00  0.00
ATOM    270  CA  LYS A  36      11.152  -1.941  -7.652  1.00  0.00
ATOM    271  C   LYS A  36       9.822  -1.947  -6.976  1.00  0.00
ATOM    272  O   LYS A  36       9.398  -2.971  -6.437  1.00  0.00
ATOM    273  CB  LYS A  36      11.073  -2.701  -8.980  1.00  0.00
ATOM    274  CG  LYS A  36       9.993  -2.123  -9.895  1.00  0.00
ATOM    275  CD  LYS A  36       9.966  -2.860 -11.234  1.00  0.00
ATOM    276  CE  LYS A  36       9.013  -2.172 -12.210  1.00  0.00
ATOM    277  NZ  LYS A  36       9.084  -2.835 -13.539  1.00  0.00
ATOM    278  N   LEU A  37       9.127  -0.793  -6.997  1.00  0.00
ATOM    279  CA  LEU A  37       7.852  -0.755  -6.357  1.00  0.00
ATOM    280  C   LEU A  37       6.894  -0.104  -7.305  1.00  0.00
ATOM    281  O   LEU A  37       7.171   0.975  -7.832  1.00  0.00
ATOM    282  CB  LEU A  37       7.893   0.021  -5.037  1.00  0.00
ATOM    283  CG  LEU A  37       6.516   0.135  -4.373  1.00  0.00
ATOM    284  CD1 LEU A  37       6.018  -1.245  -3.951  1.00  0.00
ATOM    285  CD2 LEU A  37       6.600   1.027  -3.135  1.00  0.00
ATOM    286  N   GLU A  38       5.735  -0.754  -7.534  1.00  0.00
ATOM    287  CA  GLU A  38       4.761  -0.172  -8.406  1.00  0.00
ATOM    288  C   GLU A  38       3.556   0.177  -7.593  1.00  0.00
ATOM    289  O   GLU A  38       2.874  -0.708  -7.073  1.00  0.00
ATOM    290  CB  GLU A  38       4.372  -1.122  -9.542  1.00  0.00
ATOM    291  CG  GLU A  38       5.546  -1.374 -10.488  1.00  0.00
ATOM    292  CD  GLU A  38       5.187  -2.418 -11.540  1.00  0.00
ATOM    293  OE1 GLU A  38       4.016  -2.803 -11.600  1.00  0.00
ATOM    294  OE2 GLU A  38       6.089  -2.827 -12.280  1.00  0.00
ATOM    295  N   MET A  39       3.262   1.486  -7.470  1.00  0.00
ATOM    296  CA  MET A  39       2.074   1.871  -6.767  1.00  0.00
ATOM    297  C   MET A  39       1.272   2.748  -7.669  1.00  0.00
ATOM    298  O   MET A  39       0.965   3.890  -7.321  1.00  0.00
ATOM    299  CB  MET A  39       2.394   2.612  -5.466  1.00  0.00
ATOM    300  CG  MET A  39       3.215   1.743  -4.515  1.00  0.00
ATOM    301  SD  MET A  39       3.866   2.707  -3.132  1.00  0.00
ATOM    302  CE  MET A  39       4.930   3.831  -4.055  1.00  0.00
ATOM    303  N   PHE A  40       0.923   2.205  -8.839  1.00  0.00
ATOM    304  CA  PHE A  40       0.152   2.890  -9.826  1.00  0.00
ATOM    305  C   PHE A  40      -1.271   2.834  -9.362  1.00  0.00
ATOM    306  O   PHE A  40      -1.759   1.774  -8.964  1.00  0.00
ATOM    307  CB  PHE A  40       0.274   2.259 -11.217  1.00  0.00
ATOM    308  CG  PHE A  40      -0.566   2.982 -12.245  1.00  0.00
ATOM    309  CD1 PHE A  40      -0.123   4.181 -12.798  1.00  0.00
ATOM    310  CD2 PHE A  40      -1.791   2.453 -12.646  1.00  0.00
ATOM    311  CE1 PHE A  40      -0.899   4.847 -13.746  1.00  0.00
ATOM    312  CE2 PHE A  40      -2.567   3.118 -13.594  1.00  0.00
ATOM    313  CZ  PHE A  40      -2.120   4.314 -14.143  1.00  0.00
ATOM    314  N   PHE A  41      -1.972   3.982  -9.411  1.00  0.00
ATOM    315  CA  PHE A  41      -3.363   4.078  -9.049  1.00  0.00
ATOM    316  C   PHE A  41      -3.730   3.464  -7.740  1.00  0.00
ATOM    317  O   PHE A  41      -4.551   2.546  -7.687  1.00  0.00
ATOM    318  CB  PHE A  41      -4.187   3.443 -10.174  1.00  0.00
ATOM    319  CG  PHE A  41      -5.559   4.066 -10.295  1.00  0.00
ATOM    320  CD1 PHE A  41      -5.866   4.887 -11.378  1.00  0.00
ATOM    321  CD2 PHE A  41      -6.527   3.824  -9.323  1.00  0.00
ATOM    322  CE1 PHE A  41      -7.132   5.461 -11.488  1.00  0.00
ATOM    323  CE2 PHE A  41      -7.793   4.398  -9.433  1.00  0.00
ATOM    324  CZ  PHE A  41      -8.093   5.216 -10.515  1.00  0.00
ATOM    325  N   LEU A  42      -3.153   3.935  -6.617  1.00  0.00
ATOM    326  CA  LEU A  42      -3.588   3.313  -5.404  1.00  0.00
ATOM    327  C   LEU A  42      -4.118   4.298  -4.407  1.00  0.00
ATOM    328  O   LEU A  42      -4.084   4.048  -3.201  1.00  0.00
ATOM    329  CB  LEU A  42      -2.426   2.524  -4.795  1.00  0.00
ATOM    330  CG  LEU A  42      -1.966   1.362  -5.683  1.00  0.00
ATOM    331  CD1 LEU A  42      -0.711   0.718  -5.100  1.00  0.00
ATOM    332  CD2 LEU A  42      -3.063   0.302  -5.777  1.00  0.00
ATOM    333  N   GLY A  43      -4.635   5.453  -4.863  1.00  0.00
ATOM    334  CA  GLY A  43      -5.274   6.394  -3.980  1.00  0.00
ATOM    335  C   GLY A  43      -4.392   6.702  -2.804  1.00  0.00
ATOM    336  O   GLY A  43      -4.866   6.779  -1.669  1.00  0.00
ATOM    337  N   TYR A  44      -3.070   6.902  -2.996  1.00  0.00
ATOM    338  CA  TYR A  44      -2.274   7.149  -1.822  1.00  0.00
ATOM    339  C   TYR A  44      -1.977   8.605  -1.677  1.00  0.00
ATOM    340  O   TYR A  44      -1.333   9.202  -2.542  1.00  0.00
ATOM    341  CB  TYR A  44      -0.966   6.353  -1.886  1.00  0.00
ATOM    342  CG  TYR A  44      -1.203   4.857  -1.860  1.00  0.00
ATOM    343  CD1 TYR A  44      -1.358   4.144  -3.051  1.00  0.00
ATOM    344  CD2 TYR A  44      -1.270   4.176  -0.644  1.00  0.00
ATOM    345  CE1 TYR A  44      -1.577   2.766  -3.026  1.00  0.00
ATOM    346  CE2 TYR A  44      -1.488   2.797  -0.616  1.00  0.00
ATOM    347  CZ  TYR A  44      -1.641   2.097  -1.808  1.00  0.00
ATOM    348  OH  TYR A  44      -1.856   0.740  -1.782  1.00  0.00
ATOM    349  N   PRO A  45      -2.454   9.132  -0.575  1.00  0.00
ATOM    350  CA  PRO A  45      -2.242  10.512  -0.231  1.00  0.00
ATOM    351  C   PRO A  45      -0.928  10.847   0.418  1.00  0.00
ATOM    352  O   PRO A  45      -0.420  11.959   0.265  1.00  0.00
ATOM    353  CB  PRO A  45      -3.411  10.771   0.721  1.00  0.00
ATOM    354  CG  PRO A  45      -3.713   9.433   1.361  1.00  0.00
ATOM    355  CD  PRO A  45      -3.440   8.380   0.300  1.00  0.00
ATOM    356  N   ARG A  46      -0.302   9.910   1.169  1.00  0.00
ATOM    357  CA  ARG A  46       0.879  10.274   1.916  1.00  0.00
ATOM    358  C   ARG A  46       1.962   9.289   1.640  1.00  0.00
ATOM    359  O   ARG A  46       1.700   8.092   1.506  1.00  0.00
ATOM    360  CB  ARG A  46       0.589  10.327   3.418  1.00  0.00
ATOM    361  CG  ARG A  46      -0.463  11.385   3.752  1.00  0.00
ATOM    362  CD  ARG A  46       0.112  12.791   3.584  1.00  0.00
ATOM    363  NE  ARG A  46      -0.915  13.796   3.932  1.00  0.00
ATOM    364  CZ  ARG A  46      -1.666  14.383   3.018  1.00  0.00
ATOM    365  NH1 ARG A  46      -2.571  15.274   3.370  1.00  0.00
ATOM    366  NH2 ARG A  46      -1.510  14.077   1.747  1.00  0.00
ATOM    367  N   ILE A  47       3.223   9.758   1.552  1.00  0.00
ATOM    368  CA  ILE A  47       4.268   8.828   1.258  1.00  0.00
ATOM    369  C   ILE A  47       5.232   8.767   2.408  1.00  0.00
ATOM    370  O   ILE A  47       6.446   8.855   2.213  1.00  0.00
ATOM    371  CB  ILE A  47       5.013   9.209  -0.041  1.00  0.00
ATOM    372  CG1 ILE A  47       5.522  10.653   0.040  1.00  0.00
ATOM    373  CG2 ILE A  47       4.077   9.090  -1.245  1.00  0.00
ATOM    374  CD1 ILE A  47       6.358  11.023  -1.182  1.00  0.00
ATOM    375  N   VAL A  48       4.707   8.607   3.635  1.00  0.00
ATOM    376  CA  VAL A  48       5.568   8.559   4.779  1.00  0.00
ATOM    377  C   VAL A  48       6.020   7.138   4.940  1.00  0.00
ATOM    378  O   VAL A  48       5.265   6.205   4.658  1.00  0.00
ATOM    379  CB  VAL A  48       4.872   9.044   6.070  1.00  0.00
ATOM    380  CG1 VAL A  48       5.746   8.758   7.290  1.00  0.00
ATOM    381  CG2 VAL A  48       4.612  10.548   6.002  1.00  0.00
ATOM    382  N   GLY A  49       7.266   6.948   5.406  1.00  0.00
ATOM    383  CA  GLY A  49       7.788   5.629   5.641  1.00  0.00
ATOM    384  C   GLY A  49       8.322   5.082   4.345  1.00  0.00
ATOM    385  O   GLY A  49       8.892   3.990   4.314  1.00  0.00
ATOM    386  N   LEU A  50       8.144   5.853   3.255  1.00  0.00
ATOM    387  CA  LEU A  50       8.638   5.561   1.935  1.00  0.00
ATOM    388  C   LEU A  50      10.106   5.713   2.004  1.00  0.00
ATOM    389  O   LEU A  50      10.842   4.994   1.326  1.00  0.00
ATOM    390  CB  LEU A  50       8.064   6.496   0.867  1.00  0.00
ATOM    391  CG  LEU A  50       8.421   6.060  -0.559  1.00  0.00
ATOM    392  CD1 LEU A  50       7.900   4.649  -0.824  1.00  0.00
ATOM    393  CD2 LEU A  50       7.794   7.013  -1.576  1.00  0.00
ATOM    394  N   SER A  51      10.529   6.666   2.849  1.00  0.00
ATOM    395  CA  SER A  51      11.927   6.774   3.105  1.00  0.00
ATOM    396  C   SER A  51      12.147   5.544   3.929  1.00  0.00
ATOM    397  O   SER A  51      11.190   4.878   4.328  1.00  0.00
ATOM    398  CB  SER A  51      12.365   8.011   3.891  1.00  0.00
ATOM    399  OG  SER A  51      11.890   7.932   5.227  1.00  0.00
ATOM    400  N   LEU A  52      13.381   5.151   4.251  1.00  0.00
ATOM    401  CA  LEU A  52      13.713   3.910   4.899  1.00  0.00
ATOM    402  C   LEU A  52      13.854   2.827   3.893  1.00  0.00
ATOM    403  O   LEU A  52      14.333   1.736   4.210  1.00  0.00
ATOM    404  CB  LEU A  52      12.642   3.535   5.927  1.00  0.00
ATOM    405  CG  LEU A  52      12.563   4.527   7.093  1.00  0.00
ATOM    406  CD1 LEU A  52      11.415   4.153   8.027  1.00  0.00
ATOM    407  CD2 LEU A  52      13.868   4.513   7.888  1.00  0.00
ATOM    408  N   PHE A  53      13.450   3.085   2.640  1.00  0.00
ATOM    409  CA  PHE A  53      13.534   2.117   1.582  1.00  0.00
ATOM    410  C   PHE A  53      14.664   2.596   0.697  1.00  0.00
ATOM    411  O   PHE A  53      14.431   3.049  -0.425  1.00  0.00
ATOM    412  CB  PHE A  53      12.244   1.997   0.764  1.00  0.00
ATOM    413  CG  PHE A  53      11.199   1.163   1.471  1.00  0.00
ATOM    414  CD1 PHE A  53      10.495   1.685   2.554  1.00  0.00
ATOM    415  CD2 PHE A  53      10.932  -0.135   1.042  1.00  0.00
ATOM    416  CE1 PHE A  53       9.532   0.915   3.203  1.00  0.00
ATOM    417  CE2 PHE A  53       9.970  -0.906   1.692  1.00  0.00
ATOM    418  CZ  PHE A  53       9.271  -0.380   2.772  1.00  0.00
ATOM    419  N   PRO A  54      15.879   2.491   1.195  1.00  0.00
ATOM    420  CA  PRO A  54      17.071   3.019   0.568  1.00  0.00
ATOM    421  C   PRO A  54      17.450   2.398  -0.742  1.00  0.00
ATOM    422  O   PRO A  54      18.051   3.054  -1.595  1.00  0.00
ATOM    423  CB  PRO A  54      18.132   2.748   1.636  1.00  0.00
ATOM    424  CG  PRO A  54      17.591   1.598   2.458  1.00  0.00
ATOM    425  CD  PRO A  54      16.083   1.772   2.496  1.00  0.00
ATOM    426  N   ASN A  55      17.095   1.122  -0.919  1.00  0.00
ATOM    427  CA  ASN A  55      17.454   0.274  -2.019  1.00  0.00
ATOM    428  C   ASN A  55      16.675   0.535  -3.265  1.00  0.00
ATOM    429  O   ASN A  55      17.016   0.026  -4.334  1.00  0.00
ATOM    430  CB  ASN A  55      17.294  -1.189  -1.594  1.00  0.00
ATOM    431  CG  ASN A  55      18.324  -1.572  -0.537  1.00  0.00
ATOM    432  ND2 ASN A  55      17.939  -2.383   0.427  1.00  0.00
ATOM    433  OD1 ASN A  55      19.468  -1.141  -0.585  1.00  0.00
ATOM    434  N   LEU A  56      15.604   1.339  -3.193  1.00  0.00
ATOM    435  CA  LEU A  56      14.747   1.478  -4.335  1.00  0.00
ATOM    436  C   LEU A  56      15.454   2.064  -5.520  1.00  0.00
ATOM    437  O   LEU A  56      15.911   3.208  -5.474  1.00  0.00
ATOM    438  CB  LEU A  56      13.542   2.345  -3.962  1.00  0.00
ATOM    439  CG  LEU A  56      12.656   1.702  -2.888  1.00  0.00
ATOM    440  CD1 LEU A  56      11.525   2.651  -2.501  1.00  0.00
ATOM    441  CD2 LEU A  56      12.048   0.403  -3.413  1.00  0.00
ATOM    442  N   THR A  57      15.545   1.273  -6.611  1.00  0.00
ATOM    443  CA  THR A  57      16.013   1.722  -7.898  1.00  0.00
ATOM    444  C   THR A  57      14.908   2.362  -8.698  1.00  0.00
ATOM    445  O   THR A  57      15.118   3.390  -9.345  1.00  0.00
ATOM    446  CB  THR A  57      16.615   0.548  -8.693  1.00  0.00
ATOM    447  OG1 THR A  57      15.658  -0.499  -8.775  1.00  0.00
ATOM    448  CG2 THR A  57      17.874   0.008  -8.018  1.00  0.00
ATOM    449  N   SER A  58      13.681   1.786  -8.683  1.00  0.00
ATOM    450  CA  SER A  58      12.649   2.361  -9.508  1.00  0.00
ATOM    451  C   SER A  58      11.373   2.429  -8.736  1.00  0.00
ATOM    452  O   SER A  58      10.972   1.451  -8.103  1.00  0.00
ATOM    453  CB  SER A  58      12.441   1.543 -10.784  1.00  0.00
ATOM    454  OG  SER A  58      13.625   1.556 -11.569  1.00  0.00
ATOM    455  N   LEU A  59      10.708   3.600  -8.786  1.00  0.00
ATOM    456  CA  LEU A  59       9.498   3.787  -8.046  1.00  0.00
ATOM    457  C   LEU A  59       8.450   4.309  -8.986  1.00  0.00
ATOM    458  O   LEU A  59       8.696   5.257  -9.734  1.00  0.00
ATOM    459  CB  LEU A  59       9.691   4.763  -6.882  1.00  0.00
ATOM    460  CG  LEU A  59       8.393   5.034  -6.112  1.00  0.00
ATOM    461  CD1 LEU A  59       7.944   3.774  -5.376  1.00  0.00
ATOM    462  CD2 LEU A  59       8.608   6.149  -5.090  1.00  0.00
ATOM    463  N   THR A  60       7.247   3.700  -8.963  1.00  0.00
ATOM    464  CA  THR A  60       6.187   4.140  -9.820  1.00  0.00
ATOM    465  C   THR A  60       5.050   4.561  -8.947  1.00  0.00
ATOM    466  O   THR A  60       4.362   3.720  -8.366  1.00  0.00
ATOM    467  CB  THR A  60       5.715   3.042 -10.793  1.00  0.00
ATOM    468  OG1 THR A  60       6.819   2.606 -11.574  1.00  0.00
ATOM    469  CG2 THR A  60       4.626   3.560 -11.729  1.00  0.00
ATOM    470  N   ILE A  61       4.802   5.885  -8.824  1.00  0.00
ATOM    471  CA  ILE A  61       3.676   6.311  -8.038  1.00  0.00
ATOM    472  C   ILE A  61       2.805   7.218  -8.861  1.00  0.00
ATOM    473  O   ILE A  61       2.395   8.283  -8.396  1.00  0.00
ATOM    474  CB  ILE A  61       4.125   7.032  -6.747  1.00  0.00
ATOM    475  CG1 ILE A  61       5.059   8.200  -7.085  1.00  0.00
ATOM    476  CG2 ILE A  61       4.871   6.062  -5.829  1.00  0.00
ATOM    477  CD1 ILE A  61       5.287   9.104  -5.878  1.00  0.00
ATOM    478  N   VAL A  62       2.488   6.824 -10.108  1.00  0.00
ATOM    479  CA  VAL A  62       1.659   7.654 -10.937  1.00  0.00
ATOM    480  C   VAL A  62       0.223   7.446 -10.591  1.00  0.00
ATOM    481  O   VAL A  62      -0.130   6.451  -9.956  1.00  0.00
ATOM    482  CB  VAL A  62       1.891   7.362 -12.436  1.00  0.00
ATOM    483  CG1 VAL A  62       3.345   7.638 -12.817  1.00  0.00
ATOM    484  CG2 VAL A  62       1.579   5.899 -12.747  1.00  0.00
ATOM    485  N   ALA A  63      -0.610   8.409 -11.030  1.00  0.00
ATOM    486  CA  ALA A  63      -2.034   8.360 -10.879  1.00  0.00
ATOM    487  C   ALA A  63      -2.455   8.151  -9.449  1.00  0.00
ATOM    488  O   ALA A  63      -3.207   7.222  -9.147  1.00  0.00
ATOM    489  CB  ALA A  63      -2.597   7.253 -11.762  1.00  0.00
ATOM    490  N   GLN A  64      -1.989   9.014  -8.520  1.00  0.00
ATOM    491  CA  GLN A  64      -2.404   8.924  -7.143  1.00  0.00
ATOM    492  C   GLN A  64      -2.861  10.291  -6.727  1.00  0.00
ATOM    493  O   GLN A  64      -3.179  11.129  -7.573  1.00  0.00
ATOM    494  CB  GLN A  64      -1.277   8.444  -6.225  1.00  0.00
ATOM    495  CG  GLN A  64      -0.760   7.067  -6.641  1.00  0.00
ATOM    496  CD  GLN A  64       0.260   6.538  -5.639  1.00  0.00
ATOM    497  NE2 GLN A  64      -0.029   5.427  -4.995  1.00  0.00
ATOM    498  OE1 GLN A  64       1.312   7.129  -5.441  1.00  0.00
ATOM    499  N   ASP A  65      -2.900  10.559  -5.401  1.00  0.00
ATOM    500  CA  ASP A  65      -3.247  11.871  -4.919  1.00  0.00
ATOM    501  C   ASP A  65      -2.192  12.327  -3.962  1.00  0.00
ATOM    502  O   ASP A  65      -2.484  12.620  -2.801  1.00  0.00
ATOM    503  CB  ASP A  65      -4.616  11.875  -4.233  1.00  0.00
ATOM    504  CG  ASP A  65      -5.142  13.296  -4.049  1.00  0.00
ATOM    505  OD1 ASP A  65      -4.836  14.143  -4.893  1.00  0.00
ATOM    506  OD2 ASP A  65      -5.966  13.285  -2.773  1.00  0.00
ATOM    507  N   ILE A  66      -0.927  12.411  -4.412  1.00  0.00
ATOM    508  CA  ILE A  66       0.089  12.799  -3.480  1.00  0.00
ATOM    509  C   ILE A  66       0.389  14.251  -3.651  1.00  0.00
ATOM    510  O   ILE A  66       0.885  14.669  -4.699  1.00  0.00
ATOM    511  CB  ILE A  66       1.377  11.965  -3.662  1.00  0.00
ATOM    512  CG1 ILE A  66       1.085  10.476  -3.439  1.00  0.00
ATOM    513  CG2 ILE A  66       2.443  12.407  -2.659  1.00  0.00
ATOM    514  CD1 ILE A  66       2.268   9.605  -3.846  1.00  0.00
ATOM    515  N   LYS A  67       0.083  15.020  -2.589  1.00  0.00
ATOM    516  CA  LYS A  67       0.310  16.429  -2.499  1.00  0.00
ATOM    517  C   LYS A  67       1.727  16.799  -2.148  1.00  0.00
ATOM    518  O   LYS A  67       2.296  17.723  -2.732  1.00  0.00
ATOM    519  CB  LYS A  67      -0.660  17.018  -1.470  1.00  0.00
ATOM    520  CG  LYS A  67      -0.517  18.537  -1.369  1.00  0.00
ATOM    521  CD  LYS A  67      -1.581  19.119  -0.437  1.00  0.00
ATOM    522  CE  LYS A  67      -1.489  20.644  -0.399  1.00  0.00
ATOM    523  NZ  LYS A  67      -2.562  21.196   0.469  1.00  0.00
ATOM    524  N   GLU A  68       2.371  16.098  -1.186  1.00  0.00
ATOM    525  CA  GLU A  68       3.679  16.543  -0.776  1.00  0.00
ATOM    526  C   GLU A  68       4.648  15.407  -0.800  1.00  0.00
ATOM    527  O   GLU A  68       4.316  14.292  -0.394  1.00  0.00
ATOM    528  CB  GLU A  68       3.626  17.160   0.624  1.00  0.00
ATOM    529  CG  GLU A  68       2.784  18.436   0.643  1.00  0.00
ATOM    530  CD  GLU A  68       2.751  19.049   2.039  1.00  0.00
ATOM    531  OE1 GLU A  68       3.402  18.498   2.931  1.00  0.00
ATOM    532  OE2 GLU A  68       2.073  20.069   2.205  1.00  0.00
ATOM    533  N   ILE A  69       5.890  15.658  -1.275  1.00  0.00
ATOM    534  CA  ILE A  69       6.868  14.612  -1.209  1.00  0.00
ATOM    535  C   ILE A  69       8.092  15.148  -0.528  1.00  0.00
ATOM    536  O   ILE A  69       8.873  15.885  -1.133  1.00  0.00
ATOM    537  CB  ILE A  69       7.233  14.069  -2.609  1.00  0.00
ATOM    538  CG1 ILE A  69       5.976  13.573  -3.334  1.00  0.00
ATOM    539  CG2 ILE A  69       8.217  12.904  -2.487  1.00  0.00
ATOM    540  CD1 ILE A  69       6.274  13.196  -4.781  1.00  0.00
ATOM    541  N   SER A  70       8.281  14.775   0.755  1.00  0.00
ATOM    542  CA  SER A  70       9.464  15.104   1.499  1.00  0.00
ATOM    543  C   SER A  70      10.482  14.004   1.403  1.00  0.00
ATOM    544  O   SER A  70      11.677  14.268   1.254  1.00  0.00
ATOM    545  CB  SER A  70       9.117  15.364   2.966  1.00  0.00
ATOM    546  OG  SER A  70       8.518  14.210   3.537  1.00  0.00
ATOM    547  N   GLY A  71       9.975  12.763   1.486  1.00  0.00
ATOM    548  CA  GLY A  71      10.675  11.524   1.685  1.00  0.00
ATOM    549  C   GLY A  71      11.621  11.174   0.591  1.00  0.00
ATOM    550  O   GLY A  71      12.600  10.459   0.814  1.00  0.00
ATOM    551  N   LEU A  72      11.363  11.672  -0.623  1.00  0.00
ATOM    552  CA  LEU A  72      12.129  11.323  -1.782  1.00  0.00
ATOM    553  C   LEU A  72      13.578  11.652  -1.605  1.00  0.00
ATOM    554  O   LEU A  72      14.446  10.975  -2.159  1.00  0.00
ATOM    555  CB  LEU A  72      11.573  12.047  -3.011  1.00  0.00
ATOM    556  CG  LEU A  72      12.236  11.595  -4.318  1.00  0.00
ATOM    557  CD1 LEU A  72      12.006  10.102  -4.537  1.00  0.00
ATOM    558  CD2 LEU A  72      11.648  12.361  -5.501  1.00  0.00
ATOM    559  N   GLU A  73      13.928  12.691  -0.829  1.00  0.00
ATOM    560  CA  GLU A  73      15.326  12.998  -0.787  1.00  0.00
ATOM    561  C   GLU A  73      16.162  11.878  -0.233  1.00  0.00
ATOM    562  O   GLU A  73      17.272  11.631  -0.708  1.00  0.00
ATOM    563  CB  GLU A  73      15.538  14.271   0.038  1.00  0.00
ATOM    564  CG  GLU A  73      15.006  15.505  -0.691  1.00  0.00
ATOM    565  CD  GLU A  73      15.137  16.751   0.179  1.00  0.00
ATOM    566  OE1 GLU A  73      14.853  17.842  -0.323  1.00  0.00
ATOM    567  OE2 GLU A  73      15.522  16.604   1.345  1.00  0.00
ATOM    568  N   PRO A  74      15.765  11.112   0.761  1.00  0.00
ATOM    569  CA  PRO A  74      16.629  10.054   1.240  1.00  0.00
ATOM    570  C   PRO A  74      16.797   8.891   0.317  1.00  0.00
ATOM    571  O   PRO A  74      17.766   8.138   0.429  1.00  0.00
ATOM    572  CB  PRO A  74      15.929   9.636   2.535  1.00  0.00
ATOM    573  CG  PRO A  74      14.975  10.765   2.858  1.00  0.00
ATOM    574  CD  PRO A  74      14.530  11.344   1.526  1.00  0.00
ATOM    575  N   CYS A  75      15.882   8.676  -0.645  1.00  0.00
ATOM    576  CA  CYS A  75      15.999   7.475  -1.418  1.00  0.00
ATOM    577  C   CYS A  75      16.974   7.655  -2.532  1.00  0.00
ATOM    578  O   CYS A  75      16.593   8.024  -3.644  1.00  0.00
ATOM    579  CB  CYS A  75      14.636   7.068  -1.979  1.00  0.00
ATOM    580  SG  CYS A  75      14.727   5.531  -2.931  1.00  0.00
ATOM    581  N   LEU A  76      18.256   7.384  -2.234  1.00  0.00
ATOM    582  CA  LEU A  76      19.267   7.452  -3.243  1.00  0.00
ATOM    583  C   LEU A  76      19.167   6.176  -4.013  1.00  0.00
ATOM    584  O   LEU A  76      18.349   5.313  -3.691  1.00  0.00
ATOM    585  CB  LEU A  76      20.676   7.605  -2.663  1.00  0.00
ATOM    586  CG  LEU A  76      20.869   8.928  -1.913  1.00  0.00
ATOM    587  CD1 LEU A  76      22.173   8.899  -1.120  1.00  0.00
ATOM    588  CD2 LEU A  76      20.922  10.093  -2.900  1.00  0.00
ATOM    589  N   GLN A  77      20.016   6.054  -5.040  1.00  0.00
ATOM    590  CA  GLN A  77      20.099   4.913  -5.908  1.00  0.00
ATOM    591  C   GLN A  77      18.846   4.795  -6.713  1.00  0.00
ATOM    592  O   GLN A  77      18.620   3.780  -7.375  1.00  0.00
ATOM    593  CB  GLN A  77      20.331   3.630  -5.106  1.00  0.00
ATOM    594  CG  GLN A  77      21.578   3.734  -4.228  1.00  0.00
ATOM    595  CD  GLN A  77      22.824   3.987  -5.071  1.00  0.00
ATOM    596  NE2 GLN A  77      23.543   5.055  -4.802  1.00  0.00
ATOM    597  OE1 GLN A  77      23.142   3.220  -5.969  1.00  0.00
ATOM    598  N   LEU A  78      17.994   5.835  -6.686  1.00  0.00
ATOM    599  CA  LEU A  78      16.734   5.806  -7.376  1.00  0.00
ATOM    600  C   LEU A  78      16.929   6.252  -8.795  1.00  0.00
ATOM    601  O   LEU A  78      17.052   7.448  -9.064  1.00  0.00
ATOM    602  CB  LEU A  78      15.707   6.703  -6.681  1.00  0.00
ATOM    603  CG  LEU A  78      14.325   6.650  -7.343  1.00  0.00
ATOM    604  CD1 LEU A  78      13.763   5.232  -7.275  1.00  0.00
ATOM    605  CD2 LEU A  78      13.360   7.595  -6.630  1.00  0.00
ATOM    606  N   LYS A  79      16.956   5.290  -9.750  1.00  0.00
ATOM    607  CA  LYS A  79      17.108   5.492 -11.172  1.00  0.00
ATOM    608  C   LYS A  79      15.868   6.049 -11.835  1.00  0.00
ATOM    609  O   LYS A  79      15.939   7.042 -12.562  1.00  0.00
ATOM    610  CB  LYS A  79      17.505   4.165 -11.825  1.00  0.00
ATOM    611  CG  LYS A  79      18.888   3.703 -11.365  1.00  0.00
ATOM    612  CD  LYS A  79      19.260   2.372 -12.020  1.00  0.00
ATOM    613  CE  LYS A  79      20.642   1.912 -11.559  1.00  0.00
ATOM    614  NZ  LYS A  79      20.994   0.626 -12.217  1.00  0.00
ATOM    615  N   GLU A  80      14.681   5.441 -11.609  1.00  0.00
ATOM    616  CA  GLU A  80      13.493   5.835 -12.327  1.00  0.00
ATOM    617  C   GLU A  80      12.459   6.294 -11.353  1.00  0.00
ATOM    618  O   GLU A  80      12.271   5.677 -10.303  1.00  0.00
ATOM    619  CB  GLU A  80      12.944   4.682 -13.172  1.00  0.00
ATOM    620  CG  GLU A  80      13.918   4.290 -14.284  1.00  0.00
ATOM    621  CD  GLU A  80      13.344   3.169 -15.143  1.00  0.00
ATOM    622  OE1 GLU A  80      12.207   2.763 -14.886  1.00  0.00
ATOM    623  OE2 GLU A  80      14.048   2.723 -16.056  1.00  0.00
ATOM    624  N   LEU A  81      11.755   7.397 -11.691  1.00  0.00
ATOM    625  CA  LEU A  81      10.754   7.918 -10.809  1.00  0.00
ATOM    626  C   LEU A  81       9.587   8.372 -11.640  1.00  0.00
ATOM    627  O   LEU A  81       9.757   9.126 -12.600  1.00  0.00
ATOM    628  CB  LEU A  81      11.288   9.084  -9.973  1.00  0.00
ATOM    629  CG  LEU A  81      10.216   9.709  -9.072  1.00  0.00
ATOM    630  CD1 LEU A  81       9.768   8.706  -8.012  1.00  0.00
ATOM    631  CD2 LEU A  81      10.771  10.948  -8.371  1.00  0.00
ATOM    632  N   TRP A  82       8.359   7.929 -11.290  1.00  0.00
ATOM    633  CA  TRP A  82       7.196   8.321 -12.038  1.00  0.00
ATOM    634  C   TRP A  82       6.245   8.930 -11.057  1.00  0.00
ATOM    635  O   TRP A  82       5.767   8.252 -10.145  1.00  0.00
ATOM    636  CB  TRP A  82       6.527   7.145 -12.755  1.00  0.00
ATOM    637  CG  TRP A  82       7.460   6.472 -13.723  1.00  0.00
ATOM    638  CD1 TRP A  82       8.468   7.071 -14.405  1.00  0.00
ATOM    639  CD2 TRP A  82       7.473   5.089 -14.111  1.00  0.00
ATOM    640  NE1 TRP A  82       9.103   6.139 -15.193  1.00  0.00
ATOM    641  CE2 TRP A  82       8.516   4.903 -15.038  1.00  0.00
ATOM    642  CE3 TRP A  82       6.687   3.988 -13.752  1.00  0.00
ATOM    643  CZ2 TRP A  82       8.785   3.659 -15.603  1.00  0.00
ATOM    644  CZ3 TRP A  82       6.955   2.742 -14.317  1.00  0.00
ATOM    645  CH2 TRP A  82       7.996   2.578 -15.236  1.00  0.00
ATOM    646  N   ILE A  83       5.932  10.237 -11.216  1.00  0.00
ATOM    647  CA  ILE A  83       5.019  10.886 -10.306  1.00  0.00
ATOM    648  C   ILE A  83       3.946  11.560 -11.138  1.00  0.00
ATOM    649  O   ILE A  83       3.539  12.685 -10.842  1.00  0.00
ATOM    650  CB  ILE A  83       5.721  11.923  -9.402  1.00  0.00
ATOM    651  CG1 ILE A  83       6.507  12.928 -10.252  1.00  0.00
ATOM    652  CG2 ILE A  83       6.694  11.226  -8.448  1.00  0.00
ATOM    653  CD1 ILE A  83       6.814  14.204  -9.474  1.00  0.00
ATOM    654  N   ALA A  84       3.437  10.913 -12.201  1.00  0.00
ATOM    655  CA  ALA A  84       2.468  11.584 -13.027  1.00  0.00
ATOM    656  C   ALA A  84       1.125  11.548 -12.364  1.00  0.00
ATOM    657  O   ALA A  84       0.887  10.727 -11.477  1.00  0.00
ATOM    658  CB  ALA A  84       2.393  10.940 -14.406  1.00  0.00
ATOM    659  N   GLU A  85       0.215  12.447 -12.797  1.00  0.00
ATOM    660  CA  GLU A  85      -1.145  12.484 -12.324  1.00  0.00
ATOM    661  C   GLU A  85      -1.217  12.593 -10.831  1.00  0.00
ATOM    662  O   GLU A  85      -1.834  11.755 -10.171  1.00  0.00
ATOM    663  CB  GLU A  85      -1.895  11.236 -12.797  1.00  0.00
ATOM    664  CG  GLU A  85      -1.928  11.147 -14.323  1.00  0.00
ATOM    665  CD  GLU A  85      -2.856  10.029 -14.786  1.00  0.00
ATOM    666  OE1 GLU A  85      -3.457   9.379 -13.926  1.00  0.00
ATOM    667  OE2 GLU A  85      -2.960   9.831 -16.002  1.00  0.00
ATOM    668  N   CYS A  86      -0.594  13.635 -10.244  1.00  0.00
ATOM    669  CA  CYS A  86      -0.693  13.856  -8.827  1.00  0.00
ATOM    670  C   CYS A  86      -0.941  15.318  -8.653  1.00  0.00
ATOM    671  O   CYS A  86      -1.159  16.037  -9.630  1.00  0.00
ATOM    672  CB  CYS A  86       0.574  13.448  -8.073  1.00  0.00
ATOM    673  SG  CYS A  86       2.011  14.420  -8.589  1.00  0.00
ATOM    674  N   CYS A  87      -0.910  15.816  -7.399  1.00  0.00
ATOM    675  CA  CYS A  87      -1.046  17.235  -7.233  1.00  0.00
ATOM    676  C   CYS A  87       0.155  17.728  -6.485  1.00  0.00
ATOM    677  O   CYS A  87       0.031  18.252  -5.376  1.00  0.00
ATOM    678  CB  CYS A  87      -2.321  17.601  -6.472  1.00  0.00
ATOM    679  SG  CYS A  87      -3.812  17.115  -7.375  1.00  0.00
ATOM    680  N   ILE A  88       1.353  17.573  -7.090  1.00  0.00
ATOM    681  CA  ILE A  88       2.586  17.954  -6.455  1.00  0.00
ATOM    682  C   ILE A  88       2.909  19.324  -6.945  1.00  0.00
ATOM    683  O   ILE A  88       3.253  19.506  -8.114  1.00  0.00
ATOM    684  CB  ILE A  88       3.752  16.989  -6.766  1.00  0.00
ATOM    685  CG1 ILE A  88       3.415  15.572  -6.287  1.00  0.00
ATOM    686  CG2 ILE A  88       5.028  17.452  -6.061  1.00  0.00
ATOM    687  CD1 ILE A  88       4.444  14.556  -6.770  1.00  0.00
ATOM    688  N   GLU A  89       2.815  20.333  -6.061  1.00  0.00
ATOM    689  CA  GLU A  89       3.159  21.666  -6.444  1.00  0.00
ATOM    690  C   GLU A  89       4.630  21.953  -6.382  1.00  0.00
ATOM    691  O   GLU A  89       5.181  22.595  -7.278  1.00  0.00
ATOM    692  CB  GLU A  89       2.393  22.650  -5.556  1.00  0.00
ATOM    693  CG  GLU A  89       0.887  22.580  -5.811  1.00  0.00
ATOM    694  CD  GLU A  89       0.132  23.531  -4.889  1.00  0.00
ATOM    695  OE1 GLU A  89      -1.096  23.590  -4.995  1.00  0.00
ATOM    696  OE2 GLU A  89       0.790  24.197  -4.081  1.00  0.00
ATOM    697  N   LYS A  90       5.344  21.490  -5.330  1.00  0.00
ATOM    698  CA  LYS A  90       6.724  21.888  -5.258  1.00  0.00
ATOM    699  C   LYS A  90       7.600  20.718  -4.976  1.00  0.00
ATOM    700  O   LYS A  90       7.349  19.959  -4.038  1.00  0.00
ATOM    701  CB  LYS A  90       6.914  22.961  -4.182  1.00  0.00
ATOM    702  CG  LYS A  90       8.365  23.439  -4.114  1.00  0.00
ATOM    703  CD  LYS A  90       8.520  24.553  -3.078  1.00  0.00
ATOM    704  CE  LYS A  90       9.973  25.019  -3.001  1.00  0.00
ATOM    705  NZ  LYS A  90      10.103  26.111  -1.999  1.00  0.00
ATOM    706  N   ILE A  91       8.656  20.564  -5.795  1.00  0.00
ATOM    707  CA  ILE A  91       9.605  19.544  -5.496  1.00  0.00
ATOM    708  C   ILE A  91      10.793  20.306  -5.066  1.00  0.00
ATOM    709  O   ILE A  91      11.153  21.307  -5.688  1.00  0.00
ATOM    710  CB  ILE A  91       9.964  18.625  -6.685  1.00  0.00
ATOM    711  CG1 ILE A  91       8.705  17.944  -7.234  1.00  0.00
ATOM    712  CG2 ILE A  91      10.948  17.541  -6.240  1.00  0.00
ATOM    713  CD1 ILE A  91       8.020  17.089  -6.173  1.00  0.00
ATOM    714  N   GLU A  92      11.470  19.875  -3.988  1.00  0.00
ATOM    715  CA  GLU A  92      12.652  20.581  -3.591  1.00  0.00
ATOM    716  C   GLU A  92      13.732  20.100  -4.502  1.00  0.00
ATOM    717  O   GLU A  92      14.731  19.540  -4.047  1.00  0.00
ATOM    718  CB  GLU A  92      13.044  20.330  -2.132  1.00  0.00
ATOM    719  CG  GLU A  92      12.011  20.912  -1.167  1.00  0.00
ATOM    720  CD  GLU A  92      12.469  20.762   0.280  1.00  0.00
ATOM    721  OE1 GLU A  92      13.666  20.548   0.491  1.00  0.00
ATOM    722  OE2 GLU A  92      11.616  20.863   1.169  1.00  0.00
ATOM    723  N   GLY A  93      13.494  20.347  -5.795  1.00  0.00
ATOM    724  CA  GLY A  93      14.294  20.104  -6.938  1.00  0.00
ATOM    725  C   GLY A  93      14.252  18.646  -7.213  1.00  0.00
ATOM    726  O   GLY A  93      14.535  18.211  -8.331  1.00  0.00
ATOM    727  N   LEU A  94      13.886  17.845  -6.188  1.00  0.00
ATOM    728  CA  LEU A  94      14.132  16.443  -6.301  1.00  0.00
ATOM    729  C   LEU A  94      15.620  16.403  -6.434  1.00  0.00
ATOM    730  O   LEU A  94      16.168  15.495  -7.062  1.00  0.00
ATOM    731  CB  LEU A  94      13.479  15.769  -7.511  1.00  0.00
ATOM    732  CG  LEU A  94      11.955  15.933  -7.531  1.00  0.00
ATOM    733  CD1 LEU A  94      11.367  15.240  -8.759  1.00  0.00
ATOM    734  CD2 LEU A  94      11.340  15.312  -6.278  1.00  0.00
ATOM    735  N   GLN A  95      16.257  17.417  -5.814  1.00  0.00
ATOM    736  CA  GLN A  95      17.655  17.541  -5.801  1.00  0.00
ATOM    737  C   GLN A  95      18.052  16.470  -4.868  1.00  0.00
ATOM    738  O   GLN A  95      17.215  15.930  -4.142  1.00  0.00
ATOM    739  CB  GLN A  95      18.179  18.891  -5.305  1.00  0.00
ATOM    740  CG  GLN A  95      17.787  20.027  -6.250  1.00  0.00
ATOM    741  CD  GLN A  95      18.387  19.819  -7.636  1.00  0.00
ATOM    742  NE2 GLN A  95      17.582  19.907  -8.674  1.00  0.00
ATOM    743  OE1 GLN A  95      19.578  19.579  -7.777  1.00  0.00
ATOM    744  N   GLU A  96      19.344  16.154  -4.873  1.00  0.00
ATOM    745  CA  GLU A  96      19.846  15.091  -4.072  1.00  0.00
ATOM    746  C   GLU A  96      19.430  13.795  -4.679  1.00  0.00
ATOM    747  O   GLU A  96      19.652  12.731  -4.097  1.00  0.00
ATOM    748  CB  GLU A  96      19.338  15.184  -2.630  1.00  0.00
ATOM    749  CG  GLU A  96      19.688  16.532  -1.999  1.00  0.00
ATOM    750  CD  GLU A  96      19.163  16.619  -0.570  1.00  0.00
ATOM    751  OE1 GLU A  96      19.399  17.644   0.075  1.00  0.00
ATOM    752  OE2 GLU A  96      18.526  15.655  -0.130  1.00  0.00
ATOM    753  N   CYS A  97      18.818  13.840  -5.874  1.00  0.00
ATOM    754  CA  CYS A  97      18.528  12.606  -6.532  1.00  0.00
ATOM    755  C   CYS A  97      19.408  12.647  -7.725  1.00  0.00
ATOM    756  O   CYS A  97      18.926  12.633  -8.859  1.00  0.00
ATOM    757  CB  CYS A  97      17.069  12.450  -6.965  1.00  0.00
ATOM    758  SG  CYS A  97      15.919  12.836  -5.622  1.00  0.00
ATOM    759  N   ARG A  98      20.718  12.691  -7.444  1.00  0.00
ATOM    760  CA  ARG A  98      21.749  12.897  -8.409  1.00  0.00
ATOM    761  C   ARG A  98      21.701  11.803  -9.410  1.00  0.00
ATOM    762  O   ARG A  98      21.955  12.027 -10.595  1.00  0.00
ATOM    763  CB  ARG A  98      23.129  12.944  -7.749  1.00  0.00
ATOM    764  CG  ARG A  98      23.329  14.232  -6.949  1.00  0.00
ATOM    765  CD  ARG A  98      24.794  14.400  -6.552  1.00  0.00
ATOM    766  NE  ARG A  98      25.189  13.317  -5.626  1.00  0.00
ATOM    767  CZ  ARG A  98      25.025  13.411  -4.319  1.00  0.00
ATOM    768  NH1 ARG A  98      25.390  12.421  -3.529  1.00  0.00
ATOM    769  NH2 ARG A  98      24.493  14.498  -3.803  1.00  0.00
ATOM    770  N   ASN A  99      21.364  10.586  -8.953  1.00  0.00
ATOM    771  CA  ASN A  99      21.335   9.462  -9.833  1.00  0.00
ATOM    772  C   ASN A  99      19.939   9.292 -10.316  1.00  0.00
ATOM    773  O   ASN A  99      19.243   8.362  -9.904  1.00  0.00
ATOM    774  CB  ASN A  99      21.816   8.179  -9.149  1.00  0.00
ATOM    775  CG  ASN A  99      21.906   7.024 -10.141  1.00  0.00
ATOM    776  ND2 ASN A  99      21.592   5.821  -9.709  1.00  0.00
ATOM    777  OD1 ASN A  99      22.258   7.212 -11.297  1.00  0.00
ATOM    778  N   LEU A 100      19.438  10.157 -11.214  1.00  0.00
ATOM    779  CA  LEU A 100      18.115   9.905 -11.706  1.00  0.00
ATOM    780  C   LEU A 100      18.238   9.633 -13.167  1.00  0.00
ATOM    781  O   LEU A 100      18.649  10.506 -13.934  1.00  0.00
ATOM    782  CB  LEU A 100      17.172  11.088 -11.470  1.00  0.00
ATOM    783  CG  LEU A 100      15.764  10.845 -12.027  1.00  0.00
ATOM    784  CD1 LEU A 100      15.103   9.677 -11.298  1.00  0.00
ATOM    785  CD2 LEU A 100      14.900  12.092 -11.840  1.00  0.00
ATOM    786  N   GLU A 101      17.885   8.419 -13.630  1.00  0.00
ATOM    787  CA  GLU A 101      17.859   8.166 -15.044  1.00  0.00
ATOM    788  C   GLU A 101      16.617   8.732 -15.694  1.00  0.00
ATOM    789  O   GLU A 101      16.699   9.394 -16.730  1.00  0.00
ATOM    790  CB  GLU A 101      17.951   6.660 -15.307  1.00  0.00
ATOM    791  CG  GLU A 101      19.308   6.099 -14.881  1.00  0.00
ATOM    792  CD  GLU A 101      19.400   4.607 -15.179  1.00  0.00
ATOM    793  OE1 GLU A 101      18.461   4.074 -15.778  1.00  0.00
ATOM    794  OE2 GLU A 101      20.414   4.005 -14.806  1.00  0.00
ATOM    795  N   LYS A 102      15.413   8.502 -15.111  1.00  0.00
ATOM    796  CA  LYS A 102      14.195   8.931 -15.755  1.00  0.00
ATOM    797  C   LYS A 102      13.245   9.516 -14.752  1.00  0.00
ATOM    798  O   LYS A 102      13.229   9.104 -13.591  1.00  0.00
ATOM    799  CB  LYS A 102      13.534   7.760 -16.488  1.00  0.00
ATOM    800  CG  LYS A 102      14.392   7.270 -17.655  1.00  0.00
ATOM    801  CD  LYS A 102      13.671   6.168 -18.431  1.00  0.00
ATOM    802  CE  LYS A 102      14.517   5.699 -19.614  1.00  0.00
ATOM    803  NZ  LYS A 102      13.787   4.651 -20.376  1.00  0.00
ATOM    804  N   LEU A 103      12.423  10.496 -15.195  1.00  0.00
ATOM    805  CA  LEU A 103      11.565  11.203 -14.289  1.00  0.00
ATOM    806  C   LEU A 103      10.311  11.606 -14.995  1.00  0.00
ATOM    807  O   LEU A 103      10.349  12.003 -16.161  1.00  0.00
ATOM    808  CB  LEU A 103      12.268  12.439 -13.722  1.00  0.00
ATOM    809  CG  LEU A 103      11.373  13.252 -12.780  1.00  0.00
ATOM    810  CD1 LEU A 103      11.126  12.476 -11.488  1.00  0.00
ATOM    811  CD2 LEU A 103      12.041  14.582 -12.433  1.00  0.00
ATOM    812  N   TYR A 104       9.169  11.514 -14.284  1.00  0.00
ATOM    813  CA  TYR A 104       7.920  11.941 -14.842  1.00  0.00
ATOM    814  C   TYR A 104       7.223  12.821 -13.857  1.00  0.00
ATOM    815  O   TYR A 104       7.188  12.519 -12.663  1.00  0.00
ATOM    816  CB  TYR A 104       7.028  10.746 -15.197  1.00  0.00
ATOM    817  CG  TYR A 104       7.654   9.857 -16.252  1.00  0.00
ATOM    818  CD1 TYR A 104       8.466   8.783 -15.882  1.00  0.00
ATOM    819  CD2 TYR A 104       7.426  10.104 -17.606  1.00  0.00
ATOM    820  CE1 TYR A 104       9.042   7.965 -16.855  1.00  0.00
ATOM    821  CE2 TYR A 104       8.001   9.287 -18.581  1.00  0.00
ATOM    822  CZ  TYR A 104       8.807   8.220 -18.203  1.00  0.00
ATOM    823  OH  TYR A 104       9.374   7.415 -19.161  1.00  0.00
ATOM    824  N   LEU A 105       6.649  13.930 -14.364  1.00  0.00
ATOM    825  CA  LEU A 105       5.905  14.829 -13.524  1.00  0.00
ATOM    826  C   LEU A 105       4.739  15.304 -14.320  1.00  0.00
ATOM    827  O   LEU A 105       4.499  16.509 -14.421  1.00  0.00
ATOM    828  CB  LEU A 105       6.745  16.022 -13.061  1.00  0.00
ATOM    829  CG  LEU A 105       7.886  15.617 -12.120  1.00  0.00
ATOM    830  CD1 LEU A 105       8.823  16.800 -11.888  1.00  0.00
ATOM    831  CD2 LEU A 105       7.324  15.166 -10.773  1.00  0.00
ATOM    832  N   TYR A 106       4.014  14.334 -14.879  1.00  0.00
ATOM    833  CA  TYR A 106       3.000  14.560 -15.845  1.00  0.00
ATOM    834  C   TYR A 106       1.742  14.975 -15.174  1.00  0.00
ATOM    835  O   TYR A 106       1.377  14.426 -14.133  1.00  0.00
ATOM    836  CB  TYR A 106       2.754  13.301 -16.683  1.00  0.00
ATOM    837  CG  TYR A 106       3.801  13.117 -17.762  1.00  0.00
ATOM    838  CD1 TYR A 106       5.063  13.698 -17.630  1.00  0.00
ATOM    839  CD2 TYR A 106       3.514  12.362 -18.900  1.00  0.00
ATOM    840  CE1 TYR A 106       6.027  13.528 -18.625  1.00  0.00
ATOM    841  CE2 TYR A 106       4.476  12.190 -19.897  1.00  0.00
ATOM    842  CZ  TYR A 106       5.730  12.774 -19.756  1.00  0.00
ATOM    843  OH  TYR A 106       6.678  12.605 -20.736  1.00  0.00
ATOM    844  N   PHE A 107       1.063  15.958 -15.784  1.00  0.00
ATOM    845  CA  PHE A 107      -0.224  16.396 -15.352  1.00  0.00
ATOM    846  C   PHE A 107      -0.359  16.604 -13.893  1.00  0.00
ATOM    847  O   PHE A 107      -1.204  15.981 -13.247  1.00  0.00
ATOM    848  CB  PHE A 107      -1.261  15.375 -15.833  1.00  0.00
ATOM    849  CG  PHE A 107      -1.378  15.352 -17.341  1.00  0.00
ATOM    850  CD1 PHE A 107      -0.728  14.369 -18.082  1.00  0.00
ATOM    851  CD2 PHE A 107      -2.139  16.316 -17.999  1.00  0.00
ATOM    852  CE1 PHE A 107      -0.837  14.349 -19.472  1.00  0.00
ATOM    853  CE2 PHE A 107      -2.249  16.297 -19.388  1.00  0.00
ATOM    854  CZ  PHE A 107      -1.598  15.313 -20.123  1.00  0.00
ATOM    855  N   ASN A 108       0.494  17.503 -13.393  1.00  0.00
ATOM    856  CA  ASN A 108       0.353  18.014 -12.073  1.00  0.00
ATOM    857  C   ASN A 108       0.166  19.464 -12.386  1.00  0.00
ATOM    858  O   ASN A 108       0.846  20.009 -13.257  1.00  0.00
ATOM    859  CB  ASN A 108       1.552  17.826 -11.138  1.00  0.00
ATOM    860  CG  ASN A 108       1.840  16.348 -10.899  1.00  0.00
ATOM    861  ND2 ASN A 108       2.423  15.674 -11.869  1.00  0.00
ATOM    862  OD1 ASN A 108       1.539  15.810  -9.843  1.00  0.00
ATOM    863  N   LYS A 109      -0.741  20.191 -11.717  1.00  0.00
ATOM    864  CA  LYS A 109      -0.784  21.568 -12.129  1.00  0.00
ATOM    865  C   LYS A 109       0.270  22.237 -11.259  1.00  0.00
ATOM    866  O   LYS A 109      -0.059  22.892 -10.268  1.00  0.00
ATOM    867  CB  LYS A 109      -2.144  22.241 -11.922  1.00  0.00
ATOM    868  CG  LYS A 109      -3.228  21.595 -12.785  1.00  0.00
ATOM    869  CD  LYS A 109      -4.580  22.270 -12.551  1.00  0.00
ATOM    870  CE  LYS A 109      -5.624  21.743 -13.535  1.00  0.00
ATOM    871  NZ  LYS A 109      -6.944  22.370 -13.258  1.00  0.00
ATOM    872  N   ILE A 110       1.570  22.086 -11.625  1.00  0.00
ATOM    873  CA  ILE A 110       2.699  22.584 -10.867  1.00  0.00
ATOM    874  C   ILE A 110       3.051  23.949 -11.394  1.00  0.00
ATOM    875  O   ILE A 110       3.241  24.125 -12.599  1.00  0.00
ATOM    876  CB  ILE A 110       3.924  21.647 -10.957  1.00  0.00
ATOM    877  CG1 ILE A 110       5.146  22.300 -10.302  1.00  0.00
ATOM    878  CG2 ILE A 110       4.257  21.347 -12.420  1.00  0.00
ATOM    879  CD1 ILE A 110       6.300  21.313 -10.157  1.00  0.00
ATOM    880  N   SER A 111       3.153  24.955 -10.492  1.00  0.00
ATOM    881  CA  SER A 111       3.483  26.319 -10.828  1.00  0.00
ATOM    882  C   SER A 111       4.955  26.592 -11.051  1.00  0.00
ATOM    883  O   SER A 111       5.343  27.121 -12.095  1.00  0.00
ATOM    884  CB  SER A 111       2.949  27.225  -9.716  1.00  0.00
ATOM    885  OG  SER A 111       3.538  26.870  -8.474  1.00  0.00
ATOM    886  N   LYS A 112       5.826  26.234 -10.079  1.00  0.00
ATOM    887  CA  LYS A 112       7.214  26.595 -10.196  1.00  0.00
ATOM    888  C   LYS A 112       8.029  25.366 -10.411  1.00  0.00
ATOM    889  O   LYS A 112       7.814  24.349  -9.750  1.00  0.00
ATOM    890  CB  LYS A 112       7.699  27.338  -8.948  1.00  0.00
ATOM    891  CG  LYS A 112       9.128  27.855  -9.121  1.00  0.00
ATOM    892  CD  LYS A 112       9.596  28.584  -7.861  1.00  0.00
ATOM    893  CE  LYS A 112      10.972  29.211  -8.080  1.00  0.00
ATOM    894  NZ  LYS A 112      11.370  29.993  -6.880  1.00  0.00
ATOM    895  N   ILE A 113       8.996  25.430 -11.342  1.00  0.00
ATOM    896  CA  ILE A 113       9.758  24.248 -11.586  1.00  0.00
ATOM    897  C   ILE A 113      11.217  24.556 -11.453  1.00  0.00
ATOM    898  O   ILE A 113      11.893  24.825 -12.448  1.00  0.00
ATOM    899  CB  ILE A 113       9.463  23.663 -12.985  1.00  0.00
ATOM    900  CG1 ILE A 113       7.953  23.490 -13.185  1.00  0.00
ATOM    901  CG2 ILE A 113      10.134  22.297 -13.143  1.00  0.00
ATOM    902  CD1 ILE A 113       7.617  23.093 -14.619  1.00  0.00
ATOM    903  N   GLU A 114      11.725  24.514 -10.217  1.00  0.00
ATOM    904  CA  GLU A 114      13.119  24.705  -9.974  1.00  0.00
ATOM    905  C   GLU A 114      13.781  23.500 -10.562  1.00  0.00
ATOM    906  O   GLU A 114      14.941  23.561 -10.973  1.00  0.00
ATOM    907  CB  GLU A 114      13.471  24.826  -8.489  1.00  0.00
ATOM    908  CG  GLU A 114      12.929  26.124  -7.889  1.00  0.00
ATOM    909  CD  GLU A 114      13.267  26.224  -6.405  1.00  0.00
ATOM    910  OE1 GLU A 114      12.947  27.253  -5.804  1.00  0.00
ATOM    911  OE2 GLU A 114      13.847  25.266  -5.880  1.00  0.00
ATOM    912  N   ASN A 115      13.000  22.405 -10.593  1.00  0.00
ATOM    913  CA  ASN A 115      13.403  21.064 -10.908  1.00  0.00
ATOM    914  C   ASN A 115      13.861  20.823 -12.297  1.00  0.00
ATOM    915  O   ASN A 115      14.797  20.053 -12.523  1.00  0.00
ATOM    916  CB  ASN A 115      12.233  20.136 -10.570  1.00  0.00
ATOM    917  CG  ASN A 115      12.616  18.672 -10.759  1.00  0.00
ATOM    918  ND2 ASN A 115      12.055  18.017 -11.755  1.00  0.00
ATOM    919  OD1 ASN A 115      13.415  18.128 -10.011  1.00  0.00
ATOM    920  N   LEU A 116      13.242  21.463 -13.295  1.00  0.00
ATOM    921  CA  LEU A 116      13.663  21.128 -14.625  1.00  0.00
ATOM    922  C   LEU A 116      15.101  21.464 -14.794  1.00  0.00
ATOM    923  O   LEU A 116      15.808  20.819 -15.570  1.00  0.00
ATOM    924  CB  LEU A 116      12.825  21.872 -15.668  1.00  0.00
ATOM    925  CG  LEU A 116      11.369  21.392 -15.713  1.00  0.00
ATOM    926  CD1 LEU A 116      10.557  22.263 -16.668  1.00  0.00
ATOM    927  CD2 LEU A 116      11.305  19.943 -16.196  1.00  0.00
ATOM    928  N   GLU A 117      15.569  22.485 -14.060  1.00  0.00
ATOM    929  CA  GLU A 117      16.864  23.070 -14.253  1.00  0.00
ATOM    930  C   GLU A 117      17.906  22.007 -14.213  1.00  0.00
ATOM    931  O   GLU A 117      19.001  22.184 -14.749  1.00  0.00
ATOM    932  CB  GLU A 117      17.154  24.131 -13.188  1.00  0.00
ATOM    933  CG  GLU A 117      16.329  25.397 -13.420  1.00  0.00
ATOM    934  CD  GLU A 117      16.685  26.476 -12.402  1.00  0.00
ATOM    935  OE1 GLU A 117      16.190  27.597 -12.546  1.00  0.00
ATOM    936  OE2 GLU A 117      17.453  26.170 -11.482  1.00  0.00
ATOM    937  N   LYS A 118      17.603  20.869 -13.586  1.00  0.00
ATOM    938  CA  LYS A 118      18.576  19.829 -13.547  1.00  0.00
ATOM    939  C   LYS A 118      18.951  19.409 -14.964  1.00  0.00
ATOM    940  O   LYS A 118      20.103  19.063 -15.230  1.00  0.00
ATOM    941  CB  LYS A 118      18.052  18.624 -12.760  1.00  0.00
ATOM    942  CG  LYS A 118      18.080  18.881 -11.253  1.00  0.00
ATOM    943  CD  LYS A 118      17.752  17.603 -10.480  1.00  0.00
ATOM    944  CE  LYS A 118      16.281  17.229 -10.655  1.00  0.00
ATOM    945  NZ  LYS A 118      15.966  16.019  -9.850  1.00  0.00
ATOM    946  N   LEU A 119      18.022  19.413 -15.971  1.00  0.00
ATOM    947  CA  LEU A 119      18.343  18.882 -17.307  1.00  0.00
ATOM    948  C   LEU A 119      17.852  19.784 -18.518  1.00  0.00
ATOM    949  O   LEU A 119      16.744  20.323 -18.488  1.00  0.00
ATOM    950  CB  LEU A 119      17.741  17.479 -17.420  1.00  0.00
ATOM    951  CG  LEU A 119      18.398  16.472 -16.469  1.00  0.00
ATOM    952  CD1 LEU A 119      17.575  15.186 -16.413  1.00  0.00
ATOM    953  CD2 LEU A 119      19.807  16.131 -16.951  1.00  0.00
ATOM    954  N   ILE A 120      18.623  20.026 -19.694  1.00  0.00
ATOM    955  CA  ILE A 120      18.265  20.851 -20.950  1.00  0.00
ATOM    956  C   ILE A 120      19.147  20.687 -22.333  1.00  0.00
ATOM    957  O   ILE A 120      20.124  19.937 -22.367  1.00  0.00
ATOM    958  CB  ILE A 120      18.267  22.326 -20.490  1.00  0.00
ATOM    959  CG1 ILE A 120      17.730  23.234 -21.603  1.00  0.00
ATOM    960  CG2 ILE A 120      19.687  22.772 -20.139  1.00  0.00
ATOM    961  CD1 ILE A 120      16.278  22.913 -21.938  1.00  0.00
ATOM    962  N   LYS A 121      18.886  21.387 -23.615  1.00  0.00
ATOM    963  CA  LYS A 121      19.614  21.440 -25.040  1.00  0.00
ATOM    964  C   LYS A 121      19.106  22.398 -26.405  1.00  0.00
ATOM    965  O   LYS A 121      17.973  22.881 -26.444  1.00  0.00
ATOM    966  CB  LYS A 121      19.670  19.959 -25.426  1.00  0.00
ATOM    967  CG  LYS A 121      18.270  19.361 -25.567  1.00  0.00
ATOM    968  CD  LYS A 121      18.347  17.854 -25.810  1.00  0.00
ATOM    969  CE  LYS A 121      16.975  17.298 -26.190  1.00  0.00
ATOM    970  NZ  LYS A 121      17.062  15.827 -26.394  1.00  0.00
ATOM    971  N   LEU A 122      19.827  22.803 -27.690  1.00  0.00
ATOM    972  CA  LEU A 122      19.400  23.699 -28.933  1.00  0.00
ATOM    973  C   LEU A 122      20.016  23.701 -30.394  1.00  0.00
ATOM    974  O   LEU A 122      21.185  24.043 -30.580  1.00  0.00
ATOM    975  CB  LEU A 122      19.501  25.098 -28.319  1.00  0.00
ATOM    976  CG  LEU A 122      19.191  26.212 -29.326  1.00  0.00
ATOM    977  CD1 LEU A 122      17.757  26.079 -29.835  1.00  0.00
ATOM    978  CD2 LEU A 122      19.351  27.581 -28.665  1.00  0.00
ATOM    979  N   LYS A 123      19.196  23.324 -31.372  1.00  0.00
ATOM    980  CA  LYS A 123      19.503  23.415 -32.761  1.00  0.00
ATOM    981  C   LYS A 123      18.136  23.113 -33.188  1.00  0.00
ATOM    982  O   LYS A 123      17.912  22.706 -34.329  1.00  0.00
ATOM    983  CB  LYS A 123      20.481  22.401 -33.364  1.00  0.00
ATOM    984  CG  LYS A 123      21.900  22.605 -32.833  1.00  0.00
ATOM    985  CD  LYS A 123      22.456  23.957 -33.281  1.00  0.00
ATOM    986  CE  LYS A 123      23.875  24.159 -32.750  1.00  0.00
ATOM    987  NZ  LYS A 123      23.867  24.140 -31.263  1.00  0.00
ATOM    988  N   VAL A 124      17.241  23.342 -32.212  1.00  0.00
ATOM    989  CA  VAL A 124      15.886  22.965 -32.374  1.00  0.00
ATOM    990  C   VAL A 124      15.015  24.137 -32.220  1.00  0.00
ATOM    991  O   VAL A 124      15.048  24.810 -31.188  1.00  0.00
ATOM    992  CB  VAL A 124      15.484  21.869 -31.362  1.00  0.00
ATOM    993  CG1 VAL A 124      15.934  22.250 -29.953  1.00  0.00
ATOM    994  CG2 VAL A 124      13.968  21.684 -31.353  1.00  0.00
ATOM    995  N   LEU A 125      14.221  24.369 -33.271  1.00  0.00
ATOM    996  CA  LEU A 125      13.274  25.416 -33.197  1.00  0.00
ATOM    997  C   LEU A 125      11.963  24.798 -33.576  1.00  0.00
ATOM    998  O   LEU A 125      11.867  24.105 -34.591  1.00  0.00
ATOM    999  CB  LEU A 125      13.595  26.583 -34.135  1.00  0.00
ATOM   1000  CG  LEU A 125      14.886  27.315 -33.753  1.00  0.00
ATOM   1001  CD1 LEU A 125      15.239  28.351 -34.818  1.00  0.00
ATOM   1002  CD2 LEU A 125      14.711  28.029 -32.413  1.00  0.00
ATOM   1003  N   TRP A 126      10.912  25.039 -32.770  1.00  0.00
ATOM   1004  CA  TRP A 126       9.657  24.421 -33.083  1.00  0.00
ATOM   1005  C   TRP A 126       8.670  25.497 -33.343  1.00  0.00
ATOM   1006  O   TRP A 126       8.388  26.313 -32.464  1.00  0.00
ATOM   1007  CB  TRP A 126       9.161  23.518 -31.949  1.00  0.00
ATOM   1008  CG  TRP A 126       9.775  22.147 -32.014  1.00  0.00
ATOM   1009  CD1 TRP A 126      10.813  21.775 -32.803  1.00  0.00
ATOM   1010  CD2 TRP A 126       9.393  20.979 -31.269  1.00  0.00
ATOM   1011  NE1 TRP A 126      11.095  20.446 -32.589  1.00  0.00
ATOM   1012  CE2 TRP A 126      10.239  19.921 -31.648  1.00  0.00
ATOM   1013  CE3 TRP A 126       8.402  20.740 -30.309  1.00  0.00
ATOM   1014  CZ2 TRP A 126      10.117  18.648 -31.096  1.00  0.00
ATOM   1015  CZ3 TRP A 126       8.279  19.467 -29.756  1.00  0.00
ATOM   1016  CH2 TRP A 126       9.130  18.428 -30.146  1.00  0.00
ATOM   1017  N   LEU A 127       8.109  25.521 -34.571  1.00  0.00
ATOM   1018  CA  LEU A 127       7.169  26.550 -34.891  1.00  0.00
ATOM   1019  C   LEU A 127       5.936  25.937 -35.485  1.00  0.00
ATOM   1020  O   LEU A 127       5.676  26.086 -36.681  1.00  0.00
ATOM   1021  CB  LEU A 127       7.775  27.561 -35.868  1.00  0.00
ATOM   1022  CG  LEU A 127       8.962  28.326 -35.272  1.00  0.00
ATOM   1023  CD1 LEU A 127       9.676  29.123 -36.361  1.00  0.00
ATOM   1024  CD2 LEU A 127       8.480  29.293 -34.192  1.00  0.00
ATOM   1025  N   ASN A 128       5.132  25.234 -34.672  1.00  0.00
ATOM   1026  CA  ASN A 128       3.986  24.583 -35.231  1.00  0.00
ATOM   1027  C   ASN A 128       2.722  25.253 -34.777  1.00  0.00
ATOM   1028  O   ASN A 128       2.700  25.905 -33.731  1.00  0.00
ATOM   1029  CB  ASN A 128       3.963  23.100 -34.849  1.00  0.00
ATOM   1030  CG  ASN A 128       3.903  22.920 -33.336  1.00  0.00
ATOM   1031  ND2 ASN A 128       2.754  22.549 -32.810  1.00  0.00
ATOM   1032  OD1 ASN A 128       4.888  23.113 -32.639  1.00  0.00
ATOM   1033  N   HIS A 129       1.650  25.089 -35.566  1.00  0.00
ATOM   1034  CA  HIS A 129       0.431  25.765 -35.241  1.00  0.00
ATOM   1035  C   HIS A 129       0.706  27.227 -35.250  1.00  0.00
ATOM   1036  O   HIS A 129       0.211  27.963 -34.394  1.00  0.00
ATOM   1037  CB  HIS A 129      -0.117  25.341 -33.875  1.00  0.00
ATOM   1038  CG  HIS A 129      -0.314  23.859 -33.748  1.00  0.00
ATOM   1039  ND1 HIS A 129      -1.281  23.164 -34.442  1.00  0.00
ATOM   1040  CD2 HIS A 129       0.347  22.940 -32.997  1.00  0.00
ATOM   1041  CE1 HIS A 129      -1.203  21.879 -34.119  1.00  0.00
ATOM   1042  NE2 HIS A 129      -0.221  21.717 -33.242  1.00  0.00
ATOM   1043  N   ASN A 130       1.506  27.644 -36.244  1.00  0.00
ATOM   1044  CA  ASN A 130       1.746  29.026 -36.495  1.00  0.00
ATOM   1045  C   ASN A 130       1.122  29.226 -37.833  1.00  0.00
ATOM   1046  O   ASN A 130       0.411  28.350 -38.329  1.00  0.00
ATOM   1047  CB  ASN A 130       3.223  29.428 -36.536  1.00  0.00
ATOM   1048  CG  ASN A 130       3.429  30.832 -35.978  1.00  0.00
ATOM   1049  ND2 ASN A 130       4.424  31.015 -35.134  1.00  0.00
ATOM   1050  OD1 ASN A 130       2.695  31.754 -36.304  1.00  0.00
ATOM   1051  N   THR A 131       1.363  30.376 -38.476  1.00  0.00
ATOM   1052  CA  THR A 131       0.814  30.499 -39.793  1.00  0.00
ATOM   1053  C   THR A 131       1.946  30.731 -40.756  1.00  0.00
ATOM   1054  O   THR A 131       2.195  31.866 -41.168  1.00  0.00
ATOM   1055  CB  THR A 131      -0.200  31.654 -39.897  1.00  0.00
ATOM   1056  OG1 THR A 131       0.451  32.876 -39.575  1.00  0.00
ATOM   1057  CG2 THR A 131      -1.370  31.455 -38.936  1.00  0.00
ATOM   1058  N   ILE A 132       2.661  29.661 -41.149  1.00  0.00
ATOM   1059  CA  ILE A 132       3.761  29.866 -42.054  1.00  0.00
ATOM   1060  C   ILE A 132       3.534  29.186 -43.364  1.00  0.00
ATOM   1061  O   ILE A 132       3.010  28.072 -43.408  1.00  0.00
ATOM   1062  CB  ILE A 132       5.079  29.369 -41.418  1.00  0.00
ATOM   1063  CG1 ILE A 132       5.413  30.194 -40.169  1.00  0.00
ATOM   1064  CG2 ILE A 132       6.233  29.503 -42.413  1.00  0.00
ATOM   1065  CD1 ILE A 132       6.519  29.542 -39.346  1.00  0.00
ATOM   1066  N   LYS A 133       3.944  29.868 -44.459  1.00  0.00
ATOM   1067  CA  LYS A 133       3.859  29.276 -45.766  1.00  0.00
ATOM   1068  C   LYS A 133       5.220  29.276 -46.395  1.00  0.00
ATOM   1069  O   LYS A 133       5.725  28.225 -46.795  1.00  0.00
ATOM   1070  CB  LYS A 133       2.866  30.031 -46.655  1.00  0.00
ATOM   1071  CG  LYS A 133       1.477  30.095 -46.019  1.00  0.00
ATOM   1072  CD  LYS A 133       0.486  30.790 -46.953  1.00  0.00
ATOM   1073  CE  LYS A 133      -0.836  31.057 -46.234  1.00  0.00
ATOM   1074  NZ  LYS A 133      -1.789  31.728 -47.158  1.00  0.00
ATOM   1075  N   ASN A 134       5.870  30.451 -46.501  1.00  0.00
ATOM   1076  CA  ASN A 134       7.167  30.445 -47.121  1.00  0.00
ATOM   1077  C   ASN A 134       8.171  30.269 -46.050  1.00  0.00
ATOM   1078  O   ASN A 134       8.273  31.099 -45.145  1.00  0.00
ATOM   1079  CB  ASN A 134       7.448  31.732 -47.901  1.00  0.00
ATOM   1080  CG  ASN A 134       8.781  31.652 -48.638  1.00  0.00
ATOM   1081  ND2 ASN A 134       8.847  32.178 -49.843  1.00  0.00
ATOM   1082  OD1 ASN A 134       9.754  31.116 -48.125  1.00  0.00
ATOM   1083  N   ILE A 135       8.938  29.171 -46.150  1.00  0.00
ATOM   1084  CA  ILE A 135       9.928  28.965 -45.152  1.00  0.00
ATOM   1085  C   ILE A 135      11.279  29.037 -45.786  1.00  0.00
ATOM   1086  O   ILE A 135      12.137  28.190 -45.529  1.00  0.00
ATOM   1087  CB  ILE A 135       9.748  27.608 -44.436  1.00  0.00
ATOM   1088  CG1 ILE A 135       9.712  26.465 -45.458  1.00  0.00
ATOM   1089  CG2 ILE A 135       8.439  27.594 -43.644  1.00  0.00
ATOM   1090  CD1 ILE A 135       9.647  25.103 -44.776  1.00  0.00
ATOM   1091  N   GLU A 136      11.505  30.057 -46.628  1.00  0.00
ATOM   1092  CA  GLU A 136      12.792  30.147 -47.251  1.00  0.00
ATOM   1093  C   GLU A 136      13.838  30.563 -46.252  1.00  0.00
ATOM   1094  O   GLU A 136      15.015  30.233 -46.404  1.00  0.00
ATOM   1095  CB  GLU A 136      12.757  31.137 -48.419  1.00  0.00
ATOM   1096  CG  GLU A 136      11.887  30.620 -49.565  1.00  0.00
ATOM   1097  CD  GLU A 136      11.852  31.617 -50.718  1.00  0.00
ATOM   1098  OE1 GLU A 136      11.222  31.311 -51.733  1.00  0.00
ATOM   1099  OE2 GLU A 136      12.460  32.685 -50.575  1.00  0.00
ATOM   1100  N   GLY A 137      13.443  31.297 -45.192  1.00  0.00
ATOM   1101  CA  GLY A 137      14.342  31.851 -44.205  1.00  0.00
ATOM   1102  C   GLY A 137      15.133  30.763 -43.542  1.00  0.00
ATOM   1103  O   GLY A 137      16.272  30.982 -43.124  1.00  0.00
ATOM   1104  N   LEU A 138      14.553  29.559 -43.434  1.00  0.00
ATOM   1105  CA  LEU A 138      15.185  28.457 -42.763  1.00  0.00
ATOM   1106  C   LEU A 138      16.427  28.008 -43.478  1.00  0.00
ATOM   1107  O   LEU A 138      17.303  27.383 -42.878  1.00  0.00
ATOM   1108  CB  LEU A 138      14.201  27.291 -42.639  1.00  0.00
ATOM   1109  CG  LEU A 138      13.031  27.597 -41.696  1.00  0.00
ATOM   1110  CD1 LEU A 138      12.020  26.454 -41.722  1.00  0.00
ATOM   1111  CD2 LEU A 138      13.538  27.771 -40.265  1.00  0.00
ATOM   1112  N   GLN A 139      16.548  28.315 -44.775  1.00  0.00
ATOM   1113  CA  GLN A 139      17.656  27.880 -45.573  1.00  0.00
ATOM   1114  C   GLN A 139      18.949  28.316 -44.937  1.00  0.00
ATOM   1115  O   GLN A 139      19.983  27.669 -45.114  1.00  0.00
ATOM   1116  CB  GLN A 139      17.557  28.435 -46.996  1.00  0.00
ATOM   1117  CG  GLN A 139      18.710  27.944 -47.872  1.00  0.00
ATOM   1118  CD  GLN A 139      18.508  28.356 -49.326  1.00  0.00
ATOM   1119  NE2 GLN A 139      18.763  27.464 -50.260  1.00  0.00
ATOM   1120  OE1 GLN A 139      18.122  29.480 -49.613  1.00  0.00
ATOM   1121  N   THR A 140      18.912  29.420 -44.178  1.00  0.00
ATOM   1122  CA  THR A 140      20.040  29.994 -43.490  1.00  0.00
ATOM   1123  C   THR A 140      20.550  29.149 -42.351  1.00  0.00
ATOM   1124  O   THR A 140      21.754  29.109 -42.091  1.00  0.00
ATOM   1125  CB  THR A 140      19.662  31.394 -42.968  1.00  0.00
ATOM   1126  OG1 THR A 140      18.567  31.276 -42.071  1.00  0.00
ATOM   1127  CG2 THR A 140      19.260  32.323 -44.112  1.00  0.00
ATOM   1128  N   LEU A 141      19.671  28.431 -41.623  1.00  0.00
ATOM   1129  CA  LEU A 141      20.138  27.816 -40.397  1.00  0.00
ATOM   1130  C   LEU A 141      20.701  26.436 -40.566  1.00  0.00
ATOM   1131  O   LEU A 141      19.972  25.447 -40.471  1.00  0.00
ATOM   1132  CB  LEU A 141      18.976  27.790 -39.400  1.00  0.00
ATOM   1133  CG  LEU A 141      18.438  29.189 -39.078  1.00  0.00
ATOM   1134  CD1 LEU A 141      17.269  29.091 -38.100  1.00  0.00
ATOM   1135  CD2 LEU A 141      19.535  30.045 -38.446  1.00  0.00
ATOM   1136  N   LYS A 142      22.022  26.367 -40.814  1.00  0.00
ATOM   1137  CA  LYS A 142      22.729  25.131 -40.995  1.00  0.00
ATOM   1138  C   LYS A 142      22.765  24.299 -39.727  1.00  0.00
ATOM   1139  O   LYS A 142      22.797  23.068 -39.786  1.00  0.00
ATOM   1140  CB  LYS A 142      24.154  25.419 -41.478  1.00  0.00
ATOM   1141  CG  LYS A 142      24.160  26.027 -42.881  1.00  0.00
ATOM   1142  CD  LYS A 142      23.590  25.041 -43.901  1.00  0.00
ATOM   1143  CE  LYS A 142      23.663  25.622 -45.312  1.00  0.00
ATOM   1144  NZ  LYS A 142      23.063  24.670 -46.284  1.00  0.00
ATOM   1145  N   ASN A 143      22.754  24.931 -38.541  1.00  0.00
ATOM   1146  CA  ASN A 143      22.897  24.292 -37.251  1.00  0.00
ATOM   1147  C   ASN A 143      21.722  23.454 -36.821  1.00  0.00
ATOM   1148  O   ASN A 143      21.858  22.576 -35.966  1.00  0.00
ATOM   1149  CB  ASN A 143      23.185  25.373 -36.205  1.00  0.00
ATOM   1150  CG  ASN A 143      24.598  25.925 -36.356  1.00  0.00
ATOM   1151  ND2 ASN A 143      24.769  27.221 -36.193  1.00  0.00
ATOM   1152  OD1 ASN A 143      25.538  25.188 -36.618  1.00  0.00
ATOM   1153  N   LEU A 144      20.524  23.674 -37.389  1.00  0.00
ATOM   1154  CA  LEU A 144      19.374  22.991 -36.859  1.00  0.00
ATOM   1155  C   LEU A 144      19.476  21.502 -36.978  1.00  0.00
ATOM   1156  O   LEU A 144      19.932  20.985 -38.000  1.00  0.00
ATOM   1157  CB  LEU A 144      18.116  23.490 -37.576  1.00  0.00
ATOM   1158  CG  LEU A 144      17.768  24.940 -37.225  1.00  0.00
ATOM   1159  CD1 LEU A 144      16.577  25.412 -38.057  1.00  0.00
ATOM   1160  CD2 LEU A 144      17.408  25.054 -35.745  1.00  0.00
ATOM   1161  N   LYS A 145      19.037  20.796 -35.915  1.00  0.00
ATOM   1162  CA  LYS A 145      19.047  19.360 -35.935  1.00  0.00
ATOM   1163  C   LYS A 145      17.668  18.879 -35.590  1.00  0.00
ATOM   1164  O   LYS A 145      17.370  17.690 -35.716  1.00  0.00
ATOM   1165  CB  LYS A 145      20.069  18.783 -34.950  1.00  0.00
ATOM   1166  CG  LYS A 145      21.498  18.926 -35.475  1.00  0.00
ATOM   1167  CD  LYS A 145      22.424  17.908 -34.809  1.00  0.00
ATOM   1168  CE  LYS A 145      21.996  16.483 -35.155  1.00  0.00
ATOM   1169  NZ  LYS A 145      22.912  15.507 -34.507  1.00  0.00
ATOM   1170  N   ASP A 146      16.781  19.794 -35.149  1.00  0.00
ATOM   1171  CA  ASP A 146      15.436  19.386 -34.857  1.00  0.00
ATOM   1172  C   ASP A 146      14.541  20.527 -35.200  1.00  0.00
ATOM   1173  O   ASP A 146      14.652  21.607 -34.617  1.00  0.00
ATOM   1174  CB  ASP A 146      15.252  18.998 -33.387  1.00  0.00
ATOM   1175  CG  ASP A 146      13.892  18.348 -33.150  1.00  0.00
ATOM   1176  OD1 ASP A 146      13.749  17.648 -32.142  1.00  0.00
ATOM   1177  OD2 ASP A 146      13.007  18.771 -34.309  1.00  0.00
ATOM   1178  N   LEU A 147      13.621  20.318 -36.155  1.00  0.00
ATOM   1179  CA  LEU A 147      12.796  21.430 -36.496  1.00  0.00
ATOM   1180  C   LEU A 147      11.392  20.966 -36.675  1.00  0.00
ATOM   1181  O   LEU A 147      11.149  19.937 -37.308  1.00  0.00
ATOM   1182  CB  LEU A 147      13.290  22.111 -37.775  1.00  0.00
ATOM   1183  CG  LEU A 147      12.442  23.327 -38.166  1.00  0.00
ATOM   1184  CD1 LEU A 147      13.285  24.324 -38.959  1.00  0.00
ATOM   1185  CD2 LEU A 147      11.259  22.891 -39.029  1.00  0.00
ATOM   1186  N   ASN A 148      10.413  21.711 -36.130  1.00  0.00
ATOM   1187  CA  ASN A 148       9.110  21.241 -36.474  1.00  0.00
ATOM   1188  C   ASN A 148       8.305  22.367 -37.021  1.00  0.00
ATOM   1189  O   ASN A 148       8.289  23.460 -36.451  1.00  0.00
ATOM   1190  CB  ASN A 148       8.401  20.624 -35.265  1.00  0.00
ATOM   1191  CG  ASN A 148       9.115  19.363 -34.790  1.00  0.00
ATOM   1192  ND2 ASN A 148       9.640  19.376 -33.582  1.00  0.00
ATOM   1193  OD1 ASN A 148       9.196  18.376 -35.507  1.00  0.00
ATOM   1194  N   LEU A 149       7.617  22.101 -38.143  1.00  0.00
ATOM   1195  CA  LEU A 149       6.745  23.108 -38.654  1.00  0.00
ATOM   1196  C   LEU A 149       5.441  22.448 -38.930  1.00  0.00
ATOM   1197  O   LEU A 149       4.854  22.642 -39.996  1.00  0.00
ATOM   1198  CB  LEU A 149       7.286  23.755 -39.932  1.00  0.00
ATOM   1199  CG  LEU A 149       8.619  24.479 -39.713  1.00  0.00
ATOM   1200  CD1 LEU A 149       9.266  24.810 -41.056  1.00  0.00
ATOM   1201  CD2 LEU A 149       8.395  25.780 -38.943  1.00  0.00
ATOM   1202  N   ALA A 150       4.944  21.651 -37.972  1.00  0.00
ATOM   1203  CA  ALA A 150       3.705  20.984 -38.209  1.00  0.00
ATOM   1204  C   ALA A 150       2.596  21.957 -37.991  1.00  0.00
ATOM   1205  O   ALA A 150       2.768  22.955 -37.289  1.00  0.00
ATOM   1206  CB  ALA A 150       3.536  19.778 -37.294  1.00  0.00
ATOM   1207  N   GLY A 151       1.426  21.678 -38.589  1.00  0.00
ATOM   1208  CA  GLY A 151       0.293  22.497 -38.290  1.00  0.00
ATOM   1209  C   GLY A 151       0.432  23.877 -38.840  1.00  0.00
ATOM   1210  O   GLY A 151       0.050  24.852 -38.190  1.00  0.00
ATOM   1211  N   ASN A 152       0.976  24.011 -40.057  1.00  0.00
ATOM   1212  CA  ASN A 152       1.036  25.319 -40.635  1.00  0.00
ATOM   1213  C   ASN A 152       0.269  25.211 -41.907  1.00  0.00
ATOM   1214  O   ASN A 152      -0.538  24.295 -42.076  1.00  0.00
ATOM   1215  CB  ASN A 152       2.461  25.805 -40.918  1.00  0.00
ATOM   1216  CG  ASN A 152       3.148  26.273 -39.640  1.00  0.00
ATOM   1217  ND2 ASN A 152       3.820  25.379 -38.943  1.00  0.00
ATOM   1218  OD1 ASN A 152       3.077  27.439 -39.277  1.00  0.00
ATOM   1219  N   LEU A 153       0.508  26.146 -42.842  1.00  0.00
ATOM   1220  CA  LEU A 153      -0.079  26.018 -44.145  1.00  0.00
ATOM   1221  C   LEU A 153       1.067  26.045 -45.122  1.00  0.00
ATOM   1222  O   LEU A 153       1.156  26.946 -45.958  1.00  0.00
ATOM   1223  CB  LEU A 153      -1.067  27.143 -44.464  1.00  0.00
ATOM   1224  CG  LEU A 153      -2.221  27.224 -43.458  1.00  0.00
ATOM   1225  CD1 LEU A 153      -3.029  28.500 -43.685  1.00  0.00
ATOM   1226  CD2 LEU A 153      -3.149  26.021 -43.620  1.00  0.00
ATOM   1227  N   ILE A 154       1.974  25.048 -45.046  1.00  0.00
ATOM   1228  CA  ILE A 154       3.162  25.080 -45.861  1.00  0.00
ATOM   1229  C   ILE A 154       2.956  24.233 -47.089  1.00  0.00
ATOM   1230  O   ILE A 154       2.782  23.017 -46.989  1.00  0.00
ATOM   1231  CB  ILE A 154       4.399  24.588 -45.077  1.00  0.00
ATOM   1232  CG1 ILE A 154       4.647  25.480 -43.855  1.00  0.00
ATOM   1233  CG2 ILE A 154       5.643  24.625 -45.967  1.00  0.00
ATOM   1234  CD1 ILE A 154       5.704  24.886 -42.930  1.00  0.00
ATOM   1235  N   ASN A 155       2.978  24.864 -48.285  1.00  0.00
ATOM   1236  CA  ASN A 155       2.907  24.155 -49.538  1.00  0.00
ATOM   1237  C   ASN A 155       4.248  23.575 -49.936  1.00  0.00
ATOM   1238  O   ASN A 155       4.333  22.414 -50.340  1.00  0.00
ATOM   1239  CB  ASN A 155       2.386  25.083 -50.639  1.00  0.00
ATOM   1240  CG  ASN A 155       2.201  24.331 -51.953  1.00  0.00
ATOM   1241  ND2 ASN A 155       1.244  23.429 -52.013  1.00  0.00
ATOM   1242  OD1 ASN A 155       2.919  24.561 -52.917  1.00  0.00
ATOM   1243  N   SER A 156       5.345  24.362 -49.829  1.00  0.00
ATOM   1244  CA  SER A 156       6.611  23.887 -50.339  1.00  0.00
ATOM   1245  C   SER A 156       7.607  23.712 -49.239  1.00  0.00
ATOM   1246  O   SER A 156       7.744  24.580 -48.375  1.00  0.00
ATOM   1247  CB  SER A 156       7.159  24.859 -51.386  1.00  0.00
ATOM   1248  OG  SER A 156       8.437  24.427 -51.829  1.00  0.00
ATOM   1249  N   ILE A 157       8.333  22.574 -49.257  1.00  0.00
ATOM   1250  CA  ILE A 157       9.294  22.350 -48.212  1.00  0.00
ATOM   1251  C   ILE A 157      10.691  22.301 -48.760  1.00  0.00
ATOM   1252  O   ILE A 157      11.577  21.689 -48.161  1.00  0.00
ATOM   1253  CB  ILE A 157       8.975  21.044 -47.451  1.00  0.00
ATOM   1254  CG1 ILE A 157       8.958  19.853 -48.416  1.00  0.00
ATOM   1255  CG2 ILE A 157       7.606  21.143 -46.775  1.00  0.00
ATOM   1256  CD1 ILE A 157       8.956  18.524 -47.668  1.00  0.00
ATOM   1257  N   GLY A 158      10.967  22.939 -49.910  1.00  0.00
ATOM   1258  CA  GLY A 158      12.283  22.785 -50.469  1.00  0.00
ATOM   1259  C   GLY A 158      13.334  23.378 -49.594  1.00  0.00
ATOM   1260  O   GLY A 158      14.346  22.736 -49.307  1.00  0.00
ATOM   1261  N   ARG A 159      13.091  24.609 -49.161  1.00  0.00
ATOM   1262  CA  ARG A 159      14.100  25.358 -48.484  1.00  0.00
ATOM   1263  C   ARG A 159      14.479  24.781 -47.165  1.00  0.00
ATOM   1264  O   ARG A 159      15.663  24.702 -46.833  1.00  0.00
ATOM   1265  CB  ARG A 159      13.617  26.800 -48.307  1.00  0.00
ATOM   1266  CG  ARG A 159      13.525  27.532 -49.646  1.00  0.00
ATOM   1267  CD  ARG A 159      14.900  27.634 -50.303  1.00  0.00
ATOM   1268  NE  ARG A 159      14.804  28.429 -51.545  1.00  0.00
ATOM   1269  CZ  ARG A 159      15.824  28.576 -52.371  1.00  0.00
ATOM   1270  NH1 ARG A 159      15.696  29.294 -53.468  1.00  0.00
ATOM   1271  NH2 ARG A 159      16.976  28.001 -52.096  1.00  0.00
ATOM   1272  N   CYS A 160      13.484  24.350 -46.368  1.00  0.00
ATOM   1273  CA  CYS A 160      13.797  24.016 -45.004  1.00  0.00
ATOM   1274  C   CYS A 160      14.820  22.945 -44.933  1.00  0.00
ATOM   1275  O   CYS A 160      15.877  23.128 -44.326  1.00  0.00
ATOM   1276  CB  CYS A 160      12.531  23.578 -44.266  1.00  0.00
ATOM   1277  SG  CYS A 160      12.837  23.299 -42.504  1.00  0.00
ATOM   1278  N   LEU A 161      14.517  21.796 -45.569  1.00  0.00
ATOM   1279  CA  LEU A 161      15.417  20.687 -45.450  1.00  0.00
ATOM   1280  C   LEU A 161      16.700  20.946 -46.146  1.00  0.00
ATOM   1281  O   LEU A 161      17.770  20.614 -45.632  1.00  0.00
ATOM   1282  CB  LEU A 161      14.762  19.422 -46.012  1.00  0.00
ATOM   1283  CG  LEU A 161      13.980  18.637 -44.952  1.00  0.00
ATOM   1284  CD1 LEU A 161      14.929  18.122 -43.872  1.00  0.00
ATOM   1285  CD2 LEU A 161      12.931  19.533 -44.297  1.00  0.00
ATOM   1286  N   ASP A 162      16.631  21.558 -47.343  1.00  0.00
ATOM   1287  CA  ASP A 162      17.766  21.743 -48.204  1.00  0.00
ATOM   1288  C   ASP A 162      18.845  22.391 -47.415  1.00  0.00
ATOM   1289  O   ASP A 162      20.011  22.003 -47.512  1.00  0.00
ATOM   1290  CB  ASP A 162      17.422  22.599 -49.426  1.00  0.00
ATOM   1291  CG  ASP A 162      18.596  22.677 -50.398  1.00  0.00
ATOM   1292  OD1 ASP A 162      18.992  21.629 -50.918  1.00  0.00
ATOM   1293  OD2 ASP A 162      18.994  24.141 -50.472  1.00  0.00
ATOM   1294  N   SER A 163      18.473  23.389 -46.612  1.00  0.00
ATOM   1295  CA  SER A 163      19.430  24.071 -45.806  1.00  0.00
ATOM   1296  C   SER A 163      19.966  23.221 -44.717  1.00  0.00
ATOM   1297  O   SER A 163      21.153  23.292 -44.394  1.00  0.00
ATOM   1298  CB  SER A 163      18.797  25.333 -45.217  1.00  0.00
ATOM   1299  OG  SER A 163      17.745  24.981 -44.330  1.00  0.00
ATOM   1300  N   ASN A 164      19.122  22.374 -44.105  1.00  0.00
ATOM   1301  CA  ASN A 164      19.690  21.778 -42.943  1.00  0.00
ATOM   1302  C   ASN A 164      19.918  20.313 -43.037  1.00  0.00
ATOM   1303  O   ASN A 164      19.030  19.520 -42.720  1.00  0.00
ATOM   1304  CB  ASN A 164      18.789  22.096 -41.746  1.00  0.00
ATOM   1305  CG  ASN A 164      19.316  21.448 -40.470  1.00  0.00
ATOM   1306  ND2 ASN A 164      18.461  21.243 -39.490  1.00  0.00
ATOM   1307  OD1 ASN A 164      20.492  21.131 -40.364  1.00  0.00
ATOM   1308  N   GLU A 165      21.146  19.989 -43.479  1.00  0.00
ATOM   1309  CA  GLU A 165      21.669  18.667 -43.646  1.00  0.00
ATOM   1310  C   GLU A 165      21.790  17.997 -42.308  1.00  0.00
ATOM   1311  O   GLU A 165      21.665  16.775 -42.206  1.00  0.00
ATOM   1312  CB  GLU A 165      23.032  18.698 -44.344  1.00  0.00
ATOM   1313  CG  GLU A 165      24.068  19.458 -43.516  1.00  0.00
ATOM   1314  CD  GLU A 165      23.990  20.957 -43.786  1.00  0.00
ATOM   1315  OE1 GLU A 165      22.980  21.395 -44.345  1.00  0.00
ATOM   1316  OE2 GLU A 165      24.944  21.658 -43.430  1.00  0.00
ATOM   1317  N   GLN A 166      22.028  18.793 -41.265  1.00  0.00
ATOM   1318  CA  GLN A 166      22.219  18.346 -39.912  1.00  0.00
ATOM   1319  C   GLN A 166      20.958  17.769 -39.342  1.00  0.00
ATOM   1320  O   GLN A 166      21.002  16.982 -38.395  1.00  0.00
ATOM   1321  CB  GLN A 166      22.709  19.503 -39.038  1.00  0.00
ATOM   1322  CG  GLN A 166      24.102  19.974 -39.459  1.00  0.00
ATOM   1323  CD  GLN A 166      25.107  18.829 -39.408  1.00  0.00
ATOM   1324  NE2 GLN A 166      25.853  18.617 -40.471  1.00  0.00
ATOM   1325  OE1 GLN A 166      25.214  18.130 -38.410  1.00  0.00
ATOM   1326  N   LEU A 167      19.778  18.125 -39.893  1.00  0.00
ATOM   1327  CA  LEU A 167      18.548  17.755 -39.244  1.00  0.00
ATOM   1328  C   LEU A 167      18.355  16.285 -39.036  1.00  0.00
ATOM   1329  O   LEU A 167      18.362  15.511 -39.995  1.00  0.00
ATOM   1330  CB  LEU A 167      17.390  18.325 -40.067  1.00  0.00
ATOM   1331  CG  LEU A 167      16.021  18.067 -39.426  1.00  0.00
ATOM   1332  CD1 LEU A 167      15.905  18.831 -38.109  1.00  0.00
ATOM   1333  CD2 LEU A 167      14.904  18.528 -40.360  1.00  0.00
ATOM   1334  N   GLU A 168      18.176  15.936 -37.745  1.00  0.00
ATOM   1335  CA  GLU A 168      17.809  14.639 -37.265  1.00  0.00
ATOM   1336  C   GLU A 168      16.317  14.427 -37.324  1.00  0.00
ATOM   1337  O   GLU A 168      15.849  13.404 -37.828  1.00  0.00
ATOM   1338  CB  GLU A 168      18.311  14.447 -35.831  1.00  0.00
ATOM   1339  CG  GLU A 168      17.953  13.061 -35.293  1.00  0.00
ATOM   1340  CD  GLU A 168      18.435  12.892 -33.856  1.00  0.00
ATOM   1341  OE1 GLU A 168      18.987  13.852 -33.311  1.00  0.00
ATOM   1342  OE2 GLU A 168      18.248  11.799 -33.310  1.00  0.00
ATOM   1343  N   ARG A 169      15.496  15.385 -36.819  1.00  0.00
ATOM   1344  CA  ARG A 169      14.093  15.082 -36.895  1.00  0.00
ATOM   1345  C   ARG A 169      13.308  16.251 -37.366  1.00  0.00
ATOM   1346  O   ARG A 169      13.523  17.375 -36.909  1.00  0.00
ATOM   1347  CB  ARG A 169      13.580  14.623 -35.528  1.00  0.00
ATOM   1348  CG  ARG A 169      13.966  15.605 -34.422  1.00  0.00
ATOM   1349  CD  ARG A 169      13.307  15.217 -33.099  1.00  0.00
ATOM   1350  NE  ARG A 169      11.844  15.404 -33.196  1.00  0.00
ATOM   1351  CZ  ARG A 169      11.074  15.513 -32.128  1.00  0.00
ATOM   1352  NH1 ARG A 169       9.773  15.679 -32.259  1.00  0.00
ATOM   1353  NH2 ARG A 169      11.609  15.455 -30.927  1.00  0.00
ATOM   1354  N   LEU A 170      12.376  15.959 -38.297  1.00  0.00
ATOM   1355  CA  LEU A 170      11.493  16.938 -38.843  1.00  0.00
ATOM   1356  C   LEU A 170      10.088  16.510 -38.610  1.00  0.00
ATOM   1357  O   LEU A 170       9.750  15.340 -38.801  1.00  0.00
ATOM   1358  CB  LEU A 170      11.740  17.133 -40.341  1.00  0.00
ATOM   1359  CG  LEU A 170      10.785  18.152 -40.974  1.00  0.00
ATOM   1360  CD1 LEU A 170      11.097  19.556 -40.461  1.00  0.00
ATOM   1361  CD2 LEU A 170      10.931  18.141 -42.494  1.00  0.00
ATOM   1362  N   ASN A 171       9.244  17.470 -38.195  1.00  0.00
ATOM   1363  CA  ASN A 171       7.843  17.218 -38.053  1.00  0.00
ATOM   1364  C   ASN A 171       7.155  18.181 -38.966  1.00  0.00
ATOM   1365  O   ASN A 171       7.156  19.388 -38.718  1.00  0.00
ATOM   1366  CB  ASN A 171       7.339  17.400 -36.618  1.00  0.00
ATOM   1367  CG  ASN A 171       5.863  17.038 -36.501  1.00  0.00
ATOM   1368  ND2 ASN A 171       5.435  16.582 -35.342  1.00  0.00
ATOM   1369  OD1 ASN A 171       5.104  17.169 -37.451  1.00  0.00
ATOM   1370  N   LEU A 172       6.538  17.668 -40.052  1.00  0.00
ATOM   1371  CA  LEU A 172       5.855  18.526 -40.981  1.00  0.00
ATOM   1372  C   LEU A 172       4.445  18.048 -41.111  1.00  0.00
ATOM   1373  O   LEU A 172       3.836  18.176 -42.175  1.00  0.00
ATOM   1374  CB  LEU A 172       6.536  18.530 -42.352  1.00  0.00
ATOM   1375  CG  LEU A 172       7.946  19.130 -42.314  1.00  0.00
ATOM   1376  CD1 LEU A 172       8.641  18.929 -43.659  1.00  0.00
ATOM   1377  CD2 LEU A 172       7.876  20.627 -42.017  1.00  0.00
ATOM   1378  N   SER A 173       3.854  17.483 -40.046  1.00  0.00
ATOM   1379  CA  SER A 173       2.530  16.970 -40.230  1.00  0.00
ATOM   1380  C   SER A 173       1.563  18.106 -40.308  1.00  0.00
ATOM   1381  O   SER A 173       1.825  19.189 -39.781  1.00  0.00
ATOM   1382  CB  SER A 173       2.136  16.030 -39.089  1.00  0.00
ATOM   1383  OG  SER A 173       2.012  16.760 -37.877  1.00  0.00
ATOM   1384  N   GLY A 174       0.415  17.864 -40.971  1.00  0.00
ATOM   1385  CA  GLY A 174      -0.618  18.854 -41.015  1.00  0.00
ATOM   1386  C   GLY A 174      -0.227  20.033 -41.833  1.00  0.00
ATOM   1387  O   GLY A 174      -0.383  21.176 -41.399  1.00  0.00
ATOM   1388  N   ASN A 175       0.287  19.777 -43.045  1.00  0.00
ATOM   1389  CA  ASN A 175       0.601  20.837 -43.952  1.00  0.00
ATOM   1390  C   ASN A 175      -0.110  20.490 -45.217  1.00  0.00
ATOM   1391  O   ASN A 175      -0.819  19.484 -45.281  1.00  0.00
ATOM   1392  CB  ASN A 175       2.101  20.996 -44.217  1.00  0.00
ATOM   1393  CG  ASN A 175       2.824  21.542 -42.990  1.00  0.00
ATOM   1394  ND2 ASN A 175       3.706  20.760 -42.401  1.00  0.00
ATOM   1395  OD1 ASN A 175       2.591  22.666 -42.569  1.00  0.00
ATOM   1396  N   GLN A 176       0.061  21.307 -46.267  1.00  0.00
ATOM   1397  CA  GLN A 176      -0.584  20.968 -47.498  1.00  0.00
ATOM   1398  C   GLN A 176       0.527  20.679 -48.437  1.00  0.00
ATOM   1399  O   GLN A 176       0.586  21.245 -49.530  1.00  0.00
ATOM   1400  CB  GLN A 176      -1.468  22.086 -48.057  1.00  0.00
ATOM   1401  CG  GLN A 176      -2.624  22.414 -47.113  1.00  0.00
ATOM   1402  CD  GLN A 176      -2.156  23.289 -45.956  1.00  0.00
ATOM   1403  NE2 GLN A 176      -2.473  22.916 -44.734  1.00  0.00
ATOM   1404  OE1 GLN A 176      -1.506  24.305 -46.158  1.00  0.00
ATOM   1405  N   ILE A 177       1.420  19.780 -48.011  1.00  0.00
ATOM   1406  CA  ILE A 177       2.614  19.644 -48.759  1.00  0.00
ATOM   1407  C   ILE A 177       2.544  18.349 -49.507  1.00  0.00
ATOM   1408  O   ILE A 177       2.127  17.329 -48.955  1.00  0.00
ATOM   1409  CB  ILE A 177       3.874  19.675 -47.865  1.00  0.00
ATOM   1410  CG1 ILE A 177       3.862  18.498 -46.883  1.00  0.00
ATOM   1411  CG2 ILE A 177       3.926  20.977 -47.064  1.00  0.00
ATOM   1412  CD1 ILE A 177       5.171  18.400 -46.107  1.00  0.00
ATOM   1413  N   CYS A 178       2.964  18.375 -50.787  1.00  0.00
ATOM   1414  CA  CYS A 178       2.660  17.235 -51.596  1.00  0.00
ATOM   1415  C   CYS A 178       3.858  16.588 -52.185  1.00  0.00
ATOM   1416  O   CYS A 178       3.966  15.360 -52.193  1.00  0.00
ATOM   1417  CB  CYS A 178       1.697  17.659 -52.706  1.00  0.00
ATOM   1418  SG  CYS A 178       0.085  18.157 -52.051  1.00  0.00
ATOM   1419  N   SER A 179       4.822  17.352 -52.701  1.00  0.00
ATOM   1420  CA  SER A 179       5.885  16.573 -53.236  1.00  0.00
ATOM   1421  C   SER A 179       7.028  16.771 -52.354  1.00  0.00
ATOM   1422  O   SER A 179       7.608  17.858 -52.315  1.00  0.00
ATOM   1423  CB  SER A 179       6.254  16.978 -54.664  1.00  0.00
ATOM   1424  OG  SER A 179       7.354  16.204 -55.121  1.00  0.00
ATOM   1425  N   PHE A 180       7.414  15.721 -51.604  1.00  0.00
ATOM   1426  CA  PHE A 180       8.550  15.826 -50.760  1.00  0.00
ATOM   1427  C   PHE A 180       9.595  15.450 -51.692  1.00  0.00
ATOM   1428  O   PHE A 180       9.628  15.935 -52.825  1.00  0.00
ATOM   1429  CB  PHE A 180       8.569  14.890 -49.547  1.00  0.00
ATOM   1430  CG  PHE A 180       7.443  15.187 -48.583  1.00  0.00
ATOM   1431  CD1 PHE A 180       6.122  15.200 -49.025  1.00  0.00
ATOM   1432  CD2 PHE A 180       7.719  15.450 -47.243  1.00  0.00
ATOM   1433  CE1 PHE A 180       5.085  15.474 -48.134  1.00  0.00
ATOM   1434  CE2 PHE A 180       6.683  15.724 -46.352  1.00  0.00
ATOM   1435  CZ  PHE A 180       5.367  15.736 -46.799  1.00  0.00
ATOM   1436  N   LYS A 181      10.458  14.558 -51.190  1.00  0.00
ATOM   1437  CA  LYS A 181      11.680  14.241 -51.808  1.00  0.00
ATOM   1438  C   LYS A 181      12.404  15.382 -51.299  1.00  0.00
ATOM   1439  O   LYS A 181      13.324  15.881 -51.950  1.00  0.00
ATOM   1440  CB  LYS A 181      11.724  14.228 -53.339  1.00  0.00
ATOM   1441  CG  LYS A 181      10.628  13.337 -53.925  1.00  0.00
ATOM   1442  CD  LYS A 181      10.916  13.020 -55.393  1.00  0.00
ATOM   1443  CE  LYS A 181       9.790  12.181 -55.995  1.00  0.00
ATOM   1444  NZ  LYS A 181      10.119  11.824 -57.400  1.00  0.00
ATOM   1445  N   GLU A 182      11.924  15.750 -50.085  1.00  0.00
ATOM   1446  CA  GLU A 182      12.030  17.064 -49.554  1.00  0.00
ATOM   1447  C   GLU A 182      12.011  17.804 -50.783  1.00  0.00
ATOM   1448  O   GLU A 182      13.055  18.250 -51.261  1.00  0.00
ATOM   1449  CB  GLU A 182      13.305  17.382 -48.768  1.00  0.00
ATOM   1450  CG  GLU A 182      13.375  16.582 -47.467  1.00  0.00
ATOM   1451  CD  GLU A 182      12.241  16.971 -46.525  1.00  0.00
ATOM   1452  OE1 GLU A 182      11.444  17.836 -46.900  1.00  0.00
ATOM   1453  OE2 GLU A 182      12.177  16.398 -45.431  1.00  0.00
ATOM   1454  N   LEU A 183      10.777  17.976 -51.361  1.00  0.00
ATOM   1455  CA  LEU A 183      10.459  18.463 -52.686  1.00  0.00
ATOM   1456  C   LEU A 183      11.677  18.287 -53.495  1.00  0.00
ATOM   1457  O   LEU A 183      12.274  17.209 -53.501  1.00  0.00
ATOM   1458  CB  LEU A 183      10.036  19.935 -52.688  1.00  0.00
ATOM   1459  CG  LEU A 183       9.722  20.461 -54.093  1.00  0.00
ATOM   1460  CD1 LEU A 183       8.557  19.682 -54.699  1.00  0.00
ATOM   1461  CD2 LEU A 183       9.344  21.940 -54.031  1.00  0.00
ATOM   1462  N   THR A 184      12.132  19.321 -54.221  1.00  0.00
ATOM   1463  CA  THR A 184      13.346  19.094 -54.937  1.00  0.00
ATOM   1464  C   THR A 184      14.445  19.482 -54.024  1.00  0.00
ATOM   1465  O   THR A 184      15.016  20.566 -54.156  1.00  0.00
ATOM   1466  CB  THR A 184      13.445  19.907 -56.242  1.00  0.00
ATOM   1467  OG1 THR A 184      12.271  19.693 -57.014  1.00  0.00
ATOM   1468  CG2 THR A 184      14.658  19.487 -57.068  1.00  0.00
ATOM   1469  N   ASN A 185      14.728  18.557 -53.096  1.00  0.00
ATOM   1470  CA  ASN A 185      15.651  18.643 -52.003  1.00  0.00
ATOM   1471  C   ASN A 185      15.707  17.251 -51.391  1.00  0.00
ATOM   1472  O   ASN A 185      15.761  16.252 -52.111  1.00  0.00
ATOM   1473  CB  ASN A 185      15.239  19.669 -50.943  1.00  0.00
ATOM   1474  CG  ASN A 185      15.387  21.094 -51.466  1.00  0.00
ATOM   1475  ND2 ASN A 185      16.587  21.485 -51.844  1.00  0.00
ATOM   1476  OD1 ASN A 185      14.424  21.844 -51.532  1.00  0.00
ATOM   1477  N   LEU A 186      15.690  17.122 -50.053  1.00  0.00
ATOM   1478  CA  LEU A 186      15.701  15.939 -49.223  1.00  0.00
ATOM   1479  C   LEU A 186      17.013  15.257 -49.344  1.00  0.00
ATOM   1480  O   LEU A 186      17.360  14.415 -48.514  1.00  0.00
ATOM   1481  CB  LEU A 186      14.574  14.982 -49.620  1.00  0.00
ATOM   1482  CG  LEU A 186      14.410  13.817 -48.637  1.00  0.00
ATOM   1483  CD1 LEU A 186      14.256  14.346 -47.213  1.00  0.00
ATOM   1484  CD2 LEU A 186      13.171  12.996 -48.992  1.00  0.00
ATOM   1485  N   THR A 187      17.763  15.636 -50.402  1.00  0.00
ATOM   1486  CA  THR A 187      18.987  15.100 -50.899  1.00  0.00
ATOM   1487  C   THR A 187      19.889  15.163 -49.772  1.00  0.00
ATOM   1488  O   THR A 187      20.747  14.294 -49.607  1.00  0.00
ATOM   1489  CB  THR A 187      19.584  15.881 -52.085  1.00  0.00
ATOM   1490  OG1 THR A 187      20.649  15.127 -52.650  1.00  0.00
ATOM   1491  CG2 THR A 187      20.126  17.238 -51.641  1.00  0.00
ATOM   1492  N   ARG A 188      19.647  16.218 -49.015  1.00  0.00
ATOM   1493  CA  ARG A 188      20.340  16.422 -47.810  1.00  0.00
ATOM   1494  C   ARG A 188      19.711  15.406 -46.919  1.00  0.00
ATOM   1495  O   ARG A 188      19.483  14.267 -47.331  1.00  0.00
ATOM   1496  CB  ARG A 188      20.185  17.819 -47.203  1.00  0.00
ATOM   1497  CG  ARG A 188      20.847  18.888 -48.074  1.00  0.00
ATOM   1498  CD  ARG A 188      22.366  18.719 -48.077  1.00  0.00
ATOM   1499  NE  ARG A 188      22.984  19.776 -48.905  1.00  0.00
ATOM   1500  CZ  ARG A 188      23.143  21.012 -48.467  1.00  0.00
ATOM   1501  NH1 ARG A 188      23.700  21.925 -49.237  1.00  0.00
ATOM   1502  NH2 ARG A 188      22.743  21.334 -47.255  1.00  0.00
ATOM   1503  N   LEU A 189      19.404  15.768 -45.689  1.00  0.00
ATOM   1504  CA  LEU A 189      18.730  14.904 -44.764  1.00  0.00
ATOM   1505  C   LEU A 189      19.304  13.522 -44.665  1.00  0.00
ATOM   1506  O   LEU A 189      18.621  12.589 -44.239  1.00  0.00
ATOM   1507  CB  LEU A 189      17.254  14.831 -45.165  1.00  0.00
ATOM   1508  CG  LEU A 189      16.533  16.177 -45.024  1.00  0.00
ATOM   1509  CD1 LEU A 189      16.383  16.543 -43.550  1.00  0.00
ATOM   1510  CD2 LEU A 189      17.328  17.278 -45.724  1.00  0.00
ATOM   1511  N   PRO A 190      20.536  13.233 -45.011  1.00  0.00
ATOM   1512  CA  PRO A 190      21.003  11.883 -44.893  1.00  0.00
ATOM   1513  C   PRO A 190      20.948  11.489 -43.457  1.00  0.00
ATOM   1514  O   PRO A 190      20.892  10.301 -43.136  1.00  0.00
ATOM   1515  CB  PRO A 190      22.444  11.903 -45.407  1.00  0.00
ATOM   1516  CG  PRO A 190      22.905  13.336 -45.257  1.00  0.00
ATOM   1517  CD  PRO A 190      21.686  14.206 -45.512  1.00  0.00
ATOM   1518  N   CYS A 191      20.954  12.460 -42.515  1.00  0.00
ATOM   1519  CA  CYS A 191      21.013  12.054 -41.141  1.00  0.00
ATOM   1520  C   CYS A 191      19.691  12.273 -40.468  1.00  0.00
ATOM   1521  O   CYS A 191      19.640  12.636 -39.291  1.00  0.00
ATOM   1522  CB  CYS A 191      22.108  12.825 -40.402  1.00  0.00
ATOM   1523  SG  CYS A 191      23.306  11.716 -39.619  1.00  0.00
ATOM   1524  N   LEU A 192      18.567  12.058 -41.175  1.00  0.00
ATOM   1525  CA  LEU A 192      17.309  12.334 -40.539  1.00  0.00
ATOM   1526  C   LEU A 192      16.829  11.074 -39.867  1.00  0.00
ATOM   1527  O   LEU A 192      16.480  10.101 -40.538  1.00  0.00
ATOM   1528  CB  LEU A 192      16.264  12.822 -41.546  1.00  0.00
ATOM   1529  CG  LEU A 192      14.917  13.152 -40.892  1.00  0.00
ATOM   1530  CD1 LEU A 192      15.089  14.271 -39.867  1.00  0.00
ATOM   1531  CD2 LEU A 192      13.913  13.606 -41.950  1.00  0.00
ATOM   1532  N   LYS A 193      16.789  11.054 -38.513  1.00  0.00
ATOM   1533  CA  LYS A 193      16.311   9.933 -37.739  1.00  0.00
ATOM   1534  C   LYS A 193      14.804   9.808 -37.645  1.00  0.00
ATOM   1535  O   LYS A 193      14.247   8.741 -37.909  1.00  0.00
ATOM   1536  CB  LYS A 193      16.921  10.031 -36.337  1.00  0.00
ATOM   1537  CG  LYS A 193      16.488   8.862 -35.453  1.00  0.00
ATOM   1538  CD  LYS A 193      17.079   8.998 -34.049  1.00  0.00
ATOM   1539  CE  LYS A 193      16.683   7.806 -33.179  1.00  0.00
ATOM   1540  NZ  LYS A 193      17.292   7.938 -31.829  1.00  0.00
ATOM   1541  N   ASP A 194      14.087  10.896 -37.272  1.00  0.00
ATOM   1542  CA  ASP A 194      12.662  10.798 -37.062  1.00  0.00
ATOM   1543  C   ASP A 194      11.949  11.753 -37.949  1.00  0.00
ATOM   1544  O   ASP A 194      12.324  12.923 -38.039  1.00  0.00
ATOM   1545  CB  ASP A 194      12.305  11.074 -35.598  1.00  0.00
ATOM   1546  CG  ASP A 194      12.902  10.018 -34.672  1.00  0.00
ATOM   1547  OD1 ASP A 194      13.276  10.373 -33.550  1.00  0.00
ATOM   1548  OD2 ASP A 194      12.875   8.709 -35.442  1.00  0.00
ATOM   1549  N   LEU A 195      10.893  11.261 -38.619  1.00  0.00
ATOM   1550  CA  LEU A 195      10.163  12.118 -39.493  1.00  0.00
ATOM   1551  C   LEU A 195       8.700  11.828 -39.384  1.00  0.00
ATOM   1552  O   LEU A 195       8.288  10.667 -39.419  1.00  0.00
ATOM   1553  CB  LEU A 195      10.626  11.941 -40.942  1.00  0.00
ATOM   1554  CG  LEU A 195       9.849  12.822 -41.926  1.00  0.00
ATOM   1555  CD1 LEU A 195      10.145  14.296 -41.660  1.00  0.00
ATOM   1556  CD2 LEU A 195      10.253  12.492 -43.363  1.00  0.00
ATOM   1557  N   CYS A 196       7.887  12.896 -39.256  1.00  0.00
ATOM   1558  CA  CYS A 196       6.467  12.746 -39.174  1.00  0.00
ATOM   1559  C   CYS A 196       5.885  13.580 -40.262  1.00  0.00
ATOM   1560  O   CYS A 196       6.074  14.798 -40.287  1.00  0.00
ATOM   1561  CB  CYS A 196       5.908  13.190 -37.821  1.00  0.00
ATOM   1562  SG  CYS A 196       6.593  12.220 -36.455  1.00  0.00
ATOM   1563  N   LEU A 197       5.154  12.940 -41.188  1.00  0.00
ATOM   1564  CA  LEU A 197       4.599  13.693 -42.269  1.00  0.00
ATOM   1565  C   LEU A 197       3.185  13.248 -42.408  1.00  0.00
ATOM   1566  O   LEU A 197       2.732  12.936 -43.511  1.00  0.00
ATOM   1567  CB  LEU A 197       5.349  13.475 -43.586  1.00  0.00
ATOM   1568  CG  LEU A 197       6.812  13.929 -43.519  1.00  0.00
ATOM   1569  CD1 LEU A 197       7.586  13.391 -44.720  1.00  0.00
ATOM   1570  CD2 LEU A 197       6.893  15.454 -43.526  1.00  0.00
ATOM   1571  N   ASN A 198       2.452  13.217 -41.276  1.00  0.00
ATOM   1572  CA  ASN A 198       1.083  12.788 -41.170  1.00  0.00
ATOM   1573  C   ASN A 198       0.220  13.892 -41.713  1.00  0.00
ATOM   1574  O   ASN A 198       0.599  15.064 -41.666  1.00  0.00
ATOM   1575  CB  ASN A 198       0.681  12.465 -39.728  1.00  0.00
ATOM   1576  CG  ASN A 198       1.449  11.259 -39.197  1.00  0.00
ATOM   1577  ND2 ASN A 198       1.955  11.341 -37.984  1.00  0.00
ATOM   1578  OD1 ASN A 198       1.587  10.251 -39.877  1.00  0.00
ATOM   1579  N   ASP A 199      -0.972  13.533 -42.238  1.00  0.00
ATOM   1580  CA  ASP A 199      -1.920  14.454 -42.822  1.00  0.00
ATOM   1581  C   ASP A 199      -1.362  15.390 -43.876  1.00  0.00
ATOM   1582  O   ASP A 199      -1.571  16.603 -43.810  1.00  0.00
ATOM   1583  CB  ASP A 199      -2.553  15.261 -41.685  1.00  0.00
ATOM   1584  CG  ASP A 199      -3.761  16.056 -42.172  1.00  0.00
ATOM   1585  OD1 ASP A 199      -4.442  15.578 -43.084  1.00  0.00
ATOM   1586  OD2 ASP A 199      -3.804  17.324 -41.337  1.00  0.00
ATOM   1587  N   PRO A 200      -0.647  14.951 -44.894  1.00  0.00
ATOM   1588  CA  PRO A 200      -0.281  15.847 -45.958  1.00  0.00
ATOM   1589  C   PRO A 200      -0.905  15.225 -47.164  1.00  0.00
ATOM   1590  O   PRO A 200      -1.771  14.356 -47.043  1.00  0.00
ATOM   1591  CB  PRO A 200       1.245  15.852 -46.065  1.00  0.00
ATOM   1592  CG  PRO A 200       1.747  15.533 -44.673  1.00  0.00
ATOM   1593  CD  PRO A 200       0.840  14.441 -44.131  1.00  0.00
ATOM   1594  N   GLN A 201      -0.482  15.643 -48.376  1.00  0.00
ATOM   1595  CA  GLN A 201      -0.912  14.918 -49.537  1.00  0.00
ATOM   1596  C   GLN A 201       0.324  14.390 -50.213  1.00  0.00
ATOM   1597  O   GLN A 201       0.715  14.880 -51.274  1.00  0.00
ATOM   1598  CB  GLN A 201      -1.710  15.791 -50.508  1.00  0.00
ATOM   1599  CG  GLN A 201      -3.045  16.228 -49.905  1.00  0.00
ATOM   1600  CD  GLN A 201      -3.818  17.120 -50.870  1.00  0.00
ATOM   1601  NE2 GLN A 201      -5.038  16.757 -51.201  1.00  0.00
ATOM   1602  OE1 GLN A 201      -3.317  18.141 -51.321  1.00  0.00
ATOM   1603  N   TYR A 202       0.988  13.363 -49.631  1.00  0.00
ATOM   1604  CA  TYR A 202       2.231  12.912 -50.203  1.00  0.00
ATOM   1605  C   TYR A 202       2.114  11.580 -50.853  1.00  0.00
ATOM   1606  O   TYR A 202       1.961  10.563 -50.174  1.00  0.00
ATOM   1607  CB  TYR A 202       3.308  12.868 -49.113  1.00  0.00
ATOM   1608  CG  TYR A 202       4.683  12.578 -49.678  1.00  0.00
ATOM   1609  CD1 TYR A 202       5.444  13.600 -50.249  1.00  0.00
ATOM   1610  CD2 TYR A 202       5.204  11.285 -49.632  1.00  0.00
ATOM   1611  CE1 TYR A 202       6.711  13.331 -50.769  1.00  0.00
ATOM   1612  CE2 TYR A 202       6.471  11.013 -50.151  1.00  0.00
ATOM   1613  CZ  TYR A 202       7.221  12.038 -50.718  1.00  0.00
ATOM   1614  OH  TYR A 202       8.468  11.773 -51.229  1.00  0.00
ATOM   1615  N   THR A 203       2.194  11.581 -52.192  1.00  0.00
ATOM   1616  CA  THR A 203       2.154  10.396 -52.985  1.00  0.00
ATOM   1617  C   THR A 203       3.476   9.664 -53.047  1.00  0.00
ATOM   1618  O   THR A 203       3.509   8.433 -53.085  1.00  0.00
ATOM   1619  CB  THR A 203       1.689  10.749 -54.411  1.00  0.00
ATOM   1620  OG1 THR A 203       2.599  11.681 -54.979  1.00  0.00
ATOM   1621  CG2 THR A 203       0.294  11.368 -54.403  1.00  0.00
ATOM   1622  N   THR A 204       4.623  10.346 -53.055  1.00  0.00
ATOM   1623  CA  THR A 204       5.784   9.555 -53.352  1.00  0.00
ATOM   1624  C   THR A 204       6.632   9.423 -52.149  1.00  0.00
ATOM   1625  O   THR A 204       6.889  10.407 -51.453  1.00  0.00
ATOM   1626  CB  THR A 204       6.604  10.175 -54.499  1.00  0.00
ATOM   1627  OG1 THR A 204       7.017  11.482 -54.123  1.00  0.00
ATOM   1628  CG2 THR A 204       5.781  10.273 -55.782  1.00  0.00
ATOM   1629  N   ASN A 205       7.092   8.195 -51.884  1.00  0.00
ATOM   1630  CA  ASN A 205       7.967   8.064 -50.774  1.00  0.00
ATOM   1631  C   ASN A 205       8.959   6.975 -51.110  1.00  0.00
ATOM   1632  O   ASN A 205       9.424   6.256 -50.223  1.00  0.00
ATOM   1633  CB  ASN A 205       7.226   7.721 -49.479  1.00  0.00
ATOM   1634  CG  ASN A 205       6.476   6.399 -49.605  1.00  0.00
ATOM   1635  ND2 ASN A 205       6.141   5.777 -48.493  1.00  0.00
ATOM   1636  OD1 ASN A 205       6.196   5.936 -50.701  1.00  0.00
ATOM   1637  N   PRO A 206       9.339   6.791 -52.359  1.00  0.00
ATOM   1638  CA  PRO A 206       9.965   5.576 -52.834  1.00  0.00
ATOM   1639  C   PRO A 206      11.293   5.334 -52.205  1.00  0.00
ATOM   1640  O   PRO A 206      11.750   6.129 -51.382  1.00  0.00
ATOM   1641  CB  PRO A 206      10.100   5.811 -54.340  1.00  0.00
ATOM   1642  CG  PRO A 206       9.086   6.883 -54.673  1.00  0.00
ATOM   1643  CD  PRO A 206       9.037   7.813 -53.472  1.00  0.00
ATOM   1644  N   VAL A 207      12.060   4.241 -52.508  1.00  0.00
ATOM   1645  CA  VAL A 207      13.388   4.005 -51.933  1.00  0.00
ATOM   1646  C   VAL A 207      14.383   3.850 -53.080  1.00  0.00
ATOM   1647  O   VAL A 207      14.159   3.062 -54.001  1.00  0.00
ATOM   1648  CB  VAL A 207      13.421   2.752 -51.029  1.00  0.00
ATOM   1649  CG1 VAL A 207      12.939   1.523 -51.799  1.00  0.00
ATOM   1650  CG2 VAL A 207      14.843   2.489 -50.537  1.00  0.00
ATOM   1651  N   CYS A 208      15.542   4.574 -53.108  1.00  0.00
ATOM   1652  CA  CYS A 208      16.304   4.361 -54.313  1.00  0.00
ATOM   1653  C   CYS A 208      17.793   4.592 -54.233  1.00  0.00
ATOM   1654  O   CYS A 208      18.542   4.161 -55.112  1.00  0.00
ATOM   1655  CB  CYS A 208      15.694   5.258 -55.392  1.00  0.00
ATOM   1656  SG  CYS A 208      16.519   5.052 -56.990  1.00  0.00
ATOM   1657  N   LEU A 209      18.341   5.260 -53.212  1.00  0.00
ATOM   1658  CA  LEU A 209      19.780   5.282 -53.029  1.00  0.00
ATOM   1659  C   LEU A 209      20.570   6.262 -53.874  1.00  0.00
ATOM   1660  O   LEU A 209      21.791   6.360 -53.742  1.00  0.00
ATOM   1661  CB  LEU A 209      20.281   3.856 -53.274  1.00  0.00
ATOM   1662  CG  LEU A 209      19.659   2.835 -52.314  1.00  0.00
ATOM   1663  CD1 LEU A 209      20.368   1.489 -52.446  1.00  0.00
ATOM   1664  CD2 LEU A 209      19.789   3.318 -50.871  1.00  0.00
ATOM   1665  N   LEU A 210      19.978   7.060 -54.786  1.00  0.00
ATOM   1666  CA  LEU A 210      20.857   8.074 -55.318  1.00  0.00
ATOM   1667  C   LEU A 210      21.201   8.978 -54.174  1.00  0.00
ATOM   1668  O   LEU A 210      22.317   9.496 -54.099  1.00  0.00
ATOM   1669  CB  LEU A 210      20.210   8.880 -56.448  1.00  0.00
ATOM   1670  CG  LEU A 210      21.237   9.619 -57.314  1.00  0.00
ATOM   1671  CD1 LEU A 210      21.438  11.042 -56.795  1.00  0.00
ATOM   1672  CD2 LEU A 210      22.580   8.891 -57.279  1.00  0.00
ATOM   1673  N   CYS A 211      20.217   9.152 -53.276  1.00  0.00
ATOM   1674  CA  CYS A 211      20.285   9.770 -51.988  1.00  0.00
ATOM   1675  C   CYS A 211      19.315   8.944 -51.164  1.00  0.00
ATOM   1676  O   CYS A 211      19.395   7.714 -51.149  1.00  0.00
ATOM   1677  CB  CYS A 211      19.864  11.241 -51.970  1.00  0.00
ATOM   1678  SG  CYS A 211      21.037  12.292 -52.861  1.00  0.00
ATOM   1679  N   ASN A 212      18.336   9.552 -50.433  1.00  0.00
ATOM   1680  CA  ASN A 212      17.370   8.892 -49.558  1.00  0.00
ATOM   1681  C   ASN A 212      15.863   9.483 -49.640  1.00  0.00
ATOM   1682  O   ASN A 212      15.166   9.564 -48.627  1.00  0.00
ATOM   1683  CB  ASN A 212      17.888   8.966 -48.119  1.00  0.00
ATOM   1684  CG  ASN A 212      17.923  10.405 -47.617  1.00  0.00
ATOM   1685  ND2 ASN A 212      17.508  11.349 -48.436  1.00  0.00
ATOM   1686  OD1 ASN A 212      18.323  10.671 -46.492  1.00  0.00
ATOM   1687  N   TYR A 213      15.226   9.936 -50.822  1.00  0.00
ATOM   1688  CA  TYR A 213      13.817  10.287 -51.140  1.00  0.00
ATOM   1689  C   TYR A 213      13.330  10.353 -52.668  1.00  0.00
ATOM   1690  O   TYR A 213      12.148  10.159 -52.957  1.00  0.00
ATOM   1691  CB  TYR A 213      13.570  11.635 -50.455  1.00  0.00
ATOM   1692  CG  TYR A 213      13.682  11.541 -48.947  1.00  0.00
ATOM   1693  CD1 TYR A 213      14.924  11.666 -48.320  1.00  0.00
ATOM   1694  CD2 TYR A 213      12.544  11.327 -48.168  1.00  0.00
ATOM   1695  CE1 TYR A 213      15.026  11.579 -46.931  1.00  0.00
ATOM   1696  CE2 TYR A 213      12.644  11.240 -46.778  1.00  0.00
ATOM   1697  CZ  TYR A 213      13.885  11.366 -46.164  1.00  0.00
ATOM   1698  OH  TYR A 213      13.984  11.280 -44.797  1.00  0.00
ATOM   1699  N   SER A 214      14.208  10.619 -53.691  1.00  0.00
ATOM   1700  CA  SER A 214      14.200  10.550 -55.142  1.00  0.00
ATOM   1701  C   SER A 214      15.545  10.999 -55.682  1.00  0.00
ATOM   1702  O   SER A 214      16.240  11.795 -55.048  1.00  0.00
ATOM   1703  CB  SER A 214      13.087  11.421 -55.729  1.00  0.00
ATOM   1704  OG  SER A 214      13.255  11.543 -57.134  1.00  0.00
ATOM   1705  N   THR A 215      16.059  10.580 -56.857  1.00  0.00
ATOM   1706  CA  THR A 215      17.425  11.001 -57.159  1.00  0.00
ATOM   1707  C   THR A 215      17.342  12.412 -57.457  1.00  0.00
ATOM   1708  O   THR A 215      18.317  13.146 -57.288  1.00  0.00
ATOM   1709  CB  THR A 215      18.050  10.255 -58.353  1.00  0.00
ATOM   1710  OG1 THR A 215      17.259  10.483 -59.511  1.00  0.00
ATOM   1711  CG2 THR A 215      18.118   8.751 -58.095  1.00  0.00
ATOM   1712  N   HIS A 216      16.136  12.765 -57.901  1.00  0.00
ATOM   1713  CA  HIS A 216      15.840  14.096 -58.244  1.00  0.00
ATOM   1714  C   HIS A 216      16.104  14.872 -56.995  1.00  0.00
ATOM   1715  O   HIS A 216      16.451  16.053 -57.053  1.00  0.00
ATOM   1716  CB  HIS A 216      14.394  14.310 -58.700  1.00  0.00
ATOM   1717  CG  HIS A 216      14.135  15.692 -59.224  1.00  0.00
ATOM   1718  ND1 HIS A 216      14.663  16.162 -60.408  1.00  0.00
ATOM   1719  CD2 HIS A 216      13.395  16.709 -58.710  1.00  0.00
ATOM   1720  CE1 HIS A 216      14.255  17.410 -60.596  1.00  0.00
ATOM   1721  NE2 HIS A 216      13.482  17.767 -59.578  1.00  0.00
ATOM   1722  N   VAL A 217      15.946  14.204 -55.844  1.00  0.00
ATOM   1723  CA  VAL A 217      16.055  14.818 -54.569  1.00  0.00
ATOM   1724  C   VAL A 217      16.966  13.942 -53.698  1.00  0.00
ATOM   1725  O   VAL A 217      17.907  13.324 -54.200  1.00  0.00
ATOM   1726  CB  VAL A 217      14.682  15.001 -53.884  1.00  0.00
ATOM   1727  CG1 VAL A 217      13.827  16.004 -54.657  1.00  0.00
ATOM   1728  CG2 VAL A 217      13.934  13.669 -53.828  1.00  0.00
ATOM   1729  N   LEU A 218      16.756  13.820 -52.358  1.00  0.00
ATOM   1730  CA  LEU A 218      17.434  12.778 -51.600  1.00  0.00
ATOM   1731  C   LEU A 218      16.773  11.738 -52.278  1.00  0.00
ATOM   1732  O   LEU A 218      15.563  11.807 -52.503  1.00  0.00
ATOM   1733  CB  LEU A 218      17.171  12.673 -50.095  1.00  0.00
ATOM   1734  CG  LEU A 218      18.084  11.656 -49.402  1.00  0.00
ATOM   1735  CD1 LEU A 218      19.536  12.129 -49.455  1.00  0.00
ATOM   1736  CD2 LEU A 218      17.676  11.490 -47.939  1.00  0.00
ATOM   1737  N   TYR A 219      17.392  10.592 -52.728  1.00  0.00
ATOM   1738  CA  TYR A 219      16.843   9.526 -53.550  1.00  0.00
ATOM   1739  C   TYR A 219      16.359   8.392 -52.736  1.00  0.00
ATOM   1740  O   TYR A 219      17.141   7.743 -52.039  1.00  0.00
ATOM   1741  CB  TYR A 219      17.902   9.040 -54.545  1.00  0.00
ATOM   1742  CG  TYR A 219      17.387   7.925 -55.432  1.00  0.00
ATOM   1743  CD1 TYR A 219      16.037   7.867 -55.784  1.00  0.00
ATOM   1744  CD2 TYR A 219      18.257   6.944 -55.907  1.00  0.00
ATOM   1745  CE1 TYR A 219      15.563   6.839 -56.601  1.00  0.00
ATOM   1746  CE2 TYR A 219      17.786   5.915 -56.725  1.00  0.00
ATOM   1747  CZ  TYR A 219      16.440   5.866 -57.069  1.00  0.00
ATOM   1748  OH  TYR A 219      15.974   4.854 -57.873  1.00  0.00
ATOM   1749  N   HIS A 220      15.066   8.261 -52.922  1.00  0.00
ATOM   1750  CA  HIS A 220      13.982   7.590 -52.354  1.00  0.00
ATOM   1751  C   HIS A 220      14.165   7.353 -50.876  1.00  0.00
ATOM   1752  O   HIS A 220      15.186   6.810 -50.451  1.00  0.00
ATOM   1753  CB  HIS A 220      13.763   6.258 -53.077  1.00  0.00
ATOM   1754  CG  HIS A 220      13.380   6.421 -54.519  1.00  0.00
ATOM   1755  ND1 HIS A 220      13.290   5.366 -55.401  1.00  0.00
ATOM   1756  CD2 HIS A 220      13.064   7.535 -55.230  1.00  0.00
ATOM   1757  CE1 HIS A 220      12.934   5.828 -56.592  1.00  0.00
ATOM   1758  NE2 HIS A 220      12.790   7.145 -56.515  1.00  0.00
ATOM   1759  N   LEU A 221      13.134   7.771 -50.081  1.00  0.00
ATOM   1760  CA  LEU A 221      13.099   7.922 -48.653  1.00  0.00
ATOM   1761  C   LEU A 221      13.525   6.690 -47.985  1.00  0.00
ATOM   1762  O   LEU A 221      14.225   6.737 -46.972  1.00  0.00
ATOM   1763  CB  LEU A 221      11.689   8.306 -48.195  1.00  0.00
ATOM   1764  CG  LEU A 221      11.682   9.053 -46.856  1.00  0.00
ATOM   1765  CD1 LEU A 221      10.249   9.389 -46.448  1.00  0.00
ATOM   1766  CD2 LEU A 221      12.313   8.189 -45.766  1.00  0.00
ATOM   1767  N   PRO A 222      13.190   5.523 -48.434  1.00  0.00
ATOM   1768  CA  PRO A 222      13.716   4.448 -47.665  1.00  0.00
ATOM   1769  C   PRO A 222      15.199   4.367 -47.696  1.00  0.00
ATOM   1770  O   PRO A 222      15.799   3.589 -46.953  1.00  0.00
ATOM   1771  CB  PRO A 222      13.081   3.218 -48.316  1.00  0.00
ATOM   1772  CG  PRO A 222      11.821   3.722 -48.986  1.00  0.00
ATOM   1773  CD  PRO A 222      12.154   5.094 -49.546  1.00  0.00
ATOM   1774  N   CYS A 223      15.850   5.174 -48.554  1.00  0.00
ATOM   1775  CA  CYS A 223      17.276   5.285 -48.488  1.00  0.00
ATOM   1776  C   CYS A 223      17.722   6.094 -47.320  1.00  0.00
ATOM   1777  O   CYS A 223      18.891   6.044 -46.933  1.00  0.00
ATOM   1778  CB  CYS A 223      17.805   5.903 -49.783  1.00  0.00
ATOM   1779  SG  CYS A 223      19.602   5.743 -49.925  1.00  0.00
ATOM   1780  N   LEU A 224      16.827   6.866 -46.701  1.00  0.00
ATOM   1781  CA  LEU A 224      17.383   7.516 -45.564  1.00  0.00
ATOM   1782  C   LEU A 224      17.365   6.478 -44.480  1.00  0.00
ATOM   1783  O   LEU A 224      16.380   6.352 -43.750  1.00  0.00
ATOM   1784  CB  LEU A 224      16.592   8.750 -45.122  1.00  0.00
ATOM   1785  CG  LEU A 224      17.438   9.741 -44.314  1.00  0.00
ATOM   1786  CD1 LEU A 224      16.675  11.048 -44.117  1.00  0.00
ATOM   1787  CD2 LEU A 224      17.771   9.156 -42.942  1.00  0.00
ATOM   1788  N   GLN A 225      18.486   5.727 -44.376  1.00  0.00
ATOM   1789  CA  GLN A 225      18.733   4.575 -43.539  1.00  0.00
ATOM   1790  C   GLN A 225      18.750   4.935 -42.092  1.00  0.00
ATOM   1791  O   GLN A 225      18.507   4.086 -41.233  1.00  0.00
ATOM   1792  CB  GLN A 225      20.058   3.918 -43.933  1.00  0.00
ATOM   1793  CG  GLN A 225      19.997   3.331 -45.343  1.00  0.00
ATOM   1794  CD  GLN A 225      18.863   2.319 -45.468  1.00  0.00
ATOM   1795  NE2 GLN A 225      18.024   2.457 -46.472  1.00  0.00
ATOM   1796  OE1 GLN A 225      18.739   1.410 -44.659  1.00  0.00
ATOM   1797  N   ARG A 226      19.033   6.211 -41.799  1.00  0.00
ATOM   1798  CA  ARG A 226      19.157   6.702 -40.461  1.00  0.00
ATOM   1799  C   ARG A 226      17.854   6.610 -39.707  1.00  0.00
ATOM   1800  O   ARG A 226      17.847   6.499 -38.480  1.00  0.00
ATOM   1801  CB  ARG A 226      19.650   8.151 -40.481  1.00  0.00
ATOM   1802  CG  ARG A 226      19.691   8.752 -39.076  1.00  0.00
ATOM   1803  CD  ARG A 226      20.788   8.095 -38.239  1.00  0.00
ATOM   1804  NE  ARG A 226      20.863   8.746 -36.914  1.00  0.00
ATOM   1805  CZ  ARG A 226      20.130   8.348 -35.890  1.00  0.00
ATOM   1806  NH1 ARG A 226      20.227   8.956 -34.725  1.00  0.00
ATOM   1807  NH2 ARG A 226      19.298   7.339 -36.034  1.00  0.00
ATOM   1808  N   PHE A 227      16.706   6.645 -40.409  1.00  0.00
ATOM   1809  CA  PHE A 227      15.420   6.684 -39.759  1.00  0.00
ATOM   1810  C   PHE A 227      15.232   5.640 -38.706  1.00  0.00
ATOM   1811  O   PHE A 227      15.676   4.502 -38.867  1.00  0.00
ATOM   1812  CB  PHE A 227      14.330   6.552 -40.827  1.00  0.00
ATOM   1813  CG  PHE A 227      14.210   7.799 -41.674  1.00  0.00
ATOM   1814  CD1 PHE A 227      14.683   7.808 -42.984  1.00  0.00
ATOM   1815  CD2 PHE A 227      13.625   8.949 -41.149  1.00  0.00
ATOM   1816  CE1 PHE A 227      14.572   8.959 -43.764  1.00  0.00
ATOM   1817  CE2 PHE A 227      13.513  10.100 -41.928  1.00  0.00
ATOM   1818  CZ  PHE A 227      13.987  10.103 -43.234  1.00  0.00
ATOM   1819  N   ASP A 228      14.550   6.059 -37.618  1.00  0.00
ATOM   1820  CA  ASP A 228      14.252   5.187 -36.529  1.00  0.00
ATOM   1821  C   ASP A 228      12.754   5.076 -36.483  1.00  0.00
ATOM   1822  O   ASP A 228      12.210   3.974 -36.392  1.00  0.00
ATOM   1823  CB  ASP A 228      14.782   5.703 -35.188  1.00  0.00
ATOM   1824  CG  ASP A 228      14.367   4.789 -34.038  1.00  0.00
ATOM   1825  OD1 ASP A 228      14.944   3.703 -33.921  1.00  0.00
ATOM   1826  OD2 ASP A 228      13.269   5.520 -33.286  1.00  0.00
ATOM   1827  N   THR A 229      12.036   6.221 -36.552  1.00  0.00
ATOM   1828  CA  THR A 229      10.600   6.140 -36.562  1.00  0.00
ATOM   1829  C   THR A 229      10.068   7.119 -37.568  1.00  0.00
ATOM   1830  O   THR A 229      10.578   8.235 -37.686  1.00  0.00
ATOM   1831  CB  THR A 229       9.995   6.440 -35.177  1.00  0.00
ATOM   1832  OG1 THR A 229      10.541   5.537 -34.225  1.00  0.00
ATOM   1833  CG2 THR A 229       8.477   6.281 -35.188  1.00  0.00
ATOM   1834  N   LEU A 230       9.015   6.724 -38.320  1.00  0.00
ATOM   1835  CA  LEU A 230       8.431   7.617 -39.286  1.00  0.00
ATOM   1836  C   LEU A 230       6.943   7.470 -39.220  1.00  0.00
ATOM   1837  O   LEU A 230       6.428   6.355 -39.117  1.00  0.00
ATOM   1838  CB  LEU A 230       8.925   7.318 -40.704  1.00  0.00
ATOM   1839  CG  LEU A 230       8.335   8.269 -41.752  1.00  0.00
ATOM   1840  CD1 LEU A 230       9.290   8.406 -42.936  1.00  0.00
ATOM   1841  CD2 LEU A 230       6.998   7.731 -42.260  1.00  0.00
ATOM   1842  N   ASP A 231       6.183   8.584 -39.283  1.00  0.00
ATOM   1843  CA  ASP A 231       4.770   8.346 -39.368  1.00  0.00
ATOM   1844  C   ASP A 231       4.289   9.006 -40.621  1.00  0.00
ATOM   1845  O   ASP A 231       4.510  10.201 -40.824  1.00  0.00
ATOM   1846  CB  ASP A 231       4.009   8.897 -38.158  1.00  0.00
ATOM   1847  CG  ASP A 231       4.397   8.165 -36.877  1.00  0.00
ATOM   1848  OD1 ASP A 231       4.503   8.825 -35.839  1.00  0.00
ATOM   1849  OD2 ASP A 231       4.561   6.702 -37.253  1.00  0.00
ATOM   1850  N   VAL A 232       3.607   8.242 -41.499  1.00  0.00
ATOM   1851  CA  VAL A 232       3.075   8.848 -42.686  1.00  0.00
ATOM   1852  C   VAL A 232       1.632   8.457 -42.794  1.00  0.00
ATOM   1853  O   VAL A 232       1.187   7.990 -43.844  1.00  0.00
ATOM   1854  CB  VAL A 232       3.837   8.420 -43.960  1.00  0.00
ATOM   1855  CG1 VAL A 232       5.245   9.015 -43.967  1.00  0.00
ATOM   1856  CG2 VAL A 232       3.955   6.898 -44.023  1.00  0.00
ATOM   1857  N   SER A 233       0.864   8.647 -41.705  1.00  0.00
ATOM   1858  CA  SER A 233      -0.508   8.230 -41.680  1.00  0.00
ATOM   1859  C   SER A 233      -1.349   9.256 -42.370  1.00  0.00
ATOM   1860  O   SER A 233      -0.906  10.385 -42.588  1.00  0.00
ATOM   1861  CB  SER A 233      -1.003   8.032 -40.246  1.00  0.00
ATOM   1862  OG  SER A 233      -1.046   9.279 -39.569  1.00  0.00
ATOM   1863  N   ALA A 234      -2.587   8.851 -42.710  1.00  0.00
ATOM   1864  CA  ALA A 234      -3.581   9.707 -43.287  1.00  0.00
ATOM   1865  C   ALA A 234      -3.019  10.481 -44.442  1.00  0.00
ATOM   1866  O   ALA A 234      -3.167  11.703 -44.508  1.00  0.00
ATOM   1867  CB  ALA A 234      -4.131  10.659 -42.232  1.00  0.00
ATOM   1868  N   LYS A 235      -2.362   9.788 -45.391  1.00  0.00
ATOM   1869  CA  LYS A 235      -1.849  10.444 -46.559  1.00  0.00
ATOM   1870  C   LYS A 235      -2.439   9.720 -47.730  1.00  0.00
ATOM   1871  O   LYS A 235      -3.156   8.733 -47.559  1.00  0.00
ATOM   1872  CB  LYS A 235      -0.319  10.416 -46.637  1.00  0.00
ATOM   1873  CG  LYS A 235       0.209   8.990 -46.795  1.00  0.00
ATOM   1874  CD  LYS A 235      -0.107   8.155 -45.554  1.00  0.00
ATOM   1875  CE  LYS A 235       0.422   6.730 -45.714  1.00  0.00
ATOM   1876  NZ  LYS A 235      -0.228   6.075 -46.880  1.00  0.00
ATOM   1877  N   GLN A 236      -2.148  10.187 -48.961  1.00  0.00
ATOM   1878  CA  GLN A 236      -2.727   9.538 -50.100  1.00  0.00
ATOM   1879  C   GLN A 236      -1.634   8.812 -50.817  1.00  0.00
ATOM   1880  O   GLN A 236      -1.285   9.162 -51.946  1.00  0.00
ATOM   1881  CB  GLN A 236      -3.406  10.532 -51.045  1.00  0.00
ATOM   1882  CG  GLN A 236      -4.593  11.225 -50.375  1.00  0.00
ATOM   1883  CD  GLN A 236      -5.181  12.302 -51.279  1.00  0.00
ATOM   1884  NE2 GLN A 236      -6.481  12.504 -51.231  1.00  0.00
ATOM   1885  OE1 GLN A 236      -4.466  12.957 -52.025  1.00  0.00
ATOM   1886  N   ILE A 237      -1.053   7.765 -50.192  1.00  0.00
ATOM   1887  CA  ILE A 237      -0.024   7.059 -50.899  1.00  0.00
ATOM   1888  C   ILE A 237      -0.707   5.993 -51.688  1.00  0.00
ATOM   1889  O   ILE A 237      -1.335   5.098 -51.119  1.00  0.00
ATOM   1890  CB  ILE A 237       1.034   6.433 -49.963  1.00  0.00
ATOM   1891  CG1 ILE A 237       1.752   7.525 -49.162  1.00  0.00
ATOM   1892  CG2 ILE A 237       2.076   5.663 -50.778  1.00  0.00
ATOM   1893  CD1 ILE A 237       2.641   6.932 -48.074  1.00  0.00
ATOM   1894  N   LYS A 238      -0.575   6.088 -53.026  1.00  0.00
ATOM   1895  CA  LYS A 238      -1.102   5.172 -53.993  1.00  0.00
ATOM   1896  C   LYS A 238      -0.316   3.892 -54.028  1.00  0.00
ATOM   1897  O   LYS A 238      -0.890   2.808 -54.144  1.00  0.00
ATOM   1898  CB  LYS A 238      -1.113   5.823 -55.380  1.00  0.00
ATOM   1899  CG  LYS A 238      -2.151   6.942 -55.467  1.00  0.00
ATOM   1900  CD  LYS A 238      -2.212   7.513 -56.884  1.00  0.00
ATOM   1901  CE  LYS A 238      -3.187   8.688 -56.950  1.00  0.00
ATOM   1902  NZ  LYS A 238      -4.566   8.221 -56.646  1.00  0.00
ATOM   1903  N   GLU A 239       1.027   3.978 -53.921  1.00  0.00
ATOM   1904  CA  GLU A 239       1.857   2.817 -54.097  1.00  0.00
ATOM   1905  C   GLU A 239       2.423   2.361 -52.790  1.00  0.00
ATOM   1906  O   GLU A 239       1.828   1.524 -52.108  1.00  0.00
ATOM   1907  CB  GLU A 239       2.988   3.114 -55.085  1.00  0.00
ATOM   1908  CG  GLU A 239       3.919   4.207 -54.560  1.00  0.00
ATOM   1909  CD  GLU A 239       3.179   5.533 -54.419  1.00  0.00
ATOM   1910  OE1 GLU A 239       2.131   5.548 -53.767  1.00  0.00
ATOM   1911  OE2 GLU A 239       3.669   6.528 -54.966  1.00  0.00
ATOM   1912  N   LEU A 240       3.593   2.894 -52.379  1.00  0.00
ATOM   1913  CA  LEU A 240       4.372   2.453 -51.244  1.00  0.00
ATOM   1914  C   LEU A 240       5.393   1.430 -51.636  1.00  0.00
ATOM   1915  O   LEU A 240       6.019   0.808 -50.775  1.00  0.00
ATOM   1916  CB  LEU A 240       3.445   1.883 -50.167  1.00  0.00
ATOM   1917  CG  LEU A 240       4.205   1.370 -48.939  1.00  0.00
ATOM   1918  CD1 LEU A 240       4.993   0.112 -49.294  1.00  0.00
ATOM   1919  CD2 LEU A 240       5.180   2.435 -48.438  1.00  0.00
ATOM   1920  N   ALA A 241       5.593   1.233 -52.945  1.00  0.00
ATOM   1921  CA  ALA A 241       6.751   0.495 -53.339  1.00  0.00
ATOM   1922  C   ALA A 241       6.776   0.536 -54.838  1.00  0.00
ATOM   1923  O   ALA A 241       5.925  -0.066 -55.495  1.00  0.00
ATOM   1924  CB  ALA A 241       6.725  -0.948 -52.851  1.00  0.00
ATOM   1925  N   ASP A 242       7.764   1.247 -55.407  1.00  0.00
ATOM   1926  CA  ASP A 242       8.058   1.298 -56.813  1.00  0.00
ATOM   1927  C   ASP A 242       6.858   1.331 -57.738  1.00  0.00
ATOM   1928  O   ASP A 242       6.685   0.440 -58.572  1.00  0.00
ATOM   1929  CB  ASP A 242       8.947   0.097 -57.148  1.00  0.00
ATOM   1930  CG  ASP A 242       9.635   0.274 -58.499  1.00  0.00
ATOM   1931  OD1 ASP A 242      10.106   1.383 -58.771  1.00  0.00
ATOM   1932  OD2 ASP A 242       9.549  -1.069 -59.203  1.00  0.00
ATOM   1933  N   THR A 243       5.934   2.331 -57.698  1.00  0.00
ATOM   1934  CA  THR A 243       4.924   2.251 -58.734  1.00  0.00
ATOM   1935  C   THR A 243       4.393   3.597 -59.163  1.00  0.00
ATOM   1936  O   THR A 243       3.665   4.250 -58.414  1.00  0.00
ATOM   1937  CB  THR A 243       3.760   1.365 -58.249  1.00  0.00
ATOM   1938  OG1 THR A 243       4.281   0.302 -57.463  1.00  0.00
ATOM   1939  CG2 THR A 243       2.987   0.772 -59.425  1.00  0.00
ATOM   1940  N   THR A 244       4.744   4.043 -60.395  1.00  0.00
ATOM   1941  CA  THR A 244       4.117   5.189 -60.997  1.00  0.00
ATOM   1942  C   THR A 244       4.863   5.577 -62.237  1.00  0.00
ATOM   1943  O   THR A 244       6.083   5.752 -62.205  1.00  0.00
ATOM   1944  CB  THR A 244       4.069   6.384 -60.025  1.00  0.00
ATOM   1945  OG1 THR A 244       3.301   7.428 -60.608  1.00  0.00
ATOM   1946  CG2 THR A 244       5.470   6.914 -59.728  1.00  0.00
ATOM   1947  N   ALA A 245       4.153   5.733 -63.379  1.00  0.00
ATOM   1948  CA  ALA A 245       4.851   6.137 -64.568  1.00  0.00
ATOM   1949  C   ALA A 245       5.374   7.512 -64.301  1.00  0.00
ATOM   1950  O   ALA A 245       6.565   7.775 -64.480  1.00  0.00
ATOM   1951  CB  ALA A 245       3.955   6.143 -65.800  1.00  0.00
ATOM   1952  N   MET A 246       4.473   8.409 -63.858  1.00  0.00
ATOM   1953  CA  MET A 246       4.853   9.740 -63.493  1.00  0.00
ATOM   1954  C   MET A 246       3.839  10.161 -62.489  1.00  0.00
ATOM   1955  O   MET A 246       2.810  10.739 -62.843  1.00  0.00
ATOM   1956  CB  MET A 246       4.861  10.719 -64.670  1.00  0.00
ATOM   1957  CG  MET A 246       5.981  10.396 -65.658  1.00  0.00
ATOM   1958  SD  MET A 246       7.601  10.443 -64.860  1.00  0.00
ATOM   1959  CE  MET A 246       8.622  10.013 -66.281  1.00  0.00
ATOM   1960  N   LYS A 247       4.126   9.878 -61.208  1.00  0.00
ATOM   1961  CA  LYS A 247       3.176  10.086 -60.159  1.00  0.00
ATOM   1962  C   LYS A 247       2.866  11.532 -60.034  1.00  0.00
ATOM   1963  O   LYS A 247       1.701  11.914 -59.912  1.00  0.00
ATOM   1964  CB  LYS A 247       3.706   9.543 -58.828  1.00  0.00
ATOM   1965  CG  LYS A 247       2.700   9.752 -57.695  1.00  0.00
ATOM   1966  CD  LYS A 247       1.412   8.973 -57.964  1.00  0.00
ATOM   1967  CE  LYS A 247       1.658   7.469 -57.851  1.00  0.00
ATOM   1968  NZ  LYS A 247       0.375   6.733 -58.008  1.00  0.00
ATOM   1969  N   LYS A 248       3.895  12.392 -60.066  1.00  0.00
ATOM   1970  CA  LYS A 248       3.637  13.783 -59.857  1.00  0.00
ATOM   1971  C   LYS A 248       2.691  14.266 -60.913  1.00  0.00
ATOM   1972  O   LYS A 248       1.781  15.047 -60.629  1.00  0.00
ATOM   1973  CB  LYS A 248       4.930  14.603 -59.892  1.00  0.00
ATOM   1974  CG  LYS A 248       5.786  14.357 -58.649  1.00  0.00
ATOM   1975  CD  LYS A 248       7.070  15.184 -58.703  1.00  0.00
ATOM   1976  CE  LYS A 248       7.945  14.904 -57.482  1.00  0.00
ATOM   1977  NZ  LYS A 248       9.222  15.657 -57.589  1.00  0.00
ATOM   1978  N   ILE A 249       2.864  13.816 -62.167  1.00  0.00
ATOM   1979  CA  ILE A 249       1.969  14.247 -63.210  1.00  0.00
ATOM   1980  C   ILE A 249       0.595  13.757 -62.885  1.00  0.00
ATOM   1981  O   ILE A 249      -0.380  14.501 -63.007  1.00  0.00
ATOM   1982  CB  ILE A 249       2.404  13.730 -64.600  1.00  0.00
ATOM   1983  CG1 ILE A 249       3.711  14.401 -65.035  1.00  0.00
ATOM   1984  CG2 ILE A 249       1.327  14.039 -65.642  1.00  0.00
ATOM   1985  CD1 ILE A 249       4.308  13.725 -66.264  1.00  0.00
ATOM   1986  N   MET A 250       0.486  12.488 -62.455  1.00  0.00
ATOM   1987  CA  MET A 250      -0.811  11.936 -62.190  1.00  0.00
ATOM   1988  C   MET A 250      -1.446  12.683 -61.075  1.00  0.00
ATOM   1989  O   MET A 250      -2.656  12.918 -61.088  1.00  0.00
ATOM   1990  CB  MET A 250      -0.717  10.449 -61.837  1.00  0.00
ATOM   1991  CG  MET A 250      -0.329   9.610 -63.053  1.00  0.00
ATOM   1992  SD  MET A 250      -1.530   9.785 -64.391  1.00  0.00
ATOM   1993  CE  MET A 250      -2.936   8.972 -63.609  1.00  0.00
ATOM   1994  N   TYR A 251      -0.656  13.090 -60.073  1.00  0.00
ATOM   1995  CA  TYR A 251      -1.294  13.770 -58.994  1.00  0.00
ATOM   1996  C   TYR A 251      -1.764  15.099 -59.500  1.00  0.00
ATOM   1997  O   TYR A 251      -2.842  15.566 -59.127  1.00  0.00
ATOM   1998  CB  TYR A 251      -0.350  13.969 -57.804  1.00  0.00
ATOM   1999  CG  TYR A 251      -1.055  14.573 -56.607  1.00  0.00
ATOM   2000  CD1 TYR A 251      -1.929  13.803 -55.837  1.00  0.00
ATOM   2001  CD2 TYR A 251      -0.838  15.907 -56.261  1.00  0.00
ATOM   2002  CE1 TYR A 251      -2.579  14.361 -54.735  1.00  0.00
ATOM   2003  CE2 TYR A 251      -1.486  16.468 -55.159  1.00  0.00
ATOM   2004  CZ  TYR A 251      -2.355  15.692 -54.399  1.00  0.00
ATOM   2005  OH  TYR A 251      -2.994  16.242 -53.315  1.00  0.00
ATOM   2006  N   TYR A 252      -0.964  15.742 -60.374  1.00  0.00
ATOM   2007  CA  TYR A 252      -1.286  17.058 -60.858  1.00  0.00
ATOM   2008  C   TYR A 252      -2.611  17.039 -61.542  1.00  0.00
ATOM   2009  O   TYR A 252      -3.442  17.922 -61.321  1.00  0.00
ATOM   2010  CB  TYR A 252      -0.208  17.565 -61.822  1.00  0.00
ATOM   2011  CG  TYR A 252       1.121  17.788 -61.130  1.00  0.00
ATOM   2012  CD1 TYR A 252       2.319  17.639 -61.831  1.00  0.00
ATOM   2013  CD2 TYR A 252       1.161  18.146 -59.782  1.00  0.00
ATOM   2014  CE1 TYR A 252       3.542  17.845 -61.192  1.00  0.00
ATOM   2015  CE2 TYR A 252       2.383  18.353 -59.140  1.00  0.00
ATOM   2016  CZ  TYR A 252       3.570  18.202 -59.848  1.00  0.00
ATOM   2017  OH  TYR A 252       4.774  18.405 -59.218  1.00  0.00
ATOM   2018  N   ASN A 253      -2.878  16.038 -62.395  1.00  0.00
ATOM   2019  CA  ASN A 253      -4.157  16.042 -63.041  1.00  0.00
ATOM   2020  C   ASN A 253      -5.243  15.841 -62.025  1.00  0.00
ATOM   2021  O   ASN A 253      -6.292  16.484 -62.094  1.00  0.00
ATOM   2022  CB  ASN A 253      -4.236  14.957 -64.119  1.00  0.00
ATOM   2023  CG  ASN A 253      -3.386  15.321 -65.332  1.00  0.00
ATOM   2024  ND2 ASN A 253      -2.856  14.335 -66.026  1.00  0.00
ATOM   2025  OD1 ASN A 253      -3.205  16.489 -65.648  1.00  0.00
ATOM   2026  N   MET A 254      -5.020  14.945 -61.045  1.00  0.00
ATOM   2027  CA  MET A 254      -6.052  14.654 -60.093  1.00  0.00
ATOM   2028  C   MET A 254      -6.400  15.923 -59.380  1.00  0.00
ATOM   2029  O   MET A 254      -7.578  16.223 -59.175  1.00  0.00
ATOM   2030  CB  MET A 254      -5.611  13.591 -59.083  1.00  0.00
ATOM   2031  CG  MET A 254      -5.467  12.220 -59.742  1.00  0.00
ATOM   2032  SD  MET A 254      -4.815  10.995 -58.585  1.00  0.00
ATOM   2033  CE  MET A 254      -6.259  10.821 -57.523  1.00  0.00
ATOM   2034  N   ARG A 255      -5.367  16.693 -58.997  1.00  0.00
ATOM   2035  CA  ARG A 255      -5.551  17.901 -58.252  1.00  0.00
ATOM   2036  C   ARG A 255      -6.267  18.927 -59.041  1.00  0.00
ATOM   2037  O   ARG A 255      -7.057  19.699 -58.494  1.00  0.00
ATOM   2038  CB  ARG A 255      -4.195  18.444 -57.794  1.00  0.00
ATOM   2039  CG  ARG A 255      -4.353  19.673 -56.899  1.00  0.00
ATOM   2040  CD  ARG A 255      -3.008  20.085 -56.302  1.00  0.00
ATOM   2041  NE  ARG A 255      -3.184  21.278 -55.448  1.00  0.00
ATOM   2042  CZ  ARG A 255      -3.539  21.190 -54.178  1.00  0.00
ATOM   2043  NH1 ARG A 255      -3.685  22.280 -53.451  1.00  0.00
ATOM   2044  NH2 ARG A 255      -3.749  20.009 -53.638  1.00  0.00
ATOM   2045  N   ILE A 256      -6.024  18.971 -60.360  1.00  0.00
ATOM   2046  CA  ILE A 256      -6.637  19.980 -61.165  1.00  0.00
ATOM   2047  C   ILE A 256      -8.106  19.817 -60.997  1.00  0.00
ATOM   2048  O   ILE A 256      -8.836  20.803 -60.877  1.00  0.00
ATOM   2049  CB  ILE A 256      -6.258  19.878 -62.659  1.00  0.00
ATOM   2050  CG1 ILE A 256      -4.779  20.230 -62.861  1.00  0.00
ATOM   2051  CG2 ILE A 256      -7.106  20.844 -63.490  1.00  0.00
ATOM   2052  CD1 ILE A 256      -4.303  19.872 -64.264  1.00  0.00
ATOM   2053  N   LYS A 257      -8.564  18.559 -60.979  1.00  0.00
ATOM   2054  CA  LYS A 257      -9.964  18.309 -60.881  1.00  0.00
ATOM   2055  C   LYS A 257     -10.504  18.945 -59.630  1.00  0.00
ATOM   2056  O   LYS A 257     -11.539  19.613 -59.664  1.00  0.00
ATOM   2057  CB  LYS A 257     -10.255  16.805 -60.877  1.00  0.00
ATOM   2058  CG  LYS A 257     -11.757  16.524 -60.806  1.00  0.00
ATOM   2059  CD  LYS A 257     -12.027  15.019 -60.840  1.00  0.00
ATOM   2060  CE  LYS A 257     -13.526  14.738 -60.738  1.00  0.00
ATOM   2061  NZ  LYS A 257     -13.771  13.272 -60.791  1.00  0.00
ATOM   2062  N   THR A 258      -9.825  18.771 -58.479  1.00  0.00
ATOM   2063  CA  THR A 258     -10.347  19.266 -57.227  1.00  0.00
ATOM   2064  C   THR A 258     -10.409  20.765 -57.166  1.00  0.00
ATOM   2065  O   THR A 258     -11.437  21.335 -56.795  1.00  0.00
ATOM   2066  CB  THR A 258      -9.491  18.735 -56.061  1.00  0.00
ATOM   2067  OG1 THR A 258      -9.540  17.314 -56.057  1.00  0.00
ATOM   2068  CG2 THR A 258     -10.004  19.247 -54.717  1.00  0.00
ATOM   2069  N   LEU A 259      -9.306  21.439 -57.537  1.00  0.00
ATOM   2070  CA  LEU A 259      -9.197  22.870 -57.422  1.00  0.00
ATOM   2071  C   LEU A 259     -10.096  23.579 -58.388  1.00  0.00
ATOM   2072  O   LEU A 259     -10.664  24.624 -58.064  1.00  0.00
ATOM   2073  CB  LEU A 259      -7.744  23.297 -57.647  1.00  0.00
ATOM   2074  CG  LEU A 259      -6.811  22.851 -56.516  1.00  0.00
ATOM   2075  CD1 LEU A 259      -5.361  23.169 -56.872  1.00  0.00
ATOM   2076  CD2 LEU A 259      -7.168  23.575 -55.219  1.00  0.00
ATOM   2077  N   GLN A 260     -10.262  23.030 -59.610  1.00  0.00
ATOM   2078  CA  GLN A 260     -10.943  23.713 -60.681  1.00  0.00
ATOM   2079  C   GLN A 260     -12.288  24.141 -60.224  1.00  0.00
ATOM   2080  O   GLN A 260     -12.766  25.212 -60.601  1.00  0.00
ATOM   2081  CB  GLN A 260     -11.068  22.817 -61.915  1.00  0.00
ATOM   2082  CG  GLN A 260     -11.664  23.574 -63.102  1.00  0.00
ATOM   2083  CD  GLN A 260     -10.729  24.685 -63.568  1.00  0.00
ATOM   2084  NE2 GLN A 260     -11.256  25.863 -63.828  1.00  0.00
ATOM   2085  OE1 GLN A 260      -9.530  24.486 -63.696  1.00  0.00
ATOM   2086  N   ARG A 261     -12.944  23.324 -59.390  1.00  0.00
ATOM   2087  CA  ARG A 261     -14.267  23.669 -58.977  1.00  0.00
ATOM   2088  C   ARG A 261     -14.228  25.008 -58.300  1.00  0.00
ATOM   2089  O   ARG A 261     -15.130  25.828 -58.481  1.00  0.00
ATOM   2090  CB  ARG A 261     -14.851  22.619 -58.029  1.00  0.00
ATOM   2091  CG  ARG A 261     -16.280  22.968 -57.611  1.00  0.00
ATOM   2092  CD  ARG A 261     -16.849  21.897 -56.682  1.00  0.00
ATOM   2093  NE  ARG A 261     -16.090  21.879 -55.415  1.00  0.00
ATOM   2094  CZ  ARG A 261     -16.317  22.746 -54.444  1.00  0.00
ATOM   2095  NH1 ARG A 261     -15.617  22.696 -53.328  1.00  0.00
ATOM   2096  NH2 ARG A 261     -17.248  23.665 -54.592  1.00  0.00
ATOM   2097  N   HIS A 262     -13.177  25.283 -57.499  1.00  0.00
ATOM   2098  CA  HIS A 262     -13.034  26.561 -56.850  1.00  0.00
ATOM   2099  C   HIS A 262     -12.760  27.598 -57.892  1.00  0.00
ATOM   2100  O   HIS A 262     -13.200  28.743 -57.767  1.00  0.00
ATOM   2101  CB  HIS A 262     -11.907  26.546 -55.813  1.00  0.00
ATOM   2102  CG  HIS A 262     -12.217  25.703 -54.611  1.00  0.00
ATOM   2103  ND1 HIS A 262     -11.258  25.286 -53.714  1.00  0.00
ATOM   2104  CD2 HIS A 262     -13.397  25.200 -54.164  1.00  0.00
ATOM   2105  CE1 HIS A 262     -11.840  24.561 -52.767  1.00  0.00
ATOM   2106  NE2 HIS A 262     -13.141  24.494 -53.018  1.00  0.00
ATOM   2107  N   LEU A 263     -12.028  27.206 -58.948  1.00  0.00
ATOM   2108  CA  LEU A 263     -11.678  28.076 -60.035  1.00  0.00
ATOM   2109  C   LEU A 263     -12.935  28.521 -60.724  1.00  0.00
ATOM   2110  O   LEU A 263     -12.994  29.625 -61.268  1.00  0.00
ATOM   2111  CB  LEU A 263     -10.752  27.376 -61.034  1.00  0.00
ATOM   2112  CG  LEU A 263      -9.357  27.103 -60.460  1.00  0.00
ATOM   2113  CD1 LEU A 263      -8.533  26.282 -61.449  1.00  0.00
ATOM   2114  CD2 LEU A 263      -8.630  28.419 -60.190  1.00  0.00
ATOM   2115  N   LYS A 264     -13.981  27.668 -60.712  1.00  0.00
ATOM   2116  CA  LYS A 264     -15.249  27.983 -61.311  1.00  0.00
ATOM   2117  C   LYS A 264     -15.686  29.256 -60.689  1.00  0.00
ATOM   2118  O   LYS A 264     -16.428  30.028 -61.298  1.00  0.00
ATOM   2119  CB  LYS A 264     -16.304  26.896 -61.085  1.00  0.00
ATOM   2120  CG  LYS A 264     -17.624  27.242 -61.775  1.00  0.00
ATOM   2121  CD  LYS A 264     -17.505  27.067 -63.290  1.00  0.00
ATOM   2122  CE  LYS A 264     -18.867  27.242 -63.961  1.00  0.00
ATOM   2123  NZ  LYS A 264     -18.743  27.012 -65.425  1.00  0.00
ATOM   2124  N   GLU A 265     -15.232  29.524 -59.447  1.00  0.00
ATOM   2125  CA  GLU A 265     -15.442  30.819 -58.885  1.00  0.00
ATOM   2126  C   GLU A 265     -14.472  31.709 -59.617  1.00  0.00
ATOM   2127  O   GLU A 265     -13.506  32.199 -59.029  1.00  0.00
ATOM   2128  CB  GLU A 265     -15.184  30.887 -57.377  1.00  0.00
ATOM   2129  CG  GLU A 265     -16.090  29.924 -56.610  1.00  0.00
ATOM   2130  CD  GLU A 265     -15.603  29.742 -55.176  1.00  0.00
ATOM   2131  OE1 GLU A 265     -16.259  29.011 -54.428  1.00  0.00
ATOM   2132  OE2 GLU A 265     -14.574  30.337 -54.836  1.00  0.00
ATOM   2133  N   ASP A 266     -14.769  31.905 -60.919  1.00  0.00
ATOM   2134  CA  ASP A 266     -14.133  32.674 -61.948  1.00  0.00
ATOM   2135  C   ASP A 266     -15.043  33.825 -62.124  1.00  0.00
ATOM   2136  O   ASP A 266     -16.222  33.750 -61.774  1.00  0.00
ATOM   2137  CB  ASP A 266     -13.961  31.932 -63.277  1.00  0.00
ATOM   2138  CG  ASP A 266     -12.926  32.616 -64.165  1.00  0.00
ATOM   2139  OD1 ASP A 266     -11.815  32.088 -64.276  1.00  0.00
ATOM   2140  OD2 ASP A 266     -13.594  33.862 -64.720  1.00  0.00
ATOM   2141  N   LEU A 267     -14.569  34.946 -62.674  1.00  0.00
ATOM   2142  CA  LEU A 267     -15.550  35.959 -62.825  1.00  0.00
ATOM   2143  C   LEU A 267     -16.519  35.452 -63.849  1.00  0.00
ATOM   2144  O   LEU A 267     -17.729  35.445 -63.616  1.00  0.00
ATOM   2145  CB  LEU A 267     -14.956  37.295 -63.281  1.00  0.00
ATOM   2146  CG  LEU A 267     -14.073  37.948 -62.212  1.00  0.00
ATOM   2147  CD1 LEU A 267     -13.410  39.205 -62.772  1.00  0.00
ATOM   2148  CD2 LEU A 267     -14.913  38.337 -60.997  1.00  0.00
ATOM   2149  N   GLU A 268     -15.982  35.008 -65.014  1.00  0.00
ATOM   2150  CA  GLU A 268     -16.700  34.599 -66.198  1.00  0.00
ATOM   2151  C   GLU A 268     -17.931  35.414 -66.267  1.00  0.00
ATOM   2152  O   GLU A 268     -19.040  34.876 -66.260  1.00  0.00
ATOM   2153  CB  GLU A 268     -17.055  33.110 -66.179  1.00  0.00
ATOM   2154  CG  GLU A 268     -17.569  32.674 -64.807  1.00  0.00
ATOM   2155  CD  GLU A 268     -17.530  31.156 -64.665  1.00  0.00
ATOM   2156  OE1 GLU A 268     -16.679  30.663 -63.919  1.00  0.00
ATOM   2157  OE2 GLU A 268     -18.355  30.495 -65.307  1.00  0.00
ATOM   2158  N   LYS A 269     -17.700  36.743 -66.342  1.00  0.00
ATOM   2159  CA  LYS A 269     -18.589  37.877 -66.339  1.00  0.00
ATOM   2160  C   LYS A 269     -19.814  37.621 -65.559  1.00  0.00
ATOM   2161  O   LYS A 269     -20.872  38.179 -65.854  1.00  0.00
ATOM   2162  CB  LYS A 269     -18.949  38.254 -67.779  1.00  0.00
ATOM   2163  CG  LYS A 269     -19.614  39.630 -67.851  1.00  0.00
ATOM   2164  CD  LYS A 269     -19.675  40.127 -69.295  1.00  0.00
ATOM   2165  CE  LYS A 269     -20.051  41.607 -69.341  1.00  0.00
ATOM   2166  NZ  LYS A 269     -19.760  42.163 -70.689  1.00  0.00
ATOM   2167  N   LEU A 270     -19.643  36.763 -64.545  1.00  0.00
ATOM   2168  CA  LEU A 270     -20.647  36.330 -63.655  1.00  0.00
ATOM   2169  C   LEU A 270     -21.801  36.008 -64.544  1.00  0.00
ATOM   2170  O   LEU A 270     -22.954  36.261 -64.190  1.00  0.00
ATOM   2171  CB  LEU A 270     -21.058  37.385 -62.624  1.00  0.00
ATOM   2172  CG  LEU A 270     -19.876  37.893 -61.790  1.00  0.00
ATOM   2173  CD1 LEU A 270     -20.327  39.026 -60.872  1.00  0.00
ATOM   2174  CD2 LEU A 270     -19.310  36.762 -60.931  1.00  0.00
ATOM   2175  N   ASN A 271     -21.532  35.431 -65.731  1.00  0.00
ATOM   2176  CA  ASN A 271     -22.618  35.291 -66.636  1.00  0.00
ATOM   2177  C   ASN A 271     -23.511  34.252 -66.097  1.00  0.00
ATOM   2178  O   ASN A 271     -24.718  34.468 -65.969  1.00  0.00
ATOM   2179  CB  ASN A 271     -22.159  34.912 -68.047  1.00  0.00
ATOM   2180  CG  ASN A 271     -21.426  36.068 -68.719  1.00  0.00
ATOM   2181  ND2 ASN A 271     -20.389  35.777 -69.476  1.00  0.00
ATOM   2182  OD1 ASN A 271     -21.791  37.224 -68.558  1.00  0.00
ATOM   2183  N   ASP A 272     -22.894  33.117 -65.775  1.00  0.00
ATOM   2184  CA  ASP A 272     -23.613  32.023 -65.231  1.00  0.00
ATOM   2185  C   ASP A 272     -24.053  32.477 -63.890  1.00  0.00
ATOM   2186  O   ASP A 272     -25.114  32.073 -63.409  1.00  0.00
ATOM   2187  CB  ASP A 272     -22.777  30.746 -65.105  1.00  0.00
ATOM   2188  CG  ASP A 272     -22.500  30.126 -66.472  1.00  0.00
ATOM   2189  OD1 ASP A 272     -21.559  29.332 -66.571  1.00  0.00
ATOM   2190  OD2 ASP A 272     -23.540  30.697 -67.420  1.00  0.00
ATOM   2191  N   GLN A 273     -23.215  33.334 -63.298  1.00  0.00
ATOM   2192  CA  GLN A 273     -23.391  33.826 -61.973  1.00  0.00
ATOM   2193  C   GLN A 273     -24.612  34.652 -61.871  1.00  0.00
ATOM   2194  O   GLN A 273     -25.288  34.645 -60.841  1.00  0.00
ATOM   2195  CB  GLN A 273     -22.169  34.639 -61.540  1.00  0.00
ATOM   2196  CG  GLN A 273     -20.934  33.753 -61.373  1.00  0.00
ATOM   2197  CD  GLN A 273     -21.159  32.698 -60.295  1.00  0.00
ATOM   2198  NE2 GLN A 273     -20.777  31.465 -60.551  1.00  0.00
ATOM   2199  OE1 GLN A 273     -21.677  32.991 -59.227  1.00  0.00
ATOM   2200  N   LYS A 274     -24.947  35.391 -62.937  1.00  0.00
ATOM   2201  CA  LYS A 274     -26.059  36.277 -62.875  1.00  0.00
ATOM   2202  C   LYS A 274     -27.249  35.454 -62.527  1.00  0.00
ATOM   2203  O   LYS A 274     -28.019  35.812 -61.634  1.00  0.00
ATOM   2204  CB  LYS A 274     -26.295  37.014 -64.197  1.00  0.00
ATOM   2205  CG  LYS A 274     -27.473  37.984 -64.098  1.00  0.00
ATOM   2206  CD  LYS A 274     -27.668  38.735 -65.415  1.00  0.00
ATOM   2207  CE  LYS A 274     -28.863  39.682 -65.324  1.00  0.00
ATOM   2208  NZ  LYS A 274     -29.027  40.416 -66.607  1.00  0.00
ATOM   2209  N   CYS A 275     -27.416  34.323 -63.230  1.00  0.00
ATOM   2210  CA  CYS A 275     -28.558  33.507 -62.955  1.00  0.00
ATOM   2211  C   CYS A 275     -28.467  32.900 -61.592  1.00  0.00
ATOM   2212  O   CYS A 275     -29.424  32.955 -60.817  1.00  0.00
ATOM   2213  CB  CYS A 275     -28.689  32.406 -64.009  1.00  0.00
ATOM   2214  SG  CYS A 275     -29.145  33.070 -65.629  1.00  0.00
ATOM   2215  N   LYS A 276     -27.297  32.313 -61.280  1.00  0.00
ATOM   2216  CA  LYS A 276     -27.188  31.563 -60.063  1.00  0.00
ATOM   2217  C   LYS A 276     -27.462  32.479 -58.921  1.00  0.00
ATOM   2218  O   LYS A 276     -28.171  32.114 -57.982  1.00  0.00
ATOM   2219  CB  LYS A 276     -25.802  30.929 -59.910  1.00  0.00
ATOM   2220  CG  LYS A 276     -25.596  29.782 -60.900  1.00  0.00
ATOM   2221  CD  LYS A 276     -24.200  29.178 -60.746  1.00  0.00
ATOM   2222  CE  LYS A 276     -23.990  28.043 -61.748  1.00  0.00
ATOM   2223  NZ  LYS A 276     -22.612  27.499 -61.615  1.00  0.00
ATOM   2224  N   LEU A 277     -26.892  33.684 -59.019  1.00  0.00
ATOM   2225  CA  LEU A 277     -26.931  34.717 -58.033  1.00  0.00
ATOM   2226  C   LEU A 277     -28.290  35.309 -57.846  1.00  0.00
ATOM   2227  O   LEU A 277     -28.610  35.813 -56.768  1.00  0.00
ATOM   2228  CB  LEU A 277     -25.931  35.810 -58.420  1.00  0.00
ATOM   2229  CG  LEU A 277     -24.474  35.347 -58.316  1.00  0.00
ATOM   2230  CD1 LEU A 277     -23.537  36.435 -58.834  1.00  0.00
ATOM   2231  CD2 LEU A 277     -24.117  35.045 -56.861  1.00  0.00
ATOM   2232  N   GLN A 278     -29.181  35.296 -58.839  1.00  0.00
ATOM   2233  CA  GLN A 278     -30.407  35.893 -58.412  1.00  0.00
ATOM   2234  C   GLN A 278     -31.055  34.984 -57.413  1.00  0.00
ATOM   2235  O   GLN A 278     -31.518  35.435 -56.364  1.00  0.00
ATOM   2236  CB  GLN A 278     -31.355  36.143 -59.587  1.00  0.00
ATOM   2237  CG  GLN A 278     -30.830  37.245 -60.508  1.00  0.00
ATOM   2238  CD  GLN A 278     -31.679  37.356 -61.770  1.00  0.00
ATOM   2239  NE2 GLN A 278     -31.055  37.436 -62.926  1.00  0.00
ATOM   2240  OE1 GLN A 278     -32.900  37.369 -61.708  1.00  0.00
ATOM   2241  N   LYS A 279     -31.091  33.677 -57.726  1.00  0.00
ATOM   2242  CA  LYS A 279     -31.852  32.788 -56.899  1.00  0.00
ATOM   2243  C   LYS A 279     -31.280  32.698 -55.520  1.00  0.00
ATOM   2244  O   LYS A 279     -31.964  32.991 -54.538  1.00  0.00
ATOM   2245  CB  LYS A 279     -31.911  31.397 -57.538  1.00  0.00
ATOM   2246  CG  LYS A 279     -32.856  30.468 -56.776  1.00  0.00
ATOM   2247  CD  LYS A 279     -32.991  29.125 -57.495  1.00  0.00
ATOM   2248  CE  LYS A 279     -33.934  28.197 -56.732  1.00  0.00
ATOM   2249  NZ  LYS A 279     -34.018  26.881 -57.421  1.00  0.00
ATOM   2250  N   LEU A 280     -30.004  32.294 -55.433  1.00  0.00
ATOM   2251  CA  LEU A 280     -29.478  32.006 -54.135  1.00  0.00
ATOM   2252  C   LEU A 280     -29.333  33.255 -53.332  1.00  0.00
ATOM   2253  O   LEU A 280     -29.662  33.278 -52.145  1.00  0.00
ATOM   2254  CB  LEU A 280     -28.125  31.299 -54.255  1.00  0.00
ATOM   2255  CG  LEU A 280     -28.245  29.876 -54.810  1.00  0.00
ATOM   2256  CD1 LEU A 280     -26.858  29.293 -55.070  1.00  0.00
ATOM   2257  CD2 LEU A 280     -28.975  28.978 -53.812  1.00  0.00
ATOM   2258  N   PRO A 281     -28.857  34.302 -53.936  1.00  0.00
ATOM   2259  CA  PRO A 281     -28.722  35.495 -53.158  1.00  0.00
ATOM   2260  C   PRO A 281     -29.943  36.087 -52.548  1.00  0.00
ATOM   2261  O   PRO A 281     -29.868  36.741 -51.506  1.00  0.00
ATOM   2262  CB  PRO A 281     -28.111  36.436 -54.199  1.00  0.00
ATOM   2263  CG  PRO A 281     -27.465  35.534 -55.227  1.00  0.00
ATOM   2264  CD  PRO A 281     -28.342  34.297 -55.323  1.00  0.00
ATOM   2265  N   GLU A 282     -31.140  35.910 -53.121  1.00  0.00
ATOM   2266  CA  GLU A 282     -32.224  36.475 -52.373  1.00  0.00
ATOM   2267  C   GLU A 282     -32.313  35.706 -51.093  1.00  0.00
ATOM   2268  O   GLU A 282     -32.418  36.294 -50.015  1.00  0.00
ATOM   2269  CB  GLU A 282     -33.557  36.404 -53.123  1.00  0.00
ATOM   2270  CG  GLU A 282     -33.569  37.338 -54.334  1.00  0.00
ATOM   2271  CD  GLU A 282     -34.851  37.170 -55.141  1.00  0.00
ATOM   2272  OE1 GLU A 282     -35.051  37.941 -56.084  1.00  0.00
ATOM   2273  OE2 GLU A 282     -35.628  36.266 -54.810  1.00  0.00
ATOM   2274  N   GLU A 283     -32.264  34.365 -51.201  1.00  0.00
ATOM   2275  CA  GLU A 283     -32.407  33.582 -50.012  1.00  0.00
ATOM   2276  C   GLU A 283     -31.273  33.912 -49.096  1.00  0.00
ATOM   2277  O   GLU A 283     -31.475  34.116 -47.897  1.00  0.00
ATOM   2278  CB  GLU A 283     -32.419  32.081 -50.315  1.00  0.00
ATOM   2279  CG  GLU A 283     -33.705  31.664 -51.029  1.00  0.00
ATOM   2280  CD  GLU A 283     -33.650  30.197 -51.441  1.00  0.00
ATOM   2281  OE1 GLU A 283     -34.664  29.692 -51.931  1.00  0.00
ATOM   2282  OE2 GLU A 283     -32.590  29.586 -51.261  1.00  0.00
ATOM   2283  N   ARG A 284     -30.051  33.977 -49.654  1.00  0.00
ATOM   2284  CA  ARG A 284     -28.896  34.145 -48.821  1.00  0.00
ATOM   2285  C   ARG A 284     -28.836  35.490 -48.154  1.00  0.00
ATOM   2286  O   ARG A 284     -28.434  35.596 -46.994  1.00  0.00
ATOM   2287  CB  ARG A 284     -27.636  33.919 -49.660  1.00  0.00
ATOM   2288  CG  ARG A 284     -27.480  32.451 -50.059  1.00  0.00
ATOM   2289  CD  ARG A 284     -26.243  32.257 -50.935  1.00  0.00
ATOM   2290  NE  ARG A 284     -26.097  30.829 -51.286  1.00  0.00
ATOM   2291  CZ  ARG A 284     -25.150  30.394 -52.097  1.00  0.00
ATOM   2292  NH1 ARG A 284     -25.054  29.111 -52.384  1.00  0.00
ATOM   2293  NH2 ARG A 284     -24.296  31.247 -52.621  1.00  0.00
ATOM   2294  N   VAL A 285     -29.232  36.590 -48.830  1.00  0.00
ATOM   2295  CA  VAL A 285     -29.087  37.872 -48.187  1.00  0.00
ATOM   2296  C   VAL A 285     -29.918  37.855 -46.959  1.00  0.00
ATOM   2297  O   VAL A 285     -29.429  38.155 -45.868  1.00  0.00
ATOM   2298  CB  VAL A 285     -29.512  39.044 -49.099  1.00  0.00
ATOM   2299  CG1 VAL A 285     -29.520  40.357 -48.316  1.00  0.00
ATOM   2300  CG2 VAL A 285     -28.542  39.185 -50.271  1.00  0.00
ATOM   2301  N   LYS A 286     -31.197  37.493 -47.126  1.00  0.00
ATOM   2302  CA  LYS A 286     -32.014  37.366 -45.973  1.00  0.00
ATOM   2303  C   LYS A 286     -31.455  36.169 -45.325  1.00  0.00
ATOM   2304  O   LYS A 286     -30.731  35.396 -45.955  1.00  0.00
ATOM   2305  CB  LYS A 286     -33.505  37.163 -46.261  1.00  0.00
ATOM   2306  CG  LYS A 286     -33.768  35.819 -46.941  1.00  0.00
ATOM   2307  CD  LYS A 286     -35.268  35.598 -47.140  1.00  0.00
ATOM   2308  CE  LYS A 286     -35.550  34.158 -47.564  1.00  0.00
ATOM   2309  NZ  LYS A 286     -37.014  33.950 -47.713  1.00  0.00
ATOM   2310  N   LEU A 287     -31.773  35.979 -44.070  1.00  0.00
ATOM   2311  CA  LEU A 287     -31.265  34.845 -43.376  1.00  0.00
ATOM   2312  C   LEU A 287     -29.797  35.044 -43.071  1.00  0.00
ATOM   2313  O   LEU A 287     -29.278  34.487 -42.102  1.00  0.00
ATOM   2314  CB  LEU A 287     -31.461  33.570 -44.200  1.00  0.00
ATOM   2315  CG  LEU A 287     -30.907  32.321 -43.504  1.00  0.00
ATOM   2316  CD1 LEU A 287     -29.381  32.372 -43.467  1.00  0.00
ATOM   2317  CD2 LEU A 287     -31.430  32.239 -42.071  1.00  0.00
ATOM   2318  N   PHE A 288     -29.067  35.850 -43.878  1.00  0.00
ATOM   2319  CA  PHE A 288     -27.680  36.169 -43.696  1.00  0.00
ATOM   2320  C   PHE A 288     -27.567  37.149 -42.610  1.00  0.00
ATOM   2321  O   PHE A 288     -26.690  37.034 -41.752  1.00  0.00
ATOM   2322  CB  PHE A 288     -27.057  36.733 -44.977  1.00  0.00
ATOM   2323  CG  PHE A 288     -25.585  37.037 -44.807  1.00  0.00
ATOM   2324  CD1 PHE A 288     -24.648  36.006 -44.820  1.00  0.00
ATOM   2325  CD2 PHE A 288     -25.156  38.351 -44.637  1.00  0.00
ATOM   2326  CE1 PHE A 288     -23.292  36.288 -44.663  1.00  0.00
ATOM   2327  CE2 PHE A 288     -23.800  38.633 -44.480  1.00  0.00
ATOM   2328  CZ  PHE A 288     -22.870  37.601 -44.494  1.00  0.00
ATOM   2329  N   SER A 289     -28.477  38.134 -42.640  1.00  0.00
ATOM   2330  CA  SER A 289     -28.402  39.116 -41.617  1.00  0.00
ATOM   2331  C   SER A 289     -28.654  38.354 -40.375  1.00  0.00
ATOM   2332  O   SER A 289     -28.047  38.628 -39.338  1.00  0.00
ATOM   2333  CB  SER A 289     -29.431  40.240 -41.755  1.00  0.00
ATOM   2334  OG  SER A 289     -30.742  39.723 -41.589  1.00  0.00
ATOM   2335  N   PHE A 290     -29.567  37.375 -40.501  1.00  0.00
ATOM   2336  CA  PHE A 290     -29.983  36.634 -39.355  1.00  0.00
ATOM   2337  C   PHE A 290     -28.790  36.014 -38.719  1.00  0.00
ATOM   2338  O   PHE A 290     -28.576  36.160 -37.514  1.00  0.00
ATOM   2339  CB  PHE A 290     -30.999  35.550 -39.730  1.00  0.00
ATOM   2340  CG  PHE A 290     -31.387  34.699 -38.542  1.00  0.00
ATOM   2341  CD1 PHE A 290     -32.330  35.158 -37.625  1.00  0.00
ATOM   2342  CD2 PHE A 290     -30.802  33.449 -38.355  1.00  0.00
ATOM   2343  CE1 PHE A 290     -32.687  34.372 -36.530  1.00  0.00
ATOM   2344  CE2 PHE A 290     -31.158  32.662 -37.260  1.00  0.00
ATOM   2345  CZ  PHE A 290     -32.100  33.125 -36.349  1.00  0.00
ATOM   2346  N   VAL A 291     -27.960  35.304 -39.496  1.00  0.00
ATOM   2347  CA  VAL A 291     -26.882  34.704 -38.773  1.00  0.00
ATOM   2348  C   VAL A 291     -25.547  35.229 -39.229  1.00  0.00
ATOM   2349  O   VAL A 291     -24.641  34.453 -39.537  1.00  0.00
ATOM   2350  CB  VAL A 291     -26.925  33.166 -38.918  1.00  0.00
ATOM   2351  CG1 VAL A 291     -28.241  32.613 -38.372  1.00  0.00
ATOM   2352  CG2 VAL A 291     -26.805  32.768 -40.388  1.00  0.00
ATOM   2353  N   LYS A 292     -25.362  36.561 -39.287  1.00  0.00
ATOM   2354  CA  LYS A 292     -24.079  37.058 -39.708  1.00  0.00
ATOM   2355  C   LYS A 292     -23.052  36.731 -38.676  1.00  0.00
ATOM   2356  O   LYS A 292     -21.951  36.287 -39.007  1.00  0.00
ATOM   2357  CB  LYS A 292     -24.126  38.571 -39.946  1.00  0.00
ATOM   2358  CG  LYS A 292     -22.795  39.096 -40.484  1.00  0.00
ATOM   2359  CD  LYS A 292     -22.893  40.588 -40.807  1.00  0.00
ATOM   2360  CE  LYS A 292     -21.565  41.111 -41.351  1.00  0.00
ATOM   2361  NZ  LYS A 292     -21.684  42.556 -41.678  1.00  0.00
ATOM   2362  N   LYS A 293     -23.411  36.944 -37.403  1.00  0.00
ATOM   2363  CA  LYS A 293     -22.471  36.746 -36.342  1.00  0.00
ATOM   2364  C   LYS A 293     -22.030  35.328 -36.384  1.00  0.00
ATOM   2365  O   LYS A 293     -20.876  35.022 -36.077  1.00  0.00
ATOM   2366  CB  LYS A 293     -23.075  37.071 -34.972  1.00  0.00
ATOM   2367  CG  LYS A 293     -22.022  37.011 -33.865  1.00  0.00
ATOM   2368  CD  LYS A 293     -20.985  38.120 -34.044  1.00  0.00
ATOM   2369  CE  LYS A 293     -20.000  38.130 -32.877  1.00  0.00
ATOM   2370  NZ  LYS A 293     -18.958  39.167 -33.102  1.00  0.00
ATOM   2371  N   THR A 294     -22.952  34.435 -36.776  1.00  0.00
ATOM   2372  CA  THR A 294     -22.690  33.027 -36.809  1.00  0.00
ATOM   2373  C   THR A 294     -21.622  32.695 -37.811  1.00  0.00
ATOM   2374  O   THR A 294     -20.759  31.855 -37.551  1.00  0.00
ATOM   2375  CB  THR A 294     -23.974  32.242 -37.140  1.00  0.00
ATOM   2376  OG1 THR A 294     -24.942  32.484 -36.129  1.00  0.00
ATOM   2377  CG2 THR A 294     -23.704  30.741 -37.211  1.00  0.00
ATOM   2378  N   LEU A 295     -21.622  33.339 -38.998  1.00  0.00
ATOM   2379  CA  LEU A 295     -20.654  32.993 -40.009  1.00  0.00
ATOM   2380  C   LEU A 295     -19.292  33.259 -39.485  1.00  0.00
ATOM   2381  O   LEU A 295     -18.363  32.488 -39.735  1.00  0.00
ATOM   2382  CB  LEU A 295     -20.886  33.790 -41.296  1.00  0.00
ATOM   2383  CG  LEU A 295     -22.171  33.381 -42.024  1.00  0.00
ATOM   2384  CD1 LEU A 295     -22.423  34.311 -43.209  1.00  0.00
ATOM   2385  CD2 LEU A 295     -22.053  31.948 -42.542  1.00  0.00
ATOM   2386  N   GLU A 296     -19.126  34.357 -38.733  1.00  0.00
ATOM   2387  CA  GLU A 296     -17.810  34.624 -38.240  1.00  0.00
ATOM   2388  C   GLU A 296     -17.412  33.473 -37.365  1.00  0.00
ATOM   2389  O   GLU A 296     -16.278  32.995 -37.437  1.00  0.00
ATOM   2390  CB  GLU A 296     -17.743  35.934 -37.449  1.00  0.00
ATOM   2391  CG  GLU A 296     -17.899  37.149 -38.364  1.00  0.00
ATOM   2392  CD  GLU A 296     -17.960  38.439 -37.554  1.00  0.00
ATOM   2393  OE1 GLU A 296     -17.977  39.510 -38.166  1.00  0.00
ATOM   2394  OE2 GLU A 296     -17.990  38.345 -36.321  1.00  0.00
ATOM   2395  N   ARG A 297     -18.350  33.005 -36.525  1.00  0.00
ATOM   2396  CA  ARG A 297     -18.082  31.954 -35.584  1.00  0.00
ATOM   2397  C   ARG A 297     -17.759  30.676 -36.301  1.00  0.00
ATOM   2398  O   ARG A 297     -16.886  29.920 -35.871  1.00  0.00
ATOM   2399  CB  ARG A 297     -19.280  31.745 -34.654  1.00  0.00
ATOM   2400  CG  ARG A 297     -18.982  30.704 -33.575  1.00  0.00
ATOM   2401  CD  ARG A 297     -20.157  30.575 -32.608  1.00  0.00
ATOM   2402  NE  ARG A 297     -21.360  30.124 -33.340  1.00  0.00
ATOM   2403  CZ  ARG A 297     -21.608  28.847 -33.570  1.00  0.00
ATOM   2404  NH1 ARG A 297     -22.692  28.487 -34.227  1.00  0.00
ATOM   2405  NH2 ARG A 297     -20.767  27.930 -33.142  1.00  0.00
ATOM   2406  N   GLU A 298     -18.442  30.388 -37.421  1.00  0.00
ATOM   2407  CA  GLU A 298     -18.194  29.145 -38.093  1.00  0.00
ATOM   2408  C   GLU A 298     -16.782  29.118 -38.568  1.00  0.00
ATOM   2409  O   GLU A 298     -16.113  28.087 -38.483  1.00  0.00
ATOM   2410  CB  GLU A 298     -19.150  28.948 -39.273  1.00  0.00
ATOM   2411  CG  GLU A 298     -20.590  28.751 -38.800  1.00  0.00
ATOM   2412  CD  GLU A 298     -20.750  27.418 -38.076  1.00  0.00
ATOM   2413  OE1 GLU A 298     -21.734  27.266 -37.348  1.00  0.00
ATOM   2414  OE2 GLU A 298     -19.883  26.556 -38.258  1.00  0.00
ATOM   2415  N   LEU A 299     -16.280  30.254 -39.078  1.00  0.00
ATOM   2416  CA  LEU A 299     -14.949  30.234 -39.594  1.00  0.00
ATOM   2417  C   LEU A 299     -13.975  30.063 -38.464  1.00  0.00
ATOM   2418  O   LEU A 299     -12.957  29.384 -38.612  1.00  0.00
ATOM   2419  CB  LEU A 299     -14.639  31.521 -40.363  1.00  0.00
ATOM   2420  CG  LEU A 299     -15.431  31.637 -41.671  1.00  0.00
ATOM   2421  CD1 LEU A 299     -15.196  33.004 -42.309  1.00  0.00
ATOM   2422  CD2 LEU A 299     -14.988  30.554 -42.654  1.00  0.00
ATOM   2423  N   ALA A 300     -14.262  30.670 -37.295  1.00  0.00
ATOM   2424  CA  ALA A 300     -13.381  30.587 -36.162  1.00  0.00
ATOM   2425  C   ALA A 300     -13.252  29.160 -35.709  1.00  0.00
ATOM   2426  O   ALA A 300     -12.158  28.709 -35.363  1.00  0.00
ATOM   2427  CB  ALA A 300     -13.891  31.459 -35.021  1.00  0.00
ATOM   2428  N   GLU A 301     -14.363  28.398 -35.702  1.00  0.00
ATOM   2429  CA  GLU A 301     -14.368  27.023 -35.271  1.00  0.00
ATOM   2430  C   GLU A 301     -13.611  26.189 -36.252  1.00  0.00
ATOM   2431  O   GLU A 301     -12.927  25.238 -35.869  1.00  0.00
ATOM   2432  CB  GLU A 301     -15.798  26.494 -35.124  1.00  0.00
ATOM   2433  CG  GLU A 301     -16.522  27.157 -33.951  1.00  0.00
ATOM   2434  CD  GLU A 301     -17.966  26.676 -33.859  1.00  0.00
ATOM   2435  OE1 GLU A 301     -18.641  27.045 -32.894  1.00  0.00
ATOM   2436  OE2 GLU A 301     -18.388  25.941 -34.759  1.00  0.00
ATOM   2437  N   LEU A 302     -13.721  26.544 -37.538  1.00  0.00
ATOM   2438  CA  LEU A 302     -13.091  25.828 -38.601  1.00  0.00
ATOM   2439  C   LEU A 302     -11.606  26.000 -38.427  1.00  0.00
ATOM   2440  O   LEU A 302     -10.845  25.040 -38.561  1.00  0.00
ATOM   2441  CB  LEU A 302     -13.520  26.337 -39.980  1.00  0.00
ATOM   2442  CG  LEU A 302     -14.981  26.008 -40.307  1.00  0.00
ATOM   2443  CD1 LEU A 302     -15.396  26.691 -41.608  1.00  0.00
ATOM   2444  CD2 LEU A 302     -15.160  24.499 -40.466  1.00  0.00
ATOM   2445  N   LYS A 303     -11.166  27.233 -38.117  1.00  0.00
ATOM   2446  CA  LYS A 303      -9.763  27.490 -37.976  1.00  0.00
ATOM   2447  C   LYS A 303      -9.179  26.801 -36.769  1.00  0.00
ATOM   2448  O   LYS A 303      -8.112  26.191 -36.852  1.00  0.00
ATOM   2449  CB  LYS A 303      -9.520  29.000 -37.891  1.00  0.00
ATOM   2450  CG  LYS A 303      -9.779  29.688 -39.232  1.00  0.00
ATOM   2451  CD  LYS A 303      -9.564  31.197 -39.117  1.00  0.00
ATOM   2452  CE  LYS A 303      -9.825  31.883 -40.457  1.00  0.00
ATOM   2453  NZ  LYS A 303      -9.648  33.353 -40.317  1.00  0.00
ATOM   2454  N   GLY A 304      -9.850  26.859 -35.597  1.00  0.00
ATOM   2455  CA  GLY A 304      -9.250  26.341 -34.388  1.00  0.00
ATOM   2456  C   GLY A 304      -8.979  24.879 -34.522  1.00  0.00
ATOM   2457  O   GLY A 304      -7.865  24.422 -34.261  1.00  0.00
ATOM   2458  N   SER A 305     -10.008  24.126 -34.942  1.00  0.00
ATOM   2459  CA  SER A 305      -9.958  22.697 -35.030  1.00  0.00
ATOM   2460  C   SER A 305      -9.173  22.312 -36.255  1.00  0.00
ATOM   2461  O   SER A 305      -8.916  21.129 -36.488  1.00  0.00
ATOM   2462  CB  SER A 305     -11.360  22.089 -35.099  1.00  0.00
ATOM   2463  OG  SER A 305     -12.002  22.482 -36.303  1.00  0.00
ATOM   2464  N   GLY A 306      -8.758  23.298 -37.079  1.00  0.00
ATOM   2465  CA  GLY A 306      -7.933  23.023 -38.222  1.00  0.00
ATOM   2466  C   GLY A 306      -8.691  22.280 -39.281  1.00  0.00
ATOM   2467  O   GLY A 306      -8.123  21.448 -39.990  1.00  0.00
ATOM   2468  N   LYS A 307     -10.000  22.560 -39.429  1.00  0.00
ATOM   2469  CA  LYS A 307     -10.775  21.929 -40.460  1.00  0.00
ATOM   2470  C   LYS A 307     -10.442  22.622 -41.745  1.00  0.00
ATOM   2471  O   LYS A 307     -10.100  23.806 -41.747  1.00  0.00
ATOM   2472  CB  LYS A 307     -12.281  22.010 -40.191  1.00  0.00
ATOM   2473  CG  LYS A 307     -13.094  21.539 -41.397  1.00  0.00
ATOM   2474  CD  LYS A 307     -13.105  20.012 -41.478  1.00  0.00
ATOM   2475  CE  LYS A 307     -14.035  19.538 -42.594  1.00  0.00
ATOM   2476  NZ  LYS A 307     -14.108  18.052 -42.596  1.00  0.00
ATOM   2477  N   GLY A 308     -10.538  21.907 -42.885  1.00  0.00
ATOM   2478  CA  GLY A 308     -10.256  22.548 -44.137  1.00  0.00
ATOM   2479  C   GLY A 308     -11.534  23.160 -44.599  1.00  0.00
ATOM   2480  O   GLY A 308     -12.593  22.534 -44.520  1.00  0.00
ATOM   2481  N   HIS A 309     -11.466  24.406 -45.103  1.00  0.00
ATOM   2482  CA  HIS A 309     -12.652  25.106 -45.504  1.00  0.00
ATOM   2483  C   HIS A 309     -12.903  24.851 -46.954  1.00  0.00
ATOM   2484  O   HIS A 309     -12.033  25.095 -47.792  1.00  0.00
ATOM   2485  CB  HIS A 309     -12.528  26.611 -45.248  1.00  0.00
ATOM   2486  CG  HIS A 309     -13.821  27.352 -45.425  1.00  0.00
ATOM   2487  ND1 HIS A 309     -14.276  27.793 -46.649  1.00  0.00
ATOM   2488  CD2 HIS A 309     -14.757  27.727 -44.515  1.00  0.00
ATOM   2489  CE1 HIS A 309     -15.440  28.408 -46.479  1.00  0.00
ATOM   2490  NE2 HIS A 309     -15.754  28.382 -45.190  1.00  0.00
ATOM   2491  N   SER A 310     -14.113  24.356 -47.277  1.00  0.00
ATOM   2492  CA  SER A 310     -14.392  24.099 -48.650  1.00  0.00
ATOM   2493  C   SER A 310     -14.965  25.348 -49.194  1.00  0.00
ATOM   2494  O   SER A 310     -16.091  25.719 -48.858  1.00  0.00
ATOM   2495  CB  SER A 310     -15.376  22.945 -48.852  1.00  0.00
ATOM   2496  OG  SER A 310     -15.674  22.795 -50.233  1.00  0.00
ATOM   2497  N   ASP A 311     -14.183  26.007 -50.055  1.00  0.00
ATOM   2498  CA  ASP A 311     -14.677  27.209 -50.618  1.00  0.00
ATOM   2499  C   ASP A 311     -15.798  26.769 -51.486  1.00  0.00
ATOM   2500  O   ASP A 311     -15.709  25.732 -52.147  1.00  0.00
ATOM   2501  CB  ASP A 311     -13.643  27.979 -51.445  1.00  0.00
ATOM   2502  CG  ASP A 311     -12.582  28.618 -50.553  1.00  0.00
ATOM   2503  OD1 ASP A 311     -11.533  29.001 -51.080  1.00  0.00
ATOM   2504  OD2 ASP A 311     -13.147  28.610 -49.143  1.00  0.00
ATOM   2505  N   GLY A 312     -16.879  27.543 -51.516  1.00  0.00
ATOM   2506  CA  GLY A 312     -17.957  27.185 -52.377  1.00  0.00
ATOM   2507  C   GLY A 312     -18.955  26.336 -51.645  1.00  0.00
ATOM   2508  O   GLY A 312     -20.116  26.245 -52.049  1.00  0.00
ATOM   2509  N   SER A 313     -18.564  25.681 -50.536  1.00  0.00
ATOM   2510  CA  SER A 313     -19.539  24.836 -49.917  1.00  0.00
ATOM   2511  C   SER A 313     -20.555  25.715 -49.302  1.00  0.00
ATOM   2512  O   SER A 313     -20.242  26.824 -48.865  1.00  0.00
ATOM   2513  CB  SER A 313     -18.927  23.925 -48.851  1.00  0.00
ATOM   2514  OG  SER A 313     -18.443  24.702 -47.766  1.00  0.00
ATOM   2515  N   ASN A 314     -21.800  25.218 -49.256  1.00  0.00
ATOM   2516  CA  ASN A 314     -22.829  26.005 -48.670  1.00  0.00
ATOM   2517  C   ASN A 314     -22.504  26.038 -47.215  1.00  0.00
ATOM   2518  O   ASN A 314     -21.872  25.117 -46.694  1.00  0.00
ATOM   2519  CB  ASN A 314     -24.237  25.441 -48.883  1.00  0.00
ATOM   2520  CG  ASN A 314     -24.681  25.598 -50.334  1.00  0.00
ATOM   2521  ND2 ASN A 314     -25.501  24.692 -50.824  1.00  0.00
ATOM   2522  OD1 ASN A 314     -24.288  26.534 -51.015  1.00  0.00
ATOM   2523  N   ASN A 315     -22.938  27.102 -46.529  1.00  0.00
ATOM   2524  CA  ASN A 315     -22.565  27.327 -45.165  1.00  0.00
ATOM   2525  C   ASN A 315     -23.012  26.212 -44.271  1.00  0.00
ATOM   2526  O   ASN A 315     -22.304  25.839 -43.334  1.00  0.00
ATOM   2527  CB  ASN A 315     -23.141  28.659 -44.675  1.00  0.00
ATOM   2528  CG  ASN A 315     -22.401  29.841 -45.292  1.00  0.00
ATOM   2529  ND2 ASN A 315     -23.055  30.977 -45.413  1.00  0.00
ATOM   2530  OD1 ASN A 315     -21.239  29.735 -45.660  1.00  0.00
ATOM   2531  N   SER A 316     -24.197  25.626 -44.520  1.00  0.00
ATOM   2532  CA  SER A 316     -24.656  24.581 -43.648  1.00  0.00
ATOM   2533  C   SER A 316     -23.646  23.505 -43.731  1.00  0.00
ATOM   2534  O   SER A 316     -23.458  22.747 -42.777  1.00  0.00
ATOM   2535  CB  SER A 316     -26.030  24.036 -44.042  1.00  0.00
ATOM   2536  OG  SER A 316     -25.945  23.354 -45.285  1.00  0.00
ATOM   2537  N   LYS A 317     -22.973  23.432 -44.886  1.00  0.00
ATOM   2538  CA  LYS A 317     -21.986  22.426 -45.027  1.00  0.00
ATOM   2539  C   LYS A 317     -20.913  22.674 -44.034  1.00  0.00
ATOM   2540  O   LYS A 317     -20.584  21.795 -43.235  1.00  0.00
ATOM   2541  CB  LYS A 317     -21.401  22.405 -46.442  1.00  0.00
ATOM   2542  CG  LYS A 317     -20.418  21.248 -46.627  1.00  0.00
ATOM   2543  CD  LYS A 317     -21.147  19.905 -46.572  1.00  0.00
ATOM   2544  CE  LYS A 317     -20.177  18.754 -46.832  1.00  0.00
ATOM   2545  NZ  LYS A 317     -20.876  17.453 -46.662  1.00  0.00
ATOM   2546  N   VAL A 318     -20.275  23.860 -43.971  1.00  0.00
ATOM   2547  CA  VAL A 318     -19.118  23.976 -43.117  1.00  0.00
ATOM   2548  C   VAL A 318     -19.489  23.754 -41.682  1.00  0.00
ATOM   2549  O   VAL A 318     -18.678  23.262 -40.895  1.00  0.00
ATOM   2550  CB  VAL A 318     -18.448  25.358 -43.284  1.00  0.00
ATOM   2551  CG1 VAL A 318     -17.952  25.543 -44.718  1.00  0.00
ATOM   2552  CG2 VAL A 318     -19.443  26.474 -42.967  1.00  0.00
ATOM   2553  N   THR A 319     -20.727  24.101 -41.292  1.00  0.00
ATOM   2554  CA  THR A 319     -21.128  23.873 -39.935  1.00  0.00
ATOM   2555  C   THR A 319     -21.083  22.401 -39.687  1.00  0.00
ATOM   2556  O   THR A 319     -20.715  21.961 -38.596  1.00  0.00
ATOM   2557  CB  THR A 319     -22.544  24.405 -39.641  1.00  0.00
ATOM   2558  OG1 THR A 319     -22.565  25.811 -39.850  1.00  0.00
ATOM   2559  CG2 THR A 319     -22.957  24.118 -38.199  1.00  0.00
ATOM   2560  N   ASP A 320     -21.452  21.597 -40.700  1.00  0.00
ATOM   2561  CA  ASP A 320     -21.423  20.170 -40.567  1.00  0.00
ATOM   2562  C   ASP A 320     -20.006  19.770 -40.269  1.00  0.00
ATOM   2563  O   ASP A 320     -19.757  18.982 -39.355  1.00  0.00
ATOM   2564  CB  ASP A 320     -21.914  19.461 -41.833  1.00  0.00
ATOM   2565  CG  ASP A 320     -23.421  19.620 -42.009  1.00  0.00
ATOM   2566  OD1 ASP A 320     -23.901  19.414 -43.129  1.00  0.00
ATOM   2567  OD2 ASP A 320     -23.972  20.020 -40.652  1.00  0.00
ATOM   2568  N   PRO A 321     -18.995  20.250 -40.966  1.00  0.00
ATOM   2569  CA  PRO A 321     -17.699  19.875 -40.544  1.00  0.00
ATOM   2570  C   PRO A 321     -17.315  20.103 -39.130  1.00  0.00
ATOM   2571  O   PRO A 321     -16.634  19.273 -38.524  1.00  0.00
ATOM   2572  CB  PRO A 321     -16.848  20.722 -41.492  1.00  0.00
ATOM   2573  CG  PRO A 321     -17.682  20.888 -42.743  1.00  0.00
ATOM   2574  CD  PRO A 321     -19.118  21.061 -42.279  1.00  0.00
ATOM   2575  N   GLU A 322     -17.702  21.208 -38.477  1.00  0.00
ATOM   2576  CA  GLU A 322     -17.265  21.304 -37.116  1.00  0.00
ATOM   2577  C   GLU A 322     -17.899  20.212 -36.307  1.00  0.00
ATOM   2578  O   GLU A 322     -17.215  19.504 -35.566  1.00  0.00
ATOM   2579  CB  GLU A 322     -17.612  22.671 -36.519  1.00  0.00
ATOM   2580  CG  GLU A 322     -17.100  22.801 -35.084  1.00  0.00
ATOM   2581  CD  GLU A 322     -15.576  22.777 -35.044  1.00  0.00
ATOM   2582  OE1 GLU A 322     -14.963  22.996 -36.092  1.00  0.00
ATOM   2583  OE2 GLU A 322     -15.031  22.538 -33.960  1.00  0.00
ATOM   2584  N   THR A 323     -19.226  20.049 -36.439  1.00  0.00
ATOM   2585  CA  THR A 323     -19.926  19.094 -35.631  1.00  0.00
ATOM   2586  C   THR A 323     -19.454  17.718 -35.958  1.00  0.00
ATOM   2587  O   THR A 323     -19.168  16.924 -35.060  1.00  0.00
ATOM   2588  CB  THR A 323     -21.450  19.183 -35.842  1.00  0.00
ATOM   2589  OG1 THR A 323     -21.898  20.476 -35.458  1.00  0.00
ATOM   2590  CG2 THR A 323     -22.188  18.141 -35.007  1.00  0.00
ATOM   2591  N   LEU A 324     -19.358  17.414 -37.262  1.00  0.00
ATOM   2592  CA  LEU A 324     -18.997  16.086 -37.640  1.00  0.00
ATOM   2593  C   LEU A 324     -17.612  15.831 -37.157  1.00  0.00
ATOM   2594  O   LEU A 324     -17.291  14.718 -36.736  1.00  0.00
ATOM   2595  CB  LEU A 324     -19.069  15.887 -39.156  1.00  0.00
ATOM   2596  CG  LEU A 324     -20.505  15.915 -39.692  1.00  0.00
ATOM   2597  CD1 LEU A 324     -20.498  15.865 -41.219  1.00  0.00
ATOM   2598  CD2 LEU A 324     -21.289  14.714 -39.166  1.00  0.00
ATOM   2599  N   LYS A 325     -16.748  16.865 -37.198  1.00  0.00
ATOM   2600  CA  LYS A 325     -15.367  16.700 -36.856  1.00  0.00
ATOM   2601  C   LYS A 325     -15.232  16.228 -35.447  1.00  0.00
ATOM   2602  O   LYS A 325     -14.501  15.274 -35.174  1.00  0.00
ATOM   2603  CB  LYS A 325     -14.603  18.014 -37.048  1.00  0.00
ATOM   2604  CG  LYS A 325     -13.114  17.848 -36.745  1.00  0.00
ATOM   2605  CD  LYS A 325     -12.368  19.165 -36.959  1.00  0.00
ATOM   2606  CE  LYS A 325     -10.868  18.979 -36.733  1.00  0.00
ATOM   2607  NZ  LYS A 325     -10.603  18.692 -35.299  1.00  0.00
ATOM   2608  N   SER A 326     -15.932  16.867 -34.497  1.00  0.00
ATOM   2609  CA  SER A 326     -15.729  16.467 -33.139  1.00  0.00
ATOM   2610  C   SER A 326     -16.149  15.038 -32.943  1.00  0.00
ATOM   2611  O   SER A 326     -15.394  14.233 -32.393  1.00  0.00
ATOM   2612  CB  SER A 326     -16.511  17.374 -32.186  1.00  0.00
ATOM   2613  OG  SER A 326     -15.983  18.691 -32.226  1.00  0.00
ATOM   2614  N   CYS A 327     -17.365  14.684 -33.395  1.00  0.00
ATOM   2615  CA  CYS A 327     -17.896  13.372 -33.153  1.00  0.00
ATOM   2616  C   CYS A 327     -17.064  12.330 -33.831  1.00  0.00
ATOM   2617  O   CYS A 327     -16.735  11.304 -33.232  1.00  0.00
ATOM   2618  CB  CYS A 327     -19.343  13.284 -33.642  1.00  0.00
ATOM   2619  SG  CYS A 327     -20.467  14.257 -32.610  1.00  0.00
ATOM   2620  N   GLU A 328     -16.706  12.587 -35.096  1.00  0.00
ATOM   2621  CA  GLU A 328     -15.976  11.647 -35.886  1.00  0.00
ATOM   2622  C   GLU A 328     -14.632  11.447 -35.272  1.00  0.00
ATOM   2623  O   GLU A 328     -14.116  10.328 -35.245  1.00  0.00
ATOM   2624  CB  GLU A 328     -15.827  12.122 -37.334  1.00  0.00
ATOM   2625  CG  GLU A 328     -17.164  12.083 -38.076  1.00  0.00
ATOM   2626  CD  GLU A 328     -17.022  12.647 -39.486  1.00  0.00
ATOM   2627  OE1 GLU A 328     -17.995  12.573 -40.242  1.00  0.00
ATOM   2628  OE2 GLU A 328     -15.938  13.150 -39.800  1.00  0.00
ATOM   2629  N   THR A 329     -14.023  12.529 -34.751  1.00  0.00
ATOM   2630  CA  THR A 329     -12.705  12.409 -34.209  1.00  0.00
ATOM   2631  C   THR A 329     -12.746  11.443 -33.082  1.00  0.00
ATOM   2632  O   THR A 329     -11.889  10.563 -32.980  1.00  0.00
ATOM   2633  CB  THR A 329     -12.155  13.760 -33.714  1.00  0.00
ATOM   2634  OG1 THR A 329     -12.076  14.661 -34.810  1.00  0.00
ATOM   2635  CG2 THR A 329     -10.763  13.605 -33.107  1.00  0.00
ATOM   2636  N   VAL A 330     -13.747  11.566 -32.197  1.00  0.00
ATOM   2637  CA  VAL A 330     -13.786  10.687 -31.070  1.00  0.00
ATOM   2638  C   VAL A 330     -14.026   9.274 -31.508  1.00  0.00
ATOM   2639  O   VAL A 330     -13.449   8.339 -30.950  1.00  0.00
ATOM   2640  CB  VAL A 330     -14.877  11.124 -30.067  1.00  0.00
ATOM   2641  CG1 VAL A 330     -15.033  10.084 -28.958  1.00  0.00
ATOM   2642  CG2 VAL A 330     -14.506  12.461 -29.427  1.00  0.00
ATOM   2643  N   THR A 331     -14.868   9.031 -32.516  1.00  0.00
ATOM   2644  CA  THR A 331     -15.049   7.643 -32.828  1.00  0.00
ATOM   2645  C   THR A 331     -13.820   7.062 -33.452  1.00  0.00
ATOM   2646  O   THR A 331     -13.352   5.999 -33.040  1.00  0.00
ATOM   2647  CB  THR A 331     -16.251   7.450 -33.773  1.00  0.00
ATOM   2648  OG1 THR A 331     -17.424   7.941 -33.139  1.00  0.00
ATOM   2649  CG2 THR A 331     -16.458   5.976 -34.114  1.00  0.00
ATOM   2650  N   GLU A 332     -13.282   7.771 -34.458  1.00  0.00
ATOM   2651  CA  GLU A 332     -12.235   7.264 -35.292  1.00  0.00
ATOM   2652  C   GLU A 332     -10.971   7.061 -34.532  1.00  0.00
ATOM   2653  O   GLU A 332     -10.347   6.002 -34.626  1.00  0.00
ATOM   2654  CB  GLU A 332     -11.995   8.216 -36.467  1.00  0.00
ATOM   2655  CG  GLU A 332     -10.931   7.672 -37.421  1.00  0.00
ATOM   2656  CD  GLU A 332     -10.728   8.610 -38.606  1.00  0.00
ATOM   2657  OE1 GLU A 332      -9.864   8.318 -39.437  1.00  0.00
ATOM   2658  OE2 GLU A 332     -11.441   9.618 -38.672  1.00  0.00
ATOM   2659  N   GLU A 333     -10.547   8.065 -33.744  1.00  0.00
ATOM   2660  CA  GLU A 333      -9.269   7.928 -33.120  1.00  0.00
ATOM   2661  C   GLU A 333      -9.335   6.789 -32.150  1.00  0.00
ATOM   2662  O   GLU A 333      -8.439   5.943 -32.115  1.00  0.00
ATOM   2663  CB  GLU A 333      -8.850   9.211 -32.397  1.00  0.00
ATOM   2664  CG  GLU A 333      -7.451   9.082 -31.792  1.00  0.00
ATOM   2665  CD  GLU A 333      -7.030  10.378 -31.108  1.00  0.00
ATOM   2666  OE1 GLU A 333      -5.937  10.404 -30.536  1.00  0.00
ATOM   2667  OE2 GLU A 333      -7.807  11.338 -31.161  1.00  0.00
ATOM   2668  N   PRO A 334     -10.358   6.707 -31.351  1.00  0.00
ATOM   2669  CA  PRO A 334     -10.389   5.604 -30.447  1.00  0.00
ATOM   2670  C   PRO A 334     -10.496   4.244 -31.068  1.00  0.00
ATOM   2671  O   PRO A 334      -9.922   3.278 -30.562  1.00  0.00
ATOM   2672  CB  PRO A 334     -11.626   5.928 -29.608  1.00  0.00
ATOM   2673  CG  PRO A 334     -11.810   7.425 -29.723  1.00  0.00
ATOM   2674  CD  PRO A 334     -11.389   7.801 -31.134  1.00  0.00
ATOM   2675  N   SER A 335     -11.220   4.084 -32.189  1.00  0.00
ATOM   2676  CA  SER A 335     -11.380   2.768 -32.741  1.00  0.00
ATOM   2677  C   SER A 335     -10.067   2.254 -33.244  1.00  0.00
ATOM   2678  O   SER A 335      -9.658   1.142 -32.905  1.00  0.00
ATOM   2679  CB  SER A 335     -12.405   2.776 -33.877  1.00  0.00
ATOM   2680  OG  SER A 335     -13.686   3.123 -33.374  1.00  0.00
ATOM   2681  N   LEU A 336      -9.353   3.048 -34.068  1.00  0.00
ATOM   2682  CA  LEU A 336      -8.154   2.506 -34.643  1.00  0.00
ATOM   2683  C   LEU A 336      -7.141   2.263 -33.579  1.00  0.00
ATOM   2684  O   LEU A 336      -6.429   1.258 -33.610  1.00  0.00
ATOM   2685  CB  LEU A 336      -7.585   3.454 -35.702  1.00  0.00
ATOM   2686  CG  LEU A 336      -8.467   3.546 -36.953  1.00  0.00
ATOM   2687  CD1 LEU A 336      -7.930   4.618 -37.899  1.00  0.00
ATOM   2688  CD2 LEU A 336      -8.484   2.207 -37.688  1.00  0.00
ATOM   2689  N   GLN A 337      -7.056   3.178 -32.604  1.00  0.00
ATOM   2690  CA  GLN A 337      -6.088   3.022 -31.568  1.00  0.00
ATOM   2691  C   GLN A 337      -6.436   1.772 -30.847  1.00  0.00
ATOM   2692  O   GLN A 337      -5.551   1.038 -30.403  1.00  0.00
ATOM   2693  CB  GLN A 337      -6.070   4.203 -30.594  1.00  0.00
ATOM   2694  CG  GLN A 337      -5.529   5.470 -31.257  1.00  0.00
ATOM   2695  CD  GLN A 337      -5.586   6.656 -30.301  1.00  0.00
ATOM   2696  NE2 GLN A 337      -4.607   7.534 -30.350  1.00  0.00
ATOM   2697  OE1 GLN A 337      -6.514   6.786 -29.515  1.00  0.00
ATOM   2698  N   GLN A 338      -7.745   1.514 -30.730  1.00  0.00
ATOM   2699  CA  GLN A 338      -8.231   0.401 -29.989  1.00  0.00
ATOM   2700  C   GLN A 338      -7.639  -0.841 -30.557  1.00  0.00
ATOM   2701  O   GLN A 338      -7.271  -1.755 -29.816  1.00  0.00
ATOM   2702  CB  GLN A 338      -9.759   0.320 -30.027  1.00  0.00
ATOM   2703  CG  GLN A 338     -10.288  -0.756 -29.078  1.00  0.00
ATOM   2704  CD  GLN A 338      -9.960  -0.418 -27.628  1.00  0.00
ATOM   2705  NE2 GLN A 338      -9.451  -1.370 -26.875  1.00  0.00
ATOM   2706  OE1 GLN A 338     -10.163   0.701 -27.181  1.00  0.00
ATOM   2707  N   LYS A 339      -7.520  -0.917 -31.889  1.00  0.00
ATOM   2708  CA  LYS A 339      -6.951  -2.105 -32.447  1.00  0.00
ATOM   2709  C   LYS A 339      -5.547  -2.229 -31.940  1.00  0.00
ATOM   2710  O   LYS A 339      -5.119  -3.313 -31.540  1.00  0.00
ATOM   2711  CB  LYS A 339      -6.959  -2.077 -33.979  1.00  0.00
ATOM   2712  CG  LYS A 339      -6.405  -3.375 -34.567  1.00  0.00
ATOM   2713  CD  LYS A 339      -6.485  -3.353 -36.094  1.00  0.00
ATOM   2714  CE  LYS A 339      -5.918  -4.645 -36.682  1.00  0.00
ATOM   2715  NZ  LYS A 339      -6.000  -4.605 -38.166  1.00  0.00
ATOM   2716  N   ILE A 340      -4.800  -1.110 -31.941  1.00  0.00
ATOM   2717  CA  ILE A 340      -3.424  -1.130 -31.531  1.00  0.00
ATOM   2718  C   ILE A 340      -3.357  -1.514 -30.089  1.00  0.00
ATOM   2719  O   ILE A 340      -2.492  -2.295 -29.689  1.00  0.00
ATOM   2720  CB  ILE A 340      -2.737   0.237 -31.750  1.00  0.00
ATOM   2721  CG1 ILE A 340      -2.599   0.531 -33.248  1.00  0.00
ATOM   2722  CG2 ILE A 340      -1.342   0.238 -31.123  1.00  0.00
ATOM   2723  CD1 ILE A 340      -2.177   1.975 -33.501  1.00  0.00
ATOM   2724  N   LEU A 341      -4.281  -0.973 -29.277  1.00  0.00
ATOM   2725  CA  LEU A 341      -4.345  -1.265 -27.875  1.00  0.00
ATOM   2726  C   LEU A 341      -4.644  -2.713 -27.707  1.00  0.00
ATOM   2727  O   LEU A 341      -4.217  -3.331 -26.730  1.00  0.00
ATOM   2728  CB  LEU A 341      -5.415  -0.424 -27.174  1.00  0.00
ATOM   2729  CG  LEU A 341      -5.054   1.065 -27.111  1.00  0.00
ATOM   2730  CD1 LEU A 341      -6.218   1.865 -26.531  1.00  0.00
ATOM   2731  CD2 LEU A 341      -3.826   1.274 -26.226  1.00  0.00
ATOM   2732  N   ALA A 342      -5.383  -3.312 -28.655  1.00  0.00
ATOM   2733  CA  ALA A 342      -5.686  -4.706 -28.545  1.00  0.00
ATOM   2734  C   ALA A 342      -4.371  -5.405 -28.491  1.00  0.00
ATOM   2735  O   ALA A 342      -4.200  -6.359 -27.730  1.00  0.00
ATOM   2736  CB  ALA A 342      -6.512  -5.226 -29.715  1.00  0.00
ATOM   2737  N   LYS A 343      -3.398  -4.944 -29.296  1.00  0.00
ATOM   2738  CA  LYS A 343      -2.105  -5.564 -29.268  1.00  0.00
ATOM   2739  C   LYS A 343      -1.460  -5.361 -27.925  1.00  0.00
ATOM   2740  O   LYS A 343      -0.897  -6.296 -27.353  1.00  0.00
ATOM   2741  CB  LYS A 343      -1.209  -4.999 -30.375  1.00  0.00
ATOM   2742  CG  LYS A 343       0.155  -5.691 -30.402  1.00  0.00
ATOM   2743  CD  LYS A 343       1.007  -5.160 -31.554  1.00  0.00
ATOM   2744  CE  LYS A 343       2.375  -5.841 -31.571  1.00  0.00
ATOM   2745  NZ  LYS A 343       3.191  -5.312 -32.696  1.00  0.00
ATOM   2746  N   LEU A 344      -1.522  -4.136 -27.366  1.00  0.00
ATOM   2747  CA  LEU A 344      -0.848  -3.885 -26.118  1.00  0.00
ATOM   2748  C   LEU A 344      -1.482  -4.746 -25.078  1.00  0.00
ATOM   2749  O   LEU A 344      -0.788  -5.366 -24.270  1.00  0.00
ATOM   2750  CB  LEU A 344      -0.937  -2.413 -25.706  1.00  0.00
ATOM   2751  CG  LEU A 344      -0.106  -1.492 -26.607  1.00  0.00
ATOM   2752  CD1 LEU A 344      -0.382  -0.030 -26.264  1.00  0.00
ATOM   2753  CD2 LEU A 344       1.385  -1.768 -26.413  1.00  0.00
ATOM   2754  N   ASN A 345      -2.821  -4.804 -25.086  1.00  0.00
ATOM   2755  CA  ASN A 345      -3.549  -5.506 -24.076  1.00  0.00
ATOM   2756  C   ASN A 345      -3.166  -6.944 -24.122  1.00  0.00
ATOM   2757  O   ASN A 345      -3.018  -7.586 -23.081  1.00  0.00
ATOM   2758  CB  ASN A 345      -5.062  -5.357 -24.258  1.00  0.00
ATOM   2759  CG  ASN A 345      -5.528  -3.954 -23.886  1.00  0.00
ATOM   2760  ND2 ASN A 345      -6.625  -3.501 -24.458  1.00  0.00
ATOM   2761  OD1 ASN A 345      -4.903  -3.274 -23.084  1.00  0.00
ATOM   2762  N   ALA A 346      -2.985  -7.500 -25.330  1.00  0.00
ATOM   2763  CA  ALA A 346      -2.656  -8.889 -25.411  1.00  0.00
ATOM   2764  C   ALA A 346      -1.354  -9.094 -24.708  1.00  0.00
ATOM   2765  O   ALA A 346      -1.196 -10.052 -23.950  1.00  0.00
ATOM   2766  CB  ALA A 346      -2.556  -9.363 -26.855  1.00  0.00
ATOM   2767  N   LEU A 347      -0.388  -8.190 -24.939  1.00  0.00
ATOM   2768  CA  LEU A 347       0.907  -8.343 -24.346  1.00  0.00
ATOM   2769  C   LEU A 347       0.804  -8.178 -22.858  1.00  0.00
ATOM   2770  O   LEU A 347       1.411  -8.937 -22.100  1.00  0.00
ATOM   2771  CB  LEU A 347       1.895  -7.324 -24.920  1.00  0.00
ATOM   2772  CG  LEU A 347       2.252  -7.601 -26.384  1.00  0.00
ATOM   2773  CD1 LEU A 347       3.095  -6.459 -26.947  1.00  0.00
ATOM   2774  CD2 LEU A 347       3.048  -8.900 -26.498  1.00  0.00
ATOM   2775  N   ASN A 348       0.023  -7.180 -22.407  1.00  0.00
ATOM   2776  CA  ASN A 348      -0.108  -6.854 -21.013  1.00  0.00
ATOM   2777  C   ASN A 348      -0.735  -8.030 -20.327  1.00  0.00
ATOM   2778  O   ASN A 348      -0.314  -8.415 -19.235  1.00  0.00
ATOM   2779  CB  ASN A 348      -0.954  -5.598 -20.785  1.00  0.00
ATOM   2780  CG  ASN A 348      -0.196  -4.340 -21.196  1.00  0.00
ATOM   2781  ND2 ASN A 348      -0.905  -3.287 -21.548  1.00  0.00
ATOM   2782  OD1 ASN A 348       1.026  -4.312 -21.197  1.00  0.00
ATOM   2783  N   GLU A 349      -1.756  -8.627 -20.967  1.00  0.00
ATOM   2784  CA  GLU A 349      -2.475  -9.720 -20.380  1.00  0.00
ATOM   2785  C   GLU A 349      -1.536 -10.860 -20.178  1.00  0.00
ATOM   2786  O   GLU A 349      -1.589 -11.540 -19.152  1.00  0.00
ATOM   2787  CB  GLU A 349      -3.651 -10.156 -21.258  1.00  0.00
ATOM   2788  CG  GLU A 349      -4.766  -9.110 -21.262  1.00  0.00
ATOM   2789  CD  GLU A 349      -5.872  -9.493 -22.239  1.00  0.00
ATOM   2790  OE1 GLU A 349      -6.889  -8.795 -22.268  1.00  0.00
ATOM   2791  OE2 GLU A 349      -5.693 -10.487 -22.953  1.00  0.00
ATOM   2792  N   ARG A 350      -0.641 -11.102 -21.147  1.00  0.00
ATOM   2793  CA  ARG A 350       0.234 -12.229 -21.051  1.00  0.00
ATOM   2794  C   ARG A 350       1.073 -12.100 -19.821  1.00  0.00
ATOM   2795  O   ARG A 350       1.261 -13.072 -19.087  1.00  0.00
ATOM   2796  CB  ARG A 350       1.130 -12.342 -22.287  1.00  0.00
ATOM   2797  CG  ARG A 350       2.000 -13.599 -22.240  1.00  0.00
ATOM   2798  CD  ARG A 350       3.401 -13.267 -21.728  1.00  0.00
ATOM   2799  NE  ARG A 350       4.068 -12.339 -22.664  1.00  0.00
ATOM   2800  CZ  ARG A 350       5.192 -11.715 -22.359  1.00  0.00
ATOM   2801  NH1 ARG A 350       5.756 -10.895 -23.223  1.00  0.00
ATOM   2802  NH2 ARG A 350       5.753 -11.915 -21.185  1.00  0.00
ATOM   2803  N   VAL A 351       1.601 -10.896 -19.548  1.00  0.00
ATOM   2804  CA  VAL A 351       2.444 -10.757 -18.398  1.00  0.00
ATOM   2805  C   VAL A 351       1.628 -10.982 -17.174  1.00  0.00
ATOM   2806  O   VAL A 351       2.104 -11.575 -16.204  1.00  0.00
ATOM   2807  CB  VAL A 351       3.116  -9.367 -18.340  1.00  0.00
ATOM   2808  CG1 VAL A 351       3.862  -9.187 -17.018  1.00  0.00
ATOM   2809  CG2 VAL A 351       4.115  -9.211 -19.485  1.00  0.00
ATOM   2810  N   THR A 352       0.368 -10.516 -17.194  1.00  0.00
ATOM   2811  CA  THR A 352      -0.492 -10.619 -16.056  1.00  0.00
ATOM   2812  C   THR A 352      -0.760 -12.051 -15.732  1.00  0.00
ATOM   2813  O   THR A 352      -0.654 -12.462 -14.575  1.00  0.00
ATOM   2814  CB  THR A 352      -1.824  -9.884 -16.299  1.00  0.00
ATOM   2815  OG1 THR A 352      -1.562  -8.505 -16.518  1.00  0.00
ATOM   2816  CG2 THR A 352      -2.761 -10.021 -15.101  1.00  0.00
ATOM   2817  N   PHE A 353      -1.110 -12.857 -16.747  1.00  0.00
ATOM   2818  CA  PHE A 353      -1.446 -14.229 -16.512  1.00  0.00
ATOM   2819  C   PHE A 353      -0.250 -14.959 -16.005  1.00  0.00
ATOM   2820  O   PHE A 353      -0.365 -15.814 -15.125  1.00  0.00
ATOM   2821  CB  PHE A 353      -1.962 -14.895 -17.792  1.00  0.00
ATOM   2822  CG  PHE A 353      -3.294 -14.329 -18.229  1.00  0.00
ATOM   2823  CD1 PHE A 353      -3.639 -14.303 -19.579  1.00  0.00
ATOM   2824  CD2 PHE A 353      -4.188 -13.830 -17.284  1.00  0.00
ATOM   2825  CE1 PHE A 353      -4.867 -13.780 -19.981  1.00  0.00
ATOM   2826  CE2 PHE A 353      -5.416 -13.308 -17.686  1.00  0.00
ATOM   2827  CZ  PHE A 353      -5.755 -13.284 -19.033  1.00  0.00
ATOM   2828  N   TRP A 354       0.936 -14.638 -16.542  1.00  0.00
ATOM   2829  CA  TRP A 354       2.146 -15.308 -16.168  1.00  0.00
ATOM   2830  C   TRP A 354       2.377 -15.084 -14.703  1.00  0.00
ATOM   2831  O   TRP A 354       2.704 -16.020 -13.970  1.00  0.00
ATOM   2832  CB  TRP A 354       3.349 -14.804 -16.971  1.00  0.00
ATOM   2833  CG  TRP A 354       4.630 -15.455 -16.533  1.00  0.00
ATOM   2834  CD1 TRP A 354       5.595 -14.883 -15.772  1.00  0.00
ATOM   2835  CD2 TRP A 354       5.082 -16.787 -16.827  1.00  0.00
ATOM   2836  NE1 TRP A 354       6.617 -15.783 -15.577  1.00  0.00
ATOM   2837  CE2 TRP A 354       6.336 -16.971 -16.214  1.00  0.00
ATOM   2838  CE3 TRP A 354       4.529 -17.844 -17.560  1.00  0.00
ATOM   2839  CZ2 TRP A 354       7.036 -18.169 -16.317  1.00  0.00
ATOM   2840  CZ3 TRP A 354       5.229 -19.045 -17.663  1.00  0.00
ATOM   2841  CH2 TRP A 354       6.474 -19.207 -17.047  1.00  0.00
ATOM   2842  N   ASN A 355       2.204 -13.832 -14.243  1.00  0.00
ATOM   2843  CA  ASN A 355       2.463 -13.463 -12.881  1.00  0.00
ATOM   2844  C   ASN A 355       1.536 -14.206 -11.972  1.00  0.00
ATOM   2845  O   ASN A 355       1.951 -14.699 -10.921  1.00  0.00
ATOM   2846  CB  ASN A 355       2.307 -11.954 -12.674  1.00  0.00
ATOM   2847  CG  ASN A 355       3.464 -11.187 -13.306  1.00  0.00
ATOM   2848  ND2 ASN A 355       3.246  -9.940 -13.669  1.00  0.00
ATOM   2849  OD1 ASN A 355       4.555 -11.714 -13.470  1.00  0.00
ATOM   2850  N   LYS A 356       0.248 -14.317 -12.351  1.00  0.00
ATOM   2851  CA  LYS A 356      -0.703 -14.988 -11.514  1.00  0.00
ATOM   2852  C   LYS A 356      -0.300 -16.419 -11.373  1.00  0.00
ATOM   2853  O   LYS A 356      -0.332 -16.973 -10.273  1.00  0.00
ATOM   2854  CB  LYS A 356      -2.119 -14.893 -12.089  1.00  0.00
ATOM   2855  CG  LYS A 356      -2.678 -13.474 -11.977  1.00  0.00
ATOM   2856  CD  LYS A 356      -4.082 -13.396 -12.575  1.00  0.00
ATOM   2857  CE  LYS A 356      -4.632 -11.973 -12.479  1.00  0.00
ATOM   2858  NZ  LYS A 356      -5.978 -11.906 -13.107  1.00  0.00
ATOM   2859  N   LYS A 357       0.096 -17.043 -12.495  1.00  0.00
ATOM   2860  CA  LYS A 357       0.447 -18.430 -12.508  1.00  0.00
ATOM   2861  C   LYS A 357       1.645 -18.643 -11.647  1.00  0.00
ATOM   2862  O   LYS A 357       1.746 -19.658 -10.955  1.00  0.00
ATOM   2863  CB  LYS A 357       0.727 -18.918 -13.933  1.00  0.00
ATOM   2864  CG  LYS A 357      -0.553 -18.989 -14.765  1.00  0.00
ATOM   2865  CD  LYS A 357      -0.250 -19.466 -16.185  1.00  0.00
ATOM   2866  CE  LYS A 357      -1.529 -19.529 -17.018  1.00  0.00
ATOM   2867  NZ  LYS A 357      -1.212 -19.965 -18.404  1.00  0.00
ATOM   2868  N   LEU A 358       2.592 -17.687 -11.656  1.00  0.00
ATOM   2869  CA  LEU A 358       3.796 -17.803 -10.890  1.00  0.00
ATOM   2870  C   LEU A 358       3.463 -17.818  -9.437  1.00  0.00
ATOM   2871  O   LEU A 358       4.042 -18.589  -8.670  1.00  0.00
ATOM   2872  CB  LEU A 358       4.755 -16.649 -11.196  1.00  0.00
ATOM   2873  CG  LEU A 358       6.077 -16.755 -10.428  1.00  0.00
ATOM   2874  CD1 LEU A 358       6.792 -18.056 -10.785  1.00  0.00
ATOM   2875  CD2 LEU A 358       6.989 -15.581 -10.781  1.00  0.00
ATOM   2876  N   ASP A 359       2.511 -16.971  -9.002  1.00  0.00
ATOM   2877  CA  ASP A 359       2.181 -16.914  -7.608  1.00  0.00
ATOM   2878  C   ASP A 359       1.583 -18.216  -7.186  1.00  0.00
ATOM   2879  O   ASP A 359       1.918 -18.744  -6.124  1.00  0.00
ATOM   2880  CB  ASP A 359       1.207 -15.769  -7.314  1.00  0.00
ATOM   2881  CG  ASP A 359       1.891 -14.411  -7.443  1.00  0.00
ATOM   2882  OD1 ASP A 359       1.181 -13.416  -7.617  1.00  0.00
ATOM   2883  OD2 ASP A 359       3.383 -14.668  -7.311  1.00  0.00
ATOM   2884  N   GLU A 360       0.684 -18.766  -8.019  1.00  0.00
ATOM   2885  CA  GLU A 360       0.007 -19.988  -7.697  1.00  0.00
ATOM   2886  C   GLU A 360       1.026 -21.069  -7.612  1.00  0.00
ATOM   2887  O   GLU A 360       0.971 -21.912  -6.714  1.00  0.00
ATOM   2888  CB  GLU A 360      -1.055 -20.347  -8.740  1.00  0.00
ATOM   2889  CG  GLU A 360      -2.249 -19.394  -8.675  1.00  0.00
ATOM   2890  CD  GLU A 360      -3.238 -19.679  -9.799  1.00  0.00
ATOM   2891  OE1 GLU A 360      -4.304 -19.057  -9.808  1.00  0.00
ATOM   2892  OE2 GLU A 360      -2.921 -20.522 -10.647  1.00  0.00
ATOM   2893  N   ILE A 361       1.984 -21.053  -8.554  1.00  0.00
ATOM   2894  CA  ILE A 361       3.008 -22.045  -8.620  1.00  0.00
ATOM   2895  C   ILE A 361       3.833 -21.958  -7.378  1.00  0.00
ATOM   2896  O   ILE A 361       4.195 -22.981  -6.794  1.00  0.00
ATOM   2897  CB  ILE A 361       3.904 -21.872  -9.867  1.00  0.00
ATOM   2898  CG1 ILE A 361       3.110 -22.179 -11.142  1.00  0.00
ATOM   2899  CG2 ILE A 361       5.101 -22.823  -9.798  1.00  0.00
ATOM   2900  CD1 ILE A 361       3.874 -21.762 -12.394  1.00  0.00
ATOM   2901  N   GLU A 362       4.151 -20.731  -6.930  1.00  0.00
ATOM   2902  CA  GLU A 362       5.003 -20.556  -5.792  1.00  0.00
ATOM   2903  C   GLU A 362       4.342 -21.099  -4.561  1.00  0.00
ATOM   2904  O   GLU A 362       4.975 -21.797  -3.766  1.00  0.00
ATOM   2905  CB  GLU A 362       5.350 -19.078  -5.594  1.00  0.00
ATOM   2906  CG  GLU A 362       6.290 -18.572  -6.689  1.00  0.00
ATOM   2907  CD  GLU A 362       6.525 -17.071  -6.557  1.00  0.00
ATOM   2908  OE1 GLU A 362       7.348 -16.543  -7.309  1.00  0.00
ATOM   2909  OE2 GLU A 362       5.876 -16.458  -5.701  1.00  0.00
ATOM   2910  N   ALA A 363       3.043 -20.804  -4.363  1.00  0.00
ATOM   2911  CA  ALA A 363       2.364 -21.242  -3.176  1.00  0.00
ATOM   2912  C   ALA A 363       2.321 -22.736  -3.157  1.00  0.00
ATOM   2913  O   ALA A 363       2.551 -23.356  -2.117  1.00  0.00
ATOM   2914  CB  ALA A 363       0.952 -20.673  -3.110  1.00  0.00
ATOM   2915  N   ILE A 364       2.030 -23.337  -4.320  1.00  0.00
ATOM   2916  CA  ILE A 364       1.911 -24.758  -4.435  1.00  0.00
ATOM   2917  C   ILE A 364       3.234 -25.352  -4.096  1.00  0.00
ATOM   2918  O   ILE A 364       3.304 -26.377  -3.416  1.00  0.00
ATOM   2919  CB  ILE A 364       1.475 -25.202  -5.849  1.00  0.00
ATOM   2920  CG1 ILE A 364       0.032 -24.764  -6.126  1.00  0.00
ATOM   2921  CG2 ILE A 364       1.556 -26.724  -5.977  1.00  0.00
ATOM   2922  CD1 ILE A 364      -0.338 -24.944  -7.594  1.00  0.00
ATOM   2923  N   TYR A 365       4.317 -24.708  -4.563  1.00  0.00
ATOM   2924  CA  TYR A 365       5.650 -25.181  -4.353  1.00  0.00
ATOM   2925  C   TYR A 365       5.912 -25.205  -2.884  1.00  0.00
ATOM   2926  O   TYR A 365       6.545 -26.132  -2.376  1.00  0.00
ATOM   2927  CB  TYR A 365       6.685 -24.294  -5.054  1.00  0.00
ATOM   2928  CG  TYR A 365       8.091 -24.844  -4.926  1.00  0.00
ATOM   2929  CD1 TYR A 365       8.502 -25.925  -5.707  1.00  0.00
ATOM   2930  CD2 TYR A 365       8.990 -24.274  -4.024  1.00  0.00
ATOM   2931  CE1 TYR A 365       9.798 -26.430  -5.588  1.00  0.00
ATOM   2932  CE2 TYR A 365      10.287 -24.777  -3.903  1.00  0.00
ATOM   2933  CZ  TYR A 365      10.686 -25.854  -4.686  1.00  0.00
ATOM   2934  OH  TYR A 365      11.962 -26.351  -4.568  1.00  0.00
ATOM   2935  N   HIS A 366       5.428 -24.189  -2.150  1.00  0.00
ATOM   2936  CA  HIS A 366       5.678 -24.138  -0.740  1.00  0.00
ATOM   2937  C   HIS A 366       5.090 -25.351  -0.093  1.00  0.00
ATOM   2938  O   HIS A 366       5.748 -26.012   0.712  1.00  0.00
ATOM   2939  CB  HIS A 366       5.090 -22.870  -0.113  1.00  0.00
ATOM   2940  CG  HIS A 366       5.292 -22.794   1.372  1.00  0.00
ATOM   2941  ND1 HIS A 366       6.516 -22.545   1.955  1.00  0.00
ATOM   2942  CD2 HIS A 366       4.408 -22.936   2.394  1.00  0.00
ATOM   2943  CE1 HIS A 366       6.371 -22.539   3.274  1.00  0.00
ATOM   2944  NE2 HIS A 366       5.098 -22.775   3.566  1.00  0.00
ATOM   2945  N   ILE A 367       3.832 -25.683  -0.432  1.00  0.00
ATOM   2946  CA  ILE A 367       3.184 -26.803   0.183  1.00  0.00
ATOM   2947  C   ILE A 367       3.902 -28.063  -0.192  1.00  0.00
ATOM   2948  O   ILE A 367       4.140 -28.924   0.657  1.00  0.00
ATOM   2949  CB  ILE A 367       1.698 -26.895  -0.229  1.00  0.00
ATOM   2950  CG1 ILE A 367       0.906 -25.723   0.363  1.00  0.00
ATOM   2951  CG2 ILE A 367       1.085 -28.202   0.278  1.00  0.00
ATOM   2952  CD1 ILE A 367      -0.493 -25.631  -0.237  1.00  0.00
ATOM   2953  N   GLU A 368       4.266 -28.186  -1.477  1.00  0.00
ATOM   2954  CA  GLU A 368       4.861 -29.383  -1.988  1.00  0.00
ATOM   2955  C   GLU A 368       6.159 -29.639  -1.300  1.00  0.00
ATOM   2956  O   GLU A 368       6.471 -30.781  -0.957  1.00  0.00
ATOM   2957  CB  GLU A 368       5.078 -29.285  -3.501  1.00  0.00
ATOM   2958  CG  GLU A 368       3.751 -29.325  -4.260  1.00  0.00
ATOM   2959  CD  GLU A 368       3.969 -29.096  -5.752  1.00  0.00
ATOM   2960  OE1 GLU A 368       2.998 -29.209  -6.505  1.00  0.00
ATOM   2961  OE2 GLU A 368       5.110 -28.810  -6.132  1.00  0.00
ATOM   2962  N   VAL A 369       6.956 -28.583  -1.069  1.00  0.00
ATOM   2963  CA  VAL A 369       8.258 -28.760  -0.502  1.00  0.00
ATOM   2964  C   VAL A 369       8.133 -29.327   0.874  1.00  0.00
ATOM   2965  O   VAL A 369       8.891 -30.221   1.254  1.00  0.00
ATOM   2966  CB  VAL A 369       9.043 -27.430  -0.458  1.00  0.00
ATOM   2967  CG1 VAL A 369      10.339 -27.598   0.333  1.00  0.00
ATOM   2968  CG2 VAL A 369       9.395 -26.973  -1.874  1.00  0.00
ATOM   2969  N   LYS A 370       7.168 -28.836   1.673  1.00  0.00
ATOM   2970  CA  LYS A 370       7.075 -29.333   3.012  1.00  0.00
ATOM   2971  C   LYS A 370       6.785 -30.796   2.950  1.00  0.00
ATOM   2972  O   LYS A 370       7.382 -31.584   3.685  1.00  0.00
ATOM   2973  CB  LYS A 370       5.984 -28.612   3.810  1.00  0.00
ATOM   2974  CG  LYS A 370       6.383 -27.172   4.133  1.00  0.00
ATOM   2975  CD  LYS A 370       5.273 -26.464   4.911  1.00  0.00
ATOM   2976  CE  LYS A 370       5.665 -25.019   5.217  1.00  0.00
ATOM   2977  NZ  LYS A 370       4.557 -24.334   5.932  1.00  0.00
ATOM   2978  N   GLN A 371       5.860 -31.197   2.061  1.00  0.00
ATOM   2979  CA  GLN A 371       5.471 -32.573   1.964  1.00  0.00
ATOM   2980  C   GLN A 371       6.628 -33.400   1.503  1.00  0.00
ATOM   2981  O   GLN A 371       6.885 -34.475   2.047  1.00  0.00
ATOM   2982  CB  GLN A 371       4.290 -32.741   1.005  1.00  0.00
ATOM   2983  CG  GLN A 371       3.007 -32.143   1.584  1.00  0.00
ATOM   2984  CD  GLN A 371       1.863 -32.222   0.578  1.00  0.00
ATOM   2985  NE2 GLN A 371       0.653 -32.455   1.040  1.00  0.00
ATOM   2986  OE1 GLN A 371       2.067 -32.073  -0.618  1.00  0.00
ATOM   2987  N   LYS A 372       7.361 -32.912   0.487  1.00  0.00
ATOM   2988  CA  LYS A 372       8.433 -33.674  -0.088  1.00  0.00
ATOM   2989  C   LYS A 372       9.514 -33.883   0.917  1.00  0.00
ATOM   2990  O   LYS A 372      10.096 -34.966   0.994  1.00  0.00
ATOM   2991  CB  LYS A 372       8.994 -32.971  -1.328  1.00  0.00
ATOM   2992  CG  LYS A 372       8.008 -33.018  -2.495  1.00  0.00
ATOM   2993  CD  LYS A 372       8.581 -32.301  -3.718  1.00  0.00
ATOM   2994  CE  LYS A 372       7.591 -32.342  -4.881  1.00  0.00
ATOM   2995  NZ  LYS A 372       8.153 -31.615  -6.050  1.00  0.00
ATOM   2996  N   LYS A 373       9.815 -32.854   1.727  1.00  0.00
ATOM   2997  CA  LYS A 373      10.884 -32.973   2.670  1.00  0.00
ATOM   2998  C   LYS A 373      10.551 -34.058   3.642  1.00  0.00
ATOM   2999  O   LYS A 373      11.395 -34.900   3.954  1.00  0.00
ATOM   3000  CB  LYS A 373      11.126 -31.655   3.412  1.00  0.00
ATOM   3001  CG  LYS A 373      12.291 -31.770   4.396  1.00  0.00
ATOM   3002  CD  LYS A 373      12.555 -30.428   5.081  1.00  0.00
ATOM   3003  CE  LYS A 373      13.704 -30.550   6.080  1.00  0.00
ATOM   3004  NZ  LYS A 373      13.954 -29.235   6.728  1.00  0.00
ATOM   3005  N   LYS A 374       9.301 -34.069   4.143  1.00  0.00
ATOM   3006  CA  LYS A 374       8.952 -35.029   5.146  1.00  0.00
ATOM   3007  C   LYS A 374       9.095 -36.408   4.610  1.00  0.00
ATOM   3008  O   LYS A 374       9.695 -37.271   5.254  1.00  0.00
ATOM   3009  CB  LYS A 374       7.520 -34.800   5.640  1.00  0.00
ATOM   3010  CG  LYS A 374       7.409 -33.520   6.469  1.00  0.00
ATOM   3011  CD  LYS A 374       5.965 -33.289   6.915  1.00  0.00
ATOM   3012  CE  LYS A 374       5.844 -31.978   7.692  1.00  0.00
ATOM   3013  NZ  LYS A 374       4.421 -31.726   8.043  1.00  0.00
ATOM   3014  N   SER A 375       8.549 -36.642   3.411  1.00  0.00
ATOM   3015  CA  SER A 375       8.518 -37.966   2.880  1.00  0.00
ATOM   3016  C   SER A 375       9.907 -38.473   2.667  1.00  0.00
ATOM   3017  O   SER A 375      10.219 -39.611   3.022  1.00  0.00
ATOM   3018  CB  SER A 375       7.743 -38.003   1.561  1.00  0.00
ATOM   3019  OG  SER A 375       6.376 -37.694   1.791  1.00  0.00
ATOM   3020  N   HIS A 376      10.790 -37.645   2.087  1.00  0.00
ATOM   3021  CA  HIS A 376      12.093 -38.139   1.764  1.00  0.00
ATOM   3022  C   HIS A 376      12.817 -38.529   3.014  1.00  0.00
ATOM   3023  O   HIS A 376      13.416 -39.604   3.081  1.00  0.00
ATOM   3024  CB  HIS A 376      12.901 -37.091   0.993  1.00  0.00
ATOM   3025  CG  HIS A 376      14.295 -37.540   0.663  1.00  0.00
ATOM   3026  ND1 HIS A 376      14.573 -38.494  -0.291  1.00  0.00
ATOM   3027  CD2 HIS A 376      15.493 -37.155   1.174  1.00  0.00
ATOM   3028  CE1 HIS A 376      15.886 -38.674  -0.351  1.00  0.00
ATOM   3029  NE2 HIS A 376      16.468 -37.871   0.530  1.00  0.00
ATOM   3030  N   GLY A 377      12.777 -37.667   4.044  1.00  0.00
ATOM   3031  CA  GLY A 377      13.509 -37.967   5.242  1.00  0.00
ATOM   3032  C   GLY A 377      12.949 -39.193   5.898  1.00  0.00
ATOM   3033  O   GLY A 377      13.699 -40.066   6.337  1.00  0.00
ATOM   3034  N   LEU A 378      11.611 -39.268   5.962  1.00  0.00
ATOM   3035  CA  LEU A 378      10.905 -40.352   6.576  1.00  0.00
ATOM   3036  C   LEU A 378      11.196 -41.585   5.777  1.00  0.00
ATOM   3037  O   LEU A 378      11.199 -42.694   6.315  1.00  0.00
ATOM   3038  CB  LEU A 378       9.395 -40.103   6.625  1.00  0.00
ATOM   3039  CG  LEU A 378       9.010 -38.970   7.583  1.00  0.00
ATOM   3040  CD1 LEU A 378       7.515 -38.679   7.481  1.00  0.00
ATOM   3041  CD2 LEU A 378       9.337 -39.361   9.023  1.00  0.00
ATOM   3042  N   LEU A 379      11.453 -41.404   4.471  1.00  0.00
ATOM   3043  CA  LEU A 379      11.711 -42.463   3.542  1.00  0.00
ATOM   3044  C   LEU A 379      12.942 -43.184   3.954  1.00  0.00
ATOM   3045  O   LEU A 379      13.002 -44.413   3.882  1.00  0.00
ATOM   3046  CB  LEU A 379      11.871 -41.923   2.118  1.00  0.00
ATOM   3047  CG  LEU A 379      12.108 -43.032   1.086  1.00  0.00
ATOM   3048  CD1 LEU A 379      10.933 -44.007   1.080  1.00  0.00
ATOM   3049  CD2 LEU A 379      12.253 -42.430  -0.312  1.00  0.00
ATOM   3050  N   ILE A 380      13.980 -42.454   4.412  1.00  0.00
ATOM   3051  CA  ILE A 380      15.118 -43.126   4.965  1.00  0.00
ATOM   3052  C   ILE A 380      14.742 -43.159   6.418  1.00  0.00
ATOM   3053  O   ILE A 380      15.201 -42.327   7.203  1.00  0.00
ATOM   3054  CB  ILE A 380      16.478 -42.417   4.783  1.00  0.00
ATOM   3055  CG1 ILE A 380      16.767 -42.188   3.295  1.00  0.00
ATOM   3056  CG2 ILE A 380      17.605 -43.268   5.373  1.00  0.00
ATOM   3057  CD1 ILE A 380      18.037 -41.368   3.089  1.00  0.00
ATOM   3058  N   PRO A 381      13.931 -44.143   6.638  1.00  0.00
ATOM   3059  CA  PRO A 381      12.990 -44.239   7.719  1.00  0.00
ATOM   3060  C   PRO A 381      13.569 -44.327   9.063  1.00  0.00
ATOM   3061  O   PRO A 381      12.842 -44.442  10.052  1.00  0.00
ATOM   3062  CB  PRO A 381      12.229 -45.517   7.359  1.00  0.00
ATOM   3063  CG  PRO A 381      13.215 -46.368   6.588  1.00  0.00
ATOM   3064  CD  PRO A 381      14.020 -45.413   5.724  1.00  0.00
ATOM   3065  N   LEU A 382      14.901 -44.274   9.209  1.00  0.00
ATOM   3066  CA  LEU A 382      15.454 -44.524  10.504  1.00  0.00
ATOM   3067  C   LEU A 382      15.023 -43.486  11.504  1.00  0.00
ATOM   3068  O   LEU A 382      15.686 -42.460  11.666  1.00  0.00
ATOM   3069  CB  LEU A 382      16.982 -44.566  10.417  1.00  0.00
ATOM   3070  CG  LEU A 382      17.592 -43.217  10.019  1.00  0.00
ATOM   3071  CD1 LEU A 382      17.254 -42.157  11.065  1.00  0.00
ATOM   3072  CD2 LEU A 382      19.112 -43.334   9.914  1.00  0.00
ATOM   3073  N   LEU A 383      13.894 -43.772  12.186  1.00  0.00
ATOM   3074  CA  LEU A 383      13.329 -43.045  13.280  1.00  0.00
ATOM   3075  C   LEU A 383      13.435 -41.570  13.071  1.00  0.00
ATOM   3076  O   LEU A 383      13.991 -40.857  13.909  1.00  0.00
ATOM   3077  CB  LEU A 383      14.025 -43.441  14.585  1.00  0.00
ATOM   3078  CG  LEU A 383      13.838 -44.922  14.933  1.00  0.00
ATOM   3079  CD1 LEU A 383      14.670 -45.285  16.160  1.00  0.00
ATOM   3080  CD2 LEU A 383      12.368 -45.213  15.234  1.00  0.00
ATOM   3081  N   LEU A 384      12.906 -41.047  11.957  1.00  0.00
ATOM   3082  CA  LEU A 384      13.034 -39.637  11.745  1.00  0.00
ATOM   3083  C   LEU A 384      12.251 -38.867  12.766  1.00  0.00
ATOM   3084  O   LEU A 384      12.754 -37.901  13.342  1.00  0.00
ATOM   3085  CB  LEU A 384      12.563 -39.269  10.336  1.00  0.00
ATOM   3086  CG  LEU A 384      12.665 -37.766  10.048  1.00  0.00
ATOM   3087  CD1 LEU A 384      14.112 -37.300  10.189  1.00  0.00
ATOM   3088  CD2 LEU A 384      12.189 -37.466   8.628  1.00  0.00
ATOM   3089  N   ILE A 385      10.998 -39.286  13.017  1.00  0.00
ATOM   3090  CA  ILE A 385      10.110 -38.566  13.886  1.00  0.00
ATOM   3091  C   ILE A 385      10.649 -38.571  15.280  1.00  0.00
ATOM   3092  O   ILE A 385      10.589 -37.557  15.978  1.00  0.00
ATOM   3093  CB  ILE A 385       8.688 -39.171  13.863  1.00  0.00
ATOM   3094  CG1 ILE A 385       8.032 -38.941  12.497  1.00  0.00
ATOM   3095  CG2 ILE A 385       7.816 -38.519  14.938  1.00  0.00
ATOM   3096  CD1 ILE A 385       6.748 -39.751  12.347  1.00  0.00
ATOM   3097  N   GLU A 386      11.199 -39.709  15.729  1.00  0.00
ATOM   3098  CA  GLU A 386      11.611 -39.806  17.097  1.00  0.00
ATOM   3099  C   GLU A 386      12.623 -38.751  17.389  1.00  0.00
ATOM   3100  O   GLU A 386      12.563 -38.097  18.432  1.00  0.00
ATOM   3101  CB  GLU A 386      12.190 -41.190  17.404  1.00  0.00
ATOM   3102  CG  GLU A 386      12.576 -41.321  18.877  1.00  0.00
ATOM   3103  CD  GLU A 386      13.104 -42.719  19.181  1.00  0.00
ATOM   3104  OE1 GLU A 386      13.159 -43.534  18.256  1.00  0.00
ATOM   3105  OE2 GLU A 386      13.451 -42.965  20.342  1.00  0.00
ATOM   3106  N   LEU A 387      13.591 -38.535  16.481  1.00  0.00
ATOM   3107  CA  LEU A 387      14.581 -37.551  16.791  1.00  0.00
ATOM   3108  C   LEU A 387      14.067 -36.241  16.289  1.00  0.00
ATOM   3109  O   LEU A 387      13.653 -36.132  15.133  1.00  0.00
ATOM   3110  CB  LEU A 387      15.934 -37.865  16.147  1.00  0.00
ATOM   3111  CG  LEU A 387      16.542 -39.178  16.652  1.00  0.00
ATOM   3112  CD1 LEU A 387      17.851 -39.468  15.921  1.00  0.00
ATOM   3113  CD2 LEU A 387      16.827 -39.088  18.151  1.00  0.00
ATOM   3114  N   GLU A 388      14.143 -35.302  17.239  1.00  0.00
ATOM   3115  CA  GLU A 388      13.353 -34.138  17.034  1.00  0.00
ATOM   3116  C   GLU A 388      13.844 -33.408  15.735  1.00  0.00
ATOM   3117  O   GLU A 388      13.033 -32.901  14.957  1.00  0.00
ATOM   3118  CB  GLU A 388      13.433 -33.189  18.233  1.00  0.00
ATOM   3119  CG  GLU A 388      12.714 -33.766  19.453  1.00  0.00
ATOM   3120  CD  GLU A 388      12.881 -32.857  20.666  1.00  0.00
ATOM   3121  OE1 GLU A 388      12.257 -33.138  21.693  1.00  0.00
ATOM   3122  OE2 GLU A 388      13.633 -31.882  20.557  1.00  0.00
ATOM   3123  N   THR A 389      15.125 -33.299  15.398  1.00  0.00
ATOM   3124  CA  THR A 389      15.648 -32.645  14.243  1.00  0.00
ATOM   3125  C   THR A 389      16.790 -33.379  13.429  1.00  0.00
ATOM   3126  O   THR A 389      16.988 -34.586  13.578  1.00  0.00
ATOM   3127  CB  THR A 389      16.143 -31.258  14.695  1.00  0.00
ATOM   3128  OG1 THR A 389      16.535 -30.508  13.553  1.00  0.00
ATOM   3129  CG2 THR A 389      17.338 -31.375  15.638  1.00  0.00
ATOM   3130  N   VAL A 390      17.577 -32.737  12.569  1.00  0.00
ATOM   3131  CA  VAL A 390      18.119 -33.637  11.533  1.00  0.00
ATOM   3132  C   VAL A 390      19.423 -34.281  12.047  1.00  0.00
ATOM   3133  O   VAL A 390      20.514 -33.759  11.811  1.00  0.00
ATOM   3134  CB  VAL A 390      18.384 -32.888  10.208  1.00  0.00
ATOM   3135  CG1 VAL A 390      18.902 -33.851   9.142  1.00  0.00
ATOM   3136  CG2 VAL A 390      17.097 -32.244   9.695  1.00  0.00
ATOM   3137  N   GLY A 391      19.450 -35.416  12.755  1.00  0.00
ATOM   3138  CA  GLY A 391      20.800 -35.916  13.235  1.00  0.00
ATOM   3139  C   GLY A 391      21.819 -35.241  12.228  1.00  0.00
ATOM   3140  O   GLY A 391      23.033 -35.299  12.433  1.00  0.00
ATOM   3141  N   ASN A 392      21.156 -34.672  11.254  1.00  0.00
ATOM   3142  CA  ASN A 392      21.759 -33.923  10.154  1.00  0.00
ATOM   3143  C   ASN A 392      22.335 -34.780   9.143  1.00  0.00
ATOM   3144  O   ASN A 392      22.631 -35.947   9.406  1.00  0.00
ATOM   3145  CB  ASN A 392      22.822 -32.967  10.704  1.00  0.00
ATOM   3146  CG  ASN A 392      22.215 -31.973  11.688  1.00  0.00
ATOM   3147  ND2 ASN A 392      22.322 -32.241  12.973  1.00  0.00
ATOM   3148  OD1 ASN A 392      21.650 -30.962  11.295  1.00  0.00
ATOM   3149  N   PHE A 393      22.568 -34.298   7.865  1.00  0.00
ATOM   3150  CA  PHE A 393      22.481 -35.260   6.734  1.00  0.00
ATOM   3151  C   PHE A 393      23.703 -35.015   5.855  1.00  0.00
ATOM   3152  O   PHE A 393      23.993 -33.874   5.490  1.00  0.00
ATOM   3153  CB  PHE A 393      21.201 -35.085   5.911  1.00  0.00
ATOM   3154  CG  PHE A 393      19.988 -35.645   6.620  1.00  0.00
ATOM   3155  CD1 PHE A 393      18.720 -35.133   6.357  1.00  0.00
ATOM   3156  CD2 PHE A 393      20.132 -36.680   7.542  1.00  0.00
ATOM   3157  CE1 PHE A 393      17.603 -35.651   7.012  1.00  0.00
ATOM   3158  CE2 PHE A 393      19.016 -37.198   8.196  1.00  0.00
ATOM   3159  CZ  PHE A 393      17.753 -36.683   7.931  1.00  0.00
ATOM   3160  N   HIS A 394      24.526 -35.943   5.414  1.00  0.00
ATOM   3161  CA  HIS A 394      25.726 -35.618   4.427  1.00  0.00
ATOM   3162  C   HIS A 394      25.313 -35.558   3.079  1.00  0.00
ATOM   3163  O   HIS A 394      25.778 -34.706   2.319  1.00  0.00
ATOM   3164  CB  HIS A 394      26.829 -36.668   4.593  1.00  0.00
ATOM   3165  CG  HIS A 394      27.460 -36.655   5.955  1.00  0.00
ATOM   3166  ND1 HIS A 394      28.382 -35.711   6.350  1.00  0.00
ATOM   3167  CD2 HIS A 394      27.291 -37.486   7.016  1.00  0.00
ATOM   3168  CE1 HIS A 394      28.752 -35.966   7.599  1.00  0.00
ATOM   3169  NE2 HIS A 394      28.102 -37.041   8.026  1.00  0.00
ATOM   3170  N   PHE A 395      24.396 -36.426   2.592  1.00  0.00
ATOM   3171  CA  PHE A 395      24.076 -36.395   1.191  1.00  0.00
ATOM   3172  C   PHE A 395      22.678 -35.883   1.037  1.00  0.00
ATOM   3173  O   PHE A 395      21.829 -36.112   1.900  1.00  0.00
ATOM   3174  CB  PHE A 395      24.199 -37.782   0.551  1.00  0.00
ATOM   3175  CG  PHE A 395      23.230 -38.774   1.154  1.00  0.00
ATOM   3176  CD1 PHE A 395      21.934 -38.885   0.654  1.00  0.00
ATOM   3177  CD2 PHE A 395      23.626 -39.584   2.216  1.00  0.00
ATOM   3178  CE1 PHE A 395      21.042 -39.800   1.211  1.00  0.00
ATOM   3179  CE2 PHE A 395      22.734 -40.499   2.773  1.00  0.00
ATOM   3180  CZ  PHE A 395      21.443 -40.606   2.270  1.00  0.00
ATOM   3181  N   GLU A 396      22.412 -35.181  -0.079  1.00  0.00
ATOM   3182  CA  GLU A 396      21.086 -34.710  -0.340  1.00  0.00
ATOM   3183  C   GLU A 396      20.758 -35.169  -1.724  1.00  0.00
ATOM   3184  O   GLU A 396      21.438 -34.801  -2.683  1.00  0.00
ATOM   3185  CB  GLU A 396      20.959 -33.187  -0.247  1.00  0.00
ATOM   3186  CG  GLU A 396      19.534 -32.724  -0.553  1.00  0.00
ATOM   3187  CD  GLU A 396      19.429 -31.204  -0.496  1.00  0.00
ATOM   3188  OE1 GLU A 396      18.354 -30.684  -0.809  1.00  0.00
ATOM   3189  OE2 GLU A 396      20.428 -30.570  -0.139  1.00  0.00
ATOM   3190  N   GLU A 397      19.698 -35.985  -1.873  1.00  0.00
ATOM   3191  CA  GLU A 397      19.362 -36.474  -3.177  1.00  0.00
ATOM   3192  C   GLU A 397      18.767 -35.343  -3.941  1.00  0.00
ATOM   3193  O   GLU A 397      18.076 -34.497  -3.370  1.00  0.00
ATOM   3194  CB  GLU A 397      18.378 -37.646  -3.120  1.00  0.00
ATOM   3195  CG  GLU A 397      19.014 -38.881  -2.482  1.00  0.00
ATOM   3196  CD  GLU A 397      18.036 -40.050  -2.459  1.00  0.00
ATOM   3197  OE1 GLU A 397      18.432 -41.132  -2.018  1.00  0.00
ATOM   3198  OE2 GLU A 397      16.892 -39.853  -2.885  1.00  0.00
ATOM   3199  N   GLY A 398      19.016 -35.303  -5.263  1.00  0.00
ATOM   3200  CA  GLY A 398      18.456 -34.241  -6.039  1.00  0.00
ATOM   3201  C   GLY A 398      17.354 -34.833  -6.852  1.00  0.00
ATOM   3202  O   GLY A 398      17.465 -35.964  -7.328  1.00  0.00
ATOM   3203  N   THR A 399      16.261 -34.066  -7.032  1.00  0.00
ATOM   3204  CA  THR A 399      15.152 -34.556  -7.792  1.00  0.00
ATOM   3205  C   THR A 399      15.538 -34.493  -9.230  1.00  0.00
ATOM   3206  O   THR A 399      16.289 -33.605  -9.638  1.00  0.00
ATOM   3207  CB  THR A 399      13.866 -33.739  -7.564  1.00  0.00
ATOM   3208  OG1 THR A 399      14.096 -32.391  -7.950  1.00  0.00
ATOM   3209  CG2 THR A 399      13.445 -33.763  -6.097  1.00  0.00
ATOM   3210  N   ARG A 400      15.018 -35.443 -10.030  1.00  0.00
ATOM   3211  CA  ARG A 400      15.363 -35.503 -11.418  1.00  0.00
ATOM   3212  C   ARG A 400      14.869 -34.269 -12.094  1.00  0.00
ATOM   3213  O   ARG A 400      15.576 -33.677 -12.911  1.00  0.00
ATOM   3214  CB  ARG A 400      14.767 -36.743 -12.089  1.00  0.00
ATOM   3215  CG  ARG A 400      15.480 -38.021 -11.647  1.00  0.00
ATOM   3216  CD  ARG A 400      15.088 -39.196 -12.542  1.00  0.00
ATOM   3217  NE  ARG A 400      13.646 -39.481 -12.390  1.00  0.00
ATOM   3218  CZ  ARG A 400      13.182 -40.303 -11.466  1.00  0.00
ATOM   3219  NH1 ARG A 400      11.887 -40.529 -11.365  1.00  0.00
ATOM   3220  NH2 ARG A 400      14.017 -40.899 -10.642  1.00  0.00
ATOM   3221  N   SER A 401      13.637 -33.829 -11.775  1.00  0.00
ATOM   3222  CA  SER A 401      13.176 -32.655 -12.449  1.00  0.00
ATOM   3223  C   SER A 401      13.554 -31.480 -11.613  1.00  0.00
ATOM   3224  O   SER A 401      12.737 -30.969 -10.845  1.00  0.00
ATOM   3225  CB  SER A 401      11.662 -32.671 -12.669  1.00  0.00
ATOM   3226  OG  SER A 401      11.262 -31.513 -13.387  1.00  0.00
ATOM   3227  N   ASP A 402      14.816 -31.042 -11.772  1.00  0.00
ATOM   3228  CA  ASP A 402      15.322 -29.902 -11.075  1.00  0.00
ATOM   3229  C   ASP A 402      16.364 -29.326 -11.976  1.00  0.00
ATOM   3230  O   ASP A 402      16.998 -30.052 -12.744  1.00  0.00
ATOM   3231  CB  ASP A 402      15.935 -30.242  -9.713  1.00  0.00
ATOM   3232  CG  ASP A 402      15.950 -29.026  -8.791  1.00  0.00
ATOM   3233  OD1 ASP A 402      15.188 -29.024  -7.819  1.00  0.00
ATOM   3234  OD2 ASP A 402      16.981 -28.068  -9.363  1.00  0.00
ATOM   3235  N   ASP A 403      16.573 -28.001 -11.900  1.00  0.00
ATOM   3236  CA  ASP A 403      17.545 -27.370 -12.743  1.00  0.00
ATOM   3237  C   ASP A 403      18.902 -27.899 -12.398  1.00  0.00
ATOM   3238  O   ASP A 403      19.726 -28.134 -13.284  1.00  0.00
ATOM   3239  CB  ASP A 403      17.520 -25.847 -12.587  1.00  0.00
ATOM   3240  CG  ASP A 403      16.268 -25.244 -13.219  1.00  0.00
ATOM   3241  OD1 ASP A 403      15.942 -24.100 -12.886  1.00  0.00
ATOM   3242  OD2 ASP A 403      15.715 -26.298 -14.163  1.00  0.00
ATOM   3243  N   TRP A 404      19.153 -28.102 -11.088  1.00  0.00
ATOM   3244  CA  TRP A 404      20.426 -28.516 -10.561  1.00  0.00
ATOM   3245  C   TRP A 404      20.790 -29.861 -11.109  1.00  0.00
ATOM   3246  O   TRP A 404      21.906 -30.059 -11.592  1.00  0.00
ATOM   3247  CB  TRP A 404      20.399 -28.563  -9.030  1.00  0.00
ATOM   3248  CG  TRP A 404      20.571 -27.200  -8.423  1.00  0.00
ATOM   3249  CD1 TRP A 404      19.600 -26.466  -7.823  1.00  0.00
ATOM   3250  CD2 TRP A 404      21.772 -26.414  -8.355  1.00  0.00
ATOM   3251  NE1 TRP A 404      20.131 -25.273  -7.390  1.00  0.00
ATOM   3252  CE2 TRP A 404      21.471 -25.205  -7.701  1.00  0.00
ATOM   3253  CE3 TRP A 404      23.083 -26.633  -8.796  1.00  0.00
ATOM   3254  CZ2 TRP A 404      22.436 -24.227  -7.481  1.00  0.00
ATOM   3255  CZ3 TRP A 404      24.051 -25.654  -8.577  1.00  0.00
ATOM   3256  CH2 TRP A 404      23.731 -24.460  -7.924  1.00  0.00
ATOM   3257  N   PHE A 405      19.839 -30.805 -11.044  1.00  0.00
ATOM   3258  CA  PHE A 405      20.035 -32.154 -11.489  1.00  0.00
ATOM   3259  C   PHE A 405      20.372 -32.151 -12.946  1.00  0.00
ATOM   3260  O   PHE A 405      21.342 -32.785 -13.366  1.00  0.00
ATOM   3261  CB  PHE A 405      18.785 -33.006 -11.243  1.00  0.00
ATOM   3262  CG  PHE A 405      18.952 -34.419 -11.752  1.00  0.00
ATOM   3263  CD1 PHE A 405      19.659 -35.358 -11.005  1.00  0.00
ATOM   3264  CD2 PHE A 405      18.398 -34.793 -12.974  1.00  0.00
ATOM   3265  CE1 PHE A 405      19.811 -36.662 -11.476  1.00  0.00
ATOM   3266  CE2 PHE A 405      18.550 -36.096 -13.446  1.00  0.00
ATOM   3267  CZ  PHE A 405      19.256 -37.029 -12.697  1.00  0.00
ATOM   3268  N   ASN A 406      19.571 -31.424 -13.746  1.00  0.00
ATOM   3269  CA  ASN A 406      19.719 -31.426 -15.171  1.00  0.00
ATOM   3270  C   ASN A 406      21.044 -30.851 -15.561  1.00  0.00
ATOM   3271  O   ASN A 406      21.734 -31.398 -16.423  1.00  0.00
ATOM   3272  CB  ASN A 406      18.586 -30.641 -15.838  1.00  0.00
ATOM   3273  CG  ASN A 406      17.270 -31.408 -15.774  1.00  0.00
ATOM   3274  ND2 ASN A 406      16.153 -30.711 -15.818  1.00  0.00
ATOM   3275  OD1 ASN A 406      17.254 -32.627 -15.685  1.00  0.00
ATOM   3276  N   PHE A 407      21.440 -29.732 -14.930  1.00  0.00
ATOM   3277  CA  PHE A 407      22.636 -29.050 -15.335  1.00  0.00
ATOM   3278  C   PHE A 407      23.844 -29.917 -15.135  1.00  0.00
ATOM   3279  O   PHE A 407      24.669 -30.059 -16.039  1.00  0.00
ATOM   3280  CB  PHE A 407      22.794 -27.743 -14.551  1.00  0.00
ATOM   3281  CG  PHE A 407      24.071 -27.016 -14.910  1.00  0.00
ATOM   3282  CD1 PHE A 407      24.143 -26.252 -16.072  1.00  0.00
ATOM   3283  CD2 PHE A 407      25.185 -27.107 -14.079  1.00  0.00
ATOM   3284  CE1 PHE A 407      25.321 -25.582 -16.401  1.00  0.00
ATOM   3285  CE2 PHE A 407      26.363 -26.438 -14.407  1.00  0.00
ATOM   3286  CZ  PHE A 407      26.430 -25.676 -15.568  1.00  0.00
ATOM   3287  N   CYS A 408      23.981 -30.530 -13.942  1.00  0.00
ATOM   3288  CA  CYS A 408      25.124 -31.339 -13.608  1.00  0.00
ATOM   3289  C   CYS A 408      25.145 -32.555 -14.481  1.00  0.00
ATOM   3290  O   CYS A 408      26.211 -32.995 -14.916  1.00  0.00
ATOM   3291  CB  CYS A 408      25.094 -31.754 -12.136  1.00  0.00
ATOM   3292  SG  CYS A 408      25.388 -30.351 -11.031  1.00  0.00
ATOM   3293  N   TYR A 409      23.969 -33.124 -14.765  1.00  0.00
ATOM   3294  CA  TYR A 409      23.912 -34.309 -15.561  1.00  0.00
ATOM   3295  C   TYR A 409      24.434 -33.987 -16.931  1.00  0.00
ATOM   3296  O   TYR A 409      25.122 -34.803 -17.547  1.00  0.00
ATOM   3297  CB  TYR A 409      22.484 -34.855 -15.662  1.00  0.00
ATOM   3298  CG  TYR A 409      22.424 -36.168 -16.415  1.00  0.00
ATOM   3299  CD1 TYR A 409      22.825 -37.356 -15.800  1.00  0.00
ATOM   3300  CD2 TYR A 409      21.967 -36.203 -17.733  1.00  0.00
ATOM   3301  CE1 TYR A 409      22.769 -38.565 -16.496  1.00  0.00
ATOM   3302  CE2 TYR A 409      21.911 -37.411 -18.431  1.00  0.00
ATOM   3303  CZ  TYR A 409      22.312 -38.589 -17.809  1.00  0.00
ATOM   3304  OH  TYR A 409      22.257 -39.778 -18.494  1.00  0.00
ATOM   3305  N   GLU A 410      24.136 -32.787 -17.460  1.00  0.00
ATOM   3306  CA  GLU A 410      24.509 -32.520 -18.822  1.00  0.00
ATOM   3307  C   GLU A 410      25.984 -32.666 -19.042  1.00  0.00
ATOM   3308  O   GLU A 410      26.415 -33.431 -19.907  1.00  0.00
ATOM   3309  CB  GLU A 410      24.055 -31.112 -19.218  1.00  0.00
ATOM   3310  CG  GLU A 410      22.532 -31.023 -19.320  1.00  0.00
ATOM   3311  CD  GLU A 410      22.092 -29.617 -19.713  1.00  0.00
ATOM   3312  OE1 GLU A 410      20.887 -29.410 -19.880  1.00  0.00
ATOM   3313  OE2 GLU A 410      22.967 -28.754 -19.843  1.00  0.00
ATOM   3314  N   LEU A 411      26.813 -31.947 -18.268  1.00  0.00
ATOM   3315  CA  LEU A 411      28.227 -31.998 -18.508  1.00  0.00
ATOM   3316  C   LEU A 411      28.815 -33.324 -18.115  1.00  0.00
ATOM   3317  O   LEU A 411      29.822 -33.755 -18.681  1.00  0.00
ATOM   3318  CB  LEU A 411      28.922 -30.869 -17.743  1.00  0.00
ATOM   3319  CG  LEU A 411      28.551 -29.477 -18.269  1.00  0.00
ATOM   3320  CD1 LEU A 411      29.183 -28.397 -17.395  1.00  0.00
ATOM   3321  CD2 LEU A 411      29.051 -29.303 -19.702  1.00  0.00
ATOM   3322  N   ILE A 412      28.231 -34.049 -17.140  1.00  0.00
ATOM   3323  CA  ILE A 412      28.810 -35.338 -16.872  1.00  0.00
ATOM   3324  C   ILE A 412      28.670 -36.169 -18.115  1.00  0.00
ATOM   3325  O   ILE A 412      29.612 -36.853 -18.520  1.00  0.00
ATOM   3326  CB  ILE A 412      28.138 -36.050 -15.677  1.00  0.00
ATOM   3327  CG1 ILE A 412      28.450 -35.312 -14.370  1.00  0.00
ATOM   3328  CG2 ILE A 412      28.649 -37.488 -15.559  1.00  0.00
ATOM   3329  CD1 ILE A 412      27.592 -35.823 -13.218  1.00  0.00
ATOM   3330  N   LEU A 413      27.488 -36.123 -18.755  1.00  0.00
ATOM   3331  CA  LEU A 413      27.258 -36.874 -19.957  1.00  0.00
ATOM   3332  C   LEU A 413      28.128 -36.374 -21.063  1.00  0.00
ATOM   3333  O   LEU A 413      28.631 -37.160 -21.868  1.00  0.00
ATOM   3334  CB  LEU A 413      25.786 -36.788 -20.368  1.00  0.00
ATOM   3335  CG  LEU A 413      24.854 -37.527 -19.401  1.00  0.00
ATOM   3336  CD1 LEU A 413      23.396 -37.275 -19.777  1.00  0.00
ATOM   3337  CD2 LEU A 413      25.121 -39.031 -19.455  1.00  0.00
ATOM   3338  N   SER A 414      28.344 -35.049 -21.141  1.00  0.00
ATOM   3339  CA  SER A 414      29.056 -34.491 -22.255  1.00  0.00
ATOM   3340  C   SER A 414      30.405 -35.132 -22.410  1.00  0.00
ATOM   3341  O   SER A 414      30.737 -35.640 -23.483  1.00  0.00
ATOM   3342  CB  SER A 414      29.216 -32.979 -22.081  1.00  0.00
ATOM   3343  OG  SER A 414      27.947 -32.346 -22.142  1.00  0.00
ATOM   3344  N   ARG A 415      31.215 -35.130 -21.337  1.00  0.00
ATOM   3345  CA  ARG A 415      32.566 -35.622 -21.357  1.00  0.00
ATOM   3346  C   ARG A 415      32.582 -37.117 -21.368  1.00  0.00
ATOM   3347  O   ARG A 415      33.625 -37.730 -21.602  1.00  0.00
ATOM   3348  CB  ARG A 415      33.346 -35.098 -20.149  1.00  0.00
ATOM   3349  CG  ARG A 415      34.129 -33.830 -20.490  1.00  0.00
ATOM   3350  CD  ARG A 415      33.205 -32.768 -21.084  1.00  0.00
ATOM   3351  NE  ARG A 415      33.940 -31.971 -22.089  1.00  0.00
ATOM   3352  CZ  ARG A 415      34.352 -32.485 -23.233  1.00  0.00
ATOM   3353  NH1 ARG A 415      35.005 -31.740 -24.102  1.00  0.00
ATOM   3354  NH2 ARG A 415      34.109 -33.749 -23.508  1.00  0.00
ATOM   3355  N   PHE A 416      31.414 -37.722 -21.119  1.00  0.00
ATOM   3356  CA  PHE A 416      31.311 -39.138 -20.985  1.00  0.00
ATOM   3357  C   PHE A 416      31.697 -39.814 -22.273  1.00  0.00
ATOM   3358  O   PHE A 416      32.353 -40.857 -22.260  1.00  0.00
ATOM   3359  CB  PHE A 416      29.887 -39.542 -20.588  1.00  0.00
ATOM   3360  CG  PHE A 416      29.873 -40.731 -19.655  1.00  0.00
ATOM   3361  CD1 PHE A 416      28.831 -40.902 -18.746  1.00  0.00
ATOM   3362  CD2 PHE A 416      30.905 -41.667 -19.697  1.00  0.00
ATOM   3363  CE1 PHE A 416      28.820 -41.999 -17.887  1.00  0.00
ATOM   3364  CE2 PHE A 416      30.894 -42.765 -18.838  1.00  0.00
ATOM   3365  CZ  PHE A 416      29.852 -42.929 -17.934  1.00  0.00
ATOM   3366  N   CYS A 417      31.313 -39.246 -23.437  1.00  0.00
ATOM   3367  CA  CYS A 417      31.774 -39.748 -24.704  1.00  0.00
ATOM   3368  C   CYS A 417      30.902 -40.857 -25.223  1.00  0.00
ATOM   3369  O   CYS A 417      29.688 -40.689 -25.356  1.00  0.00
ATOM   3370  CB  CYS A 417      33.217 -40.238 -24.571  1.00  0.00
ATOM   3371  SG  CYS A 417      34.371 -38.875 -24.278  1.00  0.00
ATOM   3372  N   ALA A 418      31.505 -42.021 -25.522  1.00  0.00
ATOM   3373  CA  ALA A 418      30.770 -43.109 -26.107  1.00  0.00
ATOM   3374  C   ALA A 418      29.739 -43.659 -25.168  1.00  0.00
ATOM   3375  O   ALA A 418      28.611 -43.945 -25.574  1.00  0.00
ATOM   3376  CB  ALA A 418      31.735 -44.208 -26.533  1.00  0.00
ATOM   3377  N   TRP A 419      30.143 -43.799 -23.887  1.00  0.00
ATOM   3378  CA  TRP A 419      29.474 -44.591 -22.893  1.00  0.00
ATOM   3379  C   TRP A 419      30.049 -45.956 -23.158  1.00  0.00
ATOM   3380  O   TRP A 419      31.265 -46.109 -23.288  1.00  0.00
ATOM   3381  CB  TRP A 419      27.947 -44.634 -23.010  1.00  0.00
ATOM   3382  CG  TRP A 419      27.319 -43.318 -22.645  1.00  0.00
ATOM   3383  CD1 TRP A 419      26.811 -42.986 -21.432  1.00  0.00
ATOM   3384  CD2 TRP A 419      27.133 -42.171 -23.491  1.00  0.00
ATOM   3385  NE1 TRP A 419      26.323 -41.701 -21.478  1.00  0.00
ATOM   3386  CE2 TRP A 419      26.504 -41.165 -22.733  1.00  0.00
ATOM   3387  CE3 TRP A 419      27.447 -41.910 -24.830  1.00  0.00
ATOM   3388  CZ2 TRP A 419      26.187 -39.924 -23.278  1.00  0.00
ATOM   3389  CZ3 TRP A 419      27.131 -40.667 -25.376  1.00  0.00
ATOM   3390  CH2 TRP A 419      26.506 -39.681 -24.607  1.00  0.00
ATOM   3391  N   ASP A 420      29.283 -47.050 -23.270  1.00  0.00
ATOM   3392  CA  ASP A 420      30.021 -48.221 -23.680  1.00  0.00
ATOM   3393  C   ASP A 420      29.876 -48.336 -25.181  1.00  0.00
ATOM   3394  O   ASP A 420      29.679 -47.333 -25.870  1.00  0.00
ATOM   3395  CB  ASP A 420      29.514 -49.498 -23.004  1.00  0.00
ATOM   3396  CG  ASP A 420      29.948 -49.564 -21.542  1.00  0.00
ATOM   3397  OD1 ASP A 420      30.560 -48.599 -21.074  1.00  0.00
ATOM   3398  OD2 ASP A 420      29.473 -50.906 -21.014  1.00  0.00
ATOM   3399  N   PHE A 421      29.970 -49.582 -25.685  1.00  0.00
ATOM   3400  CA  PHE A 421      29.860 -50.000 -27.060  1.00  0.00
ATOM   3401  C   PHE A 421      28.479 -49.554 -27.470  1.00  0.00
ATOM   3402  O   PHE A 421      27.500 -50.271 -27.255  1.00  0.00
ATOM   3403  CB  PHE A 421      30.003 -51.512 -27.262  1.00  0.00
ATOM   3404  CG  PHE A 421      29.905 -51.903 -28.719  1.00  0.00
ATOM   3405  CD1 PHE A 421      30.922 -52.642 -29.320  1.00  0.00
ATOM   3406  CD2 PHE A 421      28.796 -51.525 -29.473  1.00  0.00
ATOM   3407  CE1 PHE A 421      30.830 -53.001 -30.664  1.00  0.00
ATOM   3408  CE2 PHE A 421      28.704 -51.884 -30.817  1.00  0.00
ATOM   3409  CZ  PHE A 421      29.721 -52.621 -31.410  1.00  0.00
ATOM   3410  N   ARG A 422      28.335 -48.345 -28.089  1.00  0.00
ATOM   3411  CA  ARG A 422      27.003 -47.826 -28.295  1.00  0.00
ATOM   3412  C   ARG A 422      26.875 -46.870 -29.441  1.00  0.00
ATOM   3413  O   ARG A 422      27.817 -46.690 -30.215  1.00  0.00
ATOM   3414  CB  ARG A 422      26.541 -47.155 -26.999  1.00  0.00
ATOM   3415  CG  ARG A 422      26.350 -48.174 -25.874  1.00  0.00
ATOM   3416  CD  ARG A 422      25.889 -47.483 -24.592  1.00  0.00
ATOM   3417  NE  ARG A 422      24.559 -46.874 -24.802  1.00  0.00
ATOM   3418  CZ  ARG A 422      24.406 -45.688 -25.363  1.00  0.00
ATOM   3419  NH1 ARG A 422      23.201 -45.181 -25.532  1.00  0.00
ATOM   3420  NH2 ARG A 422      25.463 -45.010 -25.756  1.00  0.00
ATOM   3421  N   THR A 423      25.655 -46.285 -29.470  1.00  0.00
ATOM   3422  CA  THR A 423      25.100 -45.296 -30.353  1.00  0.00
ATOM   3423  C   THR A 423      24.540 -44.279 -29.383  1.00  0.00
ATOM   3424  O   THR A 423      24.573 -44.487 -28.169  1.00  0.00
ATOM   3425  CB  THR A 423      23.979 -45.798 -31.282  1.00  0.00
ATOM   3426  OG1 THR A 423      22.851 -46.163 -30.497  1.00  0.00
ATOM   3427  CG2 THR A 423      24.428 -47.015 -32.088  1.00  0.00
ATOM   3428  N   TYR A 424      23.995 -43.138 -29.876  1.00  0.00
ATOM   3429  CA  TYR A 424      23.398 -42.114 -29.051  1.00  0.00
ATOM   3430  C   TYR A 424      21.960 -42.465 -28.851  1.00  0.00
ATOM   3431  O   TYR A 424      21.290 -42.915 -29.782  1.00  0.00
ATOM   3432  CB  TYR A 424      23.513 -40.725 -29.689  1.00  0.00
ATOM   3433  CG  TYR A 424      22.905 -39.643 -28.819  1.00  0.00
ATOM   3434  CD1 TYR A 424      23.627 -39.104 -27.753  1.00  0.00
ATOM   3435  CD2 TYR A 424      21.617 -39.175 -29.076  1.00  0.00
ATOM   3436  CE1 TYR A 424      23.066 -38.107 -26.952  1.00  0.00
ATOM   3437  CE2 TYR A 424      21.053 -38.178 -28.277  1.00  0.00
ATOM   3438  CZ  TYR A 424      21.780 -37.647 -27.218  1.00  0.00
ATOM   3439  OH  TYR A 424      21.228 -36.666 -26.431  1.00  0.00
ATOM   3440  N   GLY A 425      21.460 -42.254 -27.618  1.00  0.00
ATOM   3441  CA  GLY A 425      20.091 -42.550 -27.341  1.00  0.00
ATOM   3442  C   GLY A 425      19.777 -42.028 -25.973  1.00  0.00
ATOM   3443  O   GLY A 425      20.578 -41.302 -25.381  1.00  0.00
ATOM   3444  N   ILE A 426      18.588 -42.414 -25.463  1.00  0.00
ATOM   3445  CA  ILE A 426      18.054 -42.028 -24.183  1.00  0.00
ATOM   3446  C   ILE A 426      18.934 -42.543 -23.082  1.00  0.00
ATOM   3447  O   ILE A 426      19.225 -41.823 -22.125  1.00  0.00
ATOM   3448  CB  ILE A 426      16.611 -42.549 -23.999  1.00  0.00
ATOM   3449  CG1 ILE A 426      15.618 -41.644 -24.737  1.00  0.00
ATOM   3450  CG2 ILE A 426      16.239 -42.571 -22.515  1.00  0.00
ATOM   3451  CD1 ILE A 426      15.938 -41.556 -26.226  1.00  0.00
ATOM   3452  N   THR A 427      19.395 -43.810 -23.184  1.00  0.00
ATOM   3453  CA  THR A 427      20.179 -44.413 -22.143  1.00  0.00
ATOM   3454  C   THR A 427      21.642 -44.204 -22.389  1.00  0.00
ATOM   3455  O   THR A 427      22.052 -43.144 -22.866  1.00  0.00
ATOM   3456  CB  THR A 427      19.882 -45.921 -22.034  1.00  0.00
ATOM   3457  OG1 THR A 427      20.550 -46.446 -20.895  1.00  0.00
ATOM   3458  CG2 THR A 427      20.362 -46.673 -23.273  1.00  0.00
ATOM   3459  N   GLY A 428      22.444 -45.226 -22.068  1.00  0.00
ATOM   3460  CA  GLY A 428      23.880 -45.135 -22.130  1.00  0.00
ATOM   3461  C   GLY A 428      24.217 -45.500 -20.748  1.00  0.00
ATOM   3462  O   GLY A 428      23.396 -46.082 -20.036  1.00  0.00
ATOM   3463  N   VAL A 429      25.427 -45.214 -20.192  1.00  0.00
ATOM   3464  CA  VAL A 429      25.291 -45.573 -18.825  1.00  0.00
ATOM   3465  C   VAL A 429      24.451 -44.523 -18.185  1.00  0.00
ATOM   3466  O   VAL A 429      24.729 -43.330 -18.321  1.00  0.00
ATOM   3467  CB  VAL A 429      26.647 -45.687 -18.093  1.00  0.00
ATOM   3468  CG1 VAL A 429      27.477 -46.828 -18.678  1.00  0.00
ATOM   3469  CG2 VAL A 429      27.440 -44.388 -18.237  1.00  0.00
ATOM   3470  N   LYS A 430      23.403 -44.973 -17.465  1.00  0.00
ATOM   3471  CA  LYS A 430      22.439 -44.076 -16.894  1.00  0.00
ATOM   3472  C   LYS A 430      22.872 -43.657 -15.543  1.00  0.00
ATOM   3473  O   LYS A 430      23.617 -44.375 -14.874  1.00  0.00
ATOM   3474  CB  LYS A 430      21.058 -44.734 -16.825  1.00  0.00
ATOM   3475  CG  LYS A 430      21.045 -45.913 -15.851  1.00  0.00
ATOM   3476  CD  LYS A 430      19.632 -46.482 -15.709  1.00  0.00
ATOM   3477  CE  LYS A 430      19.596 -47.574 -14.641  1.00  0.00
ATOM   3478  NZ  LYS A 430      18.237 -48.175 -14.576  1.00  0.00
ATOM   3479  N   VAL A 431      22.394 -42.471 -15.121  1.00  0.00
ATOM   3480  CA  VAL A 431      22.679 -42.077 -13.783  1.00  0.00
ATOM   3481  C   VAL A 431      21.541 -42.576 -12.956  1.00  0.00
ATOM   3482  O   VAL A 431      20.385 -42.230 -13.208  1.00  0.00
ATOM   3483  CB  VAL A 431      22.829 -40.549 -13.612  1.00  0.00
ATOM   3484  CG1 VAL A 431      23.078 -40.196 -12.146  1.00  0.00
ATOM   3485  CG2 VAL A 431      24.005 -40.034 -14.441  1.00  0.00
ATOM   3486  N   LYS A 432      21.865 -43.399 -11.945  1.00  0.00
ATOM   3487  CA  LYS A 432      20.864 -43.915 -11.063  1.00  0.00
ATOM   3488  C   LYS A 432      20.376 -42.790 -10.216  1.00  0.00
ATOM   3489  O   LYS A 432      19.169 -42.620 -10.035  1.00  0.00
ATOM   3490  CB  LYS A 432      21.405 -45.044 -10.181  1.00  0.00
ATOM   3491  CG  LYS A 432      20.311 -45.638  -9.294  1.00  0.00
ATOM   3492  CD  LYS A 432      19.278 -46.387 -10.137  1.00  0.00
ATOM   3493  CE  LYS A 432      18.104 -46.843  -9.272  1.00  0.00
ATOM   3494  NZ  LYS A 432      17.086 -47.523 -10.117  1.00  0.00
ATOM   3495  N   ARG A 433      21.319 -41.989  -9.682  1.00  0.00
ATOM   3496  CA  ARG A 433      20.923 -40.936  -8.797  1.00  0.00
ATOM   3497  C   ARG A 433      22.030 -39.931  -8.748  1.00  0.00
ATOM   3498  O   ARG A 433      23.187 -40.261  -9.014  1.00  0.00
ATOM   3499  CB  ARG A 433      20.624 -41.456  -7.389  1.00  0.00
ATOM   3500  CG  ARG A 433      21.883 -41.996  -6.708  1.00  0.00
ATOM   3501  CD  ARG A 433      21.571 -42.464  -5.287  1.00  0.00
ATOM   3502  NE  ARG A 433      22.798 -42.992  -4.654  1.00  0.00
ATOM   3503  CZ  ARG A 433      22.825 -43.396  -3.397  1.00  0.00
ATOM   3504  NH1 ARG A 433      23.941 -43.860  -2.870  1.00  0.00
ATOM   3505  NH2 ARG A 433      21.733 -43.335  -2.666  1.00  0.00
ATOM   3506  N   ILE A 434      21.691 -38.674  -8.396  1.00  0.00
ATOM   3507  CA  ILE A 434      22.690 -37.663  -8.204  1.00  0.00
ATOM   3508  C   ILE A 434      22.437 -37.056  -6.858  1.00  0.00
ATOM   3509  O   ILE A 434      21.309 -36.669  -6.548  1.00  0.00
ATOM   3510  CB  ILE A 434      22.659 -36.570  -9.295  1.00  0.00
ATOM   3511  CG1 ILE A 434      22.904 -37.186 -10.677  1.00  0.00
ATOM   3512  CG2 ILE A 434      23.742 -35.522  -9.030  1.00  0.00
ATOM   3513  CD1 ILE A 434      22.650 -36.181 -11.795  1.00  0.00
ATOM   3514  N   ILE A 435      23.489 -36.948  -6.017  1.00  0.00
ATOM   3515  CA  ILE A 435      23.235 -36.398  -4.717  1.00  0.00
ATOM   3516  C   ILE A 435      24.251 -35.360  -4.383  1.00  0.00
ATOM   3517  O   ILE A 435      25.433 -35.518  -4.695  1.00  0.00
ATOM   3518  CB  ILE A 435      23.230 -37.504  -3.639  1.00  0.00
ATOM   3519  CG1 ILE A 435      24.565 -38.259  -3.641  1.00  0.00
ATOM   3520  CG2 ILE A 435      22.105 -38.505  -3.908  1.00  0.00
ATOM   3521  CD1 ILE A 435      24.681 -39.198  -2.445  1.00  0.00
ATOM   3522  N   LYS A 436      23.782 -34.281  -3.730  1.00  0.00
ATOM   3523  CA  LYS A 436      24.636 -33.214  -3.315  1.00  0.00
ATOM   3524  C   LYS A 436      25.239 -33.623  -2.016  1.00  0.00
ATOM   3525  O   LYS A 436      24.579 -34.258  -1.191  1.00  0.00
ATOM   3526  CB  LYS A 436      23.883 -31.890  -3.154  1.00  0.00
ATOM   3527  CG  LYS A 436      24.836 -30.734  -2.848  1.00  0.00
ATOM   3528  CD  LYS A 436      24.074 -29.412  -2.764  1.00  0.00
ATOM   3529  CE  LYS A 436      25.038 -28.246  -2.548  1.00  0.00
ATOM   3530  NZ  LYS A 436      24.291 -26.961  -2.558  1.00  0.00
ATOM   3531  N   VAL A 437      26.509 -33.258  -1.809  1.00  0.00
ATOM   3532  CA  VAL A 437      27.158 -33.650  -0.602  1.00  0.00
ATOM   3533  C   VAL A 437      27.676 -32.443   0.072  1.00  0.00
ATOM   3534  O   VAL A 437      28.142 -31.511  -0.585  1.00  0.00
ATOM   3535  CB  VAL A 437      28.309 -34.648  -0.862  1.00  0.00
ATOM   3536  CG1 VAL A 437      29.037 -34.976   0.440  1.00  0.00
ATOM   3537  CG2 VAL A 437      27.763 -35.947  -1.453  1.00  0.00
ATOM   3538  N   ASN A 438      27.609 -32.441   1.414  1.00  0.00
ATOM   3539  CA  ASN A 438      28.084 -31.268   2.059  1.00  0.00
ATOM   3540  C   ASN A 438      28.842 -31.625   3.294  1.00  0.00
ATOM   3541  O   ASN A 438      28.420 -32.495   4.058  1.00  0.00
ATOM   3542  CB  ASN A 438      26.927 -30.326   2.404  1.00  0.00
ATOM   3543  CG  ASN A 438      27.440 -28.971   2.879  1.00  0.00
ATOM   3544  ND2 ASN A 438      27.094 -27.908   2.183  1.00  0.00
ATOM   3545  OD1 ASN A 438      28.148 -28.878   3.872  1.00  0.00
ATOM   3546  N   ASN A 439      29.978 -30.928   3.484  1.00  0.00
ATOM   3547  CA  ASN A 439      30.722 -30.934   4.711  1.00  0.00
ATOM   3548  C   ASN A 439      30.993 -29.486   4.929  1.00  0.00
ATOM   3549  O   ASN A 439      31.756 -28.872   4.181  1.00  0.00
ATOM   3550  CB  ASN A 439      32.038 -31.716   4.667  1.00  0.00
ATOM   3551  CG  ASN A 439      32.700 -31.761   6.040  1.00  0.00
ATOM   3552  ND2 ASN A 439      33.503 -32.773   6.299  1.00  0.00
ATOM   3553  OD1 ASN A 439      32.491 -30.887   6.870  1.00  0.00
ATOM   3554  N   ARG A 440      30.384 -28.887   5.966  1.00  0.00
ATOM   3555  CA  ARG A 440      30.535 -27.472   6.132  1.00  0.00
ATOM   3556  C   ARG A 440      31.967 -27.120   6.393  1.00  0.00
ATOM   3557  O   ARG A 440      32.505 -26.194   5.784  1.00  0.00
ATOM   3558  CB  ARG A 440      29.654 -26.970   7.279  1.00  0.00
ATOM   3559  CG  ARG A 440      28.172 -26.992   6.903  1.00  0.00
ATOM   3560  CD  ARG A 440      27.307 -26.572   8.090  1.00  0.00
ATOM   3561  NE  ARG A 440      25.879 -26.629   7.713  1.00  0.00
ATOM   3562  CZ  ARG A 440      24.909 -26.408   8.582  1.00  0.00
ATOM   3563  NH1 ARG A 440      23.648 -26.468   8.204  1.00  0.00
ATOM   3564  NH2 ARG A 440      25.205 -26.125   9.833  1.00  0.00
ATOM   3565  N   ILE A 441      32.637 -27.850   7.303  1.00  0.00
ATOM   3566  CA  ILE A 441      33.961 -27.454   7.694  1.00  0.00
ATOM   3567  C   ILE A 441      34.879 -27.540   6.519  1.00  0.00
ATOM   3568  O   ILE A 441      35.689 -26.640   6.290  1.00  0.00
ATOM   3569  CB  ILE A 441      34.494 -28.329   8.851  1.00  0.00
ATOM   3570  CG1 ILE A 441      33.702 -28.057  10.135  1.00  0.00
ATOM   3571  CG2 ILE A 441      35.969 -28.022   9.114  1.00  0.00
ATOM   3572  CD1 ILE A 441      34.016 -29.085  11.217  1.00  0.00
ATOM   3573  N   LEU A 442      34.755 -28.630   5.753  1.00  0.00
ATOM   3574  CA  LEU A 442      35.578 -28.909   4.623  1.00  0.00
ATOM   3575  C   LEU A 442      35.357 -27.824   3.612  1.00  0.00
ATOM   3576  O   LEU A 442      36.306 -27.349   2.986  1.00  0.00
ATOM   3577  CB  LEU A 442      35.256 -30.273   4.007  1.00  0.00
ATOM   3578  CG  LEU A 442      36.157 -30.614   2.814  1.00  0.00
ATOM   3579  CD1 LEU A 442      37.621 -30.638   3.249  1.00  0.00
ATOM   3580  CD2 LEU A 442      35.791 -31.986   2.250  1.00  0.00
ATOM   3581  N   ARG A 443      34.090 -27.407   3.440  1.00  0.00
ATOM   3582  CA  ARG A 443      33.754 -26.389   2.485  1.00  0.00
ATOM   3583  C   ARG A 443      34.434 -25.108   2.861  1.00  0.00
ATOM   3584  O   ARG A 443      34.988 -24.418   2.003  1.00  0.00
ATOM   3585  CB  ARG A 443      32.240 -26.177   2.413  1.00  0.00
ATOM   3586  CG  ARG A 443      31.868 -25.105   1.388  1.00  0.00
ATOM   3587  CD  ARG A 443      32.263 -25.543  -0.021  1.00  0.00
ATOM   3588  NE  ARG A 443      31.871 -24.504  -0.996  1.00  0.00
ATOM   3589  CZ  ARG A 443      32.259 -24.538  -2.258  1.00  0.00
ATOM   3590  NH1 ARG A 443      31.887 -23.591  -3.096  1.00  0.00
ATOM   3591  NH2 ARG A 443      33.023 -25.523  -2.681  1.00  0.00
ATOM   3592  N   LEU A 444      34.423 -24.745   4.160  1.00  0.00
ATOM   3593  CA  LEU A 444      35.026 -23.509   4.575  1.00  0.00
ATOM   3594  C   LEU A 444      36.494 -23.539   4.304  1.00  0.00
ATOM   3595  O   LEU A 444      37.061 -22.559   3.817  1.00  0.00
ATOM   3596  CB  LEU A 444      34.773 -23.255   6.064  1.00  0.00
ATOM   3597  CG  LEU A 444      33.306 -22.929   6.370  1.00  0.00
ATOM   3598  CD1 LEU A 444      33.083 -22.872   7.879  1.00  0.00
ATOM   3599  CD2 LEU A 444      32.928 -21.577   5.767  1.00  0.00
ATOM   3600  N   LYS A 445      37.162 -24.668   4.604  1.00  0.00
ATOM   3601  CA  LYS A 445      38.578 -24.734   4.384  1.00  0.00
ATOM   3602  C   LYS A 445      38.839 -24.597   2.917  1.00  0.00
ATOM   3603  O   LYS A 445      39.772 -23.902   2.509  1.00  0.00
ATOM   3604  CB  LYS A 445      39.169 -26.048   4.905  1.00  0.00
ATOM   3605  CG  LYS A 445      39.176 -26.094   6.433  1.00  0.00
ATOM   3606  CD  LYS A 445      39.750 -27.421   6.932  1.00  0.00
ATOM   3607  CE  LYS A 445      39.739 -27.474   8.459  1.00  0.00
ATOM   3608  NZ  LYS A 445      40.256 -28.787   8.925  1.00  0.00
ATOM   3609  N   PHE A 446      38.009 -25.257   2.091  1.00  0.00
ATOM   3610  CA  PHE A 446      38.150 -25.238   0.662  1.00  0.00
ATOM   3611  C   PHE A 446      37.957 -23.836   0.160  1.00  0.00
ATOM   3612  O   PHE A 446      38.722 -23.361  -0.681  1.00  0.00
ATOM   3613  CB  PHE A 446      37.140 -26.177  -0.006  1.00  0.00
ATOM   3614  CG  PHE A 446      37.278 -26.182  -1.512  1.00  0.00
ATOM   3615  CD1 PHE A 446      38.292 -26.916  -2.123  1.00  0.00
ATOM   3616  CD2 PHE A 446      36.391 -25.451  -2.299  1.00  0.00
ATOM   3617  CE1 PHE A 446      38.418 -26.919  -3.511  1.00  0.00
ATOM   3618  CE2 PHE A 446      36.517 -25.454  -3.687  1.00  0.00
ATOM   3619  CZ  PHE A 446      37.530 -26.188  -4.292  1.00  0.00
ATOM   3620  N   GLU A 447      36.929 -23.127   0.667  1.00  0.00
ATOM   3621  CA  GLU A 447      36.634 -21.809   0.179  1.00  0.00
ATOM   3622  C   GLU A 447      37.754 -20.871   0.494  1.00  0.00
ATOM   3623  O   GLU A 447      38.114 -20.027  -0.329  1.00  0.00
ATOM   3624  CB  GLU A 447      35.327 -21.289   0.783  1.00  0.00
ATOM   3625  CG  GLU A 447      34.116 -22.045   0.234  1.00  0.00
ATOM   3626  CD  GLU A 447      32.830 -21.584   0.911  1.00  0.00
ATOM   3627  OE1 GLU A 447      31.759 -22.025   0.487  1.00  0.00
ATOM   3628  OE2 GLU A 447      32.928 -20.789   1.854  1.00  0.00
ATOM   3629  N   GLU A 448      38.353 -20.984   1.693  1.00  0.00
ATOM   3630  CA  GLU A 448      39.413 -20.077   2.022  1.00  0.00
ATOM   3631  C   GLU A 448      40.541 -20.327   1.075  1.00  0.00
ATOM   3632  O   GLU A 448      41.187 -19.387   0.608  1.00  0.00
ATOM   3633  CB  GLU A 448      39.891 -20.250   3.467  1.00  0.00
ATOM   3634  CG  GLU A 448      38.840 -19.766   4.466  1.00  0.00
ATOM   3635  CD  GLU A 448      39.286 -20.030   5.900  1.00  0.00
ATOM   3636  OE1 GLU A 448      38.589 -19.587   6.817  1.00  0.00
ATOM   3637  OE2 GLU A 448      40.327 -20.676   6.070  1.00  0.00
ATOM   3638  N   LYS A 449      40.795 -21.611   0.767  1.00  0.00
ATOM   3639  CA  LYS A 449      41.857 -21.986  -0.116  1.00  0.00
ATOM   3640  C   LYS A 449      41.554 -21.425  -1.473  1.00  0.00
ATOM   3641  O   LYS A 449      42.453 -20.951  -2.170  1.00  0.00
ATOM   3642  CB  LYS A 449      42.020 -23.507  -0.198  1.00  0.00
ATOM   3643  CG  LYS A 449      42.568 -24.085   1.107  1.00  0.00
ATOM   3644  CD  LYS A 449      44.015 -23.644   1.329  1.00  0.00
ATOM   3645  CE  LYS A 449      44.591 -24.295   2.586  1.00  0.00
ATOM   3646  NZ  LYS A 449      45.979 -23.813   2.817  1.00  0.00
ATOM   3647  N   PHE A 450      40.270 -21.460  -1.878  1.00  0.00
ATOM   3648  CA  PHE A 450      39.859 -20.984  -3.168  1.00  0.00
ATOM   3649  C   PHE A 450      40.215 -19.540  -3.296  1.00  0.00
ATOM   3650  O   PHE A 450      40.772 -19.120  -4.312  1.00  0.00
ATOM   3651  CB  PHE A 450      38.353 -21.172  -3.375  1.00  0.00
ATOM   3652  CG  PHE A 450      37.886 -20.606  -4.697  1.00  0.00
ATOM   3653  CD1 PHE A 450      38.052 -21.334  -5.873  1.00  0.00
ATOM   3654  CD2 PHE A 450      37.285 -19.350  -4.749  1.00  0.00
ATOM   3655  CE1 PHE A 450      37.621 -20.811  -7.091  1.00  0.00
ATOM   3656  CE2 PHE A 450      36.854 -18.827  -5.967  1.00  0.00
ATOM   3657  CZ  PHE A 450      37.022 -19.558  -7.136  1.00  0.00
ATOM   3658  N   GLN A 451      39.908 -18.734  -2.260  1.00  0.00
ATOM   3659  CA  GLN A 451      40.177 -17.326  -2.325  1.00  0.00
ATOM   3660  C   GLN A 451      41.646 -17.113  -2.464  1.00  0.00
ATOM   3661  O   GLN A 451      42.086 -16.283  -3.262  1.00  0.00
ATOM   3662  CB  GLN A 451      39.656 -16.601  -1.081  1.00  0.00
ATOM   3663  CG  GLN A 451      38.128 -16.573  -1.047  1.00  0.00
ATOM   3664  CD  GLN A 451      37.621 -15.943   0.246  1.00  0.00
ATOM   3665  NE2 GLN A 451      36.534 -15.203   0.185  1.00  0.00
ATOM   3666  OE1 GLN A 451      38.207 -16.121   1.305  1.00  0.00
ATOM   3667  N   LYS A 452      42.451 -17.863  -1.694  1.00  0.00
ATOM   3668  CA  LYS A 452      43.871 -17.678  -1.738  1.00  0.00
ATOM   3669  C   LYS A 452      44.374 -17.994  -3.108  1.00  0.00
ATOM   3670  O   LYS A 452      45.249 -17.300  -3.629  1.00  0.00
ATOM   3671  CB  LYS A 452      44.574 -18.560  -0.701  1.00  0.00
ATOM   3672  CG  LYS A 452      44.313 -18.069   0.723  1.00  0.00
ATOM   3673  CD  LYS A 452      45.013 -18.969   1.742  1.00  0.00
ATOM   3674  CE  LYS A 452      44.745 -18.483   3.166  1.00  0.00
ATOM   3675  NZ  LYS A 452      45.407 -19.386   4.144  1.00  0.00
ATOM   3676  N   PHE A 453      43.838 -19.048  -3.746  1.00  0.00
ATOM   3677  CA  PHE A 453      44.291 -19.416  -5.056  1.00  0.00
ATOM   3678  C   PHE A 453      43.951 -18.357  -6.049  1.00  0.00
ATOM   3679  O   PHE A 453      44.737 -18.072  -6.954  1.00  0.00
ATOM   3680  CB  PHE A 453      43.671 -20.751  -5.482  1.00  0.00
ATOM   3681  CG  PHE A 453      44.187 -21.906  -4.654  1.00  0.00
ATOM   3682  CD1 PHE A 453      43.371 -23.005  -4.393  1.00  0.00
ATOM   3683  CD2 PHE A 453      45.483 -21.880  -4.145  1.00  0.00
ATOM   3684  CE1 PHE A 453      43.847 -24.069  -3.630  1.00  0.00
ATOM   3685  CE2 PHE A 453      45.961 -22.945  -3.382  1.00  0.00
ATOM   3686  CZ  PHE A 453      45.142 -24.038  -3.125  1.00  0.00
ATOM   3687  N   LEU A 454      42.773 -17.725  -5.921  1.00  0.00
ATOM   3688  CA  LEU A 454      42.438 -16.701  -6.866  1.00  0.00
ATOM   3689  C   LEU A 454      43.492 -15.647  -6.742  1.00  0.00
ATOM   3690  O   LEU A 454      43.945 -15.093  -7.746  1.00  0.00
ATOM   3691  CB  LEU A 454      41.056 -16.094  -6.609  1.00  0.00
ATOM   3692  CG  LEU A 454      39.912 -17.066  -6.919  1.00  0.00
ATOM   3693  CD1 LEU A 454      38.579 -16.473  -6.469  1.00  0.00
ATOM   3694  CD2 LEU A 454      39.845 -17.341  -8.421  1.00  0.00
ATOM   3695  N   GLU A 455      43.901 -15.363  -5.491  1.00  0.00
ATOM   3696  CA  GLU A 455      44.882 -14.362  -5.178  1.00  0.00
ATOM   3697  C   GLU A 455      46.201 -14.789  -5.769  1.00  0.00
ATOM   3698  O   GLU A 455      46.883 -13.994  -6.418  1.00  0.00
ATOM   3699  CB  GLU A 455      45.024 -14.158  -3.667  1.00  0.00
ATOM   3700  CG  GLU A 455      43.799 -13.457  -3.079  1.00  0.00
ATOM   3701  CD  GLU A 455      43.893 -13.376  -1.559  1.00  0.00
ATOM   3702  OE1 GLU A 455      43.010 -12.761  -0.954  1.00  0.00
ATOM   3703  OE2 GLU A 455      44.851 -13.931  -1.010  1.00  0.00
ATOM   3704  N   ASN A 456      46.544 -16.072  -5.535  1.00  0.00
ATOM   3705  CA  ASN A 456      47.777 -16.745  -5.840  1.00  0.00
ATOM   3706  C   ASN A 456      48.022 -16.964  -7.299  1.00  0.00
ATOM   3707  O   ASN A 456      49.170 -16.975  -7.746  1.00  0.00
ATOM   3708  CB  ASN A 456      47.802 -18.082  -5.094  1.00  0.00
ATOM   3709  CG  ASN A 456      48.042 -17.879  -3.602  1.00  0.00
ATOM   3710  ND2 ASN A 456      47.470 -18.723  -2.769  1.00  0.00
ATOM   3711  OD1 ASN A 456      48.742 -16.962  -3.196  1.00  0.00
ATOM   3712  N   GLU A 457      46.980 -17.144  -8.132  1.00  0.00
ATOM   3713  CA  GLU A 457      47.274 -17.502  -9.495  1.00  0.00
ATOM   3714  C   GLU A 457      46.604 -16.600 -10.463  1.00  0.00
ATOM   3715  O   GLU A 457      45.419 -16.294 -10.317  1.00  0.00
ATOM   3716  CB  GLU A 457      46.858 -18.953  -9.753  1.00  0.00
ATOM   3717  CG  GLU A 457      46.854 -19.276 -11.248  1.00  0.00
ATOM   3718  CD  GLU A 457      48.265 -19.224 -11.823  1.00  0.00
ATOM   3719  OE1 GLU A 457      49.207 -19.072 -11.039  1.00  0.00
ATOM   3720  OE2 GLU A 457      48.395 -19.336 -13.047  1.00  0.00
ATOM   3721  N   ASP A 458      47.350 -16.145 -11.500  1.00  0.00
ATOM   3722  CA  ASP A 458      46.896 -15.321 -12.595  1.00  0.00
ATOM   3723  C   ASP A 458      46.050 -16.072 -13.592  1.00  0.00
ATOM   3724  O   ASP A 458      45.077 -15.531 -14.121  1.00  0.00
ATOM   3725  CB  ASP A 458      48.108 -14.701 -13.296  1.00  0.00
ATOM   3726  CG  ASP A 458      48.775 -13.643 -12.422  1.00  0.00
ATOM   3727  OD1 ASP A 458      49.967 -13.390 -12.622  1.00  0.00
ATOM   3728  OD2 ASP A 458      47.708 -13.146 -11.462  1.00  0.00
ATOM   3729  N   MET A 459      46.387 -17.344 -13.877  1.00  0.00
ATOM   3730  CA  MET A 459      45.694 -18.044 -14.924  1.00  0.00
ATOM   3731  C   MET A 459      44.371 -18.575 -14.478  1.00  0.00
ATOM   3732  O   MET A 459      44.087 -18.622 -13.280  1.00  0.00
ATOM   3733  CB  MET A 459      46.569 -19.189 -15.440  1.00  0.00
ATOM   3734  CG  MET A 459      47.859 -18.665 -16.071  1.00  0.00
ATOM   3735  SD  MET A 459      48.879 -20.014 -16.710  1.00  0.00
ATOM   3736  CE  MET A 459      47.907 -20.428 -18.170  1.00  0.00
ATOM   3737  N   HIS A 460      43.560 -18.986 -15.479  1.00  0.00
ATOM   3738  CA  HIS A 460      42.242 -19.519 -15.283  1.00  0.00
ATOM   3739  C   HIS A 460      42.234 -20.813 -16.040  1.00  0.00
ATOM   3740  O   HIS A 460      43.003 -20.990 -16.986  1.00  0.00
ATOM   3741  CB  HIS A 460      41.127 -18.603 -15.796  1.00  0.00
ATOM   3742  CG  HIS A 460      41.075 -17.279 -15.090  1.00  0.00
ATOM   3743  ND1 HIS A 460      40.489 -17.105 -13.855  1.00  0.00
ATOM   3744  CD2 HIS A 460      41.546 -16.060 -15.461  1.00  0.00
ATOM   3745  CE1 HIS A 460      40.603 -15.831 -13.500  1.00  0.00
ATOM   3746  NE2 HIS A 460      41.242 -15.175 -14.460  1.00  0.00
ATOM   3747  N   ASP A 461      41.364 -21.778 -15.670  1.00  0.00
ATOM   3748  CA  ASP A 461      40.463 -21.665 -14.565  1.00  0.00
ATOM   3749  C   ASP A 461      41.146 -22.318 -13.409  1.00  0.00
ATOM   3750  O   ASP A 461      42.337 -22.627 -13.479  1.00  0.00
ATOM   3751  CB  ASP A 461      39.111 -22.336 -14.824  1.00  0.00
ATOM   3752  CG  ASP A 461      38.377 -21.677 -15.988  1.00  0.00
ATOM   3753  OD1 ASP A 461      38.040 -22.387 -16.940  1.00  0.00
ATOM   3754  OD2 ASP A 461      38.246 -20.205 -15.633  1.00  0.00
ATOM   3755  N   SER A 462      40.025 -22.341 -12.577  1.00  0.00
ATOM   3756  CA  SER A 462      39.986 -23.004 -11.315  1.00  0.00
ATOM   3757  C   SER A 462      41.262 -22.475 -11.005  1.00  0.00
ATOM   3758  O   SER A 462      41.425 -21.259 -10.894  1.00  0.00
ATOM   3759  CB  SER A 462      40.025 -24.532 -11.242  1.00  0.00
ATOM   3760  OG  SER A 462      41.275 -25.010 -11.717  1.00  0.00
ATOM   3761  N   GLU A 463      42.312 -23.269 -10.833  1.00  0.00
ATOM   3762  CA  GLU A 463      43.209 -22.228 -10.994  1.00  0.00
ATOM   3763  C   GLU A 463      43.813 -22.101 -12.501  1.00  0.00
ATOM   3764  O   GLU A 463      43.808 -21.018 -13.088  1.00  0.00
ATOM   3765  CB  GLU A 463      44.347 -22.397  -9.984  1.00  0.00
ATOM   3766  CG  GLU A 463      45.312 -21.212 -10.024  1.00  0.00
ATOM   3767  CD  GLU A 463      46.319 -21.288  -8.881  1.00  0.00
ATOM   3768  OE1 GLU A 463      47.516 -21.376  -9.165  1.00  0.00
ATOM   3769  OE2 GLU A 463      45.882 -21.258  -7.724  1.00  0.00
ATOM   3770  N   SER A 464      44.369 -23.069 -13.303  1.00  0.00
ATOM   3771  CA  SER A 464      45.040 -22.804 -14.580  1.00  0.00
ATOM   3772  C   SER A 464      44.391 -23.253 -15.848  1.00  0.00
ATOM   3773  O   SER A 464      43.245 -23.706 -15.838  1.00  0.00
ATOM   3774  CB  SER A 464      46.433 -23.425 -14.461  1.00  0.00
ATOM   3775  OG  SER A 464      47.225 -23.064 -15.583  1.00  0.00
ATOM   3776  N   TYR A 465      45.195 -23.107 -16.941  1.00  0.00
ATOM   3777  CA  TYR A 465      44.888 -23.216 -18.358  1.00  0.00
ATOM   3778  C   TYR A 465      44.222 -24.522 -18.654  1.00  0.00
ATOM   3779  O   TYR A 465      43.460 -24.632 -19.616  1.00  0.00
ATOM   3780  CB  TYR A 465      46.163 -23.078 -19.197  1.00  0.00
ATOM   3781  CG  TYR A 465      45.876 -23.096 -20.684  1.00  0.00
ATOM   3782  CD1 TYR A 465      45.371 -21.962 -21.321  1.00  0.00
ATOM   3783  CD2 TYR A 465      46.114 -24.250 -21.433  1.00  0.00
ATOM   3784  CE1 TYR A 465      45.106 -21.980 -22.692  1.00  0.00
ATOM   3785  CE2 TYR A 465      45.850 -24.270 -22.804  1.00  0.00
ATOM   3786  CZ  TYR A 465      45.347 -23.135 -23.429  1.00  0.00
ATOM   3787  OH  TYR A 465      45.087 -23.154 -24.778  1.00  0.00
ATOM   3788  N   ARG A 466      44.517 -25.508 -17.806  1.00  0.00
ATOM   3789  CA  ARG A 466      44.119 -26.865 -17.887  1.00  0.00
ATOM   3790  C   ARG A 466      42.624 -27.000 -17.931  1.00  0.00
ATOM   3791  O   ARG A 466      42.094 -27.864 -18.632  1.00  0.00
ATOM   3792  CB  ARG A 466      44.682 -27.648 -16.698  1.00  0.00
ATOM   3793  CG  ARG A 466      46.206 -27.749 -16.760  1.00  0.00
ATOM   3794  CD  ARG A 466      46.844 -26.365 -16.643  1.00  0.00
ATOM   3795  NE  ARG A 466      48.315 -26.485 -16.729  1.00  0.00
ATOM   3796  CZ  ARG A 466      48.943 -26.655 -17.879  1.00  0.00
ATOM   3797  NH1 ARG A 466      50.257 -26.757 -17.912  1.00  0.00
ATOM   3798  NH2 ARG A 466      48.253 -26.724 -18.997  1.00  0.00
ATOM   3799  N   ARG A 467      41.875 -26.161 -17.201  1.00  0.00
ATOM   3800  CA  ARG A 467      40.462 -26.385 -17.232  1.00  0.00
ATOM   3801  C   ARG A 467      39.798 -25.780 -18.424  1.00  0.00
ATOM   3802  O   ARG A 467      40.144 -24.672 -18.838  1.00  0.00
ATOM   3803  CB  ARG A 467      39.837 -25.834 -15.948  1.00  0.00
ATOM   3804  CG  ARG A 467      40.417 -26.509 -14.704  1.00  0.00
ATOM   3805  CD  ARG A 467      40.020 -27.983 -14.654  1.00  0.00
ATOM   3806  NE  ARG A 467      40.464 -28.578 -13.376  1.00  0.00
ATOM   3807  CZ  ARG A 467      40.330 -29.865 -13.111  1.00  0.00
ATOM   3808  NH1 ARG A 467      40.740 -30.355 -11.959  1.00  0.00
ATOM   3809  NH2 ARG A 467      39.784 -30.663 -14.005  1.00  0.00
ATOM   3810  N   MET A 468      38.828 -26.555 -18.947  1.00  0.00
ATOM   3811  CA  MET A 468      38.015 -26.213 -20.070  1.00  0.00
ATOM   3812  C   MET A 468      36.634 -26.587 -19.638  1.00  0.00
ATOM   3813  O   MET A 468      35.650 -26.062 -20.162  1.00  0.00
ATOM   3814  CB  MET A 468      38.381 -26.961 -21.355  1.00  0.00
ATOM   3815  CG  MET A 468      37.732 -28.343 -21.401  1.00  0.00
ATOM   3816  SD  MET A 468      38.275 -29.282 -22.846  1.00  0.00
ATOM   3817  CE  MET A 468      37.257 -30.752 -22.621  1.00  0.00
ATOM   3818  N   LEU A 469      36.580 -27.510 -18.656  1.00  0.00
ATOM   3819  CA  LEU A 469      35.383 -27.849 -17.947  1.00  0.00
ATOM   3820  C   LEU A 469      35.545 -27.134 -16.656  1.00  0.00
ATOM   3821  O   LEU A 469      36.572 -26.495 -16.419  1.00  0.00
ATOM   3822  CB  LEU A 469      35.202 -29.349 -17.697  1.00  0.00
ATOM   3823  CG  LEU A 469      35.243 -30.176 -18.987  1.00  0.00
ATOM   3824  CD1 LEU A 469      35.151 -31.665 -18.661  1.00  0.00
ATOM   3825  CD2 LEU A 469      34.073 -29.799 -19.894  1.00  0.00
ATOM   3826  N   GLU A 470      34.508 -27.248 -15.792  1.00  0.00
ATOM   3827  CA  GLU A 470      34.475 -26.745 -14.439  1.00  0.00
ATOM   3828  C   GLU A 470      35.416 -27.460 -13.484  1.00  0.00
ATOM   3829  O   GLU A 470      36.261 -26.828 -12.847  1.00  0.00
ATOM   3830  CB  GLU A 470      33.036 -26.828 -13.921  1.00  0.00
ATOM   3831  CG  GLU A 470      32.935 -26.351 -12.472  1.00  0.00
ATOM   3832  CD  GLU A 470      33.297 -24.874 -12.356  1.00  0.00
ATOM   3833  OE1 GLU A 470      33.211 -24.173 -13.368  1.00  0.00
ATOM   3834  OE2 GLU A 470      33.660 -24.454 -11.251  1.00  0.00
ATOM   3835  N   CYS A 471      35.347 -28.813 -13.320  1.00  0.00
ATOM   3836  CA  CYS A 471      36.304 -29.448 -12.442  1.00  0.00
ATOM   3837  C   CYS A 471      36.396 -30.909 -12.734  1.00  0.00
ATOM   3838  O   CYS A 471      35.542 -31.464 -13.429  1.00  0.00
ATOM   3839  CB  CYS A 471      35.914 -29.232 -10.979  1.00  0.00
ATOM   3840  SG  CYS A 471      34.365 -30.070 -10.561  1.00  0.00
ATOM   3841  N   LEU A 472      37.454 -31.551 -12.185  1.00  0.00
ATOM   3842  CA  LEU A 472      37.639 -33.007 -12.211  1.00  0.00
ATOM   3843  C   LEU A 472      36.698 -34.049 -11.565  1.00  0.00
ATOM   3844  O   LEU A 472      35.901 -33.714 -10.687  1.00  0.00
ATOM   3845  CB  LEU A 472      39.054 -33.157 -11.646  1.00  0.00
ATOM   3846  CG  LEU A 472      40.136 -33.109 -12.731  1.00  0.00
ATOM   3847  CD1 LEU A 472      39.801 -32.033 -13.762  1.00  0.00
ATOM   3848  CD2 LEU A 472      41.494 -32.786 -12.110  1.00  0.00
ATOM   3849  N   PHE A 473      36.821 -35.330 -12.025  1.00  0.00
ATOM   3850  CA  PHE A 473      36.036 -36.450 -11.539  1.00  0.00
ATOM   3851  C   PHE A 473      36.936 -37.459 -10.904  1.00  0.00
ATOM   3852  O   PHE A 473      38.057 -37.677 -11.367  1.00  0.00
ATOM   3853  CB  PHE A 473      35.243 -37.099 -12.678  1.00  0.00
ATOM   3854  CG  PHE A 473      34.192 -36.169 -13.241  1.00  0.00
ATOM   3855  CD1 PHE A 473      34.498 -35.323 -14.304  1.00  0.00
ATOM   3856  CD2 PHE A 473      32.909 -36.152 -12.699  1.00  0.00
ATOM   3857  CE1 PHE A 473      33.528 -34.466 -14.822  1.00  0.00
ATOM   3858  CE2 PHE A 473      31.939 -35.295 -13.217  1.00  0.00
ATOM   3859  CZ  PHE A 473      32.249 -34.454 -14.278  1.00  0.00
ATOM   3860  N   TYR A 474      36.453 -38.108  -9.820  1.00  0.00
ATOM   3861  CA  TYR A 474      37.228 -39.160  -9.231  1.00  0.00
ATOM   3862  C   TYR A 474      36.312 -40.305  -9.078  1.00  0.00
ATOM   3863  O   TYR A 474      35.239 -40.173  -8.487  1.00  0.00
ATOM   3864  CB  TYR A 474      37.817 -38.777  -7.869  1.00  0.00
ATOM   3865  CG  TYR A 474      38.582 -39.919  -7.233  1.00  0.00
ATOM   3866  CD1 TYR A 474      39.846 -40.275  -7.707  1.00  0.00
ATOM   3867  CD2 TYR A 474      38.029 -40.629  -6.166  1.00  0.00
ATOM   3868  CE1 TYR A 474      40.550 -41.328  -7.120  1.00  0.00
ATOM   3869  CE2 TYR A 474      38.731 -41.682  -5.578  1.00  0.00
ATOM   3870  CZ  TYR A 474      39.990 -42.028  -6.057  1.00  0.00
ATOM   3871  OH  TYR A 474      40.682 -43.065  -5.479  1.00  0.00
ATOM   3872  N   VAL A 475      36.751 -41.433  -9.612  1.00  0.00
ATOM   3873  CA  VAL A 475      35.947 -42.576  -9.566  1.00  0.00
ATOM   3874  C   VAL A 475      36.464 -43.527  -8.554  1.00  0.00
ATOM   3875  O   VAL A 475      37.673 -43.748  -8.463  1.00  0.00
ATOM   3876  CB  VAL A 475      35.872 -43.261 -10.949  1.00  0.00
ATOM   3877  CG1 VAL A 475      37.269 -43.646 -11.433  1.00  0.00
ATOM   3878  CG2 VAL A 475      35.022 -44.528 -10.869  1.00  0.00
ATOM   3879  N   PHE A 476      35.534 -44.114  -7.775  1.00  0.00
ATOM   3880  CA  PHE A 476      35.996 -44.901  -6.678  1.00  0.00
ATOM   3881  C   PHE A 476      35.060 -46.065  -6.439  1.00  0.00
ATOM   3882  O   PHE A 476      33.991 -46.144  -7.048  1.00  0.00
ATOM   3883  CB  PHE A 476      36.107 -44.050  -5.409  1.00  0.00
ATOM   3884  CG  PHE A 476      36.618 -44.850  -4.232  1.00  0.00
ATOM   3885  CD1 PHE A 476      37.821 -45.546  -4.322  1.00  0.00
ATOM   3886  CD2 PHE A 476      35.888 -44.896  -3.046  1.00  0.00
ATOM   3887  CE1 PHE A 476      38.291 -46.283  -3.236  1.00  0.00
ATOM   3888  CE2 PHE A 476      36.357 -45.632  -1.960  1.00  0.00
ATOM   3889  CZ  PHE A 476      37.558 -46.325  -2.056  1.00  0.00
ATOM   3890  N   ASP A 477      35.459 -46.987  -5.531  1.00  0.00
ATOM   3891  CA  ASP A 477      34.715 -48.125  -5.073  1.00  0.00
ATOM   3892  C   ASP A 477      33.689 -47.618  -4.104  1.00  0.00
ATOM   3893  O   ASP A 477      33.880 -46.573  -3.480  1.00  0.00
ATOM   3894  CB  ASP A 477      35.604 -49.173  -4.397  1.00  0.00
ATOM   3895  CG  ASP A 477      36.513 -49.866  -5.407  1.00  0.00
ATOM   3896  OD1 ASP A 477      37.563 -50.371  -4.995  1.00  0.00
ATOM   3897  OD2 ASP A 477      35.827 -49.741  -6.757  1.00  0.00
ATOM   3898  N   PRO A 478      32.625 -48.355  -3.982  1.00  0.00
ATOM   3899  CA  PRO A 478      31.575 -47.970  -3.083  1.00  0.00
ATOM   3900  C   PRO A 478      31.874 -48.054  -1.618  1.00  0.00
ATOM   3901  O   PRO A 478      31.144 -47.495  -0.797  1.00  0.00
ATOM   3902  CB  PRO A 478      30.468 -48.950  -3.479  1.00  0.00
ATOM   3903  CG  PRO A 478      31.182 -50.145  -4.071  1.00  0.00
ATOM   3904  CD  PRO A 478      32.405 -49.601  -4.790  1.00  0.00
ATOM   3905  N   GLU A 479      32.972 -48.759  -1.263  1.00  0.00
ATOM   3906  CA  GLU A 479      33.464 -48.952   0.074  1.00  0.00
ATOM   3907  C   GLU A 479      32.822 -50.190   0.612  1.00  0.00
ATOM   3908  O   GLU A 479      31.725 -50.134   1.170  1.00  0.00
ATOM   3909  CB  GLU A 479      33.155 -47.761   0.985  1.00  0.00
ATOM   3910  CG  GLU A 479      33.927 -46.513   0.556  1.00  0.00
ATOM   3911  CD  GLU A 479      35.430 -46.724   0.703  1.00  0.00
ATOM   3912  OE1 GLU A 479      35.934 -47.714   0.165  1.00  0.00
ATOM   3913  OE2 GLU A 479      36.069 -45.889   1.354  1.00  0.00
ATOM   3914  N   VAL A 480      33.502 -51.348   0.461  1.00  0.00
ATOM   3915  CA  VAL A 480      32.975 -52.594   0.960  1.00  0.00
ATOM   3916  C   VAL A 480      33.827 -53.068   2.106  1.00  0.00
ATOM   3917  O   VAL A 480      34.905 -53.626   1.895  1.00  0.00
ATOM   3918  CB  VAL A 480      32.920 -53.675  -0.143  1.00  0.00
ATOM   3919  CG1 VAL A 480      32.354 -54.980   0.414  1.00  0.00
ATOM   3920  CG2 VAL A 480      32.029 -53.214  -1.295  1.00  0.00
ATOM   3921  N   SER A 481      33.344 -52.855   3.356  1.00  0.00
ATOM   3922  CA  SER A 481      34.006 -53.229   4.584  1.00  0.00
ATOM   3923  C   SER A 481      33.152 -52.710   5.701  1.00  0.00
ATOM   3924  O   SER A 481      32.023 -52.271   5.474  1.00  0.00
ATOM   3925  CB  SER A 481      35.417 -52.649   4.697  1.00  0.00
ATOM   3926  OG  SER A 481      35.357 -51.233   4.771  1.00  0.00
ATOM   3927  N   VAL A 482      33.689 -52.748   6.938  1.00  0.00
ATOM   3928  CA  VAL A 482      33.022 -52.153   8.061  1.00  0.00
ATOM   3929  C   VAL A 482      33.779 -50.882   8.277  1.00  0.00
ATOM   3930  O   VAL A 482      35.008 -50.892   8.363  1.00  0.00
ATOM   3931  CB  VAL A 482      33.038 -53.005   9.349  1.00  0.00
ATOM   3932  CG1 VAL A 482      32.347 -52.262  10.492  1.00  0.00
ATOM   3933  CG2 VAL A 482      32.308 -54.328   9.121  1.00  0.00
ATOM   3934  N   LYS A 483      33.094 -49.732   8.382  1.00  0.00
ATOM   3935  CA  LYS A 483      33.915 -48.575   8.529  1.00  0.00
ATOM   3936  C   LYS A 483      33.398 -47.779   9.672  1.00  0.00
ATOM   3937  O   LYS A 483      33.328 -48.274  10.799  1.00  0.00
ATOM   3938  CB  LYS A 483      33.929 -47.723   7.256  1.00  0.00
ATOM   3939  CG  LYS A 483      34.674 -48.424   6.119  1.00  0.00
ATOM   3940  CD  LYS A 483      34.770 -47.514   4.894  1.00  0.00
ATOM   3941  CE  LYS A 483      35.442 -48.244   3.732  1.00  0.00
ATOM   3942  NZ  LYS A 483      36.721 -48.850   4.185  1.00  0.00
ATOM   3943  N   LYS A 484      33.006 -46.510   9.429  1.00  0.00
ATOM   3944  CA  LYS A 484      32.632 -45.635  10.509  1.00  0.00
ATOM   3945  C   LYS A 484      31.140 -45.461  10.620  1.00  0.00
ATOM   3946  O   LYS A 484      30.375 -46.329  10.196  1.00  0.00
ATOM   3947  CB  LYS A 484      33.310 -44.274  10.322  1.00  0.00
ATOM   3948  CG  LYS A 484      34.797 -44.334  10.672  1.00  0.00
ATOM   3949  CD  LYS A 484      35.498 -43.034  10.279  1.00  0.00
ATOM   3950  CE  LYS A 484      36.910 -42.984  10.862  1.00  0.00
ATOM   3951  NZ  LYS A 484      36.848 -42.653  12.311  1.00  0.00
ATOM   3952  N   LYS A 485      30.748 -44.302  11.200  1.00  0.00
ATOM   3953  CA  LYS A 485      29.413 -43.868  11.560  1.00  0.00
ATOM   3954  C   LYS A 485      28.468 -43.874  10.383  1.00  0.00
ATOM   3955  O   LYS A 485      27.428 -44.535  10.418  1.00  0.00
ATOM   3956  CB  LYS A 485      29.479 -42.468  12.177  1.00  0.00
ATOM   3957  CG  LYS A 485      28.103 -41.997  12.650  1.00  0.00
ATOM   3958  CD  LYS A 485      28.188 -40.592  13.248  1.00  0.00
ATOM   3959  CE  LYS A 485      26.815 -40.126  13.728  1.00  0.00
ATOM   3960  NZ  LYS A 485      26.931 -38.796  14.384  1.00  0.00
ATOM   3961  N   HIS A 486      28.808 -43.141   9.303  1.00  0.00
ATOM   3962  CA  HIS A 486      27.977 -43.062   8.132  1.00  0.00
ATOM   3963  C   HIS A 486      28.683 -43.810   7.053  1.00  0.00
ATOM   3964  O   HIS A 486      29.799 -44.294   7.253  1.00  0.00
ATOM   3965  CB  HIS A 486      27.717 -41.619   7.689  1.00  0.00
ATOM   3966  CG  HIS A 486      26.847 -40.853   8.642  1.00  0.00
ATOM   3967  ND1 HIS A 486      25.472 -40.932   8.638  1.00  0.00
ATOM   3968  CD2 HIS A 486      27.174 -39.986   9.636  1.00  0.00
ATOM   3969  CE1 HIS A 486      24.992 -40.144   9.592  1.00  0.00
ATOM   3970  NE2 HIS A 486      26.007 -39.557  10.213  1.00  0.00
ATOM   3971  N   LEU A 487      28.052 -43.920   5.870  1.00  0.00
ATOM   3972  CA  LEU A 487      28.646 -44.650   4.780  1.00  0.00
ATOM   3973  C   LEU A 487      29.415 -43.633   3.976  1.00  0.00
ATOM   3974  O   LEU A 487      28.919 -42.535   3.717  1.00  0.00
ATOM   3975  CB  LEU A 487      27.610 -45.345   3.893  1.00  0.00
ATOM   3976  CG  LEU A 487      26.788 -46.395   4.649  1.00  0.00
ATOM   3977  CD1 LEU A 487      25.712 -46.979   3.737  1.00  0.00
ATOM   3978  CD2 LEU A 487      27.692 -47.529   5.130  1.00  0.00
ATOM   3979  N   LEU A 488      30.651 -44.009   3.567  1.00  0.00
ATOM   3980  CA  LEU A 488      31.640 -43.304   2.781  1.00  0.00
ATOM   3981  C   LEU A 488      32.560 -42.495   3.669  1.00  0.00
ATOM   3982  O   LEU A 488      32.143 -41.495   4.256  1.00  0.00
ATOM   3983  CB  LEU A 488      30.954 -42.388   1.764  1.00  0.00
ATOM   3984  CG  LEU A 488      30.152 -43.163   0.712  1.00  0.00
ATOM   3985  CD1 LEU A 488      29.416 -42.193  -0.209  1.00  0.00
ATOM   3986  CD2 LEU A 488      31.086 -44.028  -0.133  1.00  0.00
ATOM   3987  N   GLN A 489      33.833 -42.915   3.774  1.00  0.00
ATOM   3988  CA  GLN A 489      34.848 -42.250   4.539  1.00  0.00
ATOM   3989  C   GLN A 489      35.094 -40.957   3.883  1.00  0.00
ATOM   3990  O   GLN A 489      35.294 -39.943   4.554  1.00  0.00
ATOM   3991  CB  GLN A 489      36.148 -43.055   4.619  1.00  0.00
ATOM   3992  CG  GLN A 489      35.969 -44.331   5.441  1.00  0.00
ATOM   3993  CD  GLN A 489      37.247 -45.163   5.447  1.00  0.00
ATOM   3994  NE2 GLN A 489      37.575 -45.779   6.563  1.00  0.00
ATOM   3995  OE1 GLN A 489      37.944 -45.253   4.446  1.00  0.00
ATOM   3996  N   ILE A 490      35.070 -41.004   2.546  1.00  0.00
ATOM   3997  CA  ILE A 490      35.255 -39.788   1.860  1.00  0.00
ATOM   3998  C   ILE A 490      34.167 -38.877   2.249  1.00  0.00
ATOM   3999  O   ILE A 490      34.377 -37.669   2.375  1.00  0.00
ATOM   4000  CB  ILE A 490      35.269 -39.975   0.326  1.00  0.00
ATOM   4001  CG1 ILE A 490      36.521 -40.749  -0.106  1.00  0.00
ATOM   4002  CG2 ILE A 490      35.270 -38.616  -0.376  1.00  0.00
ATOM   4003  CD1 ILE A 490      36.444 -41.167  -1.570  1.00  0.00
ATOM   4004  N   LEU A 491      32.931 -39.373   2.476  1.00  0.00
ATOM   4005  CA  LEU A 491      31.819 -38.535   2.846  1.00  0.00
ATOM   4006  C   LEU A 491      32.233 -37.711   4.028  1.00  0.00
ATOM   4007  O   LEU A 491      32.196 -36.480   3.977  1.00  0.00
ATOM   4008  CB  LEU A 491      30.576 -39.359   3.191  1.00  0.00
ATOM   4009  CG  LEU A 491      29.364 -38.489   3.543  1.00  0.00
ATOM   4010  CD1 LEU A 491      28.982 -37.611   2.354  1.00  0.00
ATOM   4011  CD2 LEU A 491      28.169 -39.369   3.907  1.00  0.00
ATOM   4012  N   GLU A 492      32.642 -38.389   5.113  1.00  0.00
ATOM   4013  CA  GLU A 492      32.959 -37.700   6.328  1.00  0.00
ATOM   4014  C   GLU A 492      34.210 -36.907   6.186  1.00  0.00
ATOM   4015  O   GLU A 492      34.238 -35.719   6.512  1.00  0.00
ATOM   4016  CB  GLU A 492      33.096 -38.696   7.483  1.00  0.00
ATOM   4017  CG  GLU A 492      31.741 -39.286   7.877  1.00  0.00
ATOM   4018  CD  GLU A 492      31.898 -40.323   8.984  1.00  0.00
ATOM   4019  OE1 GLU A 492      33.033 -40.552   9.409  1.00  0.00
ATOM   4020  OE2 GLU A 492      30.876 -40.883   9.399  1.00  0.00
ATOM   4021  N   LYS A 493      35.279 -37.550   5.686  1.00  0.00
ATOM   4022  CA  LYS A 493      36.534 -36.873   5.559  1.00  0.00
ATOM   4023  C   LYS A 493      36.861 -36.946   4.124  1.00  0.00
ATOM   4024  O   LYS A 493      36.616 -37.966   3.477  1.00  0.00
ATOM   4025  CB  LYS A 493      37.655 -37.506   6.389  1.00  0.00
ATOM   4026  CG  LYS A 493      37.362 -37.422   7.887  1.00  0.00
ATOM   4027  CD  LYS A 493      38.539 -37.961   8.700  1.00  0.00
ATOM   4028  CE  LYS A 493      38.230 -37.912  10.196  1.00  0.00
ATOM   4029  NZ  LYS A 493      39.391 -38.422  10.971  1.00  0.00
ATOM   4030  N   GLY A 494      37.424 -35.902   3.558  1.00  0.00
ATOM   4031  CA  GLY A 494      37.418 -35.963   2.146  1.00  0.00
ATOM   4032  C   GLY A 494      38.466 -36.793   1.478  1.00  0.00
ATOM   4033  O   GLY A 494      38.867 -37.835   2.000  1.00  0.00
ATOM   4034  N   PHE A 495      38.927 -36.312   0.291  1.00  0.00
ATOM   4035  CA  PHE A 495      39.881 -37.015  -0.534  1.00  0.00
ATOM   4036  C   PHE A 495      41.168 -37.144   0.195  1.00  0.00
ATOM   4037  O   PHE A 495      41.725 -36.149   0.664  1.00  0.00
ATOM   4038  CB  PHE A 495      40.103 -36.286  -1.863  1.00  0.00
ATOM   4039  CG  PHE A 495      38.891 -36.364  -2.764  1.00  0.00
ATOM   4040  CD1 PHE A 495      38.000 -35.296  -2.840  1.00  0.00
ATOM   4041  CD2 PHE A 495      38.657 -37.507  -3.525  1.00  0.00
ATOM   4042  CE1 PHE A 495      36.884 -35.370  -3.671  1.00  0.00
ATOM   4043  CE2 PHE A 495      37.540 -37.581  -4.356  1.00  0.00
ATOM   4044  CZ  PHE A 495      36.655 -36.513  -4.428  1.00  0.00
ATOM   4045  N   LYS A 496      41.657 -38.390   0.289  1.00  0.00
ATOM   4046  CA  LYS A 496      42.933 -38.641   0.879  1.00  0.00
ATOM   4047  C   LYS A 496      43.453 -39.863   0.216  1.00  0.00
ATOM   4048  O   LYS A 496      42.695 -40.606  -0.411  1.00  0.00
ATOM   4049  CB  LYS A 496      42.861 -38.853   2.394  1.00  0.00
ATOM   4050  CG  LYS A 496      42.419 -37.581   3.119  1.00  0.00
ATOM   4051  CD  LYS A 496      42.326 -37.822   4.626  1.00  0.00
ATOM   4052  CE  LYS A 496      41.936 -36.537   5.355  1.00  0.00
ATOM   4053  NZ  LYS A 496      41.712 -36.819   6.798  1.00  0.00
ATOM   4054  N   ASP A 497      44.763 -40.106   0.344  1.00  0.00
ATOM   4055  CA  ASP A 497      45.250 -41.339  -0.178  1.00  0.00
ATOM   4056  C   ASP A 497      44.665 -42.404   0.691  1.00  0.00
ATOM   4057  O   ASP A 497      44.189 -43.426   0.194  1.00  0.00
ATOM   4058  CB  ASP A 497      46.778 -41.435  -0.170  1.00  0.00
ATOM   4059  CG  ASP A 497      47.259 -42.708  -0.861  1.00  0.00
ATOM   4060  OD1 ASP A 497      46.955 -42.878  -2.046  1.00  0.00
ATOM   4061  OD2 ASP A 497      48.045 -43.489   0.178  1.00  0.00
ATOM   4062  N   SER A 498      44.695 -42.157   2.015  1.00  0.00
ATOM   4063  CA  SER A 498      44.225 -43.094   2.992  1.00  0.00
ATOM   4064  C   SER A 498      42.739 -43.245   2.938  1.00  0.00
ATOM   4065  O   SER A 498      42.226 -44.363   2.862  1.00  0.00
ATOM   4066  CB  SER A 498      44.652 -42.652   4.393  1.00  0.00
ATOM   4067  OG  SER A 498      44.203 -43.592   5.358  1.00  0.00
ATOM   4068  N   GLU A 499      42.016 -42.111   2.970  1.00  0.00
ATOM   4069  CA  GLU A 499      40.586 -42.119   3.053  1.00  0.00
ATOM   4070  C   GLU A 499      39.977 -42.698   1.810  1.00  0.00
ATOM   4071  O   GLU A 499      39.043 -43.499   1.885  1.00  0.00
ATOM   4072  CB  GLU A 499      40.058 -40.701   3.286  1.00  0.00
ATOM   4073  CG  GLU A 499      40.314 -40.237   4.720  1.00  0.00
ATOM   4074  CD  GLU A 499      39.681 -41.192   5.726  1.00  0.00
ATOM   4075  OE1 GLU A 499      40.425 -41.795   6.503  1.00  0.00
ATOM   4076  OE2 GLU A 499      38.450 -41.314   5.710  1.00  0.00
ATOM   4077  N   THR A 500      40.472 -42.333   0.609  1.00  0.00
ATOM   4078  CA  THR A 500      39.924 -42.984  -0.546  1.00  0.00
ATOM   4079  C   THR A 500      40.778 -44.182  -0.768  1.00  0.00
ATOM   4080  O   THR A 500      41.721 -44.428  -0.013  1.00  0.00
ATOM   4081  CB  THR A 500      39.925 -42.105  -1.811  1.00  0.00
ATOM   4082  OG1 THR A 500      41.266 -41.783  -2.154  1.00  0.00
ATOM   4083  CG2 THR A 500      39.152 -40.807  -1.587  1.00  0.00
ATOM   4084  N   SER A 501      40.512 -44.994  -1.811  1.00  0.00
ATOM   4085  CA  SER A 501      41.470 -46.047  -1.936  1.00  0.00
ATOM   4086  C   SER A 501      42.612 -45.502  -2.688  1.00  0.00
ATOM   4087  O   SER A 501      42.545 -44.386  -3.206  1.00  0.00
ATOM   4088  CB  SER A 501      40.905 -47.269  -2.662  1.00  0.00
ATOM   4089  OG  SER A 501      40.658 -46.955  -4.025  1.00  0.00
ATOM   4090  N   LYS A 502      43.667 -46.314  -2.747  1.00  0.00
ATOM   4091  CA  LYS A 502      44.866 -45.912  -3.377  1.00  0.00
ATOM   4092  C   LYS A 502      44.588 -45.680  -4.812  1.00  0.00
ATOM   4093  O   LYS A 502      43.815 -46.417  -5.427  1.00  0.00
ATOM   4094  CB  LYS A 502      45.968 -46.963  -3.216  1.00  0.00
ATOM   4095  CG  LYS A 502      46.403 -47.103  -1.757  1.00  0.00
ATOM   4096  CD  LYS A 502      47.528 -48.131  -1.623  1.00  0.00
ATOM   4097  CE  LYS A 502      47.941 -48.291  -0.161  1.00  0.00
ATOM   4098  NZ  LYS A 502      48.998 -49.330  -0.044  1.00  0.00
ATOM   4099  N   LEU A 503      45.244 -44.639  -5.335  1.00  0.00
ATOM   4100  CA  LEU A 503      45.269 -44.391  -6.734  1.00  0.00
ATOM   4101  C   LEU A 503      45.793 -45.709  -7.209  1.00  0.00
ATOM   4102  O   LEU A 503      46.655 -46.309  -6.565  1.00  0.00
ATOM   4103  CB  LEU A 503      46.192 -43.261  -7.199  1.00  0.00
ATOM   4104  CG  LEU A 503      45.934 -42.843  -8.651  1.00  0.00
ATOM   4105  CD1 LEU A 503      44.540 -42.234  -8.785  1.00  0.00
ATOM   4106  CD2 LEU A 503      46.966 -41.807  -9.094  1.00  0.00
ATOM   4107  N   PRO A 504      45.345 -46.233  -8.316  1.00  0.00
ATOM   4108  CA  PRO A 504      45.789 -47.533  -8.719  1.00  0.00
ATOM   4109  C   PRO A 504      47.266 -47.544  -8.875  1.00  0.00
ATOM   4110  O   PRO A 504      47.883 -46.494  -9.064  1.00  0.00
ATOM   4111  CB  PRO A 504      45.089 -47.783 -10.056  1.00  0.00
ATOM   4112  CG  PRO A 504      43.839 -46.932 -10.022  1.00  0.00
ATOM   4113  CD  PRO A 504      44.215 -45.649  -9.301  1.00  0.00
ATOM   4114  N   LEU A 505      47.897 -48.727  -8.810  1.00  0.00
ATOM   4115  CA  LEU A 505      49.320 -48.662  -8.838  1.00  0.00
ATOM   4116  C   LEU A 505      49.896 -49.445  -9.970  1.00  0.00
ATOM   4117  O   LEU A 505      49.678 -50.654 -10.070  1.00  0.00
ATOM   4118  CB  LEU A 505      49.884 -49.170  -7.508  1.00  0.00
ATOM   4119  CG  LEU A 505      49.433 -48.327  -6.310  1.00  0.00
ATOM   4120  CD1 LEU A 505      49.890 -48.977  -5.006  1.00  0.00
ATOM   4121  CD2 LEU A 505      50.032 -46.924  -6.395  1.00  0.00
ATOM   4122  N   LYS A 506      50.653 -48.741 -10.837  1.00  0.00
ATOM   4123  CA  LYS A 506      51.391 -49.361 -11.894  1.00  0.00
ATOM   4124  C   LYS A 506      52.448 -48.384 -12.299  1.00  0.00
ATOM   4125  O   LYS A 506      52.150 -47.224 -12.588  1.00  0.00
ATOM   4126  CB  LYS A 506      50.514 -49.719 -13.098  1.00  0.00
ATOM   4127  CG  LYS A 506      51.277 -50.566 -14.117  1.00  0.00
ATOM   4128  CD  LYS A 506      50.350 -51.023 -15.243  1.00  0.00
ATOM   4129  CE  LYS A 506      51.149 -51.682 -16.366  1.00  0.00
ATOM   4130  NZ  LYS A 506      50.223 -52.250 -17.382  1.00  0.00
ATOM   4131  N   LYS A 507      53.720 -48.824 -12.340  1.00  0.00
ATOM   4132  CA  LYS A 507      54.749 -47.929 -12.783  1.00  0.00
ATOM   4133  C   LYS A 507      55.615 -48.694 -13.727  1.00  0.00
ATOM   4134  O   LYS A 507      55.961 -49.847 -13.464  1.00  0.00
ATOM   4135  CB  LYS A 507      55.587 -47.382 -11.623  1.00  0.00
ATOM   4136  CG  LYS A 507      56.657 -46.406 -12.114  1.00  0.00
ATOM   4137  CD  LYS A 507      57.458 -45.845 -10.939  1.00  0.00
ATOM   4138  CE  LYS A 507      58.434 -46.892 -10.403  1.00  0.00
ATOM   4139  NZ  LYS A 507      59.234 -46.316  -9.289  1.00  0.00
ATOM   4140  N   GLU A 508      55.991 -48.060 -14.852  1.00  0.00
ATOM   4141  CA  GLU A 508      56.825 -48.714 -15.815  1.00  0.00
ATOM   4142  C   GLU A 508      58.059 -47.899 -15.952  1.00  0.00
ATOM   4143  O   GLU A 508      58.032 -46.684 -15.749  1.00  0.00
ATOM   4144  CB  GLU A 508      56.139 -48.863 -17.176  1.00  0.00
ATOM   4145  CG  GLU A 508      54.911 -49.769 -17.088  1.00  0.00
ATOM   4146  CD  GLU A 508      54.224 -49.892 -18.444  1.00  0.00
ATOM   4147  OE1 GLU A 508      53.243 -50.635 -18.533  1.00  0.00
ATOM   4148  OE2 GLU A 508      54.687 -49.240 -19.387  1.00  0.00
ATOM   4149  N   ALA A 509      59.184 -48.541 -16.309  1.00  0.00
ATOM   4150  CA  ALA A 509      60.369 -47.759 -16.461  1.00  0.00
ATOM   4151  C   ALA A 509      61.520 -48.674 -16.704  1.00  0.00
ATOM   4152  O   ALA A 509      61.334 -49.879 -16.887  1.00  0.00
ATOM   4153  CB  ALA A 509      60.628 -46.901 -15.229  1.00  0.00
ATOM   4154  N   ILE A 510      62.712 -48.060 -16.692  1.00  0.00
ATOM   4155  CA  ILE A 510      63.984 -48.695 -16.819  1.00  0.00
ATOM   4156  C   ILE A 510      64.643 -48.256 -15.564  1.00  0.00
ATOM   4157  O   ILE A 510      63.974 -47.824 -14.624  1.00  0.00
ATOM   4158  CB  ILE A 510      64.831 -48.272 -18.041  1.00  0.00
ATOM   4159  CG1 ILE A 510      64.139 -48.695 -19.342  1.00  0.00
ATOM   4160  CG2 ILE A 510      66.210 -48.932 -17.985  1.00  0.00
ATOM   4161  CD1 ILE A 510      64.806 -48.068 -20.562  1.00  0.00
ATOM   4162  N   ILE A 511      65.978 -48.326 -15.459  1.00  0.00
ATOM   4163  CA  ILE A 511      66.484 -47.835 -14.217  1.00  0.00
ATOM   4164  C   ILE A 511      66.569 -46.342 -14.359  1.00  0.00
ATOM   4165  O   ILE A 511      67.661 -45.787 -14.498  1.00  0.00
ATOM   4166  CB  ILE A 511      67.869 -48.414 -13.851  1.00  0.00
ATOM   4167  CG1 ILE A 511      67.850 -49.944 -13.945  1.00  0.00
ATOM   4168  CG2 ILE A 511      68.250 -48.019 -12.423  1.00  0.00
ATOM   4169  CD1 ILE A 511      66.810 -50.552 -13.009  1.00  0.00
ATOM   4170  N   VAL A 512      65.371 -45.716 -14.311  1.00  0.00
ATOM   4171  CA  VAL A 512      65.107 -44.313 -14.451  1.00  0.00
ATOM   4172  C   VAL A 512      63.715 -44.193 -13.871  1.00  0.00
ATOM   4173  O   VAL A 512      63.241 -45.103 -13.188  1.00  0.00
ATOM   4174  CB  VAL A 512      65.126 -43.777 -15.900  1.00  0.00
ATOM   4175  CG1 VAL A 512      64.014 -44.424 -16.725  1.00  0.00
ATOM   4176  CG2 VAL A 512      64.919 -42.263 -15.910  1.00  0.00
ATOM   4177  N   SER A 513      62.970 -43.086 -14.101  1.00  0.00
ATOM   4178  CA  SER A 513      61.664 -42.975 -13.495  1.00  0.00
ATOM   4179  C   SER A 513      60.616 -42.720 -14.549  1.00  0.00
ATOM   4180  O   SER A 513      60.919 -42.183 -15.616  1.00  0.00
ATOM   4181  CB  SER A 513      61.642 -41.851 -12.458  1.00  0.00
ATOM   4182  OG  SER A 513      61.884 -40.602 -13.088  1.00  0.00
ATOM   4183  N   ASN A 514      59.345 -43.104 -14.253  1.00  0.00
ATOM   4184  CA  ASN A 514      58.215 -42.916 -15.135  1.00  0.00
ATOM   4185  C   ASN A 514      56.950 -42.930 -14.301  1.00  0.00
ATOM   4186  O   ASN A 514      57.010 -43.037 -13.075  1.00  0.00
ATOM   4187  CB  ASN A 514      58.146 -43.998 -16.217  1.00  0.00
ATOM   4188  CG  ASN A 514      57.447 -43.481 -17.471  1.00  0.00
ATOM   4189  ND2 ASN A 514      57.929 -43.857 -18.638  1.00  0.00
ATOM   4190  OD1 ASN A 514      56.475 -42.745 -17.392  1.00  0.00
ATOM   4191  N   SER A 515      55.740 -42.829 -14.923  1.00  0.00
ATOM   4192  CA  SER A 515      54.532 -42.781 -14.119  1.00  0.00
ATOM   4193  C   SER A 515      53.329 -43.389 -14.823  1.00  0.00
ATOM   4194  O   SER A 515      53.297 -43.468 -16.052  1.00  0.00
ATOM   4195  CB  SER A 515      54.232 -41.330 -13.738  1.00  0.00
ATOM   4196  OG  SER A 515      53.939 -40.571 -14.902  1.00  0.00
ATOM   4197  N   LEU A 516      52.322 -43.817 -14.006  1.00  0.00
ATOM   4198  CA  LEU A 516      51.018 -44.389 -14.317  1.00  0.00
ATOM   4199  C   LEU A 516      50.215 -44.178 -13.042  1.00  0.00
ATOM   4200  O   LEU A 516      50.586 -43.362 -12.197  1.00  0.00
ATOM   4201  CB  LEU A 516      51.061 -45.878 -14.669  1.00  0.00
ATOM   4202  CG  LEU A 516      51.835 -46.161 -15.962  1.00  0.00
ATOM   4203  CD1 LEU A 516      51.926 -47.667 -16.203  1.00  0.00
ATOM   4204  CD2 LEU A 516      51.128 -45.516 -17.153  1.00  0.00
ATOM   4205  N   SER A 517      49.064 -44.808 -12.664  1.00  0.00
ATOM   4206  CA  SER A 517      48.284 -44.410 -11.492  1.00  0.00
ATOM   4207  C   SER A 517      49.126 -44.335 -10.208  1.00  0.00
ATOM   4208  O   SER A 517      48.808 -43.571  -9.295  1.00  0.00
ATOM   4209  CB  SER A 517      47.126 -45.390 -11.297  1.00  0.00
ATOM   4210  OG  SER A 517      46.257 -45.346 -12.420  1.00  0.00
ATOM   4211  N   ILE A 518      50.256 -45.088 -10.007  1.00  0.00
ATOM   4212  CA  ILE A 518      51.006 -44.933  -8.758  1.00  0.00
ATOM   4213  C   ILE A 518      51.430 -43.534  -8.772  1.00  0.00
ATOM   4214  O   ILE A 518      51.314 -42.834  -7.764  1.00  0.00
ATOM   4215  CB  ILE A 518      52.235 -45.860  -8.633  1.00  0.00
ATOM   4216  CG1 ILE A 518      52.929 -45.650  -7.282  1.00  0.00
ATOM   4217  CG2 ILE A 518      53.241 -45.564  -9.747  1.00  0.00
ATOM   4218  CD1 ILE A 518      53.663 -44.314  -7.229  1.00  0.00
ATOM   4219  N   SER A 519      51.910 -43.192  -9.964  1.00  0.00
ATOM   4220  CA  SER A 519      51.664 -41.893 -10.372  1.00  0.00
ATOM   4221  C   SER A 519      52.726 -41.021 -10.733  1.00  0.00
ATOM   4222  O   SER A 519      53.898 -41.341 -10.525  1.00  0.00
ATOM   4223  CB  SER A 519      50.848 -41.275  -9.235  1.00  0.00
ATOM   4224  OG  SER A 519      50.550 -39.918  -9.531  1.00  0.00
ATOM   4225  N   GLU A 520      52.123 -39.977 -11.248  1.00  0.00
ATOM   4226  CA  GLU A 520      52.699 -38.784 -11.559  1.00  0.00
ATOM   4227  C   GLU A 520      52.994 -38.256 -10.179  1.00  0.00
ATOM   4228  O   GLU A 520      53.851 -37.386 -10.011  1.00  0.00
ATOM   4229  CB  GLU A 520      51.813 -37.795 -12.322  1.00  0.00
ATOM   4230  CG  GLU A 520      51.471 -38.313 -13.720  1.00  0.00
ATOM   4231  CD  GLU A 520      50.281 -39.266 -13.674  1.00  0.00
ATOM   4232  OE1 GLU A 520      49.884 -39.751 -14.736  1.00  0.00
ATOM   4233  OE2 GLU A 520      49.775 -39.503 -12.571  1.00  0.00
ATOM   4234  N   CYS A 521      52.295 -38.773  -9.143  1.00  0.00
ATOM   4235  CA  CYS A 521      52.615 -38.424  -7.787  1.00  0.00
ATOM   4236  C   CYS A 521      52.007 -39.448  -6.868  1.00  0.00
ATOM   4237  O   CYS A 521      51.209 -40.282  -7.300  1.00  0.00
ATOM   4238  CB  CYS A 521      52.096 -37.030  -7.431  1.00  0.00
ATOM   4239  SG  CYS A 521      50.288 -36.949  -7.470  1.00  0.00
ATOM   4240  N   PRO A 522      52.378 -39.370  -5.637  1.00  0.00
ATOM   4241  CA  PRO A 522      51.678 -40.151  -4.657  1.00  0.00
ATOM   4242  C   PRO A 522      50.356 -39.577  -4.241  1.00  0.00
ATOM   4243  O   PRO A 522      49.859 -39.874  -3.153  1.00  0.00
ATOM   4244  CB  PRO A 522      52.663 -40.177  -3.486  1.00  0.00
ATOM   4245  CG  PRO A 522      53.356 -38.833  -3.513  1.00  0.00
ATOM   4246  CD  PRO A 522      53.562 -38.486  -4.978  1.00  0.00
ATOM   4247  N   ARG A 523      49.671 -38.730  -5.040  1.00  0.00
ATOM   4248  CA  ARG A 523      48.472 -38.183  -4.462  1.00  0.00
ATOM   4249  C   ARG A 523      47.229 -38.748  -5.095  1.00  0.00
ATOM   4250  O   ARG A 523      47.232 -39.882  -5.577  1.00  0.00
ATOM   4251  CB  ARG A 523      48.482 -36.658  -4.597  1.00  0.00
ATOM   4252  CG  ARG A 523      49.582 -36.024  -3.743  1.00  0.00
ATOM   4253  CD  ARG A 523      49.281 -36.201  -2.256  1.00  0.00
ATOM   4254  NE  ARG A 523      49.295 -37.638  -1.910  1.00  0.00
ATOM   4255  CZ  ARG A 523      48.989 -38.077  -0.702  1.00  0.00
ATOM   4256  NH1 ARG A 523      49.013 -39.367  -0.436  1.00  0.00
ATOM   4257  NH2 ARG A 523      48.658 -37.220   0.240  1.00  0.00
ATOM   4258  N   ILE A 524      46.148 -37.932  -5.097  1.00  0.00
ATOM   4259  CA  ILE A 524      44.847 -38.335  -5.557  1.00  0.00
ATOM   4260  C   ILE A 524      44.682 -37.900  -6.984  1.00  0.00
ATOM   4261  O   ILE A 524      45.003 -36.762  -7.333  1.00  0.00
ATOM   4262  CB  ILE A 524      43.718 -37.740  -4.686  1.00  0.00
ATOM   4263  CG1 ILE A 524      43.913 -38.134  -3.217  1.00  0.00
ATOM   4264  CG2 ILE A 524      42.357 -38.259  -5.152  1.00  0.00
ATOM   4265  CD1 ILE A 524      43.929 -39.649  -3.038  1.00  0.00
ATOM   4266  N   GLU A 525      44.164 -38.817  -7.835  1.00  0.00
ATOM   4267  CA  GLU A 525      44.014 -38.605  -9.254  1.00  0.00
ATOM   4268  C   GLU A 525      42.631 -38.235  -9.620  1.00  0.00
ATOM   4269  O   GLU A 525      41.674 -38.872  -9.175  1.00  0.00
ATOM   4270  CB  GLU A 525      44.440 -39.864 -10.014  1.00  0.00
ATOM   4271  CG  GLU A 525      44.359 -39.660 -11.527  1.00  0.00
ATOM   4272  CD  GLU A 525      44.754 -40.930 -12.272  1.00  0.00
ATOM   4273  OE1 GLU A 525      44.585 -40.965 -13.494  1.00  0.00
ATOM   4274  OE2 GLU A 525      45.226 -41.863 -11.612  1.00  0.00
ATOM   4275  N   PHE A 526      42.502 -37.189 -10.454  1.00  0.00
ATOM   4276  CA  PHE A 526      41.216 -36.742 -10.892  1.00  0.00
ATOM   4277  C   PHE A 526      41.256 -36.737 -12.394  1.00  0.00
ATOM   4278  O   PHE A 526      42.324 -36.591 -12.991  1.00  0.00
ATOM   4279  CB  PHE A 526      40.868 -35.343 -10.373  1.00  0.00
ATOM   4280  CG  PHE A 526      40.804 -35.297  -8.863  1.00  0.00
ATOM   4281  CD1 PHE A 526      41.932 -34.956  -8.120  1.00  0.00
ATOM   4282  CD2 PHE A 526      39.613 -35.595  -8.204  1.00  0.00
ATOM   4283  CE1 PHE A 526      41.870 -34.914  -6.728  1.00  0.00
ATOM   4284  CE2 PHE A 526      39.551 -35.553  -6.812  1.00  0.00
ATOM   4285  CZ  PHE A 526      40.680 -35.213  -6.076  1.00  0.00
ATOM   4286  N   LEU A 527      40.079 -36.891 -13.038  1.00  0.00
ATOM   4287  CA  LEU A 527      39.995 -36.950 -14.472  1.00  0.00
ATOM   4288  C   LEU A 527      39.203 -35.804 -14.998  1.00  0.00
ATOM   4289  O   LEU A 527      38.183 -35.429 -14.417  1.00  0.00
ATOM   4290  CB  LEU A 527      39.363 -38.272 -14.917  1.00  0.00
ATOM   4291  CG  LEU A 527      40.261 -39.483 -14.637  1.00  0.00
ATOM   4292  CD1 LEU A 527      41.568 -39.362 -15.417  1.00  0.00
ATOM   4293  CD2 LEU A 527      40.586 -39.567 -13.146  1.00  0.00
ATOM   4294  N   GLN A 528      39.686 -35.249 -16.124  1.00  0.00
ATOM   4295  CA  GLN A 528      39.001 -34.199 -16.808  1.00  0.00
ATOM   4296  C   GLN A 528      37.725 -34.765 -17.340  1.00  0.00
ATOM   4297  O   GLN A 528      36.668 -34.142 -17.226  1.00  0.00
ATOM   4298  CB  GLN A 528      39.833 -33.614 -17.951  1.00  0.00
ATOM   4299  CG  GLN A 528      39.112 -32.451 -18.634  1.00  0.00
ATOM   4300  CD  GLN A 528      39.997 -31.804 -19.694  1.00  0.00
ATOM   4301  NE2 GLN A 528      40.027 -30.489 -19.751  1.00  0.00
ATOM   4302  OE1 GLN A 528      40.657 -32.486 -20.465  1.00  0.00
ATOM   4303  N   GLN A 529      37.784 -35.978 -17.937  1.00  0.00
ATOM   4304  CA  GLN A 529      36.619 -36.534 -18.570  1.00  0.00
ATOM   4305  C   GLN A 529      36.051 -37.627 -17.724  1.00  0.00
ATOM   4306  O   GLN A 529      36.795 -38.394 -17.110  1.00  0.00
ATOM   4307  CB  GLN A 529      36.957 -37.070 -19.964  1.00  0.00
ATOM   4308  CG  GLN A 529      37.378 -35.946 -20.911  1.00  0.00
ATOM   4309  CD  GLN A 529      37.661 -36.484 -22.309  1.00  0.00
ATOM   4310  NE2 GLN A 529      38.729 -36.039 -22.935  1.00  0.00
ATOM   4311  OE1 GLN A 529      36.918 -37.304 -22.829  1.00  0.00
ATOM   4312  N   LYS A 530      34.705 -37.718 -17.685  1.00  0.00
ATOM   4313  CA  LYS A 530      34.045 -38.761 -16.950  1.00  0.00
ATOM   4314  C   LYS A 530      34.320 -40.053 -17.635  1.00  0.00
ATOM   4315  O   LYS A 530      34.225 -41.119 -17.023  1.00  0.00
ATOM   4316  CB  LYS A 530      32.535 -38.525 -16.856  1.00  0.00
ATOM   4317  CG  LYS A 530      31.863 -39.541 -15.932  1.00  0.00
ATOM   4318  CD  LYS A 530      30.360 -39.276 -15.837  1.00  0.00
ATOM   4319  CE  LYS A 530      29.680 -40.332 -14.966  1.00  0.00
ATOM   4320  NZ  LYS A 530      28.237 -40.007 -14.811  1.00  0.00
ATOM   4321  N   HIS A 531      34.677 -40.002 -18.928  1.00  0.00
ATOM   4322  CA  HIS A 531      34.875 -41.231 -19.631  1.00  0.00
ATOM   4323  C   HIS A 531      35.922 -42.046 -18.924  1.00  0.00
ATOM   4324  O   HIS A 531      35.774 -43.260 -18.773  1.00  0.00
ATOM   4325  CB  HIS A 531      35.295 -40.981 -21.083  1.00  0.00
ATOM   4326  CG  HIS A 531      35.563 -42.243 -21.849  1.00  0.00
ATOM   4327  ND1 HIS A 531      34.564 -43.080 -22.296  1.00  0.00
ATOM   4328  CD2 HIS A 531      36.734 -42.806 -22.245  1.00  0.00
ATOM   4329  CE1 HIS A 531      35.114 -44.105 -22.935  1.00  0.00
ATOM   4330  NE2 HIS A 531      36.433 -43.962 -22.918  1.00  0.00
ATOM   4331  N   LYS A 532      37.019 -41.411 -18.456  1.00  0.00
ATOM   4332  CA  LYS A 532      38.085 -42.127 -17.797  1.00  0.00
ATOM   4333  C   LYS A 532      37.677 -42.664 -16.457  1.00  0.00
ATOM   4334  O   LYS A 532      37.936 -43.827 -16.144  1.00  0.00
ATOM   4335  CB  LYS A 532      39.301 -41.208 -17.649  1.00  0.00
ATOM   4336  CG  LYS A 532      39.950 -40.912 -19.002  1.00  0.00
ATOM   4337  CD  LYS A 532      41.150 -39.979 -18.834  1.00  0.00
ATOM   4338  CE  LYS A 532      41.774 -39.653 -20.190  1.00  0.00
ATOM   4339  NZ  LYS A 532      42.362 -40.881 -20.787  1.00  0.00
ATOM   4340  N   ASP A 533      37.019 -41.848 -15.614  1.00  0.00
ATOM   4341  CA  ASP A 533      36.756 -42.291 -14.273  1.00  0.00
ATOM   4342  C   ASP A 533      35.675 -43.336 -14.256  1.00  0.00
ATOM   4343  O   ASP A 533      35.651 -44.197 -13.375  1.00  0.00
ATOM   4344  CB  ASP A 533      36.357 -41.108 -13.387  1.00  0.00
ATOM   4345  CG  ASP A 533      37.513 -40.126 -13.216  1.00  0.00
ATOM   4346  OD1 ASP A 533      37.448 -39.043 -13.806  1.00  0.00
ATOM   4347  OD2 ASP A 533      38.513 -40.799 -12.292  1.00  0.00
ATOM   4348  N   GLU A 534      34.750 -43.299 -15.232  1.00  0.00
ATOM   4349  CA  GLU A 534      33.652 -44.223 -15.256  1.00  0.00
ATOM   4350  C   GLU A 534      34.140 -45.621 -15.492  1.00  0.00
ATOM   4351  O   GLU A 534      33.456 -46.589 -15.153  1.00  0.00
ATOM   4352  CB  GLU A 534      32.641 -43.829 -16.337  1.00  0.00
ATOM   4353  CG  GLU A 534      33.302 -43.730 -17.712  1.00  0.00
ATOM   4354  CD  GLU A 534      33.014 -44.972 -18.548  1.00  0.00
ATOM   4355  OE1 GLU A 534      32.100 -45.717 -18.185  1.00  0.00
ATOM   4356  OE2 GLU A 534      33.712 -45.169 -19.549  1.00  0.00
ATOM   4357  N   LYS A 535      35.344 -45.772 -16.076  1.00  0.00
ATOM   4358  CA  LYS A 535      35.896 -47.070 -16.351  1.00  0.00
ATOM   4359  C   LYS A 535      35.824 -47.905 -15.105  1.00  0.00
ATOM   4360  O   LYS A 535      35.978 -47.390 -13.996  1.00  0.00
ATOM   4361  CB  LYS A 535      37.345 -46.969 -16.836  1.00  0.00
ATOM   4362  CG  LYS A 535      37.434 -46.297 -18.207  1.00  0.00
ATOM   4363  CD  LYS A 535      38.841 -46.440 -18.789  1.00  0.00
ATOM   4364  CE  LYS A 535      38.932 -45.756 -20.152  1.00  0.00
ATOM   4365  NZ  LYS A 535      40.320 -45.854 -20.677  1.00  0.00
ATOM   4366  N   LYS A 536      35.592 -49.221 -15.287  1.00  0.00
ATOM   4367  CA  LYS A 536      35.399 -50.144 -14.204  1.00  0.00
ATOM   4368  C   LYS A 536      36.618 -50.212 -13.331  1.00  0.00
ATOM   4369  O   LYS A 536      36.510 -50.408 -12.119  1.00  0.00
ATOM   4370  CB  LYS A 536      35.059 -51.536 -14.746  1.00  0.00
ATOM   4371  CG  LYS A 536      33.658 -51.576 -15.355  1.00  0.00
ATOM   4372  CD  LYS A 536      33.347 -52.967 -15.907  1.00  0.00
ATOM   4373  CE  LYS A 536      31.953 -53.000 -16.532  1.00  0.00
ATOM   4374  NZ  LYS A 536      31.680 -54.351 -17.091  1.00  0.00
ATOM   4375  N   ILE A 537      37.829 -50.048 -13.898  1.00  0.00
ATOM   4376  CA  ILE A 537      39.008 -50.169 -13.086  1.00  0.00
ATOM   4377  C   ILE A 537      38.959 -49.143 -11.997  1.00  0.00
ATOM   4378  O   ILE A 537      39.270 -49.440 -10.842  1.00  0.00
ATOM   4379  CB  ILE A 537      40.298 -49.999 -13.920  1.00  0.00
ATOM   4380  CG1 ILE A 537      40.472 -51.180 -14.881  1.00  0.00
ATOM   4381  CG2 ILE A 537      41.520 -49.934 -13.002  1.00  0.00
ATOM   4382  CD1 ILE A 537      41.576 -50.917 -15.900  1.00  0.00
ATOM   4383  N   SER A 538      38.560 -47.903 -12.331  1.00  0.00
ATOM   4384  CA  SER A 538      38.470 -46.859 -11.350  1.00  0.00
ATOM   4385  C   SER A 538      37.216 -46.987 -10.539  1.00  0.00
ATOM   4386  O   SER A 538      37.237 -46.806  -9.320  1.00  0.00
ATOM   4387  CB  SER A 538      38.513 -45.488 -12.027  1.00  0.00
ATOM   4388  OG  SER A 538      39.776 -45.290 -12.647  1.00  0.00
ATOM   4389  N   LEU A 539      36.075 -47.313 -11.193  1.00  0.00
ATOM   4390  CA  LEU A 539      34.812 -47.362 -10.507  1.00  0.00
ATOM   4391  C   LEU A 539      34.305 -48.759 -10.615  1.00  0.00
ATOM   4392  O   LEU A 539      33.563 -49.086 -11.543  1.00  0.00
ATOM   4393  CB  LEU A 539      33.792 -46.387 -11.102  1.00  0.00
ATOM   4394  CG  LEU A 539      33.399 -46.742 -12.540  1.00  0.00
ATOM   4395  CD1 LEU A 539      32.744 -48.121 -12.582  1.00  0.00
ATOM   4396  CD2 LEU A 539      32.411 -45.713 -13.087  1.00  0.00
ATOM   4397  N   LYS A 540      34.670 -49.640  -9.679  1.00  0.00
ATOM   4398  CA  LYS A 540      34.133 -50.963  -9.766  1.00  0.00
ATOM   4399  C   LYS A 540      32.701 -50.904  -9.331  1.00  0.00
ATOM   4400  O   LYS A 540      32.356 -50.158  -8.413  1.00  0.00
ATOM   4401  CB  LYS A 540      34.909 -51.956  -8.895  1.00  0.00
ATOM   4402  CG  LYS A 540      36.323 -52.186  -9.429  1.00  0.00
ATOM   4403  CD  LYS A 540      37.069 -53.203  -8.564  1.00  0.00
ATOM   4404  CE  LYS A 540      38.505 -53.380  -9.056  1.00  0.00
ATOM   4405  NZ  LYS A 540      39.239 -54.308  -8.156  1.00  0.00
ATOM   4406  N   HIS A 541      31.839 -51.704  -9.988  1.00  0.00
ATOM   4407  CA  HIS A 541      30.443 -51.727  -9.668  1.00  0.00
ATOM   4408  C   HIS A 541      30.279 -52.417  -8.352  1.00  0.00
ATOM   4409  O   HIS A 541      31.066 -53.300  -8.006  1.00  0.00
ATOM   4410  CB  HIS A 541      29.621 -52.443 -10.744  1.00  0.00
ATOM   4411  CG  HIS A 541      29.641 -51.742 -12.071  1.00  0.00
ATOM   4412  ND1 HIS A 541      29.080 -50.501 -12.277  1.00  0.00
ATOM   4413  CD2 HIS A 541      30.163 -52.125 -13.265  1.00  0.00
ATOM   4414  CE1 HIS A 541      29.259 -50.152 -13.545  1.00  0.00
ATOM   4415  NE2 HIS A 541      29.916 -51.123 -14.167  1.00  0.00
ATOM   4416  N   GLU A 542      29.235 -52.015  -7.606  1.00  0.00
ATOM   4417  CA  GLU A 542      28.888 -52.571  -6.329  1.00  0.00
ATOM   4418  C   GLU A 542      28.039 -53.772  -6.608  1.00  0.00
ATOM   4419  O   GLU A 542      27.857 -54.155  -7.765  1.00  0.00
ATOM   4420  CB  GLU A 542      28.127 -51.584  -5.438  1.00  0.00
ATOM   4421  CG  GLU A 542      28.179 -52.003  -3.969  1.00  0.00
ATOM   4422  CD  GLU A 542      27.138 -51.247  -3.149  1.00  0.00
ATOM   4423  OE1 GLU A 542      26.353 -51.903  -2.459  1.00  0.00
ATOM   4424  OE2 GLU A 542      27.135 -50.013  -3.217  1.00  0.00
ATOM   4425  N   LEU A 543      27.493 -54.392  -5.548  1.00  0.00
ATOM   4426  CA  LEU A 543      26.703 -55.574  -5.691  1.00  0.00
ATOM   4427  C   LEU A 543      25.555 -55.226  -6.589  1.00  0.00
ATOM   4428  O   LEU A 543      25.176 -56.016  -7.456  1.00  0.00
ATOM   4429  CB  LEU A 543      26.180 -56.091  -4.348  1.00  0.00
ATOM   4430  CG  LEU A 543      27.286 -56.686  -3.469  1.00  0.00
ATOM   4431  CD1 LEU A 543      26.735 -57.025  -2.086  1.00  0.00
ATOM   4432  CD2 LEU A 543      27.836 -57.963  -4.103  1.00  0.00
ATOM   4433  N   PHE A 544      24.958 -54.029  -6.426  1.00  0.00
ATOM   4434  CA  PHE A 544      23.824 -53.735  -7.256  1.00  0.00
ATOM   4435  C   PHE A 544      24.269 -53.092  -8.536  1.00  0.00
ATOM   4436  O   PHE A 544      23.517 -52.333  -9.150  1.00  0.00
ATOM   4437  CB  PHE A 544      22.840 -52.817  -6.523  1.00  0.00
ATOM   4438  CG  PHE A 544      22.134 -53.528  -5.392  1.00  0.00
ATOM   4439  CD1 PHE A 544      22.611 -53.424  -4.087  1.00  0.00
ATOM   4440  CD2 PHE A 544      20.998 -54.294  -5.647  1.00  0.00
ATOM   4441  CE1 PHE A 544      21.958 -54.081  -3.045  1.00  0.00
ATOM   4442  CE2 PHE A 544      20.345 -54.951  -4.605  1.00  0.00
ATOM   4443  CZ  PHE A 544      20.826 -54.844  -3.306  1.00  0.00
ATOM   4444  N   ARG A 545      25.505 -53.380  -8.984  1.00  0.00
ATOM   4445  CA  ARG A 545      25.978 -52.924 -10.264  1.00  0.00
ATOM   4446  C   ARG A 545      25.972 -51.426 -10.351  1.00  0.00
ATOM   4447  O   ARG A 545      25.870 -50.863 -11.442  1.00  0.00
ATOM   4448  CB  ARG A 545      25.119 -53.518 -11.383  1.00  0.00
ATOM   4449  CG  ARG A 545      25.186 -55.045 -11.395  1.00  0.00
ATOM   4450  CD  ARG A 545      24.296 -55.617 -12.498  1.00  0.00
ATOM   4451  NE  ARG A 545      22.909 -55.139 -12.320  1.00  0.00
ATOM   4452  CZ  ARG A 545      22.083 -55.680 -11.443  1.00  0.00
ATOM   4453  NH1 ARG A 545      20.853 -55.224 -11.316  1.00  0.00
ATOM   4454  NH2 ARG A 545      22.490 -56.682 -10.693  1.00  0.00
ATOM   4455  N   HIS A 546      26.088 -50.725  -9.204  1.00  0.00
ATOM   4456  CA  HIS A 546      26.102 -49.291  -9.238  1.00  0.00
ATOM   4457  C   HIS A 546      27.523 -48.852  -9.112  1.00  0.00
ATOM   4458  O   HIS A 546      28.312 -49.480  -8.403  1.00  0.00
ATOM   4459  CB  HIS A 546      25.260 -48.676  -8.116  1.00  0.00
ATOM   4460  CG  HIS A 546      23.800 -49.010  -8.218  1.00  0.00
ATOM   4461  ND1 HIS A 546      22.929 -48.339  -9.049  1.00  0.00
ATOM   4462  CD2 HIS A 546      23.063 -49.957  -7.582  1.00  0.00
ATOM   4463  CE1 HIS A 546      21.717 -48.863  -8.916  1.00  0.00
ATOM   4464  NE2 HIS A 546      21.772 -49.849  -8.030  1.00  0.00
ATOM   4465  N   GLY A 547      27.875 -47.751  -9.800  1.00  0.00
ATOM   4466  CA  GLY A 547      29.223 -47.283  -9.723  1.00  0.00
ATOM   4467  C   GLY A 547      29.205 -45.862  -9.252  1.00  0.00
ATOM   4468  O   GLY A 547      28.273 -45.114  -9.553  1.00  0.00
ATOM   4469  N   ILE A 548      30.249 -45.459  -8.503  1.00  0.00
ATOM   4470  CA  ILE A 548      30.292 -44.138  -7.965  1.00  0.00
ATOM   4471  C   ILE A 548      31.346 -43.339  -8.647  1.00  0.00
ATOM   4472  O   ILE A 548      32.509 -43.745  -8.691  1.00  0.00
ATOM   4473  CB  ILE A 548      30.547 -44.165  -6.441  1.00  0.00
ATOM   4474  CG1 ILE A 548      29.483 -45.014  -5.736  1.00  0.00
ATOM   4475  CG2 ILE A 548      30.496 -42.747  -5.869  1.00  0.00
ATOM   4476  CD1 ILE A 548      28.083 -44.445  -5.940  1.00  0.00
ATOM   4477  N   LEU A 549      30.920 -42.179  -9.179  1.00  0.00
ATOM   4478  CA  LEU A 549      31.801 -41.257  -9.826  1.00  0.00
ATOM   4479  C   LEU A 549      31.573 -40.015  -9.064  1.00  0.00
ATOM   4480  O   LEU A 549      30.463 -39.479  -9.058  1.00  0.00
ATOM   4481  CB  LEU A 549      31.504 -41.024 -11.310  1.00  0.00
ATOM   4482  CG  LEU A 549      32.428 -39.979 -11.944  1.00  0.00
ATOM   4483  CD1 LEU A 549      33.874 -40.469 -11.919  1.00  0.00
ATOM   4484  CD2 LEU A 549      32.022 -39.725 -13.395  1.00  0.00
ATOM   4485  N   LEU A 550      32.633 -39.559  -8.427  1.00  0.00
ATOM   4486  CA  LEU A 550      32.585 -38.416  -7.620  1.00  0.00
ATOM   4487  C   LEU A 550      32.738 -37.240  -8.540  1.00  0.00
ATOM   4488  O   LEU A 550      33.469 -37.310  -9.530  1.00  0.00
ATOM   4489  CB  LEU A 550      33.688 -38.398  -6.558  1.00  0.00
ATOM   4490  CG  LEU A 550      33.584 -39.568  -5.573  1.00  0.00
ATOM   4491  CD1 LEU A 550      34.755 -39.538  -4.594  1.00  0.00
ATOM   4492  CD2 LEU A 550      32.280 -39.478  -4.781  1.00  0.00
ATOM   4493  N   ILE A 551      32.038 -36.148  -8.192  1.00  0.00
ATOM   4494  CA  ILE A 551      32.093 -34.882  -8.839  1.00  0.00
ATOM   4495  C   ILE A 551      32.880 -34.060  -7.890  1.00  0.00
ATOM   4496  O   ILE A 551      32.413 -33.751  -6.792  1.00  0.00
ATOM   4497  CB  ILE A 551      30.720 -34.224  -9.101  1.00  0.00
ATOM   4498  CG1 ILE A 551      29.851 -35.132  -9.978  1.00  0.00
ATOM   4499  CG2 ILE A 551      30.900 -32.884  -9.816  1.00  0.00
ATOM   4500  CD1 ILE A 551      28.424 -34.605 -10.093  1.00  0.00
ATOM   4501  N   THR A 552      34.112 -33.652  -8.254  1.00  0.00
ATOM   4502  CA  THR A 552      34.985 -33.158  -7.232  1.00  0.00
ATOM   4503  C   THR A 552      35.623 -31.858  -7.489  1.00  0.00
ATOM   4504  O   THR A 552      36.359 -31.704  -8.465  1.00  0.00
ATOM   4505  CB  THR A 552      36.067 -34.225  -6.977  1.00  0.00
ATOM   4506  OG1 THR A 552      35.441 -35.437  -6.579  1.00  0.00
ATOM   4507  CG2 THR A 552      37.031 -33.787  -5.877  1.00  0.00
ATOM   4508  N   LYS A 553      35.336 -30.890  -6.576  1.00  0.00
ATOM   4509  CA  LYS A 553      35.922 -29.583  -6.517  1.00  0.00
ATOM   4510  C   LYS A 553      37.364 -29.789  -6.450  1.00  0.00
ATOM   4511  O   LYS A 553      37.863 -30.428  -5.521  1.00  0.00
ATOM   4512  CB  LYS A 553      35.448 -28.772  -5.307  1.00  0.00
ATOM   4513  CG  LYS A 553      35.766 -27.285  -5.468  1.00  0.00
ATOM   4514  CD  LYS A 553      35.077 -26.715  -6.708  1.00  0.00
ATOM   4515  CE  LYS A 553      33.559 -26.857  -6.596  1.00  0.00
ATOM   4516  NZ  LYS A 553      33.057 -26.048  -5.454  1.00  0.00
ATOM   4517  N   VAL A 554      38.111 -29.260  -7.417  1.00  0.00
ATOM   4518  CA  VAL A 554      39.482 -29.358  -7.122  1.00  0.00
ATOM   4519  C   VAL A 554      39.995 -28.019  -7.479  1.00  0.00
ATOM   4520  O   VAL A 554      39.503 -27.390  -8.418  1.00  0.00
ATOM   4521  CB  VAL A 554      40.242 -30.446  -7.913  1.00  0.00
ATOM   4522  CG1 VAL A 554      41.729 -30.424  -7.561  1.00  0.00
ATOM   4523  CG2 VAL A 554      39.687 -31.830  -7.583  1.00  0.00
ATOM   4524  N   PHE A 555      41.012 -27.541  -6.740  1.00  0.00
ATOM   4525  CA  PHE A 555      41.634 -26.327  -7.150  1.00  0.00
ATOM   4526  C   PHE A 555      42.826 -26.818  -7.887  1.00  0.00
ATOM   4527  O   PHE A 555      43.884 -27.033  -7.293  1.00  0.00
ATOM   4528  CB  PHE A 555      42.069 -25.409  -6.003  1.00  0.00
ATOM   4529  CG  PHE A 555      40.917 -25.052  -5.092  1.00  0.00
ATOM   4530  CD1 PHE A 555      41.001 -25.292  -3.723  1.00  0.00
ATOM   4531  CD2 PHE A 555      39.760 -24.479  -5.617  1.00  0.00
ATOM   4532  CE1 PHE A 555      39.937 -24.963  -2.884  1.00  0.00
ATOM   4533  CE2 PHE A 555      38.696 -24.149  -4.779  1.00  0.00
ATOM   4534  CZ  PHE A 555      38.786 -24.392  -3.414  1.00  0.00
ATOM   4535  N   LEU A 556      42.683 -27.001  -9.204  1.00  0.00
ATOM   4536  CA  LEU A 556      43.732 -27.495 -10.043  1.00  0.00
ATOM   4537  C   LEU A 556      44.796 -26.463 -10.052  1.00  0.00
ATOM   4538  O   LEU A 556      45.979 -26.782  -9.918  1.00  0.00
ATOM   4539  CB  LEU A 556      43.256 -27.770 -11.472  1.00  0.00
ATOM   4540  CG  LEU A 556      44.362 -28.339 -12.368  1.00  0.00
ATOM   4541  CD1 LEU A 556      44.893 -29.646 -11.785  1.00  0.00
ATOM   4542  CD2 LEU A 556      43.819 -28.612 -13.770  1.00  0.00
ATOM   4543  N   GLY A 557      44.376 -25.200 -10.205  1.00  0.00
ATOM   4544  CA  GLY A 557      45.304 -24.113 -10.229  1.00  0.00
ATOM   4545  C   GLY A 557      46.296 -24.377 -11.306  1.00  0.00
ATOM   4546  O   GLY A 557      45.939 -24.863 -12.381  1.00  0.00
ATOM   4547  N   GLN A 558      47.575 -24.060 -11.021  1.00  0.00
ATOM   4548  CA  GLN A 558      48.615 -24.251 -11.980  1.00  0.00
ATOM   4549  C   GLN A 558      49.207 -25.591 -11.725  1.00  0.00
ATOM   4550  O   GLN A 558      49.468 -25.952 -10.576  1.00  0.00
ATOM   4551  CB  GLN A 558      49.697 -23.172 -11.890  1.00  0.00
ATOM   4552  CG  GLN A 558      50.796 -23.390 -12.930  1.00  0.00
ATOM   4553  CD  GLN A 558      51.828 -22.268 -12.881  1.00  0.00
ATOM   4554  NE2 GLN A 558      52.325 -21.839 -14.021  1.00  0.00
ATOM   4555  OE1 GLN A 558      52.180 -21.784 -11.815  1.00  0.00
ATOM   4556  N   SER A 559      49.434 -26.350 -12.807  1.00  0.00
ATOM   4557  CA  SER A 559      49.975 -27.659 -12.627  1.00  0.00
ATOM   4558  C   SER A 559      51.204 -27.782 -13.461  1.00  0.00
ATOM   4559  O   SER A 559      51.378 -27.043 -14.432  1.00  0.00
ATOM   4560  CB  SER A 559      48.971 -28.745 -13.018  1.00  0.00
ATOM   4561  OG  SER A 559      47.813 -28.655 -12.200  1.00  0.00
ATOM   4562  N   VAL A 560      52.080 -28.738 -13.088  1.00  0.00
ATOM   4563  CA  VAL A 560      53.254 -28.984 -13.869  1.00  0.00
ATOM   4564  C   VAL A 560      53.322 -30.480 -13.993  1.00  0.00
ATOM   4565  O   VAL A 560      52.580 -31.198 -13.321  1.00  0.00
ATOM   4566  CB  VAL A 560      54.556 -28.444 -13.237  1.00  0.00
ATOM   4567  CG1 VAL A 560      54.483 -26.927 -13.072  1.00  0.00
ATOM   4568  CG2 VAL A 560      54.780 -29.071 -11.861  1.00  0.00
ATOM   4569  N   GLN A 561      54.215 -31.017 -14.848  1.00  0.00
ATOM   4570  CA  GLN A 561      54.209 -32.438 -15.052  1.00  0.00
ATOM   4571  C   GLN A 561      54.628 -33.110 -13.796  1.00  0.00
ATOM   4572  O   GLN A 561      55.558 -32.659 -13.125  1.00  0.00
ATOM   4573  CB  GLN A 561      55.138 -32.842 -16.199  1.00  0.00
ATOM   4574  CG  GLN A 561      55.066 -34.344 -16.478  1.00  0.00
ATOM   4575  CD  GLN A 561      55.916 -34.718 -17.688  1.00  0.00
ATOM   4576  NE2 GLN A 561      56.474 -35.909 -17.703  1.00  0.00
ATOM   4577  OE1 GLN A 561      56.072 -33.934 -18.614  1.00  0.00
ATOM   4578  N   ALA A 562      53.933 -34.211 -13.478  1.00  0.00
ATOM   4579  CA  ALA A 562      54.228 -34.936 -12.290  1.00  0.00
ATOM   4580  C   ALA A 562      55.111 -36.108 -12.621  1.00  0.00
ATOM   4581  O   ALA A 562      55.212 -36.508 -13.782  1.00  0.00
ATOM   4582  CB  ALA A 562      52.949 -35.413 -11.612  1.00  0.00
ATOM   4583  N   HIS A 563      55.768 -36.690 -11.593  1.00  0.00
ATOM   4584  CA  HIS A 563      56.616 -37.834 -11.779  1.00  0.00
ATOM   4585  C   HIS A 563      56.444 -38.755 -10.605  1.00  0.00
ATOM   4586  O   HIS A 563      56.051 -38.321  -9.521  1.00  0.00
ATOM   4587  CB  HIS A 563      58.087 -37.431 -11.920  1.00  0.00
ATOM   4588  CG  HIS A 563      58.344 -36.525 -13.089  1.00  0.00
ATOM   4589  ND1 HIS A 563      58.257 -35.152 -13.012  1.00  0.00
ATOM   4590  CD2 HIS A 563      58.689 -36.811 -14.371  1.00  0.00
ATOM   4591  CE1 HIS A 563      58.539 -34.635 -14.201  1.00  0.00
ATOM   4592  NE2 HIS A 563      58.805 -35.623 -15.045  1.00  0.00
ATOM   4593  N   GLU A 564      56.745 -40.053 -10.802  1.00  0.00
ATOM   4594  CA  GLU A 564      56.494 -41.035  -9.789  1.00  0.00
ATOM   4595  C   GLU A 564      57.241 -40.701  -8.540  1.00  0.00
ATOM   4596  O   GLU A 564      58.331 -40.129  -8.596  1.00  0.00
ATOM   4597  CB  GLU A 564      56.888 -42.431 -10.280  1.00  0.00
ATOM   4598  CG  GLU A 564      58.404 -42.571 -10.413  1.00  0.00
ATOM   4599  CD  GLU A 564      59.015 -43.138  -9.136  1.00  0.00
ATOM   4600  OE1 GLU A 564      58.250 -43.550  -8.259  1.00  0.00
ATOM   4601  OE2 GLU A 564      60.248 -43.156  -9.044  1.00  0.00
ATOM   4602  N   LYS A 565      56.625 -41.082  -7.402  1.00  0.00
ATOM   4603  CA  LYS A 565      57.116 -40.942  -6.061  1.00  0.00
ATOM   4604  C   LYS A 565      57.367 -39.514  -5.688  1.00  0.00
ATOM   4605  O   LYS A 565      58.269 -39.222  -4.901  1.00  0.00
ATOM   4606  CB  LYS A 565      58.399 -41.763  -5.898  1.00  0.00
ATOM   4607  CG  LYS A 565      58.207 -43.205  -6.371  1.00  0.00
ATOM   4608  CD  LYS A 565      57.167 -43.923  -5.511  1.00  0.00
ATOM   4609  CE  LYS A 565      56.970 -45.360  -5.991  1.00  0.00
ATOM   4610  NZ  LYS A 565      55.911 -46.023  -5.185  1.00  0.00
ATOM   4611  N   GLU A 566      56.585 -38.554  -6.222  1.00  0.00
ATOM   4612  CA  GLU A 566      56.792 -37.215  -5.749  1.00  0.00
ATOM   4613  C   GLU A 566      55.640 -36.882  -4.855  1.00  0.00
ATOM   4614  O   GLU A 566      54.496 -36.814  -5.307  1.00  0.00
ATOM   4615  CB  GLU A 566      56.883 -36.198  -6.891  1.00  0.00
ATOM   4616  CG  GLU A 566      58.134 -36.422  -7.741  1.00  0.00
ATOM   4617  CD  GLU A 566      58.210 -35.408  -8.877  1.00  0.00
ATOM   4618  OE1 GLU A 566      57.322 -34.555  -8.957  1.00  0.00
ATOM   4619  OE2 GLU A 566      59.161 -35.493  -9.663  1.00  0.00
ATOM   4620  N   SER A 567      55.927 -36.660  -3.560  1.00  0.00
ATOM   4621  CA  SER A 567      54.949 -36.447  -2.531  1.00  0.00
ATOM   4622  C   SER A 567      54.262 -35.121  -2.653  1.00  0.00
ATOM   4623  O   SER A 567      53.206 -34.906  -2.056  1.00  0.00
ATOM   4624  CB  SER A 567      55.617 -36.562  -1.159  1.00  0.00
ATOM   4625  OG  SER A 567      56.528 -35.490  -0.970  1.00  0.00
ATOM   4626  N   ILE A 568      54.816 -34.177  -3.430  1.00  0.00
ATOM   4627  CA  ILE A 568      54.213 -32.876  -3.511  1.00  0.00
ATOM   4628  C   ILE A 568      54.227 -32.506  -4.962  1.00  0.00
ATOM   4629  O   ILE A 568      54.960 -33.103  -5.753  1.00  0.00
ATOM   4630  CB  ILE A 568      54.954 -31.804  -2.681  1.00  0.00
ATOM   4631  CG1 ILE A 568      56.392 -31.638  -3.185  1.00  0.00
ATOM   4632  CG2 ILE A 568      54.998 -32.209  -1.207  1.00  0.00
ATOM   4633  CD1 ILE A 568      57.082 -30.444  -2.533  1.00  0.00
ATOM   4634  N   SER A 569      53.424 -31.504  -5.367  1.00  0.00
ATOM   4635  CA  SER A 569      53.433 -31.091  -6.740  1.00  0.00
ATOM   4636  C   SER A 569      54.839 -30.710  -7.065  1.00  0.00
ATOM   4637  O   SER A 569      55.615 -30.361  -6.174  1.00  0.00
ATOM   4638  CB  SER A 569      52.500 -29.908  -7.005  1.00  0.00
ATOM   4639  OG  SER A 569      51.160 -30.267  -6.698  1.00  0.00
ATOM   4640  N   GLN A 570      55.213 -30.758  -8.358  1.00  0.00
ATOM   4641  CA  GLN A 570      56.575 -30.474  -8.706  1.00  0.00
ATOM   4642  C   GLN A 570      56.856 -29.016  -8.491  1.00  0.00
ATOM   4643  O   GLN A 570      55.945 -28.188  -8.548  1.00  0.00
ATOM   4644  CB  GLN A 570      56.865 -30.856 -10.160  1.00  0.00
ATOM   4645  CG  GLN A 570      58.327 -30.603 -10.526  1.00  0.00
ATOM   4646  CD  GLN A 570      58.643 -31.136 -11.920  1.00  0.00
ATOM   4647  NE2 GLN A 570      59.578 -32.055 -12.030  1.00  0.00
ATOM   4648  OE1 GLN A 570      58.045 -30.721 -12.902  1.00  0.00
ATOM   4649  N   SER A 571      58.140 -28.680  -8.245  1.00  0.00
ATOM   4650  CA  SER A 571      58.515 -27.325  -7.956  1.00  0.00
ATOM   4651  C   SER A 571      58.473 -26.531  -9.213  1.00  0.00
ATOM   4652  O   SER A 571      58.623 -27.080 -10.306  1.00  0.00
ATOM   4653  CB  SER A 571      59.914 -27.251  -7.341  1.00  0.00
ATOM   4654  OG  SER A 571      60.886 -27.656  -8.293  1.00  0.00
ATOM   4655  N   ASN A 572      58.273 -25.206  -9.087  1.00  0.00
ATOM   4656  CA  ASN A 572      58.207 -24.412 -10.271  1.00  0.00
ATOM   4657  C   ASN A 572      59.609 -24.309 -10.754  1.00  0.00
ATOM   4658  O   ASN A 572      60.552 -24.475  -9.978  1.00  0.00
ATOM   4659  CB  ASN A 572      57.625 -23.015 -10.040  1.00  0.00
ATOM   4660  CG  ASN A 572      56.109 -23.066  -9.884  1.00  0.00
ATOM   4661  ND2 ASN A 572      55.460 -21.922  -9.823  1.00  0.00
ATOM   4662  OD1 ASN A 572      55.518 -24.135  -9.818  1.00  0.00
ATOM   4663  N   TYR A 573      59.798 -24.025 -12.050  1.00  0.00
ATOM   4664  CA  TYR A 573      61.144 -23.927 -12.515  1.00  0.00
ATOM   4665  C   TYR A 573      61.689 -22.716 -11.850  1.00  0.00
ATOM   4666  O   TYR A 573      61.016 -21.686 -11.776  1.00  0.00
ATOM   4667  CB  TYR A 573      61.257 -23.782 -14.037  1.00  0.00
ATOM   4668  CG  TYR A 573      60.918 -25.069 -14.761  1.00  0.00
ATOM   4669  CD1 TYR A 573      59.659 -25.248 -15.336  1.00  0.00
ATOM   4670  CD2 TYR A 573      61.864 -26.090 -14.861  1.00  0.00
ATOM   4671  CE1 TYR A 573      59.348 -26.434 -16.004  1.00  0.00
ATOM   4672  CE2 TYR A 573      61.556 -27.278 -15.528  1.00  0.00
ATOM   4673  CZ  TYR A 573      60.298 -27.445 -16.097  1.00  0.00
ATOM   4674  OH  TYR A 573      59.994 -28.613 -16.754  1.00  0.00
ATOM   4675  N   PRO A 574      62.914 -22.774 -11.348  1.00  0.00
ATOM   4676  CA  PRO A 574      63.412 -21.749 -10.469  1.00  0.00
ATOM   4677  C   PRO A 574      63.368 -20.333 -10.913  1.00  0.00
ATOM   4678  O   PRO A 574      63.859 -20.000 -11.993  1.00  0.00
ATOM   4679  CB  PRO A 574      64.854 -22.228 -10.288  1.00  0.00
ATOM   4680  CG  PRO A 574      64.802 -23.731 -10.450  1.00  0.00
ATOM   4681  CD  PRO A 574      63.805 -24.008 -11.562  1.00  0.00
ATOM   4682  N   MET A 575      62.765 -19.521 -10.027  1.00  0.00
ATOM   4683  CA  MET A 575      62.561 -18.111 -10.131  1.00  0.00
ATOM   4684  C   MET A 575      62.814 -17.618  -8.736  1.00  0.00
ATOM   4685  O   MET A 575      63.260 -18.378  -7.874  1.00  0.00
ATOM   4686  CB  MET A 575      61.153 -17.712 -10.579  1.00  0.00
ATOM   4687  CG  MET A 575      60.896 -18.106 -12.033  1.00  0.00
ATOM   4688  SD  MET A 575      62.093 -17.339 -13.148  1.00  0.00
ATOM   4689  CE  MET A 575      61.523 -15.634 -13.035  1.00  0.00
ATOM   4690  N   VAL A 576      62.533 -16.321  -8.451  1.00  0.00
ATOM   4691  CA  VAL A 576      62.755 -15.774  -7.131  1.00  0.00
ATOM   4692  C   VAL A 576      61.903 -16.558  -6.173  1.00  0.00
ATOM   4693  O   VAL A 576      60.679 -16.414  -6.162  1.00  0.00
ATOM   4694  CB  VAL A 576      62.408 -14.271  -7.041  1.00  0.00
ATOM   4695  CG1 VAL A 576      62.742 -13.726  -5.653  1.00  0.00
ATOM   4696  CG2 VAL A 576      63.205 -13.479  -8.077  1.00  0.00
ATOM   4697  N   ASN A 577      62.549 -17.407  -5.338  1.00  0.00
ATOM   4698  CA  ASN A 577      61.827 -18.295  -4.466  1.00  0.00
ATOM   4699  C   ASN A 577      60.987 -17.525  -3.496  1.00  0.00
ATOM   4700  O   ASN A 577      61.506 -16.722  -2.718  1.00  0.00
ATOM   4701  CB  ASN A 577      62.792 -19.216  -3.713  1.00  0.00
ATOM   4702  CG  ASN A 577      62.037 -20.278  -2.921  1.00  0.00
ATOM   4703  ND2 ASN A 577      62.553 -21.489  -2.874  1.00  0.00
ATOM   4704  OD1 ASN A 577      60.990 -20.011  -2.348  1.00  0.00
ATOM   4705  N   SER A 578      59.671 -17.802  -3.563  1.00  0.00
ATOM   4706  CA  SER A 578      58.714 -17.206  -2.691  1.00  0.00
ATOM   4707  C   SER A 578      57.655 -18.244  -2.517  1.00  0.00
ATOM   4708  O   SER A 578      57.409 -19.045  -3.421  1.00  0.00
ATOM   4709  CB  SER A 578      58.096 -15.922  -3.247  1.00  0.00
ATOM   4710  OG  SER A 578      57.149 -15.399  -2.327  1.00  0.00
ATOM   4711  N   VAL A 579      57.006 -18.229  -1.331  1.00  0.00
ATOM   4712  CA  VAL A 579      55.965 -19.166  -1.038  1.00  0.00
ATOM   4713  C   VAL A 579      54.675 -18.391  -1.079  1.00  0.00
ATOM   4714  O   VAL A 579      54.549 -17.351  -0.431  1.00  0.00
ATOM   4715  CB  VAL A 579      56.129 -19.850   0.337  1.00  0.00
ATOM   4716  CG1 VAL A 579      54.964 -20.801   0.606  1.00  0.00
ATOM   4717  CG2 VAL A 579      57.429 -20.653   0.380  1.00  0.00
ATOM   4718  N   PHE A 580      53.704 -18.933  -1.862  1.00  0.00
ATOM   4719  CA  PHE A 580      52.441 -18.352  -2.237  1.00  0.00
ATOM   4720  C   PHE A 580      51.526 -18.016  -1.075  1.00  0.00
ATOM   4721  O   PHE A 580      51.075 -16.877  -0.942  1.00  0.00
ATOM   4722  CB  PHE A 580      51.735 -19.315  -3.197  1.00  0.00
ATOM   4723  CG  PHE A 580      51.449 -20.652  -2.553  1.00  0.00
ATOM   4724  CD1 PHE A 580      50.152 -21.161  -2.531  1.00  0.00
ATOM   4725  CD2 PHE A 580      52.482 -21.387  -1.975  1.00  0.00
ATOM   4726  CE1 PHE A 580      49.890 -22.394  -1.937  1.00  0.00
ATOM   4727  CE2 PHE A 580      52.221 -22.620  -1.380  1.00  0.00
ATOM   4728  CZ  PHE A 580      50.925 -23.122  -1.361  1.00  0.00
ATOM   4729  N   ILE A 581      51.181 -18.949  -0.146  1.00  0.00
ATOM   4730  CA  ILE A 581      50.296 -18.597   0.945  1.00  0.00
ATOM   4731  C   ILE A 581      50.986 -17.629   1.901  1.00  0.00
ATOM   4732  O   ILE A 581      50.450 -16.562   2.207  1.00  0.00
ATOM   4733  CB  ILE A 581      49.830 -19.857   1.708  1.00  0.00
ATOM   4734  CG1 ILE A 581      48.941 -20.726   0.812  1.00  0.00
ATOM   4735  CG2 ILE A 581      49.029 -19.460   2.950  1.00  0.00
ATOM   4736  CD1 ILE A 581      48.676 -22.092   1.437  1.00  0.00
ATOM   4737  N   PRO A 582      52.169 -17.879   2.431  1.00  0.00
ATOM   4738  CA  PRO A 582      52.790 -16.891   3.285  1.00  0.00
ATOM   4739  C   PRO A 582      53.233 -15.599   2.650  1.00  0.00
ATOM   4740  O   PRO A 582      53.492 -14.616   3.346  1.00  0.00
ATOM   4741  CB  PRO A 582      53.985 -17.682   3.821  1.00  0.00
ATOM   4742  CG  PRO A 582      53.645 -19.137   3.579  1.00  0.00
ATOM   4743  CD  PRO A 582      52.804 -19.176   2.315  1.00  0.00
ATOM   4744  N   ARG A 583      53.344 -15.506   1.313  1.00  0.00
ATOM   4745  CA  ARG A 583      53.774 -14.247   0.769  1.00  0.00
ATOM   4746  C   ARG A 583      52.799 -13.838  -0.295  1.00  0.00
ATOM   4747  O   ARG A 583      52.477 -14.627  -1.186  1.00  0.00
ATOM   4748  CB  ARG A 583      55.185 -14.334   0.182  1.00  0.00
ATOM   4749  CG  ARG A 583      56.215 -14.718   1.245  1.00  0.00
ATOM   4750  CD  ARG A 583      57.608 -14.839   0.628  1.00  0.00
ATOM   4751  NE  ARG A 583      57.995 -13.554   0.010  1.00  0.00
ATOM   4752  CZ  ARG A 583      59.028 -13.446  -0.806  1.00  0.00
ATOM   4753  NH1 ARG A 583      59.340 -12.280  -1.336  1.00  0.00
ATOM   4754  NH2 ARG A 583      59.750 -14.509  -1.091  1.00  0.00
ATOM   4755  N   LYS A 584      52.300 -12.581  -0.240  1.00  0.00
ATOM   4756  CA  LYS A 584      51.397 -12.068  -1.246  1.00  0.00
ATOM   4757  C   LYS A 584      52.067 -10.876  -1.886  1.00  0.00
ATOM   4758  O   LYS A 584      51.978  -9.758  -1.375  1.00  0.00
ATOM   4759  CB  LYS A 584      50.044 -11.659  -0.656  1.00  0.00
ATOM   4760  CG  LYS A 584      49.223 -12.879  -0.235  1.00  0.00
ATOM   4761  CD  LYS A 584      47.941 -12.447   0.478  1.00  0.00
ATOM   4762  CE  LYS A 584      47.006 -13.640   0.675  1.00  0.00
ATOM   4763  NZ  LYS A 584      45.733 -13.189   1.298  1.00  0.00
ATOM   4764  N   TYR A 585      52.759 -11.073  -3.037  1.00  0.00
ATOM   4765  CA  TYR A 585      53.461 -10.057  -3.790  1.00  0.00
ATOM   4766  C   TYR A 585      53.377 -10.460  -5.242  1.00  0.00
ATOM   4767  O   TYR A 585      52.978 -11.582  -5.558  1.00  0.00
ATOM   4768  CB  TYR A 585      54.929  -9.921  -3.370  1.00  0.00
ATOM   4769  CG  TYR A 585      55.076  -9.608  -1.895  1.00  0.00
ATOM   4770  CD1 TYR A 585      55.234 -10.638  -0.966  1.00  0.00
ATOM   4771  CD2 TYR A 585      55.055  -8.286  -1.450  1.00  0.00
ATOM   4772  CE1 TYR A 585      55.370 -10.349   0.393  1.00  0.00
ATOM   4773  CE2 TYR A 585      55.191  -7.994  -0.092  1.00  0.00
ATOM   4774  CZ  TYR A 585      55.348  -9.027   0.826  1.00  0.00
ATOM   4775  OH  TYR A 585      55.481  -8.742   2.163  1.00  0.00
ATOM   4776  N   LEU A 586      53.756  -9.562  -6.183  1.00  0.00
ATOM   4777  CA  LEU A 586      53.709  -9.964  -7.567  1.00  0.00
ATOM   4778  C   LEU A 586      54.964 -10.738  -7.880  1.00  0.00
ATOM   4779  O   LEU A 586      55.890 -10.207  -8.496  1.00  0.00
ATOM   4780  CB  LEU A 586      53.591  -8.757  -8.501  1.00  0.00
ATOM   4781  CG  LEU A 586      52.282  -7.981  -8.308  1.00  0.00
ATOM   4782  CD1 LEU A 586      52.253  -6.761  -9.225  1.00  0.00
ATOM   4783  CD2 LEU A 586      51.086  -8.873  -8.639  1.00  0.00
ATOM   4784  N   LEU A 587      54.990 -12.021  -7.452  1.00  0.00
ATOM   4785  CA  LEU A 587      56.052 -12.970  -7.655  1.00  0.00
ATOM   4786  C   LEU A 587      55.359 -14.246  -7.994  1.00  0.00
ATOM   4787  O   LEU A 587      54.129 -14.319  -7.959  1.00  0.00
ATOM   4788  CB  LEU A 587      56.939 -13.166  -6.423  1.00  0.00
ATOM   4789  CG  LEU A 587      57.731 -11.907  -6.053  1.00  0.00
ATOM   4790  CD1 LEU A 587      58.416 -12.092  -4.701  1.00  0.00
ATOM   4791  CD2 LEU A 587      58.799 -11.625  -7.109  1.00  0.00
ATOM   4792  N   ASN A 588      56.138 -15.294  -8.327  1.00  0.00
ATOM   4793  CA  ASN A 588      55.578 -16.582  -8.609  1.00  0.00
ATOM   4794  C   ASN A 588      55.747 -17.422  -7.379  1.00  0.00
ATOM   4795  O   ASN A 588      56.570 -17.111  -6.516  1.00  0.00
ATOM   4796  CB  ASN A 588      56.245 -17.262  -9.808  1.00  0.00
ATOM   4797  CG  ASN A 588      56.037 -16.457 -11.086  1.00  0.00
ATOM   4798  ND2 ASN A 588      57.074 -16.294 -11.882  1.00  0.00
ATOM   4799  OD1 ASN A 588      54.945 -15.980 -11.360  1.00  0.00
ATOM   4800  N   SER A 589      54.940 -18.501  -7.338  1.00  0.00
ATOM   4801  CA  SER A 589      54.852 -19.579  -6.394  1.00  0.00
ATOM   4802  C   SER A 589      56.034 -20.483  -6.487  1.00  0.00
ATOM   4803  O   SER A 589      56.608 -20.655  -7.564  1.00  0.00
ATOM   4804  CB  SER A 589      53.568 -20.378  -6.624  1.00  0.00
ATOM   4805  OG  SER A 589      53.618 -21.029  -7.885  1.00  0.00
ATOM   4806  N   VAL A 590      56.385 -21.068  -5.326  1.00  0.00
ATOM   4807  CA  VAL A 590      57.464 -21.996  -5.166  1.00  0.00
ATOM   4808  C   VAL A 590      57.152 -23.319  -5.802  1.00  0.00
ATOM   4809  O   VAL A 590      58.001 -23.905  -6.476  1.00  0.00
ATOM   4810  CB  VAL A 590      57.792 -22.191  -3.669  1.00  0.00
ATOM   4811  CG1 VAL A 590      56.631 -22.879  -2.952  1.00  0.00
ATOM   4812  CG2 VAL A 590      59.042 -23.055  -3.506  1.00  0.00
ATOM   4813  N   MET A 591      55.923 -23.841  -5.622  1.00  0.00
ATOM   4814  CA  MET A 591      55.679 -25.164  -6.126  1.00  0.00
ATOM   4815  C   MET A 591      54.408 -25.082  -6.906  1.00  0.00
ATOM   4816  O   MET A 591      53.601 -24.174  -6.695  1.00  0.00
ATOM   4817  CB  MET A 591      55.544 -26.208  -5.015  1.00  0.00
ATOM   4818  CG  MET A 591      54.312 -25.947  -4.150  1.00  0.00
ATOM   4819  SD  MET A 591      54.151 -27.179  -2.838  1.00  0.00
ATOM   4820  CE  MET A 591      55.468 -26.601  -1.752  1.00  0.00
ATOM   4821  N   GLY A 592      54.185 -26.036  -7.832  1.00  0.00
ATOM   4822  CA  GLY A 592      52.959 -26.042  -8.573  1.00  0.00
ATOM   4823  C   GLY A 592      51.907 -26.493  -7.617  1.00  0.00
ATOM   4824  O   GLY A 592      52.193 -27.237  -6.677  1.00  0.00
ATOM   4825  N   GLN A 593      50.649 -26.064  -7.827  1.00  0.00
ATOM   4826  CA  GLN A 593      49.619 -26.500  -6.935  1.00  0.00
ATOM   4827  C   GLN A 593      49.183 -27.897  -7.229  1.00  0.00
ATOM   4828  O   GLN A 593      48.772 -28.628  -6.326  1.00  0.00
ATOM   4829  CB  GLN A 593      48.423 -25.548  -7.015  1.00  0.00
ATOM   4830  CG  GLN A 593      48.785 -24.148  -6.520  1.00  0.00
ATOM   4831  CD  GLN A 593      49.324 -24.193  -5.094  1.00  0.00
ATOM   4832  NE2 GLN A 593      50.454 -23.566  -4.843  1.00  0.00
ATOM   4833  OE1 GLN A 593      48.724 -24.792  -4.213  1.00  0.00
ATOM   4834  N   ARG A 594      49.262 -28.323  -8.502  1.00  0.00
ATOM   4835  CA  ARG A 594      48.806 -29.637  -8.847  1.00  0.00
ATOM   4836  C   ARG A 594      49.777 -30.206  -9.833  1.00  0.00
ATOM   4837  O   ARG A 594      50.629 -29.487 -10.359  1.00  0.00
ATOM   4838  CB  ARG A 594      47.398 -29.621  -9.447  1.00  0.00
ATOM   4839  CG  ARG A 594      46.437 -28.778  -8.608  1.00  0.00
ATOM   4840  CD  ARG A 594      46.000 -29.539  -7.358  1.00  0.00
ATOM   4841  NE  ARG A 594      46.844 -29.144  -6.211  1.00  0.00
ATOM   4842  CZ  ARG A 594      46.339 -28.899  -5.015  1.00  0.00
ATOM   4843  NH1 ARG A 594      47.127 -28.549  -4.018  1.00  0.00
ATOM   4844  NH2 ARG A 594      45.042 -29.006  -4.817  1.00  0.00
ATOM   4845  N   ASN A 595      49.653 -31.521 -10.103  1.00  0.00
ATOM   4846  CA  ASN A 595      50.482 -32.164 -11.077  1.00  0.00
ATOM   4847  C   ASN A 595      49.603 -32.766 -12.126  1.00  0.00
ATOM   4848  O   ASN A 595      48.415 -32.995 -11.891  1.00  0.00
ATOM   4849  CB  ASN A 595      51.370 -33.243 -10.450  1.00  0.00
ATOM   4850  CG  ASN A 595      52.424 -32.628  -9.536  1.00  0.00
ATOM   4851  ND2 ASN A 595      52.862 -31.422  -9.831  1.00  0.00
ATOM   4852  OD1 ASN A 595      52.847 -33.237  -8.563  1.00  0.00
ATOM   4853  N   CYS A 596      50.171 -33.046 -13.319  1.00  0.00
ATOM   4854  CA  CYS A 596      49.329 -33.500 -14.387  1.00  0.00
ATOM   4855  C   CYS A 596      50.094 -34.456 -15.261  1.00  0.00
ATOM   4856  O   CYS A 596      51.324 -34.512 -15.201  1.00  0.00
ATOM   4857  CB  CYS A 596      48.819 -32.324 -15.222  1.00  0.00
ATOM   4858  SG  CYS A 596      50.162 -31.483 -16.098  1.00  0.00
ATOM   4859  N   ASP A 597      49.363 -35.227 -16.103  1.00  0.00
ATOM   4860  CA  ASP A 597      49.945 -36.186 -17.002  1.00  0.00
ATOM   4861  C   ASP A 597      50.784 -35.515 -18.042  1.00  0.00
ATOM   4862  O   ASP A 597      51.917 -35.928 -18.295  1.00  0.00
ATOM   4863  CB  ASP A 597      48.848 -37.020 -17.670  1.00  0.00
ATOM   4864  CG  ASP A 597      47.803 -36.132 -18.338  1.00  0.00
ATOM   4865  OD1 ASP A 597      47.075 -36.636 -19.199  1.00  0.00
ATOM   4866  OD2 ASP A 597      47.950 -34.755 -17.715  1.00  0.00
ATOM   4867  N   CYS A 598      50.270 -34.450 -18.684  1.00  0.00
ATOM   4868  CA  CYS A 598      51.071 -33.818 -19.693  1.00  0.00
ATOM   4869  C   CYS A 598      50.624 -32.397 -19.824  1.00  0.00
ATOM   4870  O   CYS A 598      49.438 -32.097 -19.673  1.00  0.00
ATOM   4871  CB  CYS A 598      50.948 -34.530 -21.041  1.00  0.00
ATOM   4872  SG  CYS A 598      52.046 -33.813 -22.288  1.00  0.00
ATOM   4873  N   SER A 599      51.582 -31.498 -20.117  1.00  0.00
ATOM   4874  CA  SER A 599      51.316 -30.093 -20.203  1.00  0.00
ATOM   4875  C   SER A 599      50.360 -29.843 -21.325  1.00  0.00
ATOM   4876  O   SER A 599      49.537 -28.928 -21.254  1.00  0.00
ATOM   4877  CB  SER A 599      52.601 -29.294 -20.428  1.00  0.00
ATOM   4878  OG  SER A 599      53.156 -29.612 -21.696  1.00  0.00
ATOM   4879  N   VAL A 600      50.431 -30.652 -22.397  1.00  0.00
ATOM   4880  CA  VAL A 600      49.534 -30.419 -23.488  1.00  0.00
ATOM   4881  C   VAL A 600      48.401 -31.383 -23.358  1.00  0.00
ATOM   4882  O   VAL A 600      48.617 -32.578 -23.147  1.00  0.00
ATOM   4883  CB  VAL A 600      50.218 -30.587 -24.863  1.00  0.00
ATOM   4884  CG1 VAL A 600      49.206 -30.397 -25.992  1.00  0.00
ATOM   4885  CG2 VAL A 600      51.331 -29.554 -25.033  1.00  0.00
ATOM   4886  N   ARG A 601      47.160 -30.874 -23.490  1.00  0.00
ATOM   4887  CA  ARG A 601      45.992 -31.699 -23.380  1.00  0.00
ATOM   4888  C   ARG A 601      46.059 -32.487 -22.112  1.00  0.00
ATOM   4889  O   ARG A 601      46.109 -33.718 -22.142  1.00  0.00
ATOM   4890  CB  ARG A 601      45.867 -32.643 -24.578  1.00  0.00
ATOM   4891  CG  ARG A 601      44.409 -33.015 -24.853  1.00  0.00
ATOM   4892  CD  ARG A 601      43.804 -33.751 -23.658  1.00  0.00
ATOM   4893  NE  ARG A 601      42.329 -33.711 -23.741  1.00  0.00
ATOM   4894  CZ  ARG A 601      41.661 -32.582 -23.893  1.00  0.00
ATOM   4895  NH1 ARG A 601      40.345 -32.590 -23.962  1.00  0.00
ATOM   4896  NH2 ARG A 601      42.314 -31.442 -23.974  1.00  0.00
ATOM   4897  N   GLN A 602      46.053 -31.762 -20.979  1.00  0.00
ATOM   4898  CA  GLN A 602      46.107 -32.306 -19.654  1.00  0.00
ATOM   4899  C   GLN A 602      44.849 -33.076 -19.372  1.00  0.00
ATOM   4900  O   GLN A 602      43.796 -32.486 -19.122  1.00  0.00
ATOM   4901  CB  GLN A 602      46.291 -31.201 -18.612  1.00  0.00
ATOM   4902  CG  GLN A 602      45.094 -30.250 -18.583  1.00  0.00
ATOM   4903  CD  GLN A 602      44.903 -29.568 -19.933  1.00  0.00
ATOM   4904  NE2 GLN A 602      43.701 -29.588 -20.468  1.00  0.00
ATOM   4905  OE1 GLN A 602      45.839 -29.021 -20.499  1.00  0.00
ATOM   4906  N   CYS A 603      44.941 -34.425 -19.401  1.00  0.00
ATOM   4907  CA  CYS A 603      43.875 -35.343 -19.087  1.00  0.00
ATOM   4908  C   CYS A 603      43.660 -35.565 -17.610  1.00  0.00
ATOM   4909  O   CYS A 603      42.521 -35.600 -17.141  1.00  0.00
ATOM   4910  CB  CYS A 603      44.164 -36.677 -19.778  1.00  0.00
ATOM   4911  SG  CYS A 603      44.197 -36.512 -21.580  1.00  0.00
ATOM   4912  N   LYS A 604      44.750 -35.717 -16.817  1.00  0.00
ATOM   4913  CA  LYS A 604      44.586 -36.116 -15.440  1.00  0.00
ATOM   4914  C   LYS A 604      45.319 -35.188 -14.526  1.00  0.00
ATOM   4915  O   LYS A 604      46.340 -34.612 -14.906  1.00  0.00
ATOM   4916  CB  LYS A 604      45.077 -37.553 -15.239  1.00  0.00
ATOM   4917  CG  LYS A 604      46.570 -37.685 -15.544  1.00  0.00
ATOM   4918  CD  LYS A 604      47.125 -38.992 -14.977  1.00  0.00
ATOM   4919  CE  LYS A 604      46.479 -40.195 -15.663  1.00  0.00
ATOM   4920  NZ  LYS A 604      47.049 -41.455 -15.119  1.00  0.00
ATOM   4921  N   TRP A 605      44.804 -35.033 -13.286  1.00  0.00
ATOM   4922  CA  TRP A 605      45.426 -34.153 -12.341  1.00  0.00
ATOM   4923  C   TRP A 605      45.566 -34.864 -11.034  1.00  0.00
ATOM   4924  O   TRP A 605      44.709 -35.668 -10.664  1.00  0.00
ATOM   4925  CB  TRP A 605      44.616 -32.866 -12.154  1.00  0.00
ATOM   4926  CG  TRP A 605      44.581 -32.037 -13.407  1.00  0.00
ATOM   4927  CD1 TRP A 605      45.445 -31.042 -13.728  1.00  0.00
ATOM   4928  CD2 TRP A 605      43.645 -32.129 -14.493  1.00  0.00
ATOM   4929  NE1 TRP A 605      45.098 -30.514 -14.950  1.00  0.00
ATOM   4930  CE2 TRP A 605      43.991 -31.160 -15.453  1.00  0.00
ATOM   4931  CE3 TRP A 605      42.540 -32.953 -14.735  1.00  0.00
ATOM   4932  CZ2 TRP A 605      43.266 -31.000 -16.631  1.00  0.00
ATOM   4933  CZ3 TRP A 605      41.814 -32.794 -15.914  1.00  0.00
ATOM   4934  CH2 TRP A 605      42.173 -31.825 -16.855  1.00  0.00
ATOM   4935  N   PHE A 606      46.665 -34.561 -10.312  1.00  0.00
ATOM   4936  CA  PHE A 606      46.977 -35.185  -9.058  1.00  0.00
ATOM   4937  C   PHE A 606      47.069 -34.088  -8.029  1.00  0.00
ATOM   4938  O   PHE A 606      47.787 -33.106  -8.224  1.00  0.00
ATOM   4939  CB  PHE A 606      48.293 -35.968  -9.108  1.00  0.00
ATOM   4940  CG  PHE A 606      48.239 -37.109 -10.097  1.00  0.00
ATOM   4941  CD1 PHE A 606      48.608 -36.908 -11.425  1.00  0.00
ATOM   4942  CD2 PHE A 606      47.817 -38.372  -9.688  1.00  0.00
ATOM   4943  CE1 PHE A 606      48.557 -37.962 -12.337  1.00  0.00
ATOM   4944  CE2 PHE A 606      47.766 -39.426 -10.598  1.00  0.00
ATOM   4945  CZ  PHE A 606      48.136 -39.220 -11.922  1.00  0.00
ATOM   4946  N   VAL A 607      46.350 -34.215  -6.889  1.00  0.00
ATOM   4947  CA  VAL A 607      46.458 -33.203  -5.867  1.00  0.00
ATOM   4948  C   VAL A 607      46.815 -33.849  -4.560  1.00  0.00
ATOM   4949  O   VAL A 607      46.228 -34.865  -4.183  1.00  0.00
ATOM   4950  CB  VAL A 607      45.146 -32.399  -5.721  1.00  0.00
ATOM   4951  CG1 VAL A 607      44.788 -31.715  -7.039  1.00  0.00
ATOM   4952  CG2 VAL A 607      43.996 -33.325  -5.328  1.00  0.00
ATOM   4953  N   PHE A 608      47.794 -33.238  -3.856  1.00  0.00
ATOM   4954  CA  PHE A 608      48.333 -33.636  -2.578  1.00  0.00
ATOM   4955  C   PHE A 608      47.572 -33.209  -1.374  1.00  0.00
ATOM   4956  O   PHE A 608      47.534 -33.924  -0.371  1.00  0.00
ATOM   4957  CB  PHE A 608      49.769 -33.107  -2.504  1.00  0.00
ATOM   4958  CG  PHE A 608      49.813 -31.609  -2.307  1.00  0.00
ATOM   4959  CD1 PHE A 608      49.739 -31.064  -1.027  1.00  0.00
ATOM   4960  CD2 PHE A 608      49.929 -30.760  -3.406  1.00  0.00
ATOM   4961  CE1 PHE A 608      49.780 -29.683  -0.847  1.00  0.00
ATOM   4962  CE2 PHE A 608      49.969 -29.379  -3.227  1.00  0.00
ATOM   4963  CZ  PHE A 608      49.895 -28.841  -1.947  1.00  0.00
ATOM   4964  N   ASP A 609      46.927 -32.033  -1.416  1.00  0.00
ATOM   4965  CA  ASP A 609      46.331 -31.518  -0.220  1.00  0.00
ATOM   4966  C   ASP A 609      44.892 -31.900  -0.150  1.00  0.00
ATOM   4967  O   ASP A 609      44.182 -31.852  -1.156  1.00  0.00
ATOM   4968  CB  ASP A 609      46.474 -29.995  -0.156  1.00  0.00
ATOM   4969  CG  ASP A 609      45.978 -29.445   1.178  1.00  0.00
ATOM   4970  OD1 ASP A 609      46.597 -29.755   2.201  1.00  0.00
ATOM   4971  OD2 ASP A 609      44.758 -28.596   0.865  1.00  0.00
ATOM   4972  N   HIS A 610      44.451 -32.281   1.067  1.00  0.00
ATOM   4973  CA  HIS A 610      43.118 -32.741   1.306  1.00  0.00
ATOM   4974  C   HIS A 610      42.138 -31.636   1.050  1.00  0.00
ATOM   4975  O   HIS A 610      41.079 -31.862   0.462  1.00  0.00
ATOM   4976  CB  HIS A 610      42.966 -33.257   2.740  1.00  0.00
ATOM   4977  CG  HIS A 610      41.601 -33.807   3.032  1.00  0.00
ATOM   4978  ND1 HIS A 610      40.589 -33.058   3.591  1.00  0.00
ATOM   4979  CD2 HIS A 610      41.087 -35.049   2.834  1.00  0.00
ATOM   4980  CE1 HIS A 610      39.511 -33.820   3.724  1.00  0.00
ATOM   4981  NE2 HIS A 610      39.788 -35.036   3.271  1.00  0.00
ATOM   4982  N   ASP A 611      42.468 -30.402   1.481  1.00  0.00
ATOM   4983  CA  ASP A 611      41.641 -29.216   1.427  1.00  0.00
ATOM   4984  C   ASP A 611      41.412 -28.747   0.014  1.00  0.00
ATOM   4985  O   ASP A 611      40.455 -28.019  -0.257  1.00  0.00
ATOM   4986  CB  ASP A 611      42.283 -28.098   2.254  1.00  0.00
ATOM   4987  CG  ASP A 611      42.211 -28.401   3.748  1.00  0.00
ATOM   4988  OD1 ASP A 611      42.995 -27.812   4.499  1.00  0.00
ATOM   4989  OD2 ASP A 611      41.106 -29.428   3.924  1.00  0.00
ATOM   4990  N   LEU A 612      42.285 -29.162  -0.916  1.00  0.00
ATOM   4991  CA  LEU A 612      42.324 -28.761  -2.300  1.00  0.00
ATOM   4992  C   LEU A 612      41.093 -29.212  -3.029  1.00  0.00
ATOM   4993  O   LEU A 612      40.711 -28.619  -4.040  1.00  0.00
ATOM   4994  CB  LEU A 612      43.573 -29.329  -2.979  1.00  0.00
ATOM   4995  CG  LEU A 612      43.827 -28.721  -4.363  1.00  0.00
ATOM   4996  CD1 LEU A 612      44.056 -27.216  -4.243  1.00  0.00
ATOM   4997  CD2 LEU A 612      45.061 -29.355  -5.001  1.00  0.00
ATOM   4998  N   VAL A 613      40.443 -30.272  -2.522  1.00  0.00
ATOM   4999  CA  VAL A 613      39.379 -30.915  -3.226  1.00  0.00
ATOM   5000  C   VAL A 613      38.108 -30.841  -2.396  1.00  0.00
ATOM   5001  O   VAL A 613      38.143 -31.029  -1.178  1.00  0.00
ATOM   5002  CB  VAL A 613      39.717 -32.388  -3.548  1.00  0.00
ATOM   5003  CG1 VAL A 613      38.538 -33.068  -4.242  1.00  0.00
ATOM   5004  CG2 VAL A 613      40.932 -32.465  -4.471  1.00  0.00
ATOM   5005  N   LEU A 614      36.931 -30.571  -3.022  1.00  0.00
ATOM   5006  CA  LEU A 614      35.676 -30.477  -2.296  1.00  0.00
ATOM   5007  C   LEU A 614      34.586 -31.068  -3.121  1.00  0.00
ATOM   5008  O   LEU A 614      33.990 -30.383  -3.955  1.00  0.00
ATOM   5009  CB  LEU A 614      35.344 -29.022  -1.953  1.00  0.00
ATOM   5010  CG  LEU A 614      34.226 -28.898  -0.911  1.00  0.00
ATOM   5011  CD1 LEU A 614      32.883 -29.276  -1.532  1.00  0.00
ATOM   5012  CD2 LEU A 614      34.499 -29.826   0.271  1.00  0.00
ATOM   5013  N   PRO A 615      34.307 -32.287  -2.917  1.00  0.00
ATOM   5014  CA  PRO A 615      33.301 -32.648  -3.849  1.00  0.00
ATOM   5015  C   PRO A 615      31.921 -32.235  -3.551  1.00  0.00
ATOM   5016  O   PRO A 615      31.474 -32.326  -2.406  1.00  0.00
ATOM   5017  CB  PRO A 615      33.435 -34.172  -3.846  1.00  0.00
ATOM   5018  CG  PRO A 615      33.941 -34.529  -2.465  1.00  0.00
ATOM   5019  CD  PRO A 615      34.841 -33.385  -2.031  1.00  0.00
ATOM   5020  N   GLU A 616      31.256 -31.783  -4.624  1.00  0.00
ATOM   5021  CA  GLU A 616      29.910 -31.332  -4.572  1.00  0.00
ATOM   5022  C   GLU A 616      28.878 -32.402  -4.770  1.00  0.00
ATOM   5023  O   GLU A 616      27.809 -32.361  -4.159  1.00  0.00
ATOM   5024  CB  GLU A 616      29.732 -30.229  -5.619  1.00  0.00
ATOM   5025  CG  GLU A 616      30.632 -29.028  -5.326  1.00  0.00
ATOM   5026  CD  GLU A 616      30.132 -28.254  -4.111  1.00  0.00
ATOM   5027  OE1 GLU A 616      30.930 -27.521  -3.520  1.00  0.00
ATOM   5028  OE2 GLU A 616      28.950 -28.400  -3.780  1.00  0.00
ATOM   5029  N   TYR A 617      29.148 -33.411  -5.625  1.00  0.00
ATOM   5030  CA  TYR A 617      28.127 -34.386  -5.911  1.00  0.00
ATOM   5031  C   TYR A 617      28.696 -35.737  -6.164  1.00  0.00
ATOM   5032  O   TYR A 617      29.842 -35.862  -6.601  1.00  0.00
ATOM   5033  CB  TYR A 617      27.302 -33.932  -7.120  1.00  0.00
ATOM   5034  CG  TYR A 617      26.679 -32.568  -6.909  1.00  0.00
ATOM   5035  CD1 TYR A 617      27.330 -31.415  -7.353  1.00  0.00
ATOM   5036  CD2 TYR A 617      25.445 -32.450  -6.268  1.00  0.00
ATOM   5037  CE1 TYR A 617      26.754 -30.159  -7.158  1.00  0.00
ATOM   5038  CE2 TYR A 617      24.867 -31.194  -6.071  1.00  0.00
ATOM   5039  CZ  TYR A 617      25.524 -30.052  -6.517  1.00  0.00
ATOM   5040  OH  TYR A 617      24.956 -28.816  -6.324  1.00  0.00
ATOM   5041  N   VAL A 618      27.880 -36.775  -5.892  1.00  0.00
ATOM   5042  CA  VAL A 618      28.238 -38.077  -6.361  1.00  0.00
ATOM   5043  C   VAL A 618      27.219 -38.477  -7.347  1.00  0.00
ATOM   5044  O   VAL A 618      26.022 -38.295  -7.119  1.00  0.00
ATOM   5045  CB  VAL A 618      28.318 -39.123  -5.226  1.00  0.00
ATOM   5046  CG1 VAL A 618      28.644 -40.504  -5.793  1.00  0.00
ATOM   5047  CG2 VAL A 618      29.407 -38.740  -4.226  1.00  0.00
ATOM   5048  N   VAL A 619      27.698 -39.040  -8.463  1.00  0.00
ATOM   5049  CA  VAL A 619      26.772 -39.545  -9.409  1.00  0.00
ATOM   5050  C   VAL A 619      26.864 -41.032  -9.312  1.00  0.00
ATOM   5051  O   VAL A 619      27.946 -41.603  -9.458  1.00  0.00
ATOM   5052  CB  VAL A 619      27.059 -39.089 -10.857  1.00  0.00
ATOM   5053  CG1 VAL A 619      26.042 -39.698 -11.822  1.00  0.00
ATOM   5054  CG2 VAL A 619      26.974 -37.567 -10.962  1.00  0.00
ATOM   5055  N   GLU A 620      25.717 -41.696  -9.068  1.00  0.00
ATOM   5056  CA  GLU A 620      25.732 -43.124  -9.076  1.00  0.00
ATOM   5057  C   GLU A 620      25.342 -43.467 -10.473  1.00  0.00
ATOM   5058  O   GLU A 620      24.369 -42.927 -11.002  1.00  0.00
ATOM   5059  CB  GLU A 620      24.760 -43.770  -8.085  1.00  0.00
ATOM   5060  CG  GLU A 620      24.943 -45.287  -8.029  1.00  0.00
ATOM   5061  CD  GLU A 620      23.984 -45.917  -7.024  1.00  0.00
ATOM   5062  OE1 GLU A 620      22.777 -45.895  -7.280  1.00  0.00
ATOM   5063  OE2 GLU A 620      24.467 -46.418  -6.002  1.00  0.00
ATOM   5064  N   PHE A 621      26.096 -44.386 -11.103  1.00  0.00
ATOM   5065  CA  PHE A 621      25.968 -44.589 -12.516  1.00  0.00
ATOM   5066  C   PHE A 621      25.917 -46.074 -12.720  1.00  0.00
ATOM   5067  O   PHE A 621      26.538 -46.831 -11.971  1.00  0.00
ATOM   5068  CB  PHE A 621      27.133 -43.991 -13.311  1.00  0.00
ATOM   5069  CG  PHE A 621      28.441 -44.691 -13.016  1.00  0.00
ATOM   5070  CD1 PHE A 621      28.854 -45.770 -13.794  1.00  0.00
ATOM   5071  CD2 PHE A 621      29.243 -44.260 -11.962  1.00  0.00
ATOM   5072  CE1 PHE A 621      30.059 -46.413 -13.521  1.00  0.00
ATOM   5073  CE2 PHE A 621      30.449 -44.903 -11.688  1.00  0.00
ATOM   5074  CZ  PHE A 621      30.856 -45.979 -12.467  1.00  0.00
ATOM   5075  N   GLU A 622      25.181 -46.550 -13.746  1.00  0.00
ATOM   5076  CA  GLU A 622      25.068 -47.972 -13.905  1.00  0.00
ATOM   5077  C   GLU A 622      25.069 -48.305 -15.364  1.00  0.00
ATOM   5078  O   GLU A 622      24.344 -47.689 -16.147  1.00  0.00
ATOM   5079  CB  GLU A 622      23.795 -48.508 -13.244  1.00  0.00
ATOM   5080  CG  GLU A 622      23.717 -50.033 -13.334  1.00  0.00
ATOM   5081  CD  GLU A 622      22.531 -50.567 -12.538  1.00  0.00
ATOM   5082  OE1 GLU A 622      22.277 -51.772 -12.612  1.00  0.00
ATOM   5083  OE2 GLU A 622      21.884 -49.763 -11.857  1.00  0.00
ATOM   5084  N   TYR A 623      25.888 -49.301 -15.752  1.00  0.00
ATOM   5085  CA  TYR A 623      25.954 -49.669 -17.132  1.00  0.00
ATOM   5086  C   TYR A 623      24.611 -50.187 -17.524  1.00  0.00
ATOM   5087  O   TYR A 623      23.970 -50.908 -16.757  1.00  0.00
ATOM   5088  CB  TYR A 623      27.022 -50.736 -17.395  1.00  0.00
ATOM   5089  CG  TYR A 623      28.420 -50.153 -17.423  1.00  0.00
ATOM   5090  CD1 TYR A 623      28.683 -48.916 -16.831  1.00  0.00
ATOM   5091  CD2 TYR A 623      29.460 -50.847 -18.041  1.00  0.00
ATOM   5092  CE1 TYR A 623      29.972 -48.380 -16.857  1.00  0.00
ATOM   5093  CE2 TYR A 623      30.750 -50.313 -18.069  1.00  0.00
ATOM   5094  CZ  TYR A 623      31.001 -49.081 -17.476  1.00  0.00
ATOM   5095  OH  TYR A 623      32.270 -48.554 -17.502  1.00  0.00
ATOM   5096  N   ILE A 624      24.159 -49.831 -18.741  1.00  0.00
ATOM   5097  CA  ILE A 624      22.866 -50.271 -19.164  1.00  0.00
ATOM   5098  C   ILE A 624      23.108 -51.220 -20.280  1.00  0.00
ATOM   5099  O   ILE A 624      23.877 -50.925 -21.197  1.00  0.00
ATOM   5100  CB  ILE A 624      21.947 -49.121 -19.633  1.00  0.00
ATOM   5101  CG1 ILE A 624      21.795 -48.073 -18.525  1.00  0.00
ATOM   5102  CG2 ILE A 624      20.560 -49.659 -19.989  1.00  0.00
ATOM   5103  CD1 ILE A 624      21.182 -48.673 -17.264  1.00  0.00
ATOM   5104  N   THR A 625      22.440 -52.385 -20.220  1.00  0.00
ATOM   5105  CA  THR A 625      22.619 -53.404 -21.235  1.00  0.00
ATOM   5106  C   THR A 625      22.392 -52.797 -22.524  1.00  0.00
ATOM   5107  O   THR A 625      21.301 -52.291 -22.794  1.00  0.00
ATOM   5108  CB  THR A 625      21.659 -54.594 -21.046  1.00  0.00
ATOM   5109  OG1 THR A 625      21.806 -55.107 -19.729  1.00  0.00
ATOM   5110  CG2 THR A 625      21.957 -55.712 -22.043  1.00  0.00
ATOM   5111  N   MET A 626      23.342 -52.800 -23.383  1.00  0.00
ATOM   5112  CA  MET A 626      23.133 -52.639 -24.805  1.00  0.00
ATOM   5113  C   MET A 626      23.442 -53.896 -25.715  1.00  0.00
ATOM   5114  O   MET A 626      23.383 -55.036 -25.250  1.00  0.00
ATOM   5115  CB  MET A 626      23.980 -51.447 -25.256  1.00  0.00
ATOM   5116  CG  MET A 626      23.476 -50.140 -24.646  1.00  0.00
ATOM   5117  SD  MET A 626      21.986 -49.551 -25.481  1.00  0.00
ATOM   5118  CE  MET A 626      22.752 -48.852 -26.954  1.00  0.00
ATOM   5119  N   VAL A 627      23.756 -53.521 -26.961  1.00  0.00
ATOM   5120  CA  VAL A 627      24.362 -54.624 -27.820  1.00  0.00
ATOM   5121  C   VAL A 627      24.734 -55.699 -26.876  1.00  0.00
ATOM   5122  O   VAL A 627      25.290 -55.431 -25.809  1.00  0.00
ATOM   5123  CB  VAL A 627      25.601 -54.173 -28.626  1.00  0.00
ATOM   5124  CG1 VAL A 627      26.736 -53.773 -27.684  1.00  0.00
ATOM   5125  CG2 VAL A 627      26.094 -55.308 -29.523  1.00  0.00
ATOM   5126  N   LYS A 628      24.542 -56.979 -27.040  1.00  0.00
ATOM   5127  CA  LYS A 628      24.802 -57.928 -25.962  1.00  0.00
ATOM   5128  C   LYS A 628      25.586 -59.076 -26.590  1.00  0.00
ATOM   5129  O   LYS A 628      25.650 -60.171 -26.029  1.00  0.00
ATOM   5130  CB  LYS A 628      23.520 -58.458 -25.312  1.00  0.00
ATOM   5131  CG  LYS A 628      22.939 -59.636 -26.094  1.00  0.00
ATOM   5132  CD  LYS A 628      23.413 -60.964 -25.503  1.00  0.00
ATOM   5133  CE  LYS A 628      23.112 -61.027 -24.007  1.00  0.00
ATOM   5134  NZ  LYS A 628      23.602 -62.314 -23.444  1.00  0.00
ATOM   5135  N   ALA A 629      26.233 -58.983 -27.732  1.00  0.00
ATOM   5136  CA  ALA A 629      25.821 -59.636 -29.030  1.00  0.00
ATOM   5137  C   ALA A 629      26.860 -59.663 -30.133  1.00  0.00
ATOM   5138  O   ALA A 629      28.061 -59.612 -29.863  1.00  0.00
ATOM   5139  CB  ALA A 629      24.561 -58.926 -29.509  1.00  0.00
ATOM   5140  N   PRO A 630      26.614 -59.731 -31.381  1.00  0.00
ATOM   5141  CA  PRO A 630      27.468 -60.580 -32.206  1.00  0.00
ATOM   5142  C   PRO A 630      27.622 -59.798 -33.506  1.00  0.00
ATOM   5143  O   PRO A 630      27.528 -58.569 -33.512  1.00  0.00
ATOM   5144  CB  PRO A 630      26.725 -61.897 -32.437  1.00  0.00
ATOM   5145  CG  PRO A 630      25.255 -61.545 -32.386  1.00  0.00
ATOM   5146  CD  PRO A 630      25.079 -60.612 -31.200  1.00  0.00
ATOM   5147  N   SER A 631      27.864 -60.406 -34.728  1.00  0.00
ATOM   5148  CA  SER A 631      28.680 -59.732 -35.672  1.00  0.00
ATOM   5149  C   SER A 631      28.176 -59.420 -37.077  1.00  0.00
ATOM   5150  O   SER A 631      27.653 -58.333 -37.327  1.00  0.00
ATOM   5151  CB  SER A 631      29.956 -60.573 -35.752  1.00  0.00
ATOM   5152  OG  SER A 631      30.854 -60.005 -36.694  1.00  0.00
ATOM   5153  N   LEU A 632      28.337 -60.393 -37.982  1.00  0.00
ATOM   5154  CA  LEU A 632      28.351 -60.099 -39.385  1.00  0.00
ATOM   5155  C   LEU A 632      29.613 -59.356 -39.812  1.00  0.00
ATOM   5156  O   LEU A 632      29.632 -58.703 -40.857  1.00  0.00
ATOM   5157  CB  LEU A 632      27.111 -59.277 -39.746  1.00  0.00
ATOM   5158  CG  LEU A 632      27.061 -58.897 -41.230  1.00  0.00
ATOM   5159  CD1 LEU A 632      28.150 -57.876 -41.550  1.00  0.00
ATOM   5160  CD2 LEU A 632      27.278 -60.135 -42.100  1.00  0.00
ATOM   5161  N   PHE A 633      30.676 -59.388 -39.119  1.00  0.00
ATOM   5162  CA  PHE A 633      31.928 -58.732 -39.523  1.00  0.00
ATOM   5163  C   PHE A 633      32.856 -58.571 -38.323  1.00  0.00
ATOM   5164  O   PHE A 633      33.075 -57.456 -37.846  1.00  0.00
ATOM   5165  CB  PHE A 633      31.642 -57.364 -40.151  1.00  0.00
ATOM   5166  CG  PHE A 633      30.963 -56.424 -39.180  1.00  0.00
ATOM   5167  CD1 PHE A 633      31.540 -56.154 -37.941  1.00  0.00
ATOM   5168  CD2 PHE A 633      29.754 -55.821 -39.519  1.00  0.00
ATOM   5169  CE1 PHE A 633      30.912 -55.287 -37.048  1.00  0.00
ATOM   5170  CE2 PHE A 633      29.126 -54.954 -38.626  1.00  0.00
ATOM   5171  CZ  PHE A 633      29.706 -54.688 -37.392  1.00  0.00
ATOM   5172  N   SER A 634      33.332 -59.743 -37.945  1.00  0.00
ATOM   5173  CA  SER A 634      34.263 -60.000 -36.765  1.00  0.00
ATOM   5174  C   SER A 634      34.875 -61.446 -36.904  1.00  0.00
ATOM   5175  O   SER A 634      34.878 -62.022 -37.993  1.00  0.00
ATOM   5176  CB  SER A 634      33.526 -59.874 -35.430  1.00  0.00
ATOM   5177  OG  SER A 634      34.455 -59.902 -34.357  1.00  0.00
ATOM   5178  N   VAL A 635      35.382 -61.989 -35.731  1.00  0.00
ATOM   5179  CA  VAL A 635      35.609 -63.435 -35.432  1.00  0.00
ATOM   5180  C   VAL A 635      34.204 -63.984 -35.275  1.00  0.00
ATOM   5181  O   VAL A 635      33.998 -65.198 -35.320  1.00  0.00
ATOM   5182  CB  VAL A 635      36.432 -63.710 -34.154  1.00  0.00
ATOM   5183  CG1 VAL A 635      37.814 -63.066 -34.257  1.00  0.00
ATOM   5184  CG2 VAL A 635      35.721 -63.136 -32.929  1.00  0.00
ATOM   5185  N   PHE A 636      33.315 -62.951 -35.100  1.00  0.00
ATOM   5186  CA  PHE A 636      31.878 -63.306 -34.839  1.00  0.00
ATOM   5187  C   PHE A 636      31.143 -63.358 -36.125  1.00  0.00
ATOM   5188  O   PHE A 636      29.916 -63.477 -36.141  1.00  0.00
ATOM   5189  CB  PHE A 636      31.219 -62.290 -33.900  1.00  0.00
ATOM   5190  CG  PHE A 636      31.863 -62.280 -32.532  1.00  0.00
ATOM   5191  CD1 PHE A 636      31.942 -61.097 -31.801  1.00  0.00
ATOM   5192  CD2 PHE A 636      32.382 -63.455 -31.993  1.00  0.00
ATOM   5193  CE1 PHE A 636      32.536 -61.089 -30.540  1.00  0.00
ATOM   5194  CE2 PHE A 636      32.976 -63.447 -30.732  1.00  0.00
ATOM   5195  CZ  PHE A 636      33.052 -62.264 -30.007  1.00  0.00
ATOM   5196  N   ASN A 637      31.996 -63.266 -37.255  1.00  0.00
ATOM   5197  CA  ASN A 637      31.719 -62.955 -38.574  1.00  0.00
ATOM   5198  C   ASN A 637      32.922 -62.534 -39.399  1.00  0.00
ATOM   5199  O   ASN A 637      32.804 -61.698 -40.296  1.00  0.00
ATOM   5200  CB  ASN A 637      30.652 -61.857 -38.599  1.00  0.00
ATOM   5201  CG  ASN A 637      30.199 -61.559 -40.025  1.00  0.00
ATOM   5202  ND2 ASN A 637      31.109 -61.143 -40.881  1.00  0.00
ATOM   5203  OD1 ASN A 637      29.031 -61.702 -40.358  1.00  0.00
ATOM   5204  N   ASN A 638      34.128 -63.159 -39.070  1.00  0.00
ATOM   5205  CA  ASN A 638      35.238 -63.346 -39.804  1.00  0.00
ATOM   5206  C   ASN A 638      35.106 -64.686 -40.509  1.00  0.00
ATOM   5207  O   ASN A 638      34.149 -64.911 -41.252  1.00  0.00
ATOM   5208  CB  ASN A 638      36.511 -63.321 -38.952  1.00  0.00
ATOM   5209  CG  ASN A 638      37.760 -63.400 -39.823  1.00  0.00
ATOM   5210  ND2 ASN A 638      38.828 -63.976 -39.310  1.00  0.00
ATOM   5211  OD1 ASN A 638      37.767 -62.944 -40.958  1.00  0.00
ATOM   5212  N   VAL A 639      35.960 -65.729 -40.410  1.00  0.00
ATOM   5213  CA  VAL A 639      35.533 -67.079 -39.869  1.00  0.00
ATOM   5214  C   VAL A 639      34.389 -66.946 -38.870  1.00  0.00
ATOM   5215  O   VAL A 639      34.115 -67.872 -38.105  1.00  0.00
ATOM   5216  CB  VAL A 639      36.730 -67.801 -39.211  1.00  0.00
ATOM   5217  CG1 VAL A 639      37.232 -67.014 -38.002  1.00  0.00
ATOM   5218  CG2 VAL A 639      36.319 -69.196 -38.744  1.00  0.00
ATOM   5219  N   ILE A 640      33.670 -65.892 -38.784  1.00  0.00
ATOM   5220  CA  ILE A 640      32.422 -65.904 -37.883  1.00  0.00
ATOM   5221  C   ILE A 640      32.199 -67.242 -38.640  1.00  0.00
ATOM   5222  O   ILE A 640      32.166 -67.266 -39.872  1.00  0.00
ATOM   5223  CB  ILE A 640      31.204 -64.973 -38.078  1.00  0.00
ATOM   5224  CG1 ILE A 640      30.148 -65.242 -37.000  1.00  0.00
ATOM   5225  CG2 ILE A 640      30.570 -65.207 -39.451  1.00  0.00
ATOM   5226  CD1 ILE A 640      29.047 -64.187 -37.017  1.00  0.00
ATOM   5227  N   LEU A 641      32.032 -68.391 -37.992  1.00  0.00
ATOM   5228  CA  LEU A 641      31.555 -69.481 -38.827  1.00  0.00
ATOM   5229  C   LEU A 641      30.372 -70.059 -38.018  1.00  0.00
ATOM   5230  O   LEU A 641      29.476 -70.689 -38.583  1.00  0.00
ATOM   5231  CB  LEU A 641      32.596 -70.573 -39.087  1.00  0.00
ATOM   5232  CG  LEU A 641      33.009 -70.663 -40.560  1.00  0.00
ATOM   5233  CD1 LEU A 641      33.090 -69.266 -41.171  1.00  0.00
ATOM   5234  CD2 LEU A 641      34.376 -71.334 -40.687  1.00  0.00
ATOM   5235  N   GLU A 642      30.377 -69.833 -36.705  1.00  0.00
ATOM   5236  CA  GLU A 642      29.296 -70.408 -35.916  1.00  0.00
ATOM   5237  C   GLU A 642      29.408 -69.071 -35.054  1.00  0.00
ATOM   5238  O   GLU A 642      30.469 -68.766 -34.506  1.00  0.00
ATOM   5239  CB  GLU A 642      29.500 -71.632 -35.018  1.00  0.00
ATOM   5240  CG  GLU A 642      28.215 -72.002 -34.277  1.00  0.00
ATOM   5241  CD  GLU A 642      28.407 -73.269 -33.450  1.00  0.00
ATOM   5242  OE1 GLU A 642      27.483 -73.630 -32.716  1.00  0.00
ATOM   5243  OE2 GLU A 642      29.482 -73.871 -33.557  1.00  0.00
ATOM   5244  N   GLU A 643      28.426 -68.200 -34.843  1.00  0.00
ATOM   5245  CA  GLU A 643      28.672 -67.268 -33.870  1.00  0.00
ATOM   5246  C   GLU A 643      27.103 -67.188 -33.954  1.00  0.00
ATOM   5247  O   GLU A 643      26.545 -66.942 -35.025  1.00  0.00
ATOM   5248  CB  GLU A 643      29.284 -65.890 -34.138  1.00  0.00
ATOM   5249  CG  GLU A 643      29.041 -64.933 -32.971  1.00  0.00
ATOM   5250  CD  GLU A 643      29.580 -65.512 -31.668  1.00  0.00
ATOM   5251  OE1 GLU A 643      30.671 -66.087 -31.695  1.00  0.00
ATOM   5252  OE2 GLU A 643      28.894 -65.375 -30.648  1.00  0.00
ATOM   5253  N   SER A 644      26.551 -67.407 -32.769  1.00  0.00
ATOM   5254  CA  SER A 644      25.143 -67.563 -32.488  1.00  0.00
ATOM   5255  C   SER A 644      24.906 -66.420 -31.608  1.00  0.00
ATOM   5256  O   SER A 644      24.990 -66.544 -30.385  1.00  0.00
ATOM   5257  CB  SER A 644      24.755 -68.859 -31.773  1.00  0.00
ATOM   5258  OG  SER A 644      23.342 -68.942 -31.650  1.00  0.00
ATOM   5259  N   LYS A 645      24.597 -65.281 -32.211  1.00  0.00
ATOM   5260  CA  LYS A 645      24.370 -63.990 -31.447  1.00  0.00
ATOM   5261  C   LYS A 645      22.960 -64.076 -31.001  1.00  0.00
ATOM   5262  O   LYS A 645      22.056 -64.263 -31.817  1.00  0.00
ATOM   5263  CB  LYS A 645      24.582 -62.727 -32.288  1.00  0.00
ATOM   5264  CG  LYS A 645      23.688 -62.721 -33.528  1.00  0.00
ATOM   5265  CD  LYS A 645      23.676 -61.338 -34.180  1.00  0.00
ATOM   5266  CE  LYS A 645      22.780 -60.380 -33.397  1.00  0.00
ATOM   5267  NZ  LYS A 645      21.371 -60.852 -33.442  1.00  0.00
ATOM   5268  N   LYS A 646      22.701 -63.939 -29.702  1.00  0.00
ATOM   5269  CA  LYS A 646      21.290 -64.085 -29.220  1.00  0.00
ATOM   5270  C   LYS A 646      20.566 -62.710 -29.298  1.00  0.00
ATOM   5271  O   LYS A 646      21.127 -61.734 -29.800  1.00  0.00
ATOM   5272  CB  LYS A 646      21.251 -64.621 -27.786  1.00  0.00
ATOM   5273  CG  LYS A 646      21.974 -65.964 -27.668  1.00  0.00
ATOM   5274  CD  LYS A 646      21.374 -66.988 -28.632  1.00  0.00
ATOM   5275  CE  LYS A 646      19.990 -67.429 -28.157  1.00  0.00
ATOM   5276  NZ  LYS A 646      19.413 -68.406 -29.118  1.00  0.00
ATOM   5277  N   ASN A 647      19.336 -62.608 -28.808  1.00  0.00
ATOM   5278  CA  ASN A 647      18.751 -61.272 -28.912  1.00  0.00
ATOM   5279  C   ASN A 647      19.301 -60.405 -27.742  1.00  0.00
ATOM   5280  O   ASN A 647      20.110 -60.876 -26.940  1.00  0.00
ATOM   5281  CB  ASN A 647      17.221 -61.310 -28.867  1.00  0.00
ATOM   5282  CG  ASN A 647      16.720 -61.778 -27.505  1.00  0.00
ATOM   5283  ND2 ASN A 647      15.477 -62.206 -27.424  1.00  0.00
ATOM   5284  OD1 ASN A 647      17.449 -61.756 -26.523  1.00  0.00
ATOM   5285  N   PRO A 648      18.816 -59.166 -27.708  1.00  0.00
ATOM   5286  CA  PRO A 648      19.170 -57.994 -27.033  1.00  0.00
ATOM   5287  C   PRO A 648      18.063 -57.410 -26.112  1.00  0.00
ATOM   5288  O   PRO A 648      16.887 -57.390 -26.481  1.00  0.00
ATOM   5289  CB  PRO A 648      19.492 -57.040 -28.185  1.00  0.00
ATOM   5290  CG  PRO A 648      18.629 -57.499 -29.340  1.00  0.00
ATOM   5291  CD  PRO A 648      18.732 -59.014 -29.375  1.00  0.00
ATOM   5292  N   GLU A 649      18.520 -56.955 -24.946  1.00  0.00
ATOM   5293  CA  GLU A 649      17.697 -56.210 -24.016  1.00  0.00
ATOM   5294  C   GLU A 649      17.443 -54.658 -24.370  1.00  0.00
ATOM   5295  O   GLU A 649      16.302 -54.242 -24.578  1.00  0.00
ATOM   5296  CB  GLU A 649      18.339 -56.336 -22.631  1.00  0.00
ATOM   5297  CG  GLU A 649      18.075 -57.710 -22.015  1.00  0.00
ATOM   5298  CD  GLU A 649      18.837 -57.876 -20.704  1.00  0.00
ATOM   5299  OE1 GLU A 649      19.369 -56.878 -20.210  1.00  0.00
ATOM   5300  OE2 GLU A 649      18.883 -59.005 -20.202  1.00  0.00
ATOM   5301  N   VAL A 650      18.570 -53.952 -24.407  1.00  0.00
ATOM   5302  CA  VAL A 650      18.583 -52.540 -24.459  1.00  0.00
ATOM   5303  C   VAL A 650      17.634 -51.644 -24.166  1.00  0.00
ATOM   5304  O   VAL A 650      17.119 -50.964 -25.055  1.00  0.00
ATOM   5305  CB  VAL A 650      19.063 -52.348 -25.915  1.00  0.00
ATOM   5306  CG1 VAL A 650      20.395 -53.062 -26.139  1.00  0.00
ATOM   5307  CG2 VAL A 650      18.037 -52.918 -26.893  1.00  0.00
ATOM   5308  N   SER A 651      17.225 -51.456 -22.919  1.00  0.00
ATOM   5309  CA  SER A 651      15.847 -50.542 -22.739  1.00  0.00
ATOM   5310  C   SER A 651      16.700 -49.131 -22.593  1.00  0.00
ATOM   5311  O   SER A 651      17.767 -49.105 -21.977  1.00  0.00
ATOM   5312  CB  SER A 651      14.973 -50.751 -21.501  1.00  0.00
ATOM   5313  OG  SER A 651      14.406 -52.053 -21.520  1.00  0.00
ATOM   5314  N   VAL A 652      16.111 -48.097 -23.186  1.00  0.00
ATOM   5315  CA  VAL A 652      16.711 -46.870 -23.208  1.00  0.00
ATOM   5316  C   VAL A 652      15.595 -45.960 -22.585  1.00  0.00
ATOM   5317  O   VAL A 652      15.868 -45.159 -21.689  1.00  0.00
ATOM   5318  CB  VAL A 652      17.104 -46.345 -24.607  1.00  0.00
ATOM   5319  CG1 VAL A 652      18.221 -47.199 -25.205  1.00  0.00
ATOM   5320  CG2 VAL A 652      15.903 -46.390 -25.549  1.00  0.00
ATOM   5321  N   PHE A 653      14.327 -46.014 -22.983  1.00  0.00
ATOM   5322  CA  PHE A 653      13.445 -45.183 -22.246  1.00  0.00
ATOM   5323  C   PHE A 653      14.052 -43.839 -21.530  1.00  0.00
ATOM   5324  O   PHE A 653      14.667 -43.920 -20.465  1.00  0.00
ATOM   5325  CB  PHE A 653      12.786 -46.083 -21.196  1.00  0.00
ATOM   5326  CG  PHE A 653      11.936 -47.163 -21.826  1.00  0.00
ATOM   5327  CD1 PHE A 653      12.483 -48.028 -22.771  1.00  0.00
ATOM   5328  CD2 PHE A 653      10.597 -47.300 -21.465  1.00  0.00
ATOM   5329  CE1 PHE A 653      11.697 -49.023 -23.350  1.00  0.00
ATOM   5330  CE2 PHE A 653       9.811 -48.295 -22.044  1.00  0.00
ATOM   5331  CZ  PHE A 653      10.362 -49.155 -22.986  1.00  0.00
ATOM   5332  N   SER A 654      13.776 -42.754 -22.241  1.00  0.00
ATOM   5333  CA  SER A 654      14.222 -41.471 -22.013  1.00  0.00
ATOM   5334  C   SER A 654      12.772 -40.874 -21.861  1.00  0.00
ATOM   5335  O   SER A 654      11.996 -40.862 -22.819  1.00  0.00
ATOM   5336  CB  SER A 654      14.968 -40.745 -23.134  1.00  0.00
ATOM   5337  OG  SER A 654      15.305 -39.429 -22.722  1.00  0.00
ATOM   5338  N   LYS A 655      12.594 -40.434 -20.628  1.00  0.00
ATOM   5339  CA  LYS A 655      11.389 -39.956 -19.985  1.00  0.00
ATOM   5340  C   LYS A 655      11.105 -38.578 -19.661  1.00  0.00
ATOM   5341  O   LYS A 655       9.992 -38.249 -19.245  1.00  0.00
ATOM   5342  CB  LYS A 655      11.333 -40.818 -18.720  1.00  0.00
ATOM   5343  CG  LYS A 655      12.472 -40.480 -17.758  1.00  0.00
ATOM   5344  CD  LYS A 655      12.424 -41.382 -16.524  1.00  0.00
ATOM   5345  CE  LYS A 655      13.598 -41.085 -15.593  1.00  0.00
ATOM   5346  NZ  LYS A 655      13.693 -42.136 -14.545  1.00  0.00
ATOM   5347  N   ASP A 656      12.086 -37.700 -19.838  1.00  0.00
ATOM   5348  CA  ASP A 656      11.997 -36.249 -19.410  1.00  0.00
ATOM   5349  C   ASP A 656      10.735 -35.666 -20.276  1.00  0.00
ATOM   5350  O   ASP A 656      10.694 -35.812 -21.499  1.00  0.00
ATOM   5351  CB  ASP A 656      13.258 -35.430 -19.703  1.00  0.00
ATOM   5352  CG  ASP A 656      14.410 -35.837 -18.788  1.00  0.00
ATOM   5353  OD1 ASP A 656      15.556 -35.520 -19.120  1.00  0.00
ATOM   5354  OD2 ASP A 656      13.787 -36.584 -17.621  1.00  0.00
ATOM   5355  N   LEU A 657       9.882 -35.070 -19.459  1.00  0.00
ATOM   5356  CA  LEU A 657       8.648 -34.477 -19.702  1.00  0.00
ATOM   5357  C   LEU A 657       8.967 -32.995 -19.308  1.00  0.00
ATOM   5358  O   LEU A 657       9.434 -32.729 -18.199  1.00  0.00
ATOM   5359  CB  LEU A 657       7.483 -35.004 -18.860  1.00  0.00
ATOM   5360  CG  LEU A 657       7.216 -36.497 -19.084  1.00  0.00
ATOM   5361  CD1 LEU A 657       6.130 -36.987 -18.128  1.00  0.00
ATOM   5362  CD2 LEU A 657       6.754 -36.743 -20.519  1.00  0.00
ATOM   5363  N   LYS A 658       8.652 -32.171 -20.317  1.00  0.00
ATOM   5364  CA  LYS A 658       8.923 -30.773 -20.506  1.00  0.00
ATOM   5365  C   LYS A 658       7.638 -30.302 -20.954  1.00  0.00
ATOM   5366  O   LYS A 658       7.299 -30.433 -22.132  1.00  0.00
ATOM   5367  CB  LYS A 658       9.997 -30.447 -21.548  1.00  0.00
ATOM   5368  CG  LYS A 658      10.264 -28.943 -21.629  1.00  0.00
ATOM   5369  CD  LYS A 658      11.401 -28.647 -22.607  1.00  0.00
ATOM   5370  CE  LYS A 658      11.456 -27.156 -22.936  1.00  0.00
ATOM   5371  NZ  LYS A 658      12.403 -26.918 -24.056  1.00  0.00
ATOM   5372  N   PHE A 659       6.772 -29.709 -20.140  1.00  0.00
ATOM   5373  CA  PHE A 659       5.430 -29.308 -20.810  1.00  0.00
ATOM   5374  C   PHE A 659       5.551 -27.874 -20.808  1.00  0.00
ATOM   5375  O   PHE A 659       6.073 -27.291 -19.856  1.00  0.00
ATOM   5376  CB  PHE A 659       4.163 -29.727 -20.057  1.00  0.00
ATOM   5377  CG  PHE A 659       4.002 -31.230 -20.010  1.00  0.00
ATOM   5378  CD1 PHE A 659       4.518 -31.961 -18.942  1.00  0.00
ATOM   5379  CD2 PHE A 659       3.333 -31.895 -21.035  1.00  0.00
ATOM   5380  CE1 PHE A 659       4.368 -33.346 -18.900  1.00  0.00
ATOM   5381  CE2 PHE A 659       3.183 -33.280 -20.994  1.00  0.00
ATOM   5382  CZ  PHE A 659       3.700 -34.004 -19.927  1.00  0.00
ATOM   5383  N   ASP A 660       5.071 -27.243 -21.865  1.00  0.00
ATOM   5384  CA  ASP A 660       5.289 -25.665 -21.884  1.00  0.00
ATOM   5385  C   ASP A 660       4.008 -25.226 -22.423  1.00  0.00
ATOM   5386  O   ASP A 660       3.359 -25.960 -23.170  1.00  0.00
ATOM   5387  CB  ASP A 660       6.432 -25.163 -22.771  1.00  0.00
ATOM   5388  CG  ASP A 660       6.180 -25.489 -24.240  1.00  0.00
ATOM   5389  OD1 ASP A 660       5.715 -24.601 -24.962  1.00  0.00
ATOM   5390  OD2 ASP A 660       6.604 -26.934 -24.436  1.00  0.00
ATOM   5391  N   ASP A 661       3.550 -24.020 -22.104  1.00  0.00
ATOM   5392  CA  ASP A 661       2.240 -23.536 -22.666  1.00  0.00
ATOM   5393  C   ASP A 661       2.535 -22.084 -22.453  1.00  0.00
ATOM   5394  O   ASP A 661       2.178 -21.518 -21.418  1.00  0.00
ATOM   5395  CB  ASP A 661       0.951 -23.923 -21.935  1.00  0.00
ATOM   5396  CG  ASP A 661      -0.284 -23.526 -22.739  1.00  0.00
ATOM   5397  OD1 ASP A 661      -1.383 -23.949 -22.365  1.00  0.00
ATOM   5398  OD2 ASP A 661       0.209 -22.647 -23.876  1.00  0.00
ATOM   5399  N   GLU A 662       3.183 -21.498 -23.450  1.00  0.00
ATOM   5400  CA  GLU A 662       3.651 -20.074 -23.353  1.00  0.00
ATOM   5401  C   GLU A 662       2.655 -19.420 -24.513  1.00  0.00
ATOM   5402  O   GLU A 662       2.549 -19.952 -25.620  1.00  0.00
ATOM   5403  CB  GLU A 662       5.117 -19.802 -23.704  1.00  0.00
ATOM   5404  CG  GLU A 662       5.469 -18.324 -23.530  1.00  0.00
ATOM   5405  CD  GLU A 662       6.941 -18.073 -23.839  1.00  0.00
ATOM   5406  OE1 GLU A 662       7.351 -16.910 -23.811  1.00  0.00
ATOM   5407  OE2 GLU A 662       7.650 -19.051 -24.103  1.00  0.00
ATOM   5408  N   VAL A 663       2.152 -18.350 -23.911  1.00  0.00
ATOM   5409  CA  VAL A 663       1.225 -17.328 -24.365  1.00  0.00
ATOM   5410  C   VAL A 663       1.669 -16.576 -25.646  1.00  0.00
ATOM   5411  O   VAL A 663       0.995 -16.641 -26.676  1.00  0.00
ATOM   5412  CB  VAL A 663       0.989 -16.324 -23.215  1.00  0.00
ATOM   5413  CG1 VAL A 663       0.135 -15.151 -23.694  1.00  0.00
ATOM   5414  CG2 VAL A 663       0.268 -17.005 -22.053  1.00  0.00
ATOM   5415  N   ILE A 664       2.795 -15.868 -25.606  1.00  0.00
ATOM   5416  CA  ILE A 664       3.188 -15.155 -26.788  1.00  0.00
ATOM   5417  C   ILE A 664       2.355 -14.530 -27.860  1.00  0.00
ATOM   5418  O   ILE A 664       2.481 -14.880 -29.035  1.00  0.00
ATOM   5419  CB  ILE A 664       4.159 -16.187 -27.403  1.00  0.00
ATOM   5420  CG1 ILE A 664       5.391 -16.361 -26.507  1.00  0.00
ATOM   5421  CG2 ILE A 664       4.623 -15.724 -28.785  1.00  0.00
ATOM   5422  CD1 ILE A 664       6.150 -15.050 -26.334  1.00  0.00
ATOM   5423  N   LYS A 665       1.484 -13.587 -27.521  1.00  0.00
ATOM   5424  CA  LYS A 665       0.603 -13.069 -28.635  1.00  0.00
ATOM   5425  C   LYS A 665       1.234 -11.884 -29.273  1.00  0.00
ATOM   5426  O   LYS A 665       1.721 -10.986 -28.583  1.00  0.00
ATOM   5427  CB  LYS A 665      -0.788 -12.706 -28.106  1.00  0.00
ATOM   5428  CG  LYS A 665      -1.548 -13.943 -27.626  1.00  0.00
ATOM   5429  CD  LYS A 665      -2.955 -13.567 -27.162  1.00  0.00
ATOM   5430  CE  LYS A 665      -3.725 -14.809 -26.714  1.00  0.00
ATOM   5431  NZ  LYS A 665      -5.119 -14.438 -26.353  1.00  0.00
ATOM   5432  N   MET A 666       1.261 -11.801 -30.609  1.00  0.00
ATOM   5433  CA  MET A 666       1.820 -10.624 -31.277  1.00  0.00
ATOM   5434  C   MET A 666       0.811 -10.302 -32.334  1.00  0.00
ATOM   5435  O   MET A 666       0.899 -10.802 -33.457  1.00  0.00
ATOM   5436  CB  MET A 666       3.190 -10.862 -31.917  1.00  0.00
ATOM   5437  CG  MET A 666       4.246 -11.202 -30.867  1.00  0.00
ATOM   5438  SD  MET A 666       4.622  -9.777 -29.821  1.00  0.00
ATOM   5439  CE  MET A 666       5.924  -9.035 -30.821  1.00  0.00
ATOM   5440  N   GLU A 667      -0.186  -9.463 -32.059  1.00  0.00
ATOM   5441  CA  GLU A 667      -1.165  -9.320 -33.236  1.00  0.00
ATOM   5442  C   GLU A 667      -1.388  -7.991 -33.737  1.00  0.00
ATOM   5443  O   GLU A 667      -2.283  -7.287 -33.267  1.00  0.00
ATOM   5444  CB  GLU A 667      -2.492  -9.948 -32.800  1.00  0.00
ATOM   5445  CG  GLU A 667      -2.320 -11.421 -32.429  1.00  0.00
ATOM   5446  CD  GLU A 667      -3.614 -11.997 -31.864  1.00  0.00
ATOM   5447  OE1 GLU A 667      -4.671 -11.417 -32.126  1.00  0.00
ATOM   5448  OE2 GLU A 667      -3.536 -13.018 -31.171  1.00  0.00
ATOM   5449  N   PRO A 668      -0.637  -7.502 -34.720  1.00  0.00
ATOM   5450  CA  PRO A 668      -0.981  -6.212 -35.416  1.00  0.00
ATOM   5451  C   PRO A 668       0.021  -5.598 -36.176  1.00  0.00
ATOM   5452  O   PRO A 668       0.932  -4.977 -35.626  1.00  0.00
ATOM   5453  CB  PRO A 668      -1.385  -5.340 -34.225  1.00  0.00
ATOM   5454  CG  PRO A 668      -0.589  -5.869 -33.052  1.00  0.00
ATOM   5455  CD  PRO A 668      -0.674  -7.383 -33.124  1.00  0.00
ATOM   5456  N   ARG A 669      -0.032  -5.692 -37.514  1.00  0.00
ATOM   5457  CA  ARG A 669       0.981  -4.913 -38.401  1.00  0.00
ATOM   5458  C   ARG A 669       0.164  -4.303 -39.533  1.00  0.00
ATOM   5459  O   ARG A 669      -0.306  -5.017 -40.421  1.00  0.00
ATOM   5460  CB  ARG A 669       2.084  -5.807 -38.973  1.00  0.00
ATOM   5461  CG  ARG A 669       2.965  -6.393 -37.869  1.00  0.00
ATOM   5462  CD  ARG A 669       4.076  -7.257 -38.464  1.00  0.00
ATOM   5463  NE  ARG A 669       4.889  -6.451 -39.398  1.00  0.00
ATOM   5464  CZ  ARG A 669       6.053  -5.930 -39.052  1.00  0.00
ATOM   5465  NH1 ARG A 669       6.747  -5.217 -39.916  1.00  0.00
ATOM   5466  NH2 ARG A 669       6.521  -6.124 -37.838  1.00  0.00
ATOM   5467  N   ILE A 670      -0.146  -3.026 -39.740  1.00  0.00
ATOM   5468  CA  ILE A 670      -0.848  -2.865 -41.030  1.00  0.00
ATOM   5469  C   ILE A 670       0.327  -2.116 -41.764  1.00  0.00
ATOM   5470  O   ILE A 670       1.131  -1.435 -41.125  1.00  0.00
ATOM   5471  CB  ILE A 670      -2.130  -2.003 -41.061  1.00  0.00
ATOM   5472  CG1 ILE A 670      -1.812  -0.558 -40.662  1.00  0.00
ATOM   5473  CG2 ILE A 670      -3.169  -2.560 -40.086  1.00  0.00
ATOM   5474  CD1 ILE A 670      -3.016   0.357 -40.857  1.00  0.00
ATOM   5475  N   LYS A 671       0.252  -2.355 -43.071  1.00  0.00
ATOM   5476  CA  LYS A 671       1.305  -1.948 -44.023  1.00  0.00
ATOM   5477  C   LYS A 671       0.287  -1.723 -45.239  1.00  0.00
ATOM   5478  O   LYS A 671       0.187  -2.563 -46.136  1.00  0.00
ATOM   5479  CB  LYS A 671       2.374  -2.974 -44.412  1.00  0.00
ATOM   5480  CG  LYS A 671       3.333  -2.415 -45.464  1.00  0.00
ATOM   5481  CD  LYS A 671       4.485  -3.388 -45.717  1.00  0.00
ATOM   5482  CE  LYS A 671       5.417  -3.447 -44.508  1.00  0.00
ATOM   5483  NZ  LYS A 671       6.658  -4.187 -44.860  1.00  0.00
ATOM   5484  N   ALA A 672      -0.457  -0.585 -45.262  1.00  0.00
ATOM   5485  CA  ALA A 672      -1.328  -0.488 -46.345  1.00  0.00
ATOM   5486  C   ALA A 672      -0.678   0.454 -47.592  1.00  0.00
ATOM   5487  O   ALA A 672       0.154   1.329 -47.347  1.00  0.00
ATOM   5488  CB  ALA A 672      -2.659   0.093 -45.884  1.00  0.00
ATOM   5489  N   ARG A 673      -1.269   0.010 -48.690  1.00  0.00
ATOM   5490  CA  ARG A 673      -0.989   0.366 -50.033  1.00  0.00
ATOM   5491  C   ARG A 673      -2.242   0.007 -50.722  1.00  0.00
ATOM   5492  O   ARG A 673      -2.572  -1.174 -50.846  1.00  0.00
ATOM   5493  CB  ARG A 673       0.189  -0.382 -50.663  1.00  0.00
ATOM   5494  CG  ARG A 673      -0.089  -1.882 -50.770  1.00  0.00
ATOM   5495  CD  ARG A 673      -1.261  -2.149 -51.714  1.00  0.00
ATOM   5496  NE  ARG A 673      -1.526  -3.601 -51.784  1.00  0.00
ATOM   5497  CZ  ARG A 673      -2.439  -4.114 -52.589  1.00  0.00
ATOM   5498  NH1 ARG A 673      -2.645  -5.415 -52.621  1.00  0.00
ATOM   5499  NH2 ARG A 673      -3.147  -3.321 -53.364  1.00  0.00
ATOM   5500  N   PRO A 674      -2.836   1.125 -51.125  1.00  0.00
ATOM   5501  CA  PRO A 674      -4.398   1.121 -51.533  1.00  0.00
ATOM   5502  C   PRO A 674      -4.473   2.064 -52.553  1.00  0.00
ATOM   5503  O   PRO A 674      -3.585   2.907 -52.693  1.00  0.00
ATOM   5504  CB  PRO A 674      -5.202   1.565 -50.309  1.00  0.00
ATOM   5505  CG  PRO A 674      -4.376   2.652 -49.658  1.00  0.00
ATOM   5506  CD  PRO A 674      -2.923   2.234 -49.809  1.00  0.00
ATOM   5507  N   LYS A 675      -5.484   2.091 -53.387  1.00  0.00
ATOM   5508  CA  LYS A 675      -5.749   3.352 -54.299  1.00  0.00
ATOM   5509  C   LYS A 675      -6.875   2.801 -55.178  1.00  0.00
ATOM   5510  O   LYS A 675      -6.693   1.802 -55.876  1.00  0.00
ATOM   5511  CB  LYS A 675      -4.576   3.811 -55.170  1.00  0.00
ATOM   5512  CG  LYS A 675      -4.211   2.761 -56.220  1.00  0.00
ATOM   5513  CD  LYS A 675      -3.692   1.487 -55.554  1.00  0.00
ATOM   5514  CE  LYS A 675      -3.328   0.438 -56.605  1.00  0.00
ATOM   5515  NZ  LYS A 675      -2.826  -0.793 -55.940  1.00  0.00
ATOM   5516  N   LEU A 676      -8.069   3.390 -55.213  1.00  0.00
ATOM   5517  CA  LEU A 676      -9.066   2.836 -56.079  1.00  0.00
ATOM   5518  C   LEU A 676      -8.850   3.197 -57.498  1.00  0.00
ATOM   5519  O   LEU A 676      -8.831   4.379 -57.847  1.00  0.00
ATOM   5520  CB  LEU A 676     -10.451   3.304 -55.624  1.00  0.00
ATOM   5521  CG  LEU A 676     -10.842   2.753 -54.248  1.00  0.00
ATOM   5522  CD1 LEU A 676     -12.178   3.345 -53.803  1.00  0.00
ATOM   5523  CD2 LEU A 676     -10.974   1.232 -54.305  1.00  0.00
ATOM   5524  N   ILE A 677      -8.686   2.212 -58.374  1.00  0.00
ATOM   5525  CA  ILE A 677      -8.440   2.520 -59.815  1.00  0.00
ATOM   5526  C   ILE A 677      -9.652   1.875 -60.565  1.00  0.00
ATOM   5527  O   ILE A 677      -9.834   0.657 -60.528  1.00  0.00
ATOM   5528  CB  ILE A 677      -7.112   1.953 -60.364  1.00  0.00
ATOM   5529  CG1 ILE A 677      -5.924   2.518 -59.577  1.00  0.00
ATOM   5530  CG2 ILE A 677      -6.942   2.329 -61.838  1.00  0.00
ATOM   5531  CD1 ILE A 677      -4.619   1.823 -59.952  1.00  0.00
ATOM   5532  N   SER A 678     -10.303   2.851 -61.153  1.00  0.00
ATOM   5533  CA  SER A 678     -11.514   2.823 -62.029  1.00  0.00
ATOM   5534  C   SER A 678     -11.101   3.308 -63.398  1.00  0.00
ATOM   5535  O   SER A 678     -10.698   4.462 -63.558  1.00  0.00
ATOM   5536  CB  SER A 678     -12.641   3.703 -61.484  1.00  0.00
ATOM   5537  OG  SER A 678     -13.751   3.675 -62.368  1.00  0.00
ATOM   5538  N   LEU A 679     -11.212   2.415 -64.386  1.00  0.00
ATOM   5539  CA  LEU A 679     -10.857   2.774 -65.773  1.00  0.00
ATOM   5540  C   LEU A 679     -11.529   1.329 -66.335  1.00  0.00
ATOM   5541  O   LEU A 679     -11.062   0.244 -65.985  1.00  0.00
ATOM   5542  CB  LEU A 679      -9.385   2.863 -66.186  1.00  0.00
ATOM   5543  CG  LEU A 679      -9.200   3.374 -67.619  1.00  0.00
ATOM   5544  CD1 LEU A 679      -9.797   4.772 -67.762  1.00  0.00
ATOM   5545  CD2 LEU A 679      -7.714   3.436 -67.970  1.00  0.00
ATOM   5546  N   ASP A 680     -12.545   1.598 -67.147  1.00  0.00
ATOM   5547  CA  ASP A 680     -13.204   0.713 -67.941  1.00  0.00
ATOM   5548  C   ASP A 680     -12.678   0.202 -69.363  1.00  0.00
ATOM   5549  O   ASP A 680     -12.060   0.961 -70.112  1.00  0.00
ATOM   5550  CB  ASP A 680     -14.585   1.357 -68.092  1.00  0.00
ATOM   5551  CG  ASP A 680     -15.362   1.321 -66.779  1.00  0.00
ATOM   5552  OD1 ASP A 680     -16.201   2.204 -66.575  1.00  0.00
ATOM   5553  OD2 ASP A 680     -14.855   0.110 -66.015  1.00  0.00
ATOM   5554  N   ASP A 681     -13.018  -1.066 -69.545  1.00  0.00
ATOM   5555  CA  ASP A 681     -12.616  -1.891 -70.648  1.00  0.00
ATOM   5556  C   ASP A 681     -13.811  -2.956 -70.676  1.00  0.00
ATOM   5557  O   ASP A 681     -14.078  -3.624 -69.675  1.00  0.00
ATOM   5558  CB  ASP A 681     -11.275  -2.611 -70.482  1.00  0.00
ATOM   5559  CG  ASP A 681     -10.855  -3.310 -71.772  1.00  0.00
ATOM   5560  OD1 ASP A 681      -9.665  -3.610 -71.910  1.00  0.00
ATOM   5561  OD2 ASP A 681     -12.115  -3.461 -72.606  1.00  0.00
ATOM   5562  N   LYS A 682     -14.353  -2.937 -71.886  1.00  0.00
ATOM   5563  CA  LYS A 682     -15.434  -3.688 -72.464  1.00  0.00
ATOM   5564  C   LYS A 682     -15.788  -5.086 -73.021  1.00  0.00
ATOM   5565  O   LYS A 682     -16.964  -5.435 -73.136  1.00  0.00
ATOM   5566  CB  LYS A 682     -15.685  -2.616 -73.529  1.00  0.00
ATOM   5567  CG  LYS A 682     -16.197  -1.316 -72.909  1.00  0.00
ATOM   5568  CD  LYS A 682     -16.358  -0.233 -73.976  1.00  0.00
ATOM   5569  CE  LYS A 682     -16.862   1.068 -73.354  1.00  0.00
ATOM   5570  NZ  LYS A 682     -17.077   2.088 -74.414  1.00  0.00
ATOM   5571  N   THR A 683     -14.773  -5.877 -73.356  1.00  0.00
ATOM   5572  CA  THR A 683     -15.035  -7.264 -73.691  1.00  0.00
ATOM   5573  C   THR A 683     -15.571  -8.073 -72.493  1.00  0.00
ATOM   5574  O   THR A 683     -15.072  -7.940 -71.374  1.00  0.00
ATOM   5575  CB  THR A 683     -13.753  -7.925 -74.231  1.00  0.00
ATOM   5576  OG1 THR A 683     -13.320  -7.226 -75.390  1.00  0.00
ATOM   5577  CG2 THR A 683     -13.996  -9.386 -74.604  1.00  0.00
ATOM   5578  N   ILE A 684     -16.576  -8.906 -72.747  1.00  0.00
ATOM   5579  CA  ILE A 684     -17.122  -9.721 -71.681  1.00  0.00
ATOM   5580  C   ILE A 684     -18.592  -9.286 -71.579  1.00  0.00
ATOM   5581  O   ILE A 684     -19.498 -10.118 -71.655  1.00  0.00
ATOM   5582  CB  ILE A 684     -16.416  -9.535 -70.319  1.00  0.00
ATOM   5583  CG1 ILE A 684     -14.971 -10.040 -70.393  1.00  0.00
ATOM   5584  CG2 ILE A 684     -17.151 -10.318 -69.229  1.00  0.00
ATOM   5585  CD1 ILE A 684     -14.911 -11.521 -70.753  1.00  0.00
ATOM   5586  N   LEU A 685     -18.748  -7.971 -71.415  1.00  0.00
ATOM   5587  CA  LEU A 685     -20.167  -7.497 -71.264  1.00  0.00
ATOM   5588  C   LEU A 685     -20.797  -7.429 -72.698  1.00  0.00
ATOM   5589  O   LEU A 685     -21.899  -7.933 -72.922  1.00  0.00
ATOM   5590  CB  LEU A 685     -20.246  -6.124 -70.591  1.00  0.00
ATOM   5591  CG  LEU A 685     -19.614  -5.011 -71.435  1.00  0.00
ATOM   5592  CD1 LEU A 685     -19.813  -3.658 -70.756  1.00  0.00
ATOM   5593  CD2 LEU A 685     -18.116  -5.261 -71.602  1.00  0.00
ATOM   5594  N   SER A 686     -20.027  -6.802 -73.577  1.00  0.00
ATOM   5595  CA  SER A 686     -20.533  -6.642 -74.937  1.00  0.00
ATOM   5596  C   SER A 686     -20.396  -7.826 -75.862  1.00  0.00
ATOM   5597  O   SER A 686     -20.787  -7.758 -77.029  1.00  0.00
ATOM   5598  CB  SER A 686     -19.827  -5.426 -75.541  1.00  0.00
ATOM   5599  OG  SER A 686     -18.433  -5.676 -75.647  1.00  0.00
ATOM   5600  N   LEU A 687     -19.855  -8.952 -75.412  1.00  0.00
ATOM   5601  CA  LEU A 687     -19.703 -10.093 -76.266  1.00  0.00
ATOM   5602  C   LEU A 687     -20.875 -11.008 -76.053  1.00  0.00
ATOM   5603  O   LEU A 687     -21.484 -11.480 -77.015  1.00  0.00
ATOM   5604  CB  LEU A 687     -18.397 -10.839 -75.980  1.00  0.00
ATOM   5605  CG  LEU A 687     -18.218 -12.082 -76.859  1.00  0.00
ATOM   5606  CD1 LEU A 687     -18.185 -11.686 -78.333  1.00  0.00
ATOM   5607  CD2 LEU A 687     -16.909 -12.790 -76.512  1.00  0.00
ATOM   5608  N   ALA A 688     -21.221 -11.274 -74.796  1.00  0.00
ATOM   5609  CA  ALA A 688     -22.342 -12.138 -74.459  1.00  0.00
ATOM   5610  C   ALA A 688     -23.654 -11.487 -74.712  1.00  0.00
ATOM   5611  O   ALA A 688     -24.550 -11.536 -73.868  1.00  0.00
ATOM   5612  CB  ALA A 688     -22.235 -12.560 -72.999  1.00  0.00
ATOM   5613  N   LYS A 689     -23.858 -10.854 -75.864  1.00  0.00
ATOM   5614  CA  LYS A 689     -24.989 -10.065 -76.204  1.00  0.00
ATOM   5615  C   LYS A 689     -25.165  -8.868 -75.349  1.00  0.00
ATOM   5616  O   LYS A 689     -26.293  -8.441 -75.094  1.00  0.00
ATOM   5617  CB  LYS A 689     -26.240 -10.946 -76.142  1.00  0.00
ATOM   5618  CG  LYS A 689     -26.064 -12.230 -76.954  1.00  0.00
ATOM   5619  CD  LYS A 689     -25.879 -11.911 -78.438  1.00  0.00
ATOM   5620  CE  LYS A 689     -25.695 -13.195 -79.246  1.00  0.00
ATOM   5621  NZ  LYS A 689     -25.453 -12.863 -80.676  1.00  0.00
ATOM   5622  N   THR A 690     -24.050  -8.298 -74.894  1.00  0.00
ATOM   5623  CA  THR A 690     -24.101  -7.084 -74.024  1.00  0.00
ATOM   5624  C   THR A 690     -24.046  -7.602 -72.640  1.00  0.00
ATOM   5625  O   THR A 690     -24.640  -7.021 -71.730  1.00  0.00
ATOM   5626  CB  THR A 690     -25.373  -6.235 -74.210  1.00  0.00
ATOM   5627  OG1 THR A 690     -26.510  -7.021 -73.878  1.00  0.00
ATOM   5628  CG2 THR A 690     -25.515  -5.755 -75.652  1.00  0.00
ATOM   5629  N   SER A 691     -23.337  -8.704 -72.397  1.00  0.00
ATOM   5630  CA  SER A 691     -23.591  -9.566 -71.153  1.00  0.00
ATOM   5631  C   SER A 691     -23.630  -8.680 -69.789  1.00  0.00
ATOM   5632  O   SER A 691     -24.407  -8.969 -68.877  1.00  0.00
ATOM   5633  CB  SER A 691     -22.512 -10.644 -71.041  1.00  0.00
ATOM   5634  OG  SER A 691     -21.235 -10.042 -70.888  1.00  0.00
ATOM   5635  N   VAL A 692     -22.770  -7.686 -69.828  1.00  0.00
ATOM   5636  CA  VAL A 692     -22.791  -6.768 -68.654  1.00  0.00
ATOM   5637  C   VAL A 692     -23.669  -5.728 -69.173  1.00  0.00
ATOM   5638  O   VAL A 692     -24.354  -5.048 -68.407  1.00  0.00
ATOM   5639  CB  VAL A 692     -21.437  -6.157 -68.231  1.00  0.00
ATOM   5640  CG1 VAL A 692     -20.453  -7.256 -67.833  1.00  0.00
ATOM   5641  CG2 VAL A 692     -20.830  -5.359 -69.384  1.00  0.00
ATOM   5642  N   TYR A 693     -23.742  -5.511 -70.467  1.00  0.00
ATOM   5643  CA  TYR A 693     -24.594  -4.700 -71.238  1.00  0.00
ATOM   5644  C   TYR A 693     -25.858  -5.683 -71.328  1.00  0.00
ATOM   5645  O   TYR A 693     -27.000  -5.228 -71.415  1.00  0.00
ATOM   5646  CB  TYR A 693     -24.106  -4.346 -72.647  1.00  0.00
ATOM   5647  CG  TYR A 693     -23.354  -3.032 -72.680  1.00  0.00
ATOM   5648  CD1 TYR A 693     -22.540  -2.655 -71.610  1.00  0.00
ATOM   5649  CD2 TYR A 693     -23.466  -2.184 -73.782  1.00  0.00
ATOM   5650  CE1 TYR A 693     -21.847  -1.443 -71.641  1.00  0.00
ATOM   5651  CE2 TYR A 693     -22.774  -0.972 -73.816  1.00  0.00
ATOM   5652  CZ  TYR A 693     -21.967  -0.606 -72.745  1.00  0.00
ATOM   5653  OH  TYR A 693     -21.285   0.587 -72.777  1.00  0.00
ATOM   5654  N   SER A 694     -25.627  -6.986 -71.299  1.00  0.00
ATOM   5655  CA  SER A 694     -26.694  -7.999 -71.452  1.00  0.00
ATOM   5656  C   SER A 694     -26.287  -8.918 -69.959  1.00  0.00
ATOM   5657  O   SER A 694     -25.445  -8.487 -69.169  1.00  0.00
ATOM   5658  CB  SER A 694     -26.630  -8.927 -72.667  1.00  0.00
ATOM   5659  OG  SER A 694     -27.876  -9.584 -72.844  1.00  0.00
ATOM   5660  N   HIS A 695     -27.025 -10.026 -69.947  1.00  0.00
ATOM   5661  CA  HIS A 695     -26.962 -10.926 -68.789  1.00  0.00
ATOM   5662  C   HIS A 695     -25.478 -11.877 -68.713  1.00  0.00
ATOM   5663  O   HIS A 695     -24.616 -11.764 -69.587  1.00  0.00
ATOM   5664  CB  HIS A 695     -28.181 -11.854 -68.811  1.00  0.00
ATOM   5665  CG  HIS A 695     -28.245 -12.720 -70.035  1.00  0.00
ATOM   5666  ND1 HIS A 695     -27.617 -13.944 -70.126  1.00  0.00
ATOM   5667  CD2 HIS A 695     -28.873 -12.527 -71.224  1.00  0.00
ATOM   5668  CE1 HIS A 695     -27.859 -14.463 -71.323  1.00  0.00
ATOM   5669  NE2 HIS A 695     -28.620 -13.621 -72.009  1.00  0.00
ATOM   5670  N   ILE A 696     -25.568 -12.624 -67.622  1.00  0.00
ATOM   5671  CA  ILE A 696     -24.404 -13.517 -67.316  1.00  0.00
ATOM   5672  C   ILE A 696     -24.231 -13.946 -65.724  1.00  0.00
ATOM   5673  O   ILE A 696     -23.980 -13.094 -64.870  1.00  0.00
ATOM   5674  CB  ILE A 696     -23.119 -12.826 -67.824  1.00  0.00
ATOM   5675  CG1 ILE A 696     -21.922 -13.779 -67.717  1.00  0.00
ATOM   5676  CG2 ILE A 696     -22.822 -11.577 -66.992  1.00  0.00
ATOM   5677  CD1 ILE A 696     -20.688 -13.211 -68.410  1.00  0.00
ATOM   5678  N   VAL A 697     -24.407 -15.266 -65.656  1.00  0.00
ATOM   5679  CA  VAL A 697     -24.337 -16.079 -64.418  1.00  0.00
ATOM   5680  C   VAL A 697     -23.248 -17.023 -64.011  1.00  0.00
ATOM   5681  O   VAL A 697     -23.028 -17.249 -62.820  1.00  0.00
ATOM   5682  CB  VAL A 697     -25.692 -16.819 -64.460  1.00  0.00
ATOM   5683  CG1 VAL A 697     -26.849 -15.827 -64.340  1.00  0.00
ATOM   5684  CG2 VAL A 697     -25.842 -17.580 -65.777  1.00  0.00
ATOM   5685  N   SER A 698     -22.492 -17.633 -64.904  1.00  0.00
ATOM   5686  CA  SER A 698     -21.419 -18.531 -64.614  1.00  0.00
ATOM   5687  C   SER A 698     -20.481 -18.158 -65.762  1.00  0.00
ATOM   5688  O   SER A 698     -20.823 -18.335 -66.933  1.00  0.00
ATOM   5689  CB  SER A 698     -21.746 -20.024 -64.674  1.00  0.00
ATOM   5690  OG  SER A 698     -20.583 -20.789 -64.390  1.00  0.00
ATOM   5691  N   LEU A 699     -19.283 -17.645 -65.517  1.00  0.00
ATOM   5692  CA  LEU A 699     -18.440 -17.368 -66.670  1.00  0.00
ATOM   5693  C   LEU A 699     -17.241 -18.078 -66.593  1.00  0.00
ATOM   5694  O   LEU A 699     -16.334 -17.697 -65.851  1.00  0.00
ATOM   5695  CB  LEU A 699     -18.155 -15.867 -66.770  1.00  0.00
ATOM   5696  CG  LEU A 699     -17.299 -15.505 -67.989  1.00  0.00
ATOM   5697  CD1 LEU A 699     -18.029 -15.881 -69.277  1.00  0.00
ATOM   5698  CD2 LEU A 699     -17.015 -14.003 -68.008  1.00  0.00
ATOM   5699  N   ASN A 700     -17.178 -19.155 -67.373  1.00  0.00
ATOM   5700  CA  ASN A 700     -15.897 -20.128 -67.229  1.00  0.00
ATOM   5701  C   ASN A 700     -15.090 -20.325 -68.542  1.00  0.00
ATOM   5702  O   ASN A 700     -15.412 -21.199 -69.349  1.00  0.00
ATOM   5703  CB  ASN A 700     -16.366 -21.483 -66.690  1.00  0.00
ATOM   5704  CG  ASN A 700     -17.145 -21.320 -65.389  1.00  0.00
ATOM   5705  ND2 ASN A 700     -18.399 -21.722 -65.372  1.00  0.00
ATOM   5706  OD1 ASN A 700     -16.621 -20.833 -64.397  1.00  0.00
ATOM   5707  N   LEU A 701     -14.086 -19.458 -68.606  1.00  0.00
ATOM   5708  CA  LEU A 701     -13.087 -19.446 -69.667  1.00  0.00
ATOM   5709  C   LEU A 701     -11.961 -20.125 -68.969  1.00  0.00
ATOM   5710  O   LEU A 701     -11.207 -19.489 -68.230  1.00  0.00
ATOM   5711  CB  LEU A 701     -12.646 -18.062 -70.151  1.00  0.00
ATOM   5712  CG  LEU A 701     -13.800 -17.242 -70.739  1.00  0.00
ATOM   5713  CD1 LEU A 701     -13.327 -15.828 -71.070  1.00  0.00
ATOM   5714  CD2 LEU A 701     -14.316 -17.898 -72.018  1.00  0.00
ATOM   5715  N   HIS A 702     -11.770 -21.412 -69.151  1.00  0.00
ATOM   5716  CA  HIS A 702     -10.691 -22.043 -68.381  1.00  0.00
ATOM   5717  C   HIS A 702      -9.327 -21.624 -68.845  1.00  0.00
ATOM   5718  O   HIS A 702      -8.407 -21.483 -68.037  1.00  0.00
ATOM   5719  CB  HIS A 702     -10.829 -23.566 -68.461  1.00  0.00
ATOM   5720  CG  HIS A 702     -12.039 -24.091 -67.745  1.00  0.00
ATOM   5721  ND1 HIS A 702     -12.146 -24.129 -66.372  1.00  0.00
ATOM   5722  CD2 HIS A 702     -13.201 -24.602 -68.229  1.00  0.00
ATOM   5723  CE1 HIS A 702     -13.326 -24.642 -66.046  1.00  0.00
ATOM   5724  NE2 HIS A 702     -13.986 -24.938 -67.158  1.00  0.00
ATOM   5725  N   GLY A 703      -9.121 -21.400 -70.133  1.00  0.00
ATOM   5726  CA  GLY A 703      -7.786 -21.100 -70.568  1.00  0.00
ATOM   5727  C   GLY A 703      -7.276 -19.761 -71.151  1.00  0.00
ATOM   5728  O   GLY A 703      -6.109 -19.648 -71.532  1.00  0.00
ATOM   5729  N   ASN A 704      -8.130 -18.769 -71.212  1.00  0.00
ATOM   5730  CA  ASN A 704      -7.635 -17.938 -72.515  1.00  0.00
ATOM   5731  C   ASN A 704      -6.922 -16.859 -72.019  1.00  0.00
ATOM   5732  O   ASN A 704      -6.870 -16.647 -70.806  1.00  0.00
ATOM   5733  CB  ASN A 704      -8.786 -17.448 -73.399  1.00  0.00
ATOM   5734  CG  ASN A 704      -9.549 -18.618 -74.011  1.00  0.00
ATOM   5735  ND2 ASN A 704     -10.863 -18.538 -74.051  1.00  0.00
ATOM   5736  OD1 ASN A 704      -8.958 -19.596 -74.450  1.00  0.00
ATOM   5737  N   SER A 705      -6.279 -16.017 -72.824  1.00  0.00
ATOM   5738  CA  SER A 705      -5.503 -14.880 -72.393  1.00  0.00
ATOM   5739  C   SER A 705      -6.545 -13.638 -72.328  1.00  0.00
ATOM   5740  O   SER A 705      -6.348 -12.620 -72.994  1.00  0.00
ATOM   5741  CB  SER A 705      -4.351 -14.543 -73.342  1.00  0.00
ATOM   5742  OG  SER A 705      -3.443 -15.632 -73.412  1.00  0.00
ATOM   5743  N   LEU A 706      -7.571 -13.840 -71.511  1.00  0.00
ATOM   5744  CA  LEU A 706      -8.496 -12.919 -71.153  1.00  0.00
ATOM   5745  C   LEU A 706      -7.312 -12.484 -70.189  1.00  0.00
ATOM   5746  O   LEU A 706      -7.059 -13.136 -69.174  1.00  0.00
ATOM   5747  CB  LEU A 706      -9.745 -13.253 -70.332  1.00  0.00
ATOM   5748  CG  LEU A 706     -10.730 -14.152 -71.088  1.00  0.00
ATOM   5749  CD1 LEU A 706     -11.905 -14.521 -70.185  1.00  0.00
ATOM   5750  CD2 LEU A 706     -11.268 -13.427 -72.321  1.00  0.00
ATOM   5751  N   SER A 707      -6.629 -11.394 -70.531  1.00  0.00
ATOM   5752  CA  SER A 707      -6.017 -10.705 -69.513  1.00  0.00
ATOM   5753  C   SER A 707      -6.150  -9.924 -68.137  1.00  0.00
ATOM   5754  O   SER A 707      -6.156 -10.536 -67.068  1.00  0.00
ATOM   5755  CB  SER A 707      -5.375  -9.799 -70.565  1.00  0.00
ATOM   5756  OG  SER A 707      -4.480 -10.548 -71.373  1.00  0.00
ATOM   5757  N   LYS A 708      -6.245  -8.636 -68.428  1.00  0.00
ATOM   5758  CA  LYS A 708      -6.409  -7.865 -67.188  1.00  0.00
ATOM   5759  C   LYS A 708      -7.922  -7.439 -67.415  1.00  0.00
ATOM   5760  O   LYS A 708      -8.197  -6.335 -67.889  1.00  0.00
ATOM   5761  CB  LYS A 708      -5.531  -6.622 -67.016  1.00  0.00
ATOM   5762  CG  LYS A 708      -4.049  -6.989 -66.923  1.00  0.00
ATOM   5763  CD  LYS A 708      -3.202  -5.750 -66.630  1.00  0.00
ATOM   5764  CE  LYS A 708      -1.770  -6.147 -66.274  1.00  0.00
ATOM   5765  NZ  LYS A 708      -1.069  -6.653 -67.484  1.00  0.00
ATOM   5766  N   LEU A 709      -8.717  -8.437 -67.011  1.00  0.00
ATOM   5767  CA  LEU A 709     -10.059  -8.298 -66.827  1.00  0.00
ATOM   5768  C   LEU A 709     -10.752  -7.518 -65.662  1.00  0.00
ATOM   5769  O   LEU A 709     -11.972  -7.585 -65.502  1.00  0.00
ATOM   5770  CB  LEU A 709     -10.528  -9.755 -66.834  1.00  0.00
ATOM   5771  CG  LEU A 709     -10.861 -10.266 -68.241  1.00  0.00
ATOM   5772  CD1 LEU A 709      -9.650 -10.110 -69.158  1.00  0.00
ATOM   5773  CD2 LEU A 709     -11.251 -11.742 -68.190  1.00  0.00
ATOM   5774  N   ARG A 710      -9.877  -6.818 -64.933  1.00  0.00
ATOM   5775  CA  ARG A 710     -10.254  -5.823 -64.157  1.00  0.00
ATOM   5776  C   ARG A 710     -11.316  -5.011 -64.373  1.00  0.00
ATOM   5777  O   ARG A 710     -11.388  -4.334 -65.400  1.00  0.00
ATOM   5778  CB  ARG A 710      -8.972  -4.993 -64.055  1.00  0.00
ATOM   5779  CG  ARG A 710      -8.557  -4.427 -65.413  1.00  0.00
ATOM   5780  CD  ARG A 710      -9.606  -3.447 -65.934  1.00  0.00
ATOM   5781  NE  ARG A 710      -9.692  -2.280 -65.031  1.00  0.00
ATOM   5782  CZ  ARG A 710      -8.801  -1.305 -65.051  1.00  0.00
ATOM   5783  NH1 ARG A 710      -8.915  -0.281 -64.228  1.00  0.00
ATOM   5784  NH2 ARG A 710      -7.795  -1.356 -65.897  1.00  0.00
ATOM   5785  N   ASP A 711     -12.360  -4.818 -63.588  1.00  0.00
ATOM   5786  CA  ASP A 711     -13.373  -3.966 -63.675  1.00  0.00
ATOM   5787  C   ASP A 711     -14.588  -4.545 -64.328  1.00  0.00
ATOM   5788  O   ASP A 711     -15.326  -3.838 -65.017  1.00  0.00
ATOM   5789  CB  ASP A 711     -12.912  -2.719 -64.435  1.00  0.00
ATOM   5790  CG  ASP A 711     -13.013  -1.469 -63.566  1.00  0.00
ATOM   5791  OD1 ASP A 711     -12.397  -1.454 -62.495  1.00  0.00
ATOM   5792  OD2 ASP A 711     -13.916  -0.501 -64.310  1.00  0.00
ATOM   5793  N   LEU A 712     -14.632  -5.827 -63.994  1.00  0.00
ATOM   5794  CA  LEU A 712     -15.837  -6.743 -64.427  1.00  0.00
ATOM   5795  C   LEU A 712     -17.160  -6.290 -63.695  1.00  0.00
ATOM   5796  O   LEU A 712     -18.226  -6.868 -63.915  1.00  0.00
ATOM   5797  CB  LEU A 712     -15.539  -8.211 -64.110  1.00  0.00
ATOM   5798  CG  LEU A 712     -14.378  -8.774 -64.939  1.00  0.00
ATOM   5799  CD1 LEU A 712     -14.085 -10.214 -64.525  1.00  0.00
ATOM   5800  CD2 LEU A 712     -14.732  -8.753 -66.425  1.00  0.00
ATOM   5801  N   SER A 713     -17.005  -5.261 -62.861  1.00  0.00
ATOM   5802  CA  SER A 713     -18.084  -4.780 -62.138  1.00  0.00
ATOM   5803  C   SER A 713     -19.513  -4.894 -62.748  1.00  0.00
ATOM   5804  O   SER A 713     -20.466  -5.245 -62.049  1.00  0.00
ATOM   5805  CB  SER A 713     -17.766  -3.316 -61.829  1.00  0.00
ATOM   5806  OG  SER A 713     -16.634  -3.233 -60.975  1.00  0.00
ATOM   5807  N   LYS A 714     -19.593  -4.595 -64.040  1.00  0.00
ATOM   5808  CA  LYS A 714     -20.857  -4.654 -64.689  1.00  0.00
ATOM   5809  C   LYS A 714     -21.676  -5.938 -64.708  1.00  0.00
ATOM   5810  O   LYS A 714     -22.793  -5.960 -65.228  1.00  0.00
ATOM   5811  CB  LYS A 714     -20.579  -4.184 -66.120  1.00  0.00
ATOM   5812  CG  LYS A 714     -19.916  -2.806 -66.141  1.00  0.00
ATOM   5813  CD  LYS A 714     -19.331  -2.508 -67.521  1.00  0.00
ATOM   5814  CE  LYS A 714     -18.405  -1.293 -67.464  1.00  0.00
ATOM   5815  NZ  LYS A 714     -17.781  -1.068 -68.794  1.00  0.00
ATOM   5816  N   LEU A 715     -21.089  -6.974 -64.128  1.00  0.00
ATOM   5817  CA  LEU A 715     -21.798  -8.242 -63.921  1.00  0.00
ATOM   5818  C   LEU A 715     -22.672  -8.128 -62.491  1.00  0.00
ATOM   5819  O   LEU A 715     -22.094  -7.953 -61.416  1.00  0.00
ATOM   5820  CB  LEU A 715     -20.830  -9.426 -63.851  1.00  0.00
ATOM   5821  CG  LEU A 715     -20.088  -9.667 -65.171  1.00  0.00
ATOM   5822  CD1 LEU A 715     -19.077 -10.799 -65.008  1.00  0.00
ATOM   5823  CD2 LEU A 715     -21.078 -10.047 -66.272  1.00  0.00
ATOM   5824  N   THR A 716     -23.995  -8.241 -62.574  1.00  0.00
ATOM   5825  CA  THR A 716     -24.768  -8.254 -61.599  1.00  0.00
ATOM   5826  C   THR A 716     -25.207  -9.536 -60.978  1.00  0.00
ATOM   5827  O   THR A 716     -25.222  -9.665 -59.752  1.00  0.00
ATOM   5828  CB  THR A 716     -26.001  -7.448 -62.051  1.00  0.00
ATOM   5829  OG1 THR A 716     -25.594  -6.133 -62.404  1.00  0.00
ATOM   5830  CG2 THR A 716     -27.043  -7.357 -60.939  1.00  0.00
ATOM   5831  N   GLY A 717     -25.550 -10.459 -61.874  1.00  0.00
ATOM   5832  CA  GLY A 717     -26.031 -11.801 -61.349  1.00  0.00
ATOM   5833  C   GLY A 717     -25.062 -13.001 -61.282  1.00  0.00
ATOM   5834  O   GLY A 717     -25.455 -14.102 -60.893  1.00  0.00
ATOM   5835  N   LEU A 718     -23.821 -12.742 -61.660  1.00  0.00
ATOM   5836  CA  LEU A 718     -22.824 -13.784 -61.623  1.00  0.00
ATOM   5837  C   LEU A 718     -22.645 -14.545 -60.296  1.00  0.00
ATOM   5838  O   LEU A 718     -22.471 -13.932 -59.241  1.00  0.00
ATOM   5839  CB  LEU A 718     -21.499 -13.142 -62.042  1.00  0.00
ATOM   5840  CG  LEU A 718     -20.358 -14.159 -62.164  1.00  0.00
ATOM   5841  CD1 LEU A 718     -20.641 -15.135 -63.304  1.00  0.00
ATOM   5842  CD2 LEU A 718     -19.039 -13.442 -62.448  1.00  0.00
ATOM   5843  N   ARG A 719     -22.685 -15.872 -60.381  1.00  0.00
ATOM   5844  CA  ARG A 719     -22.532 -16.739 -59.287  1.00  0.00
ATOM   5845  C   ARG A 719     -21.046 -17.322 -59.306  1.00  0.00
ATOM   5846  O   ARG A 719     -20.232 -16.989 -58.443  1.00  0.00
ATOM   5847  CB  ARG A 719     -23.546 -17.885 -59.329  1.00  0.00
ATOM   5848  CG  ARG A 719     -23.358 -18.847 -58.155  1.00  0.00
ATOM   5849  CD  ARG A 719     -23.775 -20.265 -58.546  1.00  0.00
ATOM   5850  NE  ARG A 719     -25.192 -20.484 -58.191  1.00  0.00
ATOM   5851  CZ  ARG A 719     -25.854 -21.565 -58.565  1.00  0.00
ATOM   5852  NH1 ARG A 719     -27.118 -21.722 -58.228  1.00  0.00
ATOM   5853  NH2 ARG A 719     -25.247 -22.490 -59.278  1.00  0.00
ATOM   5854  N   LYS A 720     -20.824 -18.155 -60.319  1.00  0.00
ATOM   5855  CA  LYS A 720     -19.491 -18.617 -60.499  1.00  0.00
ATOM   5856  C   LYS A 720     -18.628 -17.977 -61.368  1.00  0.00
ATOM   5857  O   LYS A 720     -18.972 -17.734 -62.526  1.00  0.00
ATOM   5858  CB  LYS A 720     -19.638 -20.091 -60.891  1.00  0.00
ATOM   5859  CG  LYS A 720     -18.278 -20.780 -61.004  1.00  0.00
ATOM   5860  CD  LYS A 720     -18.450 -22.270 -61.304  1.00  0.00
ATOM   5861  CE  LYS A 720     -17.091 -22.962 -61.395  1.00  0.00
ATOM   5862  NZ  LYS A 720     -17.279 -24.423 -61.600  1.00  0.00
ATOM   5863  N   LEU A 721     -17.402 -17.591 -61.042  1.00  0.00
ATOM   5864  CA  LEU A 721     -16.574 -16.861 -62.154  1.00  0.00
ATOM   5865  C   LEU A 721     -15.343 -17.803 -62.223  1.00  0.00
ATOM   5866  O   LEU A 721     -14.721 -18.096 -61.200  1.00  0.00
ATOM   5867  CB  LEU A 721     -16.125 -15.434 -61.826  1.00  0.00
ATOM   5868  CG  LEU A 721     -15.276 -14.808 -62.939  1.00  0.00
ATOM   5869  CD1 LEU A 721     -16.109 -14.643 -64.208  1.00  0.00
ATOM   5870  CD2 LEU A 721     -14.766 -13.435 -62.505  1.00  0.00
ATOM   5871  N   ASN A 722     -14.921 -18.312 -63.373  1.00  0.00
ATOM   5872  CA  ASN A 722     -13.684 -19.070 -63.286  1.00  0.00
ATOM   5873  C   ASN A 722     -12.704 -18.822 -64.382  1.00  0.00
ATOM   5874  O   ASN A 722     -12.845 -19.360 -65.482  1.00  0.00
ATOM   5875  CB  ASN A 722     -14.038 -20.559 -63.222  1.00  0.00
ATOM   5876  CG  ASN A 722     -12.796 -21.413 -62.993  1.00  0.00
ATOM   5877  ND2 ASN A 722     -12.961 -22.597 -62.440  1.00  0.00
ATOM   5878  OD1 ASN A 722     -11.687 -21.010 -63.313  1.00  0.00
ATOM   5879  N   ILE A 723     -11.768 -17.996 -63.931  1.00  0.00
ATOM   5880  CA  ILE A 723     -10.550 -17.515 -64.812  1.00  0.00
ATOM   5881  C   ILE A 723      -9.474 -18.318 -64.225  1.00  0.00
ATOM   5882  O   ILE A 723      -8.645 -17.801 -63.474  1.00  0.00
ATOM   5883  CB  ILE A 723     -10.198 -16.013 -64.730  1.00  0.00
ATOM   5884  CG1 ILE A 723      -9.814 -15.631 -63.296  1.00  0.00
ATOM   5885  CG2 ILE A 723     -11.396 -15.162 -65.157  1.00  0.00
ATOM   5886  CD1 ILE A 723      -9.252 -14.215 -63.223  1.00  0.00
ATOM   5887  N   SER A 724      -9.448 -19.608 -64.553  1.00  0.00
ATOM   5888  CA  SER A 724      -8.357 -20.514 -63.959  1.00  0.00
ATOM   5889  C   SER A 724      -6.917 -20.426 -64.602  1.00  0.00
ATOM   5890  O   SER A 724      -5.953 -20.053 -63.931  1.00  0.00
ATOM   5891  CB  SER A 724      -8.875 -21.951 -64.039  1.00  0.00
ATOM   5892  OG  SER A 724      -7.890 -22.852 -63.553  1.00  0.00
ATOM   5893  N   PHE A 725      -6.996 -20.797 -65.876  1.00  0.00
ATOM   5894  CA  PHE A 725      -5.678 -20.797 -66.612  1.00  0.00
ATOM   5895  C   PHE A 725      -5.412 -19.548 -67.374  1.00  0.00
ATOM   5896  O   PHE A 725      -4.263 -19.116 -67.488  1.00  0.00
ATOM   5897  CB  PHE A 725      -5.642 -22.004 -67.556  1.00  0.00
ATOM   5898  CG  PHE A 725      -5.680 -23.315 -66.803  1.00  0.00
ATOM   5899  CD1 PHE A 725      -6.861 -24.049 -66.728  1.00  0.00
ATOM   5900  CD2 PHE A 725      -4.532 -23.798 -66.180  1.00  0.00
ATOM   5901  CE1 PHE A 725      -6.895 -25.257 -66.034  1.00  0.00
ATOM   5902  CE2 PHE A 725      -4.565 -25.007 -65.486  1.00  0.00
ATOM   5903  CZ  PHE A 725      -5.747 -25.735 -65.414  1.00  0.00
ATOM   5904  N   ASN A 726      -6.419 -18.898 -67.925  1.00  0.00
ATOM   5905  CA  ASN A 726      -6.317 -17.639 -68.604  1.00  0.00
ATOM   5906  C   ASN A 726      -5.261 -16.740 -67.957  1.00  0.00
ATOM   5907  O   ASN A 726      -5.007 -16.837 -66.755  1.00  0.00
ATOM   5908  CB  ASN A 726      -7.674 -16.930 -68.621  1.00  0.00
ATOM   5909  CG  ASN A 726      -8.149 -16.611 -67.207  1.00  0.00
ATOM   5910  ND2 ASN A 726      -7.479 -17.138 -66.203  1.00  0.00
ATOM   5911  OD1 ASN A 726      -9.117 -15.889 -67.016  1.00  0.00
ATOM   5912  N   GLU A 727      -4.626 -15.846 -68.717  1.00  0.00
ATOM   5913  CA  GLU A 727      -3.675 -14.984 -68.043  1.00  0.00
ATOM   5914  C   GLU A 727      -4.400 -13.843 -67.342  1.00  0.00
ATOM   5915  O   GLU A 727      -3.839 -12.760 -67.164  1.00  0.00
ATOM   5916  CB  GLU A 727      -2.650 -14.426 -69.035  1.00  0.00
ATOM   5917  CG  GLU A 727      -1.342 -15.216 -68.992  1.00  0.00
ATOM   5918  CD  GLU A 727      -1.611 -16.712 -68.864  1.00  0.00
ATOM   5919  OE1 GLU A 727      -1.843 -17.351 -69.893  1.00  0.00
ATOM   5920  OE2 GLU A 727      -1.583 -17.208 -67.732  1.00  0.00
ATOM   5921  N   PHE A 728      -5.643 -14.080 -66.937  1.00  0.00
ATOM   5922  CA  PHE A 728      -6.248 -13.002 -66.297  1.00  0.00
ATOM   5923  C   PHE A 728      -5.956 -12.523 -64.979  1.00  0.00
ATOM   5924  O   PHE A 728      -5.808 -13.313 -64.044  1.00  0.00
ATOM   5925  CB  PHE A 728      -7.731 -13.371 -66.403  1.00  0.00
ATOM   5926  CG  PHE A 728      -8.626 -12.304 -65.814  1.00  0.00
ATOM   5927  CD1 PHE A 728      -8.891 -11.136 -66.525  1.00  0.00
ATOM   5928  CD2 PHE A 728      -9.193 -12.482 -64.554  1.00  0.00
ATOM   5929  CE1 PHE A 728      -9.716 -10.153 -65.981  1.00  0.00
ATOM   5930  CE2 PHE A 728     -10.018 -11.500 -64.009  1.00  0.00
ATOM   5931  CZ  PHE A 728     -10.279 -10.337 -64.723  1.00  0.00
ATOM   5932  N   THR A 729      -5.853 -11.216 -64.777  1.00  0.00
ATOM   5933  CA  THR A 729      -5.775 -10.848 -63.451  1.00  0.00
ATOM   5934  C   THR A 729      -6.649  -9.929 -63.087  1.00  0.00
ATOM   5935  O   THR A 729      -6.975  -9.032 -63.866  1.00  0.00
ATOM   5936  CB  THR A 729      -4.347 -10.353 -63.152  1.00  0.00
ATOM   5937  OG1 THR A 729      -4.267  -9.959 -61.789  1.00  0.00
ATOM   5938  CG2 THR A 729      -3.978  -9.159 -64.030  1.00  0.00
ATOM   5939  N   CYS A 730      -7.141 -10.020 -61.859  1.00  0.00
ATOM   5940  CA  CYS A 730      -8.087  -9.091 -61.399  1.00  0.00
ATOM   5941  C   CYS A 730      -8.305  -7.950 -60.752  1.00  0.00
ATOM   5942  O   CYS A 730      -8.686  -7.958 -59.580  1.00  0.00
ATOM   5943  CB  CYS A 730      -8.848 -10.230 -60.718  1.00  0.00
ATOM   5944  SG  CYS A 730     -10.365  -9.649 -59.919  1.00  0.00
ATOM   5945  N   LEU A 731      -8.090  -6.827 -61.460  1.00  0.00
ATOM   5946  CA  LEU A 731      -7.825  -5.624 -60.615  1.00  0.00
ATOM   5947  C   LEU A 731      -8.939  -5.446 -59.731  1.00  0.00
ATOM   5948  O   LEU A 731     -10.057  -5.861 -60.041  1.00  0.00
ATOM   5949  CB  LEU A 731      -7.624  -4.367 -61.465  1.00  0.00
ATOM   5950  CG  LEU A 731      -6.166  -4.165 -61.894  1.00  0.00
ATOM   5951  CD1 LEU A 731      -5.589  -5.473 -62.431  1.00  0.00
ATOM   5952  CD2 LEU A 731      -6.079  -3.104 -62.990  1.00  0.00
ATOM   5953  N   ASP A 732      -8.640  -4.813 -58.611  1.00  0.00
ATOM   5954  CA  ASP A 732      -9.608  -4.407 -57.723  1.00  0.00
ATOM   5955  C   ASP A 732     -10.969  -4.130 -58.160  1.00  0.00
ATOM   5956  O   ASP A 732     -11.259  -4.153 -59.358  1.00  0.00
ATOM   5957  CB  ASP A 732      -9.014  -3.172 -57.041  1.00  0.00
ATOM   5958  CG  ASP A 732      -7.849  -3.547 -56.128  1.00  0.00
ATOM   5959  OD1 ASP A 732      -6.958  -4.267 -56.588  1.00  0.00
ATOM   5960  OD2 ASP A 732      -8.122  -2.880 -54.791  1.00  0.00
ATOM   5961  N   ASP A 733     -11.881  -3.848 -57.245  1.00  0.00
ATOM   5962  CA  ASP A 733     -13.178  -3.564 -57.631  1.00  0.00
ATOM   5963  C   ASP A 733     -14.227  -4.502 -57.868  1.00  0.00
ATOM   5964  O   ASP A 733     -15.370  -4.114 -58.118  1.00  0.00
ATOM   5965  CB  ASP A 733     -12.942  -2.713 -58.882  1.00  0.00
ATOM   5966  CG  ASP A 733     -12.231  -1.407 -58.540  1.00  0.00
ATOM   5967  OD1 ASP A 733     -11.686  -0.783 -59.456  1.00  0.00
ATOM   5968  OD2 ASP A 733     -12.397  -1.208 -57.043  1.00  0.00
ATOM   5969  N   VAL A 734     -13.760  -5.746 -57.765  1.00  0.00
ATOM   5970  CA  VAL A 734     -14.808  -6.913 -57.974  1.00  0.00
[truncated: 385,519 more chars]
