# Supplementary material for: A novel predicted ADP-ribosyltransferase-like family conserved in eukaryotic evolution
Source: PeerJ. 2021 Mar 10;9:e11051. doi: 10.7717/peerj.11051 (PMC7955679; doi:10.7717/peerj.11051)
Supplement: Supplemental Information 17 — The alignment between C-terminal (LRR) fragment of human LRRC9 and sequence of the template structure (PDB: 4LXR). Used to create full-length LRRC9 protein model. [file peerj-09-11051-s017.txt]

	C-terminal LRRC9
	Q Q_6517337	48	LAKTSVYSHIVSLNLHGNSLSKLRD--LSKLTGLRKLNISFNEFTCL-DDVYHLYNLEYLDASHNHVIT--LEGFRGLMK   122 (814)
	T 4LXR_A	116	RQHLDRLHGLKRFRFTTRRLTHIPANLLTDMRNLSHLELRANIEEMPSHLFDDLENLESIEFGSNKLRQMPRGIFGKMPK   195 (783)
	Q Q_6517337	123	LKHLDLSWNQLKKSGNEINMLCKHTTSLLTLDIQHNPWQKPATLRLSVIGRLKTLTHLNGVFISEEEATAAMKFIAGTRI   202 (814)
	T 4LXR_A	196	LKQLNLWSNQLHNLTKHD---FEGATSVLGIDIHDN--------------------------------------------   228 (783)
	Q Q_6517337	203	TQLSLLRHSSTKEERPRILSIWPSAKILTQVSKLGPHLHLSGNCYLKITALNLDGQHLFEIT--NLEKLENLKWASFSNN   280 (814)	
	T 4LXR_A	229	--------------------------------------------------------GIEQLPHDVFAHLTNVTDINLSAN   252 (783)
	Q Q_6517337	281	NLTKMEGLE--SCINLEELTLDGNCISKIEG----ISKMTKLTRLSINNNLLTGWEEHTFDNMLHLHSLSLENNRITSLS   354 (814)	
	T 4LXR_A	253	LFRSLPQGLFDHNKHLNEVRLMNNRVPLATLPSRLFANQPELQILRLR-AELQSLPGDLFEHSTQITNISLGDNLLKTLP   331 (783)	
	Q Q_6517337	355	G--LQKSFTLVELYISNNYIAVNQEMHNLKGLCNLVILDMCGNIIIWNQENYRLFVIFHLPELKALDGIPIEPSETDSAK   432 (814)	
	T 4LXR_A	332	ATLLEHQVNLLSLDLSNNRLT-HLPDSLFAHTTNLTDLRLEDNLLTGISGDI----------------------------   382 (783)	
	Q Q_6517337	433	DLFGGRLTSDMIAERQGHSNFKQMQELNWTSSSIRTVDLIPVDQFRNVCNVNLQNNHLTSFSGL-------------IYL   499 (814)	
	T 4LXR_A	383	-----------------FSNLGNLVTLVMSRNRLRTIDSRAFVSTNGLRHLHLDHNDIDLQQPLLDIMLQTQINSPFGYM   445 (783)	
	Q Q_6517337	500	PNVKVLCLNYNHIESIMPRLKPQTHLTSRQLLYQKVPSSGYGQQGISKTNRDIMSSENLPPIMHSLEVLHLGYNGICNLI   579 (814)	
	T 4LXR_A	446	HGLLTLNLRNNSIIFVYNDWKNT---------------------------------------MLQLRELDLSYNNISSLG   486 (783)	
	Q Q_6517337	580	QLQLNRLRN-LKFLFLQGNEISQVEGLD-------NLVVLQELVVDHNRIR-----------------------------   622 (814)	
	T 4LXR_A	487	YEDLAFLSQNRLHVNMTHNKIRRIALPEDVHLGEGYNNNLVHVDLNDNPLVCDCTILWFIQLVRGVHKPQYSRQFKLRTD   566 (783)	
	Q Q_6517337	623	----------------------------------------------------------------SFNDSAFAKPSSLLAL   638 (814)	
	T 4LXR_A	567	RLVCSQPNVLEGTPVRQIEPQTLICPLDFSDDPRERKCPRGCNCHVRTYDKALVINCHSGNLTHVPRLPNLHKNMQLMEL   646 (783)	
	Q Q_6517337	639	HLEENRLRELGKLQSLV---KLEKLFLGYNKIQDITELEKLDVIS-TLRELTVYGNPICRKMLHRHMLIFRLPNLQMLDG   714 (814)
	T 4LXR_A	647	HLENNTLLRL-PSANTPGYESVTSLHLAGNNLTSID----VDQLPTNLTHLDISWNHLQMLNATVLGFLNRTMKWRSVKL   721 (783)
	Q Q_6517337	715	SPVN   718 (814)
	T 4LXR_A	722	SGNP   725 (783)
	
