# Supplementary material for: A novel predicted ADP-ribosyltransferase-like family conserved in eukaryotic evolution
Source: PeerJ. 2021 Mar 10;9:e11051. doi: 10.7717/peerj.11051 (PMC7955679; doi:10.7717/peerj.11051)
Supplement: Supplemental Information 18 — The alignment between N-terminal (LRR) fragment of human LRRC9 and sequence of the template structure (PDB: 3OYA). Used for create full-length LRRC9 protein structure model. [file peerj-09-11051-s018.txt]

	N-terminal LRRC9
	
	
	Q Q_8814312_2	10	EEIIKELCLCNGLSYEMVGQEGSDTSKLEMFFLGYPRIVG-----LSLFPNLTSLTIVAQDIKEISG--LEPCLQLKELW   82 (390)
	T 3OJA_B	74	    FRQVELLNLNDLQIEEIDTYAFAYAHTIQKLYMGFNAIRYLPPHVFQNVPLLTVLVLERNDLSSLPRGIFHNTPKLTTLS   153 (597)
	Q Q_8814312_2	83	IAECCIEKIE--GLQECRNLEKLYLYFNKISKI--ENLEKLIK-------------------------------------   121 (390)
	T 3OJA_B	154	    MSNNNLERIEDDTFQATTSLQNLQLSSNRLTHVDLSLIPSLFHANVSYNLLSTLAIPIAVEELDASHNSINVVRGPVNVE   233 (597)	
	Q Q_8814312_2	122	LKVLWLNHNTIKNIEGLQTLKNLKDLNLAGNLIN-SIGRCLDSNEQLERLNLSGNQICSFKELTNLTRLPCLKDLCLNDP   200 (390)	
	T 3OJA_B	234	    LTILKLQHNNLTDTAWLLNYPGLVEVDLSYNELEKIMYHPFVKMQRLERLYISNNRLVALNL--YGQPIPTLKVLDLSHN   311 (597)	
	Q Q_8814312_2	201	QYTTNPVCLLCNYSTHVLYHLPCLQRFDTLDVSAKQIKELADTTAMKKIMYYNMRIKTLQRHLKEDLEKLNDQKCKLQKL   280 (390)	
	T 3OJA_B	312	    HLLHVE------------RNQPQFDRLENLYLDHNSIVTLK-LSTHHTLKNLTLSHNDWDCNSLRALFRNVARPAVDDAD   378 (597)	
	Q Q_8814312_2	281	------------------PEERVKLFSFVKKTLERELAELKGSGKGHSDGSNNSKVTDPETLKSCETVTEEPSLQQKILA   342 (390)
	T 3OJA_B	379	    QHCKIDYQLEHGLCCKESDKPYLDRLLQYIALTSVVEKVQRAQGRCSATDTIN--SVQSLSHYITQQGGVPLQGNEQLEA   456 (597)	
	Q Q_8814312_2	343	KLNALNERVTFWNKKLDEIEAIYHIEVKQKKKSHGLL   379 (390)	
	T 3OJA_B	457	    EVNELRAEVQQLTNEQIQQEQLLQGLHAEIDTNLRRY   493 (597)
