# Supplementary material for: A novel predicted ADP-ribosyltransferase-like family conserved in eukaryotic evolution
Source: PeerJ. 2021 Mar 10;9:e11051. doi: 10.7717/peerj.11051 (PMC7955679; doi:10.7717/peerj.11051)
Supplement: Supplemental Information 19 — The alignment between ART-like region of human LRRC9 and sequence of the human PARP10 (PDB: 3HKV). Used for create LRRC9-ART domain structure model and merging/matching MSA for PARP family and MSA for LRRC9 sequences. [file peerj-09-11051-s019.txt]

>P1;3HKV_A
structureX:3HKV_A:817    :A:1009  :A:PARP:Homo sapiens: 1.90: 0.19
WNNLERLAENTGEFQEVVRAFYDTLDAAR------SSIRVVRVERVSHPLLQQQYEL
YRERLLQRCERRP------VEQVLYHGTTAPA------VPDICAHGFNRSFCGRN-----
--------ATVYGKGVYFAKRASLSVQDRYSPPNADGHKAVFVARVLTGDYGQGRRGLRA
PPLRGPG-----------HVLLRYDSAMDCICQ------------PSIFVIFHDTQALPTHLITCEHVP.*

>P1;LRRC9
sequence:LCRR:1    : :203   : :LCRR:Homo sapiens: 2.00:-1.00
NFHFEEGTRSDDWFNFCYELILSRFCAWDFRTYGITGVKVKRIIKVNNRILRLKFEE
KFQKFLENEDMHDSESYRRMLECLFYVFDPEVSVKKKHLLQILEKGFKDSETSKLPLKKE
AIIVSNSLSISECPRIEFLQQKHKDEKKISLKHELFRHGILLITKVFLGQSVQAHEKESI
SQSNYPMVNSVFIPRKYLLNSVMGQRNCDCSVRQCKWFVFDHDLVLPEYVVEFEYITM.*
